# Supplementary material for: Single-Cell RNA Analysis of Murine Osteosarcoma Uncovers Skp2 Function in Metastasis, Genomic Instability, and Immune Activation and Reveals Additional Target Pathways
Source: Cancer Res Commun. 2026 Apr 23;6(4):923–45. doi: 10.1158/2767-9764.CRC-25-0294 (PMC13103941; doi:10.1158/2767-9764.CRC-25-0294)
Supplement: Supplementary Table S1 — Table S1. Sample level metadata. [file crc-25-0294_supplementary_table_s1_suppst1.xlsx]

## Sheet: ST1 Sample Metadata
Supplementary Table S1. Sample level metadata.
Code	SampleID	Model	Sex	NumReadPairs	NumCellsRaw_Cellranger_Filtered	MeanReadsPerCell	MedianUMIsPerCell	MedianGenesPerCell	PredictedPathologicSubtype	Min_nUMI_Filter	Min_nGene_Filter	Max_Mito_Filter_Percent	Max_Hemoglobin_Filter_Percent	NumCells_PostFilter
DKO_1	Sample-04_DJ582M11	DKO	M	478577812	7837	30533	4689	1173	Osteo	1000	200	11.84	25	5319
DKO_2	Sample-05_DL608F11	DKO	F	388973842	4182	46506	5662	921	Fibro	1000	200	25	25	2539
DKO_3	Sample-07_DL215M2B	DKO	M	394269018	7839	25148	6655	2117	Osteo	1366	200	6.19	25	5635
DKOAA_1	Sample-01_A204F30B	DKOAA	F	378304072	7377	25641	6456	1963	Osteo	1000	200	7.09	25	4752
DKOAA_2	Sample-02_A253F1W	DKOAA	F	365796414	6044	30261	7501	2206	Chondro	1000	200	5.25	25	3903
DKOAA_3	Sample-03_AL483M11	DKOAA	M	358510496	9638	18599	7544	2400	Fibro	1440	200	7.03	25	7622
TKO_1	Sample-06_TL494	TKO	M	428731624	1180	181666	5936	365	Osteo	1000	200	10.35	25	420
TKO_2	Sample-08_TL190M10B	TKO	M	407824250	9070	22482	5290	2002	Fibro	1000	200	5.67	25	6186
TKO_3	Sample-09_TL60F0W	TKO	F	404792126	8172	24767	5532	1858	Osteo	1000	200	6.62	25	5527
TKO_4	Sample-10_TL784M10B	TKO	M	417534436	9070	23017	4973	1832	Fibro	1000	200	5.74	25	5234
