# Supplementary material for: Single-Cell RNA Analysis of Murine Osteosarcoma Uncovers Skp2 Function in Metastasis, Genomic Instability, and Immune Activation and Reveals Additional Target Pathways
Source: Cancer Res Commun. 2026 Apr 23;6(4):923–45. doi: 10.1158/2767-9764.CRC-25-0294 (PMC13103941; doi:10.1158/2767-9764.CRC-25-0294)
Supplement: Supplementary Table S2 — Table S2. Markers of clusters. Wilcox test from Seurat (v5) FindAllMarkers function was used. [file crc-25-0294_supplementary_table_s2_suppst2.xlsx]

## Sheet: ST2 Markers Clusters
Supplementary Table S2. Markers of clusters. Wilcox test from Seurat (v5) FindAllMarkers function was used. Score is calculated as (pct.1 - pct.2) * avg_log2FC
p_val	avg_log2FC	pct.1	pct.2	p_val_adj	cluster	gene	score
0	6.02784	0.999	0.02	0	1	Sfrp1	5.90125
0	8.3457	0.963	0.005	0	1	Pdzrn4	7.99518
0	6.79682	0.976	0.022	0	1	Ptgfr	6.48416
0	6.03543	0.98	0.03	0	1	Masp1	5.73366
0	5.13272	0.998	0.058	0	1	Ecrg4	4.82476
0	5.87383	1	0.067	0	1	Brinp3	5.48029
0	4.36427	0.987	0.077	0	1	Cdkn1c	3.97149
0	4.45574	0.989	0.082	0	1	Igf1	4.04135
0	4.55913	0.965	0.062	0	1	Msx1	4.1169
0	5.35526	0.939	0.037	0	1	Slc1a3	4.83044
0	8.52801	0.902	0.003	0	1	Draxin	7.66668
0	4.07941	0.973	0.074	0	1	Dkk3	3.66739
0	4.13305	0.938	0.041	0	1	Tmem100	3.70735
0	4.29008	0.984	0.092	0	1	Trim2	3.82675
0	5.30178	0.981	0.093	0	1	Elovl6	4.70798
0	3.52709	0.975	0.09	0	1	Pdgfra	3.12147
0	4.00933	0.991	0.114	0	1	Gas6	3.51618
0	7.20449	0.875	0.006	0	1	Tcfl5	6.26071
0	3.80218	0.949	0.085	0	1	Aspn	3.28509
0	2.95299	0.956	0.093	0	1	Smoc2	2.54843
0	4.33921	0.998	0.146	0	1	Nsg1	3.697
0	4.76392	0.929	0.081	0	1	Sfrp2	4.0398
0	3.43993	0.982	0.134	0	1	Ptprd	2.91706
0	3.81632	0.988	0.14	0	1	Plat	3.23624
0	5.595	0.863	0.016	0	1	Rorb	4.73897
0	3.17413	0.966	0.123	0	1	Cdh11	2.67579
0	3.55091	0.996	0.154	0	1	Col12a1	2.98986
0	4.0152	0.997	0.157	0	1	Prrx2	3.37277
0	2.81342	0.958	0.118	0	1	Gpx3	2.36327
0	3.57268	0.929	0.092	0	1	Epb41l3	2.99033
0	3.29614	0.977	0.141	0	1	Atp11a	2.75557
0	2.89733	0.951	0.115	0	1	Rora	2.42217
0	3.67064	0.985	0.149	0	1	C1qtnf6	3.06866
0	3.43596	0.96	0.126	0	1	Igsf3	2.86559
0	3.26101	0.986	0.152	0	1	Plpp3	2.71968
0	4.44714	0.864	0.031	0	1	Itga11	3.70446
0	3.48548	0.971	0.139	0	1	Gxylt2	2.89992
0	3.58835	0.976	0.145	0	1	Itm2a	2.98192
0	3.85546	0.999	0.17	0	1	Olfml2b	3.19618
0	3.18641	0.917	0.089	0	1	Nr1d1	2.63834
0	4.06817	0.986	0.159	0	1	Angptl2	3.36438
0	4.01857	0.895	0.068	0	1	Adgrl1	3.32336
0	3.18006	0.976	0.151	0	1	Adarb1	2.62355
0	3.93213	0.991	0.167	0	1	Serpine2	3.24007
0	2.87996	0.944	0.12	0	1	Serping1	2.37308
0	2.87326	0.963	0.14	0	1	Fbln1	2.3647
0	2.50317	0.982	0.162	0	1	Dcn	2.0526
0	3.28729	0.915	0.096	0	1	Lrig3	2.69229
0	3.26822	0.936	0.121	0	1	Dclk1	2.6636
0	4.89182	0.88	0.065	0	1	Matn4	3.98683
0	2.94557	0.922	0.108	0	1	Rnf170	2.3977
0	2.57646	0.92	0.108	0	1	Plxdc2	2.09208
0	4.04572	0.877	0.065	0	1	Ptprf	3.28512
0	3.59029	0.975	0.163	0	1	Antxr1	2.91532
0	2.95711	0.925	0.115	0	1	Tmco3	2.39526
0	3.01141	0.898	0.088	0	1	Fndc1	2.43924
0	3.40389	0.907	0.099	0	1	Il1r1	2.75034
0	3.12859	0.975	0.172	0	1	Scarf2	2.51226
0	4.44874	0.839	0.037	0	1	Tnn	3.56789
0	3.92555	0.988	0.19	0	1	Enah	3.13259
0	3.19765	0.863	0.065	0	1	Fzd1	2.55173
0	3.28781	0.961	0.163	0	1	Kirrel	2.62367
0	3.9977	0.995	0.198	0	1	Gas1	3.18617
0	4.26343	0.996	0.2	0	1	Ptn	3.39369
0	2.88209	0.944	0.148	0	1	Ltbp3	2.29414
0	4.07309	0.857	0.062	0	1	Daam2	3.23811
0	2.62704	0.944	0.151	0	1	Cxcl12	2.08324
0	2.53411	0.924	0.132	0	1	Hdac4	2.00701
0	3.15341	0.871	0.08	0	1	Cpxm1	2.49435
0	3.96698	0.999	0.21	0	1	Mmp2	3.12994
0	2.68304	0.915	0.126	0	1	Bicc1	2.11692
0	3.13257	0.966	0.179	0	1	Emilin1	2.46533
0	3.53253	0.843	0.056	0	1	Adamts9	2.7801
0	5.22103	0.803	0.018	0	1	Col24a1	4.09851
0	3.1503	0.929	0.145	0	1	Snai1	2.46983
0	1.65565	0.971	0.188	0	1	Col4a2	1.29637
0	2.64849	0.917	0.136	0	1	Cfh	2.06847
0	2.78187	0.904	0.123	0	1	Tspan9	2.17264
0	2.95899	0.867	0.087	0	1	Igsf10	2.30801
0	2.78184	0.884	0.104	0	1	Abhd13	2.16984
0	1.49543	0.98	0.201	0	1	Col4a1	1.16494
0	3.91278	0.822	0.044	0	1	Ptx3	3.04414
0	3.57988	0.938	0.16	0	1	Edil3	2.78515
0	2.39749	0.988	0.211	0	1	Adam9	1.86285
0	5.96129	0.788	0.012	0	1	Kcne4	4.62596
0	3.10632	0.875	0.099	0	1	Foxc1	2.4105
0	2.77108	0.884	0.109	0	1	Gab1	2.14758
0	3.64819	0.983	0.208	0	1	Gja1	2.82735
0	5.44329	0.793	0.019	0	1	Fbln7	4.21311
0	2.60849	0.985	0.211	0	1	Ddhd2	2.01897
0	2.16672	0.866	0.093	0	1	Pdgfrl	1.67488
0	3.37199	0.842	0.07	0	1	Nck2	2.60317
0	1.95783	0.877	0.107	0	1	Insr	1.50753
0	2.79098	0.874	0.105	0	1	Col16a1	2.14626
0	2.95896	0.853	0.084	0	1	Kremen1	2.27544
0	3.75	0.93	0.163	0	1	Cda	2.87625
0	3.16503	0.83	0.063	0	1	Fbln5	2.42758
0	7.23527	0.77	0.004	0	1	Pitx1	5.54222
0	3.40138	0.828	0.062	0	1	Vdr	2.60545
0	2.18061	0.901	0.138	0	1	Parp8	1.6638
0	3.00998	0.957	0.195	0	1	Loxl2	2.29361
0	2.2023	0.931	0.17	0	1	Map2k7	1.67595
0	4.92809	0.781	0.02	0	1	Prkg1	3.75028
0	2.69545	0.97	0.211	0	1	Col6a2	2.04584
0	3.07067	0.836	0.077	0	1	Scara3	2.33064
0	2.66283	0.977	0.222	0	1	Fkbp10	2.01043
0	1.8427	0.897	0.143	0	1	Sesn1	1.3894
0	3.3666	0.951	0.198	0	1	Prune2	2.53505
0	2.79569	0.809	0.057	0	1	Tnfaip6	2.10236
0	3.46173	0.966	0.214	0	1	Plod2	2.60322
0	2.91593	0.933	0.182	0	1	Dpysl3	2.18987
0	3.09225	0.996	0.246	0	1	Col5a1	2.31919
0	2.5271	0.983	0.233	0	1	Ptgfrn	1.89532
0	2.48653	0.852	0.103	0	1	Eya4	1.86241
0	2.566	0.877	0.131	0	1	Tmem184c	1.91424
0	2.80607	0.903	0.157	0	1	Vasn	2.09333
0	2.56647	0.875	0.131	0	1	Prr7	1.90945
0	5.37602	0.755	0.012	0	1	Gsc	3.99438
0	2.24719	0.885	0.143	0	1	Sulf2	1.66741
0	3.28893	0.78	0.039	0	1	Plcb1	2.4371
0	3.77533	1	0.259	0	1	Fstl1	2.79752
0	4.31547	0.773	0.033	0	1	Inhbb	3.19345
0	2.71612	0.934	0.196	0	1	Lhfp	2.00449
0	7.33085	0.742	0.004	0	1	Myo16	5.41017
0	2.18791	0.933	0.196	0	1	Fam102b	1.61249
0	3.3194	0.996	0.259	0	1	Prrx1	2.44639
0	5.31994	0.753	0.016	0	1	Megf6	3.9208
0	2.61828	0.88	0.143	0	1	Mrc2	1.92967
0	0.716273	0.993	0.257	0	1	Prnp	0.527177
0	2.44354	0.99	0.255	0	1	Rin2	1.796
0	2.46873	0.948	0.213	0	1	Ece1	1.81451
0	2.81581	0.86	0.125	0	1	Sspn	2.06962
0	2.53875	0.864	0.13	0	1	Myo6	1.86344
0	3.4723	0.829	0.095	0	1	Angpt1	2.54867
0	2.44511	0.881	0.147	0	1	Thbs2	1.79471
0	1.49241	0.906	0.175	0	1	Hgsnat	1.09095
0	4.10024	0.77	0.039	0	1	Gnao1	2.99727
0	3.14779	0.971	0.242	0	1	Vcan	2.29474
0	1.66871	0.98	0.252	0	1	Pbx1	1.21482
0	3.32527	0.783	0.055	0	1	Thbs3	2.42079
0	3.68617	0.788	0.06	0	1	Nrn1	2.68353
0	3.17827	0.865	0.137	0	1	Slc12a2	2.31378
0	2.22161	0.921	0.194	0	1	Ldhb	1.61511
0	2.26447	0.828	0.101	0	1	Pde4d	1.64627
0	3.68619	0.999	0.273	0	1	Mxra8	2.67617
0	2.96126	0.853	0.129	0	1	Epdr1	2.14395
0	2.80128	0.966	0.244	0	1	Nbl1	2.02252
0	4.22282	0.768	0.046	0	1	Tmtc4	3.04888
0	2.63582	0.794	0.073	0	1	Spon1	1.90043
0	2.48619	0.898	0.179	0	1	Cdc42bpa	1.78757
0	3.23262	0.855	0.136	0	1	Lrrc17	2.32425
0	2.54902	0.834	0.115	0	1	Osmr	1.83274
0	3.89773	0.752	0.034	0	1	Rnf122	2.79857
0	2.74667	0.916	0.198	0	1	Net1	1.97211
0	2.23993	0.951	0.233	0	1	Il6st	1.60827
0	2.70863	0.971	0.254	0	1	Olfml3	1.94209
0	5.5103	0.729	0.012	0	1	Enpep	3.95088
0	2.33024	0.875	0.158	0	1	P3h1	1.67078
0	2.15115	0.961	0.244	0	1	Pmp22	1.54238
0	0.903932	0.857	0.141	0	1	Slpi	0.647215
0	3.73829	0.999	0.283	0	1	Postn	2.67662
0	3.85606	0.771	0.055	0	1	Podxl2	2.76094
0	3.27682	0.771	0.057	0	1	Slit3	2.33965
0	1.82941	0.938	0.224	0	1	Retreg1	1.3062
0	2.08882	0.915	0.201	0	1	Colec12	1.49142
0	4.13951	0.741	0.028	0	1	Hlf	2.95147
0	2.2865	0.828	0.116	0	1	Pros1	1.62799
0	2.43514	0.926	0.215	0	1	Bmp1	1.73138
0	1.45651	0.98	0.269	0	1	Sash1	1.03558
0	3.39773	0.77	0.061	0	1	Fmod	2.40899
0	1.26792	0.959	0.251	0	1	Irs2	0.89769
0	2.73403	0.875	0.167	0	1	Cthrc1	1.9357
0	3.00306	0.946	0.239	0	1	Fhl2	2.12316
0	1.92795	0.84	0.134	0	1	Dse	1.36113
0	2.13157	0.924	0.219	0	1	Cdkn2c	1.50275
0	3.68663	0.921	0.217	0	1	Igfbp5	2.59539
0	3.24093	0.993	0.29	0	1	Ptprs	2.27837
0	1.89094	0.835	0.132	0	1	Csgalnact2	1.32933
0	2.18193	0.819	0.116	0	1	Adamts2	1.53389
0	1.96901	0.925	0.223	0	1	Lrp6	1.38224
0	3.76881	0.814	0.112	0	1	Ctxn1	2.64571
0	3.66354	0.856	0.154	0	1	Efnb2	2.5718
0	3.23814	0.994	0.292	0	1	Col6a1	2.27318
0	5.62767	0.716	0.014	0	1	Shisal1	3.95062
0	2.29519	0.877	0.176	0	1	Col5a3	1.60893
0	2.00968	0.908	0.207	0	1	Thra	1.40878
0	2.33646	0.912	0.211	0	1	Twsg1	1.63786
0	2.99656	0.74	0.039	0	1	Acpp	2.10059
0	2.10175	0.902	0.202	0	1	Pam	1.47123
0	2.52988	0.829	0.13	0	1	Tgfb2	1.76839
0	2.2044	0.905	0.207	0	1	Prkaca	1.53867
0	3.11081	0.793	0.095	0	1	Sphk1	2.17135
0	2.6182	0.876	0.178	0	1	Pdpn	1.8275
0	2.79473	0.964	0.266	0	1	Socs2	1.95072
0	3.71842	0.996	0.299	0	1	Aebp1	2.59174
0	2.35605	0.942	0.246	0	1	Cul4a	1.63981
0	2.03324	0.949	0.253	0	1	Smad1	1.41514
0	2.1806	0.931	0.236	0	1	Wipi1	1.51552
0	2.91077	0.766	0.071	0	1	Zfp395	2.02298
0	2.72074	0.826	0.131	0	1	Neo1	1.89091
0	3.31123	0.964	0.271	0	1	Auts2	2.29468
0	2.40901	0.862	0.169	0	1	Ghr	1.66944
0	2.21296	0.885	0.193	0	1	Plpp5	1.53137
0	1.99602	0.91	0.219	0	1	Insig2	1.37925
0	2.86829	0.911	0.22	0	1	Ltbp1	1.98199
0	2.44001	0.807	0.117	0	1	Zfp358	1.68361
0	2.9684	0.812	0.122	0	1	Snai2	2.0482
0	3.47775	0.836	0.146	0	1	Ogn	2.39964
0	2.29767	0.823	0.134	0	1	Lamb2	1.5831
0	2.2571	0.823	0.134	0	1	Scd1	1.55514
0	3.5599	0.744	0.055	0	1	Amot	2.45277
0	3.14925	0.99	0.303	0	1	Htra1	2.16353
0	1.68028	0.847	0.16	0	1	Rgl1	1.15435
0	3.22245	0.755	0.069	0	1	Cox4i2	2.2106
0	2.31909	0.985	0.299	0	1	Serpinf1	1.5909
0	2.33681	0.924	0.239	0	1	Fkbp9	1.60072
0	2.31049	0.805	0.12	0	1	Tnpo2	1.58269
0	4.69282	0.701	0.017	0	1	Bmp5	3.20989
0	1.8034	0.844	0.16	0	1	Rab3il1	1.23353
0	2.71422	0.932	0.249	0	1	Twist1	1.85381
0	0.518311	0.913	0.231	0	1	Pde4b	0.353488
0	1.70277	0.847	0.165	0	1	Il11ra1	1.16129
0	3.59721	0.774	0.093	0	1	Adgrl3	2.4497
0	2.0364	0.929	0.248	0	1	Rcn3	1.38679
0	2.01109	0.953	0.272	0	1	Igfbp4	1.36955
0	3.04945	0.999	0.319	0	1	Col1a1	2.07363
0	1.23016	0.818	0.139	0	1	Usp38	0.835282
0	2.05189	0.934	0.256	0	1	Sdc1	1.39118
0	1.56188	0.952	0.274	0	1	Igfbp6	1.05895
0	0.915383	0.89	0.214	0	1	Plxnd1	0.618799
0	2.03267	0.932	0.256	0	1	Trmt1	1.37409
0	2.9377	0.771	0.096	0	1	Nbea	1.98295
0	2.02677	0.824	0.149	0	1	Bag4	1.36807
0	1.77284	0.736	0.062	0	1	Tshz2	1.19489
0	1.96784	0.859	0.185	0	1	Ormdl3	1.32632
0	1.96099	0.898	0.225	0	1	Ptbp2	1.31975
0	0.913811	0.802	0.13	0	1	S1pr1	0.614081
0	1.79179	0.954	0.283	0	1	4921524J17Rik	1.20229
0	2.5673	0.763	0.092	0	1	Serinc5	1.72266
0	2.025	0.906	0.236	0	1	Fkbp7	1.35675
0	2.15144	0.882	0.212	0	1	Snhg18	1.44146
0	0.806455	0.912	0.243	0	1	Dhx40	0.539519
0	2.9789	0.72	0.051	0	1	Fmo1	1.99288
0	2.17511	0.816	0.148	0	1	Acvr1	1.45297
0	2.15616	0.964	0.297	0	1	Polb	1.43816
0	2.1854	0.883	0.216	0	1	Gpat4	1.45766
0	3.60539	0.688	0.021	0	1	Pcsk5	2.40479
0	2.1113	0.797	0.131	0	1	Ndrg3	1.40612
0	3.62445	0.726	0.06	0	1	Dlx5	2.41388
0	1.65047	0.842	0.176	0	1	Rev3l	1.09921
0	1.80556	0.783	0.118	0	1	Lama4	1.2007
0	2.59332	0.782	0.118	0	1	Snx21	1.72196
0	2.55133	0.861	0.197	0	1	Coprs	1.69408
0	2.30503	0.915	0.252	0	1	Copz2	1.52824
0	1.93862	0.971	0.308	0	1	Trps1	1.28531
0	7.04399	0.667	0.005	0	1	Tafa2	4.66312
0	2.91724	0.729	0.067	0	1	2610008E11Rik	1.93121
0	2.64923	0.97	0.308	0	1	Prpsap1	1.75379
0	3.72148	1	0.339	0	1	Col5a2	2.4599
0	1.64761	0.949	0.288	0	1	Hspg2	1.08907
0	2.16814	0.807	0.147	0	1	Ccl25	1.43097
0	1.95091	0.958	0.298	0	1	Impad1	1.2876
0	1.70961	0.766	0.107	0	1	Dstyk	1.12663
0	1.50875	0.847	0.188	0	1	Gle1	0.994265
0	2.03981	0.895	0.237	0	1	Sav1	1.34219
0	4.13157	0.723	0.066	0	1	Wnt5a	2.71444
0	2.29364	0.863	0.207	0	1	Gpx7	1.50462
0	2.425	0.738	0.082	0	1	Anpep	1.5908
0	1.93041	0.805	0.149	0	1	Erich1	1.26635
0	2.18779	0.884	0.228	0	1	Hspa13	1.43519
0	2.18854	0.838	0.182	0	1	Mad2l2	1.43568
0	2.26723	0.823	0.167	0	1	Bmpr1a	1.4873
0	2.69224	0.855	0.2	0	1	Cdkn2b	1.76342
0	1.50796	0.804	0.149	0	1	Cpt1a	0.987716
0	2.44969	0.814	0.159	0	1	Tcaf1	1.60455
0	1.93455	0.999	0.345	0	1	Rnase4	1.2652
0	1.2958	0.959	0.305	0	1	Ezr	0.847452
0	2.2945	0.964	0.311	0	1	Hs2st1	1.49831
0	5.26368	0.664	0.012	0	1	Actr3b	3.43192
0	2.3685	0.914	0.262	0	1	Grb10	1.54426
0	2.59753	0.776	0.124	0	1	Zfp503	1.69359
0	3.36904	0.996	0.344	0	1	Nt5dc2	2.19661
0	2.64511	0.85	0.198	0	1	Matn2	1.72461
0	1.97377	0.872	0.221	0	1	Sec24d	1.28492
0	2.47408	0.94	0.289	0	1	Fbln2	1.61062
0	2.00735	0.907	0.256	0	1	Sh3pxd2b	1.30679
0	2.66446	0.982	0.331	0	1	Txndc5	1.73456
0	1.9763	0.958	0.308	0	1	Mfge8	1.2846
0	1.07694	0.819	0.169	0	1	Man1a	0.70001
0	2.33797	0.94	0.29	0	1	Acsl4	1.51968
0	2.11682	0.944	0.295	0	1	Tm9sf4	1.37382
0	2.34288	0.895	0.246	0	1	Lix1l	1.52053
0	1.34998	0.878	0.229	0	1	Prxl2c	0.876137
0	2.04621	0.779	0.13	0	1	Tef	1.32799
0	2.07816	0.776	0.127	0	1	Csad	1.34872
0	1.66088	0.863	0.214	0	1	Cbr3	1.07791
0	2.16385	0.823	0.175	0	1	Tanc1	1.40217
0	1.40453	0.941	0.293	0	1	Rab31	0.910138
0	1.52592	0.856	0.209	0	1	Syne1	0.987268
0	2.21064	0.717	0.071	0	1	Dapk1	1.42807
0	0.811055	0.882	0.236	0	1	Zdhhc20	0.523941
0	1.65003	0.965	0.319	0	1	Fcgrt	1.06592
0	2.53501	0.967	0.321	0	1	Tfdp1	1.63762
0	1.19946	0.793	0.148	0	1	Selenon	0.773651
0	4.38844	0.669	0.024	0	1	Shc2	2.83054
0	2.50875	0.806	0.161	0	1	Fads3	1.61814
0	0.981909	0.899	0.255	0	1	Chp1	0.63235
0	2.87231	0.679	0.035	0	1	Sod3	1.84977
0	2.41033	0.986	0.342	0	1	Pcolce	1.55225
0	1.70672	0.943	0.299	0	1	Timm44	1.09913
0	2.59854	0.965	0.322	0	1	Wwtr1	1.67086
0	1.81568	0.844	0.201	0	1	Ttc28	1.16748
0	4.92576	0.66	0.017	0	1	Armh4	3.16726
0	2.47128	0.893	0.25	0	1	Emp2	1.58904
0	1.92781	0.766	0.123	0	1	Ctsf	1.23958
0	1.46947	0.929	0.286	0	1	Lipa	0.944866
0	0.838922	0.863	0.221	0	1	Qsox1	0.538588
0	4.06218	1	0.358	0	1	Fgfr1	2.60792
0	2.54442	0.729	0.087	0	1	Gcdh	1.63352
0	3.82665	0.673	0.031	0	1	Sfrp4	2.45671
0	0.821415	0.975	0.333	0	1	Cdkn1b	0.527348
0	0.682081	0.801	0.16	0	1	Ankrd44	0.437214
0	1.93514	0.869	0.228	0	1	Ssbp3	1.24043
0	1.90862	0.967	0.326	0	1	Scpep1	1.22342
0	0.497968	0.994	0.353	0	1	Klf9	0.319198
0	1.744	0.931	0.29	0	1	Scd2	1.11791
0	2.31627	0.865	0.225	0	1	Mthfd2l	1.48241
0	3.31873	0.999	0.36	0	1	Col3a1	2.12067
0	1.23415	0.922	0.283	0	1	Rab22a	0.788622
0	1.94552	0.975	0.336	0	1	Fndc3b	1.24319
0	1.96991	0.797	0.158	0	1	Pkd2	1.25877
0	5.25464	0.665	0.026	0	1	Alx1	3.35772
0	1.73074	0.78	0.141	0	1	Frs2	1.10594
0	2.81773	0.683	0.045	0	1	Rnf180	1.79771
0	2.4275	0.948	0.31	0	1	Ttc3	1.54874
0	1.83963	0.779	0.142	0	1	Nr2f2	1.17185
0	2.67454	0.697	0.06	0	1	Elmod2	1.70368
0	1.36792	0.936	0.3	0	1	Manbal	0.869996
0	1.78969	0.945	0.309	0	1	Dhps	1.13825
0	2.46438	0.704	0.068	0	1	Rnf144a	1.56735
0	3.09317	0.7	0.064	0	1	Ptk7	1.96726
0	3.15701	0.709	0.074	0	1	Eya1	2.0047
0	2.76717	0.911	0.276	0	1	Dock7	1.75715
0	2.2566	0.781	0.146	0	1	Erc1	1.43294
0	3.47488	0.671	0.036	0	1	P4ha3	2.20655
0	0.898374	0.861	0.226	0	1	Xdh	0.570468
0	1.70612	0.769	0.135	0	1	Xab2	1.08168
0	0.850235	0.825	0.191	0	1	Il13ra1	0.539049
0	1.68049	0.93	0.297	0	1	Abhd12	1.06375
0	1.24706	0.923	0.291	0	1	Nrip1	0.788143
0	0.840213	0.939	0.307	0	1	Hmox1	0.531015
0	1.26809	0.959	0.33	0	1	Pofut2	0.79763
0	2.75622	0.728	0.1	0	1	Shisa4	1.73091
0	2.4263	0.724	0.096	0	1	Tgfb3	1.52372
0	1.95263	0.829	0.201	0	1	Fam114a1	1.22625
0	1.67781	0.969	0.341	0	1	Fnta	1.05367
0	2.23761	0.799	0.172	0	1	Pi4k2b	1.40298
0	2.12275	0.734	0.107	0	1	Arhgap23	1.33097
0	2.42198	0.971	0.345	0	1	Lpp	1.51616
0	3.85315	0.65	0.024	0	1	Bace2	2.41207
0	2.30562	0.839	0.213	0	1	Efemp2	1.44332
0	4.11247	0.661	0.036	0	1	Sned1	2.5703
0	1.12588	0.96	0.335	0	1	B4galt1	0.703677
0	2.14226	0.975	0.35	0	1	Naxd	1.33891
0	1.38654	0.925	0.3	0	1	Uhrf2	0.866588
0	1.39267	0.924	0.3	0	1	Vezf1	0.869027
0	2.3342	0.805	0.181	0	1	Slc39a14	1.45654
0	2.02527	0.734	0.11	0	1	BC029722	1.26377
0	1.60926	0.859	0.235	0	1	Lox	1.00418
0	2.63616	0.722	0.099	0	1	Ddit4l	1.64233
0	2.22477	0.879	0.256	0	1	Cdk14	1.38603
0	2.35678	0.793	0.17	0	1	Smo	1.46827
0	2.00814	0.979	0.356	0	1	Maf	1.25107
0	1.35802	0.916	0.294	0	1	Bmpr2	0.84469
0	3.18312	0.932	0.31	0	1	Ncam1	1.9799
0	1.88284	0.746	0.124	0	1	Itpr1	1.17113
0	1.63425	0.889	0.267	0	1	Arhgef12	1.0165
0	1.82066	0.78	0.158	0	1	Nr1d2	1.13245
0	2.19277	0.771	0.149	0	1	Arhgef40	1.3639
0	1.63664	0.762	0.141	0	1	Mapk8ip3	1.01635
0	2.46966	0.872	0.252	0	1	Sgcb	1.53119
0	2.45026	0.849	0.229	0	1	Tead1	1.51916
0	1.82009	0.787	0.167	0	1	Tubgcp3	1.12846
0	4.53241	0.644	0.024	0	1	Prss35	2.81009
0	0.744426	0.846	0.226	0	1	Zfp871	0.461544
0	2.24928	0.727	0.108	0	1	Arhgef5	1.3923
0	2.74748	0.696	0.078	0	1	Epb41l1	1.69794
0	2.60849	0.693	0.075	0	1	Ptpn13	1.61205
0	1.29139	0.852	0.234	0	1	Dctn1	0.798076
0	2.15863	0.978	0.36	0	1	9530068E07Rik	1.33404
0	2.62502	0.918	0.301	0	1	Gstm5	1.61963
0	0.864954	0.834	0.217	0	1	Aff1	0.533677
0	3.00829	0.689	0.072	0	1	Tenm3	1.85611
0	2.23413	0.978	0.361	0	1	Zfp330	1.37846
0	1.53035	0.872	0.256	0	1	Pigk	0.942699
0	2.37435	0.688	0.072	0	1	Mcoln1	1.4626
0	1.89945	0.732	0.117	0	1	Rcor3	1.16816
0	2.19535	0.771	0.156	0	1	Slc30a4	1.35014
0	1.16581	0.864	0.249	0	1	Pbxip1	0.716971
0	2.8102	1	0.385	0	1	Hook3	1.72828
0	1.38388	0.812	0.197	0	1	Tm9sf1	0.851086
0	2.5159	0.886	0.271	0	1	Rbfox2	1.54728
0	1.96591	0.943	0.329	0	1	Asna1	1.20707
0	1.51483	0.955	0.341	0	1	Itgb5	0.930107
0	1.66153	0.942	0.328	0	1	Tmem223	1.02018
0	3.13569	0.671	0.059	0	1	Arhgef19	1.91904
0	2.01324	0.717	0.105	0	1	Polr3f	1.2321
0	2.31952	0.988	0.376	0	1	2900097C17Rik	1.41955
0	2.41822	0.722	0.11	0	1	B3glct	1.47995
0	1.75099	0.836	0.224	0	1	Cd109	1.0716
0	2.08285	0.837	0.225	0	1	Tmem263	1.27471
0	1.71604	0.858	0.246	0	1	Runx2	1.05022
0	1.37976	0.96	0.349	0	1	Mxd4	0.843035
0	2.04401	0.789	0.178	0	1	Fads1	1.24889
0	0.717496	0.789	0.179	0	1	Fbxl3	0.437673
0	0.973686	0.771	0.161	0	1	Ttyh3	0.593948
0	1.59554	0.851	0.242	0	1	Otud4	0.971682
0	2.56794	0.964	0.355	0	1	Scoc	1.56388
0	1.71042	0.729	0.12	0	1	C3	1.04164
0	0.182825	0.807	0.199	0	1	Crebrf	0.111158
0	1.06025	0.776	0.168	0	1	Fmnl2	0.644633
0	2.19954	0.992	0.384	0	1	Serpinh1	1.33732
0	1.72419	0.863	0.255	0	1	Plpp1	1.04831
0	1.19877	0.842	0.235	0	1	Slc44a1	0.727655
0	1.1811	0.734	0.127	0	1	Ccng2	0.71693
0	1.95936	0.899	0.292	0	1	Mrps31	1.18933
0	1.41679	0.827	0.22	0	1	Smim19	0.859993
0	1.44426	0.833	0.226	0	1	Chpt1	0.876667
0	2.9523	0.99	0.383	0	1	Maged1	1.79205
0	1.46487	0.913	0.307	0	1	Ing1	0.88771
0	1.60713	0.837	0.231	0	1	Ttc39b	0.97392
0	2.01605	0.836	0.231	0	1	Rnaseh2a	1.21971
0	1.50473	0.731	0.126	0	1	Kif13b	0.91036
0	3.48122	0.637	0.033	0	1	Ptges	2.10266
0	1.97663	0.712	0.108	0	1	Cbfa2t2	1.19388
0	1.43268	0.946	0.343	0	1	Lrrc58	0.863907
0	2.05317	0.798	0.196	0	1	Cdk5rap2	1.23601
0	2.09889	0.689	0.087	0	1	Fam210b	1.26353
0	6.23105	0.607	0.005	0	1	Htra4	3.75109
0	2.06671	0.771	0.17	0	1	Tmem9	1.2421
0	1.75865	0.713	0.112	0	1	Pcmtd2	1.05695
0	4.49798	0.623	0.022	0	1	Tmem26	2.70329
0	2.02343	0.752	0.152	0	1	Zcchc14	1.21406
0	3.48955	0.639	0.039	0	1	Prickle1	2.09373
0	1.57795	0.945	0.346	0	1	Tmem106b	0.945192
0	1.41801	0.937	0.338	0	1	Golga7	0.849386
0	2.06131	0.714	0.115	0	1	Fut11	1.23472
0	2.10906	0.802	0.203	0	1	Kdelr3	1.26332
0	2.02471	0.889	0.291	0	1	Arhgap10	1.21078
0	1.87436	0.865	0.267	0	1	Gstm1	1.12086
0	1.55988	0.748	0.15	0	1	Pcyox1	0.932807
0	1.59967	0.751	0.153	0	1	Deptor	0.956605
0	2.10052	0.852	0.255	0	1	Cdc16	1.25401
0	1.39205	0.88	0.284	0	1	Btg3	0.829662
0	2.3338	0.966	0.371	0	1	Fam3c	1.38861
0	2.43176	0.653	0.058	0	1	Arl4d	1.4469
0	2.90338	0.629	0.035	0	1	Hsd11b1	1.72461
0	1.85674	0.717	0.123	0	1	Chpf2	1.1029
0	1.60281	0.758	0.164	0	1	Creb3l2	0.952067
0	2.49462	0.974	0.381	0	1	Zfhx3	1.47931
0	1.19129	0.855	0.262	0	1	Rbp1	0.706437
0	1.22718	0.743	0.15	0	1	Ipmk	0.727719
0	1.52368	0.728	0.135	0	1	Trp53i13	0.90354
0	1.03354	0.825	0.232	0	1	Auh	0.61289
0	4.51547	0.619	0.026	0	1	Gm45338	2.67767
0	3.74299	0.624	0.031	0	1	Glis3	2.21959
0	2.57674	0.915	0.323	0	1	Serf1	1.52543
0	2.09878	0.809	0.217	0	1	Sh3pxd2a	1.24247
0	1.66941	0.893	0.302	0	1	Pip5k1a	0.98662
0	3.32099	0.995	0.404	0	1	Cnn3	1.9627
0	4.21655	0.999	0.408	0	1	Nfix	2.49198
0	2.12387	0.889	0.299	0	1	Ash2l	1.25309
0	1.90661	0.782	0.192	0	1	Cplane1	1.1249
0	3.30592	0.971	0.381	0	1	Sox4	1.95049
0	1.69461	0.866	0.277	0	1	Golim4	0.998126
0	1.39884	0.74	0.151	0	1	Mindy1	0.823914
0	1.60433	0.918	0.329	0	1	Smim10l1	0.944951
0	2.53609	0.689	0.1	0	1	Arhgef25	1.49376
0	1.79847	0.865	0.277	0	1	Anapc10	1.0575
0	1.61009	0.747	0.159	0	1	Ankrd28	0.946732
0	1.66172	0.907	0.32	0	1	Dnttip1	0.975429
0	1.51803	0.78	0.193	0	1	Tspan17	0.891083
0	1.94818	0.863	0.277	0	1	Golt1b	1.14163
0	1.75067	0.947	0.361	0	1	Ubr5	1.02589
0	1.91404	0.741	0.156	0	1	Medag	1.11971
0	0.730793	0.946	0.361	0	1	Gng11	0.427514
0	1.6004	0.713	0.128	0	1	Cdadc1	0.936235
0	0.888221	0.726	0.141	0	1	Add3	0.519609
0	1.79767	0.897	0.313	0	1	Rabl6	1.04984
0	1.03748	0.824	0.24	0	1	Tbc1d20	0.605888
0	1.36439	0.817	0.233	0	1	Clock	0.796803
0	2.42312	0.624	0.04	0	1	Abi3bp	1.4151
0	1.28886	0.801	0.218	0	1	Lpgat1	0.751407
0	2.32661	0.792	0.209	0	1	Casc4	1.35642
0	1.2357	0.8	0.217	0	1	Zfpl1	0.720412
0	2.07212	0.791	0.208	0	1	Praf2	1.20805
0	1.33219	0.724	0.141	0	1	Ralgds	0.776665
0	1.41074	0.925	0.342	0	1	Vapb	0.822461
0	2.1554	0.75	0.167	0	1	Hmgxb4	1.2566
0	1.83221	0.839	0.256	0	1	Crtap	1.06818
0	1.89984	0.779	0.197	0	1	Ramp1	1.1057
0	2.25294	0.644	0.062	0	1	Ypel2	1.31121
0	2.16636	0.874	0.292	0	1	Lima1	1.26082
0	1.22588	0.838	0.256	0	1	Smarca2	0.713463
0	1.04878	0.793	0.212	0	1	Arhgef7	0.609341
0	1.62638	0.967	0.386	0	1	Sec61a1	0.944924
0	1.96474	0.896	0.315	0	1	Gna11	1.14151
0	1.43362	0.757	0.177	0	1	Nfs1	0.831501
0	2.41742	0.672	0.092	0	1	Tcf7l1	1.4021
0	1.65136	0.766	0.186	0	1	Rhoq	0.957788
0	1.48859	0.906	0.327	0	1	Prkacb	0.861891
0	1.95245	0.942	0.363	0	1	Rnf11	1.13047
0	3.28135	0.625	0.046	0	1	Gpr153	1.8999
0	2.70024	0.975	0.396	0	1	Csrp2	1.56344
0	2.07473	0.684	0.106	0	1	Plekha5	1.19919
0	2.26733	0.994	0.416	0	1	Bgn	1.31052
0	1.25241	0.832	0.254	0	1	Hjurp	0.723892
0	2.74652	0.634	0.056	0	1	Per3	1.58749
0	1.75524	0.81	0.233	0	1	Snx7	1.01277
0	1.36014	0.861	0.284	0	1	Phf20	0.784801
0	1.91909	0.905	0.328	0	1	Rad23a	1.10731
0	1.61884	0.848	0.271	0	1	Smc5	0.934073
0	1.43169	0.785	0.209	0	1	Stau1	0.824656
0	1.31089	0.919	0.343	0	1	Erlec1	0.755075
0	2.0489	0.667	0.091	0	1	Abhd4	1.18017
0	2.08564	0.907	0.331	0	1	Sdc2	1.20133
0	1.65934	0.961	0.385	0	1	Agpat5	0.955777
0	1.86277	0.789	0.214	0	1	Lmf2	1.0711
0	1.57369	0.888	0.313	0	1	Dnajc10	0.904873
0	2.18119	0.823	0.248	0	1	Zfhx4	1.25418
0	1.36528	0.72	0.145	0	1	Zdhhc4	0.785038
0	2.45662	0.763	0.188	0	1	Ccn4	1.41255
0	1.71528	0.672	0.098	0	1	Yes1	0.984568
0	2.61113	0.988	0.414	0	1	Orc6	1.49879
0	1.17216	0.82	0.246	0	1	Rbck1	0.672819
0	2.57079	0.623	0.049	0	1	Gabbr1	1.47563
0	2.24093	0.989	0.416	0	1	Ecm1	1.28405
0	1.81727	0.978	0.405	0	1	Trappc5	1.0413
0	1.39593	0.705	0.132	0	1	Rnf145	0.799869
0	1.59333	0.896	0.323	0	1	Efr3a	0.912979
0	1.83867	0.731	0.158	0	1	Kctd17	1.05356
0	1.16918	0.765	0.192	0	1	Mecp2	0.669938
0	3.75884	0.602	0.03	0	1	Col8a2	2.15005
0	1.74081	0.818	0.246	0	1	Trip6	0.995745
0	2.7668	0.71	0.138	0	1	Mest	1.58261
0	2.89	0.978	0.406	0	1	Timp1	1.65308
0	1.5568	0.924	0.353	0	1	Adnp	0.888935
0	1.81951	0.928	0.357	0	1	Upf3a	1.03894
0	1.51325	0.816	0.245	0	1	Tor1b	0.864069
0	1.38433	0.898	0.327	0	1	Snx9	0.790454
0	1.73142	0.955	0.384	0	1	Dynlt3	0.988639
0	1.90786	0.734	0.164	0	1	Cnpy4	1.08748
0	1.48237	0.712	0.142	0	1	Fam234a	0.84495
0	2.42577	0.668	0.099	0	1	Steap3	1.38026
0	2.39043	0.667	0.098	0	1	Gstt1	1.36015
0	1.04684	0.678	0.109	0	1	Sh3bp5	0.595652
0	1.30547	0.942	0.373	0	1	Emc3	0.742812
0	1.61791	0.904	0.335	0	1	Rcn2	0.920593
0	1.55889	0.762	0.193	0	1	Akap11	0.887008
0	1.78809	0.649	0.081	0	1	Zfp120	1.01563
0	2.92983	0.989	0.421	0	1	Wls	1.66415
0	2.17683	0.66	0.092	0	1	Smpd2	1.23644
0	1.34952	0.902	0.334	0	1	Rab12	0.76653
0	1.61349	0.924	0.357	0	1	Ccdc50	0.914849
0	1.53055	0.821	0.254	0	1	Ext2	0.867824
0	1.72135	0.968	0.401	0	1	Sec31a	0.976003
0	1.56306	0.947	0.38	0	1	Tnks2	0.886254
0	1.20618	0.768	0.202	0	1	Arnt	0.682698
0	3.00448	0.632	0.066	0	1	Gpc6	1.70054
0	1.63181	0.624	0.058	0	1	Rnf125	0.923604
0	2.16587	0.807	0.242	0	1	Palld	1.22372
0	1.97441	0.999	0.434	0	1	Tacc1	1.11554
0	2.99083	1	0.435	0	1	Lrp1	1.68982
0	2.97522	1	0.435	0	1	Mmp14	1.681
0	1.89239	0.998	0.434	0	1	Lmo4	1.06731
0	1.76061	0.746	0.182	0	1	Sesn3	0.992986
0	1.51838	0.794	0.23	0	1	Plscr3	0.856364
0	1.71764	0.836	0.273	0	1	Dnajc25	0.967034
0	1.54341	0.962	0.399	0	1	Pttg1ip	0.86894
0	2.86702	0.607	0.044	0	1	C1qtnf1	1.61413
0	1.49389	0.713	0.15	0	1	Sfxn3	0.841059
0	1.38267	0.69	0.127	0	1	Ids	0.778443
0	2.84374	0.644	0.082	0	1	Adamts4	1.59818
0	1.2753	0.781	0.219	0	1	Fopnl	0.716718
0	2.65491	0.657	0.095	0	1	Arhgap28	1.49206
0	1.63171	0.701	0.139	0	1	Fam20b	0.917023
0	2.08906	0.721	0.159	0	1	Sgce	1.17405
0	1.10597	0.753	0.192	0	1	Ccdc32	0.62045
0	1.72801	0.664	0.104	0	1	Chst12	0.967686
0	1.59902	0.89	0.33	0	1	Sh3gl1	0.895451
0	2.21163	0.823	0.263	0	1	Nxn	1.23851
0	2.1956	0.642	0.083	0	1	Alg11	1.22734
0	1.47091	0.764	0.205	0	1	Tcf7l2	0.822237
0	1.43008	0.757	0.198	0	1	Tomm34	0.799413
0	1.53743	0.85	0.291	0	1	Copg1	0.859423
0	2.05365	0.869	0.311	0	1	Pdrg1	1.14594
0	1.33786	0.792	0.234	0	1	Slc25a51	0.746525
0	1.9138	0.858	0.3	0	1	Chd3	1.0679
0	1.6252	0.81	0.252	0	1	Gaa	0.90686
0	1.42111	0.78	0.222	0	1	Ccser2	0.792977
0	1.50757	0.724	0.166	0	1	Gzf1	0.841224
0	1.53935	0.741	0.184	0	1	Casp6	0.857417
0	5.21525	0.57	0.013	0	1	Cxcl5	2.9049
0	1.83527	0.826	0.27	0	1	Gpc1	1.02041
0	4.45565	0.577	0.021	0	1	Wnt5b	2.47734
0	2.47522	0.638	0.083	0	1	Fkbp14	1.37375
0	1.65861	0.692	0.137	0	1	Rasal2	0.920526
0	2.10263	0.87	0.316	0	1	Rab34	1.16486
0	3.08861	0.608	0.054	0	1	Dact1	1.71109
0	1.46973	0.973	0.42	0	1	Sap30l	0.81276
0	3.66264	0.585	0.032	0	1	Boc	2.02544
0	1.05341	0.712	0.159	0	1	Fam160b1	0.582536
0	3.38825	1	0.448	0	1	Col1a2	1.87031
0	2.93145	0.626	0.074	0	1	Gm49708	1.61816
0	2.01626	0.78	0.228	0	1	Maged2	1.11298
0	2.14881	0.645	0.094	0	1	Fbxo25	1.18399
0	1.4654	0.831	0.28	0	1	Plod3	0.807433
0	1.60146	0.689	0.138	0	1	Ptar1	0.882403
0	1.22013	0.647	0.097	0	1	Aqp1	0.671071
0	1.79268	0.801	0.252	0	1	Nckap1	0.984182
0	0.926781	0.735	0.186	0	1	Phf21a	0.508803
0	2.52292	0.601	0.052	0	1	Clec11a	1.38508
0	2.18996	0.682	0.134	0	1	Sh3d19	1.2001
0	2.2411	0.624	0.076	0	1	Srgap3	1.22812
0	2.51842	0.615	0.067	0	1	Islr	1.3801
0	1.09908	0.651	0.103	0	1	Phactr2	0.602294
0	1.92008	0.888	0.34	0	1	Fermt2	1.0522
0	1.31624	0.721	0.173	0	1	Cask	0.721299
0	2.07598	0.62	0.073	0	1	Cd59a	1.13556
0	2.48903	0.679	0.132	0	1	Gli3	1.3615
0	1.53891	0.679	0.132	0	1	Atxn1	0.841783
0	1.51584	0.812	0.265	0	1	Trim35	0.829166
0	0.891001	0.692	0.145	0	1	Pink1	0.487378
0	2.04597	0.961	0.414	0	1	Sept11	1.11914
0	1.17908	0.731	0.184	0	1	Lysmd3	0.644957
0	1.50673	0.798	0.252	0	1	Usp22	0.822672
0	1.45358	0.834	0.288	0	1	Mcfd2	0.793655
0	2.50719	0.994	0.448	0	1	Ppic	1.36893
0	3.24696	0.595	0.049	0	1	Dipk1b	1.77284
0	1.713	0.685	0.14	0	1	Bcl9l	0.933585
0	1.58788	0.928	0.383	0	1	Mprip	0.865396
0	1.82807	0.649	0.105	0	1	Plcg1	0.99447
0	2.36545	0.771	0.227	0	1	Gm1673	1.28681
0	2.50597	0.644	0.1	0	1	Zfp9	1.36325
0	2.22753	0.707	0.163	0	1	Lpar1	1.21178
0	3.10678	0.596	0.052	0	1	Pdzrn3	1.69009
0	1.86526	0.661	0.118	0	1	Pxmp4	1.01284
0	1.75436	0.942	0.399	0	1	Tulp4	0.952616
0	1.68892	0.912	0.37	0	1	Pfdn4	0.915397
0	2.19086	0.611	0.069	0	1	C1ra	1.18745
0	1.77658	0.794	0.252	0	1	Cbr1	0.962907
0	1.33284	0.72	0.178	0	1	Ppt2	0.722399
0	2.29141	0.587	0.045	0	1	Cers4	1.24194
0	3.24788	0.579	0.037	0	1	Srpx	1.76035
0	1.23962	0.673	0.132	0	1	Tmem127	0.670636
0	2.71025	0.609	0.068	0	1	Shf	1.46625
0	2.40183	0.598	0.057	0	1	Zfp958	1.29939
0	2.14341	0.978	0.437	0	1	Selenom	1.15958
0	1.93188	0.736	0.196	0	1	Ddr2	1.04321
0	1.47033	0.701	0.161	0	1	Arsb	0.793978
0	1.51705	0.983	0.444	0	1	Itm2c	0.817691
0	2.02604	0.953	0.414	0	1	Abce1	1.09203
0	1.96289	0.848	0.309	0	1	Tmed1	1.058
0	1.54417	0.757	0.219	0	1	Uxs1	0.830764
0	1.48926	0.974	0.436	0	1	Cd302	0.801222
0	1.63934	0.74	0.202	0	1	Slc39a13	0.881963
0	1.52809	0.73	0.192	0	1	Shc1	0.822114
0	2.00264	0.662	0.124	0	1	Snapc2	1.07742
0	2.77132	0.734	0.196	0	1	Scx	1.49097
0	1.50503	0.926	0.388	0	1	Twf1	0.809706
0	1.28534	0.723	0.185	0	1	Gpr108	0.691512
0	2.11792	0.692	0.154	0	1	Gtf2ird1	1.13944
0	2.19403	0.619	0.082	0	1	Numbl	1.17819
0	1.5833	0.656	0.119	0	1	Pdgfrb	0.850233
0	2.97427	0.997	0.46	0	1	Cald1	1.59718
0	1.61653	0.96	0.423	0	1	Cd164	0.868079
0	1.95292	0.793	0.257	0	1	Rcn1	1.04676
0	2.83236	0.95	0.414	0	1	Tpm2	1.51814
0	2.15161	0.644	0.109	0	1	P3h3	1.15111
0	1.28026	0.683	0.148	0	1	Ubxn7	0.684939
0	1.78902	0.698	0.163	0	1	Qser1	0.957125
0	2.90588	0.619	0.085	0	1	En1	1.55174
0	1.93925	0.976	0.442	0	1	Id3	1.03556
0	1.91206	0.67	0.136	0	1	Tanc2	1.02104
0	1.34269	0.95	0.416	0	1	Yipf4	0.716994
0	4.7082	0.588	0.054	0	1	Spock2	2.51418
0	2.75506	0.652	0.119	0	1	Echdc2	1.46845
0	1.56333	0.614	0.081	0	1	Cib2	0.833257
0	2.3617	0.612	0.079	0	1	Cacnb3	1.25879
0	2.61828	0.602	0.069	0	1	Gulp1	1.39554
0	2.95954	0.583	0.05	0	1	Podnl1	1.57743
0	2.56274	0.617	0.085	0	1	Vangl1	1.36338
0	1.10288	0.775	0.243	0	1	Mgp	0.586733
0	1.81666	0.655	0.123	0	1	Pcid2	0.966465
0	1.31278	0.661	0.129	0	1	Pip4k2c	0.698398
0	1.72281	0.996	0.464	0	1	Nisch	0.916533
0	3.67272	0.563	0.031	0	1	Pawr	1.95389
0	7.06103	0.535	0.004	0	1	Frmd5	3.74941
0	2.34001	0.626	0.096	0	1	Sord	1.24021
0	4.16745	1	0.47	0	1	Cdkn2a	2.20875
0	0.909284	0.676	0.146	0	1	Tbc1d2b	0.481921
0	1.68978	0.662	0.132	0	1	Rarg	0.895585
0	2.17342	0.626	0.097	0	1	Rftn2	1.14974
0	7.79043	0.532	0.003	0	1	St6galnac5	4.12114
0	1.24355	0.652	0.123	0	1	Ulk1	0.657835
0	1.95538	0.896	0.367	0	1	Arl3	1.0344
0	2.0149	0.647	0.119	0	1	Gstm2	1.06387
0	1.86557	0.883	0.355	0	1	Nfib	0.985019
0	4.34645	0.545	0.017	0	1	Lrrc8e	2.29492
0	1.62734	0.87	0.342	0	1	Dgcr6	0.859233
0	1.58725	0.703	0.175	0	1	Pkd1	0.838067
0	2.74824	0.601	0.073	0	1	Gpm6b	1.45107
0	1.79053	0.698	0.17	0	1	Abhd8	0.945399
0	1.57076	0.621	0.094	0	1	Ttc39c	0.827788
0	1.96401	0.849	0.322	0	1	Csrp1	1.03503
0	2.4956	0.586	0.059	0	1	Rbak	1.31518
0	1.69767	0.967	0.44	0	1	Vps36	0.894674
0	1.80254	0.952	0.425	0	1	Mocs2	0.949937
0	1.75058	0.73	0.203	0	1	Ube2e2	0.922556
0	2.25591	0.596	0.07	0	1	Cry2	1.18661
0	3.55814	0.554	0.029	0	1	Plce1	1.86802
0	0.770609	0.69	0.165	0	1	Tbc1d23	0.40457
0	1.8283	0.652	0.128	0	1	Zbtb41	0.95803
0	1.44819	0.637	0.113	0	1	Cdk19	0.75885
0	1.12098	0.65	0.126	0	1	Slc25a16	0.587392
0	1.4122	0.654	0.131	0	1	Kdsr	0.738581
0	2.19433	0.904	0.381	0	1	Fam92a	1.14763
0	1.46265	0.661	0.138	0	1	Dlg1	0.764967
0	0.930558	0.621	0.099	0	1	Orai2	0.485751
0	1.52091	0.768	0.246	0	1	Tia1	0.793914
0	2.09409	0.637	0.115	0	1	Msrb3	1.09312
0	1.30087	0.636	0.115	0	1	Kif3b	0.677754
0	0.973121	0.675	0.154	0	1	Nid1	0.506996
0	1.78413	0.645	0.124	0	1	Dexi	0.929531
0	1.53682	0.695	0.174	0	1	Tspan5	0.800685
0	1.37444	0.718	0.198	0	1	Smad5	0.71471
0	2.32498	0.927	0.408	0	1	Pdlim4	1.20667
0	2.09021	0.981	0.462	0	1	Lsm1	1.08482
0	1.93289	0.737	0.219	0	1	Cttn	1.00124
0	1.60301	0.609	0.091	0	1	Dram1	0.830361
0	1.95632	0.604	0.086	0	1	Myo1d	1.01337
0	2.28438	1	0.483	0	1	Fn1	1.18103
0	1.72167	0.655	0.138	0	1	Tpst1	0.890102
0	3.20157	0.999	0.482	0	1	Nedd4	1.65521
0	1.55304	0.682	0.166	0	1	Atn1	0.801368
0	1.22011	0.699	0.183	0	1	Plekha2	0.629579
0	1.56453	0.621	0.105	0	1	Palm	0.807298
0	1.95749	0.748	0.232	0	1	Ikbip	1.01007
0	2.52787	0.611	0.095	0	1	Plekhh2	1.30438
0	2.11133	0.931	0.415	0	1	Avpi1	1.08944
0	2.26702	0.626	0.111	0	1	Mtss2	1.16751
0	1.35516	0.994	0.479	0	1	Serinc1	0.69791
0	1.80119	0.999	0.484	0	1	Nudt4	0.927611
0	1.53029	0.682	0.168	0	1	Metap1d	0.786568
0	3.25484	0.544	0.03	0	1	C1qtnf4	1.67299
0	1.38498	0.669	0.155	0	1	Usp33	0.711879
0	1.63768	0.983	0.469	0	1	Sptbn1	0.841766
0	2.82444	0.572	0.058	0	1	Zfp354c	1.45176
0	1.9992	0.924	0.411	0	1	Mlec	1.02559
0	1.80887	0.654	0.141	0	1	Adgrl2	0.927952
0	1.75925	0.866	0.353	0	1	Pdia4	0.902496
0	1.82228	0.747	0.234	0	1	Amotl1	0.934829
0	1.67844	0.703	0.19	0	1	Npdc1	0.861041
0	1.2598	0.856	0.343	0	1	Vcam1	0.646278
0	2.85318	0.572	0.059	0	1	Uggt2	1.46368
0	2.2907	0.586	0.074	0	1	Dsel	1.17284
0	1.7283	0.918	0.406	0	1	1110065P20Rik	0.884889
0	1.18897	0.636	0.124	0	1	Eif4e3	0.608754
0	1.58503	0.868	0.356	0	1	Ppfibp1	0.811537
0	2.73346	0.596	0.084	0	1	1190005I06Rik	1.39953
0	3.4901	0.544	0.033	0	1	Nfatc4	1.78344
0	1.68745	0.95	0.439	0	1	Hmg20b	0.862288
0	0.385089	0.692	0.182	0	1	Timp3	0.196395
0	4.35325	0.528	0.018	0	1	Lin7a	2.22016
0	1.14055	0.626	0.117	0	1	Rabgap1l	0.580542
0	1.99368	0.613	0.104	0	1	Champ1	1.01478
0	2.20825	0.63	0.121	0	1	Fdxr	1.124
0	1.21128	0.632	0.123	0	1	Dgat1	0.616544
0	1.69731	0.968	0.46	0	1	Copa	0.862232
0	1.70063	0.639	0.131	0	1	Gpr180	0.863921
0	1.40322	0.679	0.172	0	1	Fubp3	0.711433
0	1.62318	0.81	0.303	0	1	S100a16	0.822953
0	4.33385	0.529	0.022	0	1	Prtg	2.19726
0	2.84692	0.549	0.043	0	1	Fibin	1.44054
0	1.50188	0.952	0.446	0	1	Naa20	0.75995
0	3.97684	0.527	0.021	0	1	Pappa	2.01228
0	1.70198	0.687	0.181	0	1	P4ha2	0.861202
0	2.51196	0.524	0.02	0	1	Prg4	1.26603
0	0.975618	0.646	0.142	0	1	Tmem87b	0.491712
0	2.30576	0.578	0.074	0	1	Arhgef10	1.1621
0	1.94575	0.611	0.107	0	1	Ptprk	0.980657
0	1.99922	0.657	0.154	0	1	Gjc1	1.00561
0	2.10808	0.59	0.087	0	1	Tmem185a	1.06036
0	2.2805	0.966	0.463	0	1	Rhoc	1.14709
0	2.02768	0.953	0.45	0	1	Myof	1.01992
0	1.9372	0.752	0.25	0	1	Setdb1	0.972473
0	1.38933	0.64	0.138	0	1	Dcaf10	0.697441
0	3.03138	0.561	0.059	0	1	Slc4a4	1.52176
0	1.75015	0.934	0.432	0	1	Vkorc1	0.878576
0	2.08938	0.669	0.167	0	1	Rhod	1.04887
0	2.45347	0.985	0.483	0	1	Ddb1	1.23164
0	1.53662	0.731	0.23	0	1	Cavin1	0.769846
0	1.42024	0.953	0.453	0	1	Tapbp	0.710118
0	1.88235	0.832	0.332	0	1	Ddah2	0.941173
0	1.98193	0.684	0.185	0	1	Parva	0.988981
0	1.5143	0.617	0.118	0	1	Sumf1	0.755635
0	1.60609	0.598	0.099	0	1	Dtx3	0.801439
0	1.72821	0.933	0.435	0	1	Luzp1	0.860649
0	1.56524	0.608	0.11	0	1	Apmap	0.779489
0	1.38164	0.992	0.494	0	1	Nsd3	0.688059
0	1.75268	0.724	0.226	0	1	Zcchc24	0.872836
0	1.53517	0.616	0.118	0	1	Calcoco1	0.764514
0	1.6725	0.959	0.461	0	1	Dst	0.832904
0	1.9059	0.823	0.325	0	1	Gpx8	0.949141
0	3.47127	0.544	0.047	0	1	Sobp	1.72522
0	2.32092	0.68	0.183	0	1	Rhobtb3	1.1535
0	7.26095	0.499	0.002	0	1	Rspo1	3.60869
0	1.47984	0.735	0.238	0	1	Lamb1	0.735481
0	1.26141	0.657	0.161	0	1	Golga2	0.625657
0	1.60521	0.636	0.14	0	1	Ankrd50	0.796182
0	1.9822	0.671	0.176	0	1	Dbn1	0.98119
0	3.11554	0.533	0.038	0	1	Gfra1	1.54219
0	1.53775	0.656	0.161	0	1	Ppp2r3a	0.761187
0	3.10717	0.542	0.048	0	1	Slc1a4	1.53494
0	2.98389	0.66	0.166	0	1	Mdk	1.47404
0	1.39956	0.658	0.164	0	1	Tmem120a	0.691381
0	1.69821	0.614	0.12	0	1	Hacd3	0.838917
0	1.42695	0.617	0.124	0	1	Pdk1	0.703487
0	1.76896	0.586	0.093	0	1	Arfgef2	0.8721
0	1.27258	0.66	0.167	0	1	Atf7	0.62738
0	1.69608	0.653	0.16	0	1	Lztr1	0.836167
0	3.21375	0.535	0.043	0	1	Mmp11	1.58116
0	1.89481	0.627	0.135	0	1	Srxn1	0.932249
0	1.70099	0.579	0.087	0	1	Efna1	0.836887
0	2.19698	0.668	0.177	0	1	Me1	1.07872
0	1.46612	0.992	0.501	0	1	Map4k4	0.719867
0	1.67844	0.86	0.369	0	1	Naxe	0.824115
0	2.14231	0.958	0.467	0	1	Tspan3	1.05188
0	1.63525	0.666	0.176	0	1	Mpv17	0.801274
0	1.86903	0.638	0.148	0	1	Adamts1	0.915826
0	2.07509	0.564	0.075	0	1	Nsmf	1.01472
0	2.95752	0.996	0.508	0	1	Map1lc3a	1.44327
0	1.84857	0.997	0.509	0	1	Ppp3ca	0.902102
0	1.23147	0.632	0.144	0	1	Kdm4a	0.600956
0	2.42882	0.622	0.134	0	1	Hgf	1.18526
0	2.20987	0.55	0.063	0	1	Pnpla6	1.07621
0	1.96832	0.557	0.07	0	1	Zswim4	0.958573
0	1.55806	0.985	0.498	0	1	H13	0.758773
0	4.5226	0.5	0.013	0	1	Naaladl2	2.20251
0	3.29918	0.522	0.035	0	1	Adgra2	1.6067
0	2.04799	0.678	0.192	0	1	Cdc42ep5	0.995325
0	2.0643	0.557	0.071	0	1	C2	1.00325
0	3.54958	0.512	0.026	0	1	Pxylp1	1.7251
0	0.885576	0.628	0.143	0	1	Rbpms	0.429504
0	1.91484	0.581	0.096	0	1	Zfp950	0.928696
0	6.86532	0.488	0.004	0	1	Dlx1	3.32281
0	1.12163	0.628	0.144	0	1	Tmem43	0.542868
0	2.02882	0.585	0.101	0	1	Mcph1	0.981947
0	0.990763	0.626	0.142	0	1	Vamp2	0.479529
0	2.38971	0.558	0.075	0	1	B3gnt9	1.15423
0	2.26308	0.547	0.064	0	1	Cnrip1	1.09307
0	1.16735	0.607	0.124	0	1	Slc25a12	0.563831
0	2.41447	0.991	0.508	0	1	Ergic3	1.16619
0	5.04523	0.495	0.012	0	1	Gm26771	2.43685
0	2.57557	0.718	0.235	0	1	Sox9	1.244
0	2.71177	0.538	0.056	0	1	Samd14	1.30707
0	1.62654	0.592	0.11	0	1	Zfyve9	0.783993
0	3.03665	0.997	0.515	0	1	Calu	1.46367
0	2.89576	1	0.518	0	1	Sparc	1.39575
0	1.50055	0.609	0.127	0	1	Marveld1	0.723264
0	1.27448	0.604	0.123	0	1	Fam126b	0.613025
0	1.7204	0.571	0.091	0	1	Dcaf15	0.82579
0	2.69029	0.834	0.354	0	1	Map1b	1.29134
0	1.53759	0.978	0.499	0	1	Hp1bp3	0.736505
0	1.25783	0.599	0.12	0	1	Scn1b	0.602501
0	1.69619	0.599	0.12	0	1	Ick	0.812476
0	1.35485	0.609	0.13	0	1	Mapk8	0.648975
0	3.28474	0.515	0.037	0	1	Gprc5c	1.57011
0	2.34946	0.543	0.065	0	1	Cdc14b	1.12304
0	1.7333	0.592	0.114	0	1	Klhl21	0.828518
0	1.6203	0.88	0.402	0	1	Wasl	0.774505
0	2.34017	0.579	0.101	0	1	Sytl2	1.1186
0	2.60131	0.558	0.081	0	1	Fads2	1.24082
0	1.3754	0.591	0.114	0	1	Mospd1	0.656068
0	1.87362	0.581	0.105	0	1	Atp8b2	0.891842
0	1.92764	0.777	0.302	0	1	Ryk	0.915631
0	1.71072	0.619	0.144	0	1	Ro60	0.812593
0	3.0033	0.488	0.013	0	1	Orm1	1.42657
0	1.60056	0.635	0.16	0	1	Ssbp2	0.760264
0	2.92193	0.538	0.064	0	1	Efna4	1.385
0	1.48101	0.577	0.103	0	1	Ercc5	0.701999
0	1.60993	0.547	0.074	0	1	Arhgef18	0.761495
0	1.52365	0.621	0.148	0	1	Lancl1	0.720688
0	2.11625	0.56	0.088	0	1	Ttyh2	0.998872
0	0.984766	0.608	0.136	0	1	Nr2c2	0.46481
0	4.60645	0.481	0.009	0	1	Aplp1	2.17425
0	2.25535	1	0.528	0	1	Tm2d2	1.06453
0	1.53295	0.594	0.122	0	1	5730455P16Rik	0.723555
0	1.4895	0.598	0.127	0	1	Pxdn	0.701557
0	1.59415	0.534	0.064	0	1	Sema6d	0.749251
0	3.20978	0.501	0.031	0	1	Ssc5d	1.5086
0	3.2553	0.5	0.03	0	1	Evi5l	1.52999
0	1.96362	0.637	0.167	0	1	P3h4	0.9229
0	1.51309	0.914	0.445	0	1	Kdm1a	0.709639
0	1.82845	0.626	0.157	0	1	E2f1	0.857541
0	1.72741	0.644	0.176	0	1	Clmp	0.808429
0	1.7824	0.54	0.072	0	1	Slc8a1	0.834161
0	3.38846	0.547	0.08	0	1	Ccn5	1.58241
0	2.27107	0.514	0.047	0	1	Megf9	1.06059
0	1.64082	0.641	0.174	0	1	Ptk2	0.766261
0	1.86695	0.98	0.513	0	1	Rpn2	0.871863
0	1.99185	0.55	0.084	0	1	Pofut1	0.928202
0	3.37245	0.5	0.035	0	1	Ninl	1.56819
0	1.53662	0.576	0.112	0	1	Wdr45	0.712993
0	1.72129	0.817	0.354	0	1	Pdlim7	0.796958
0	1.51785	0.554	0.092	0	1	Trp53inp2	0.701245
0	2.12546	0.536	0.074	0	1	Cc2d1a	0.981962
0	1.49183	0.968	0.506	0	1	Mcrip1	0.689226
0	2.2265	0.507	0.046	0	1	Tnfsf13b	1.02642
0	1.43731	0.564	0.103	0	1	Rxra	0.662599
0	1.95654	0.982	0.521	0	1	Kdelr2	0.901964
0	1.67065	0.605	0.144	0	1	Glt8d1	0.770168
0	2.95439	0.5	0.04	0	1	Slc22a17	1.35902
0	1.08968	0.578	0.118	0	1	Chfr	0.501255
0	2.0079	0.569	0.11	0	1	Col27a1	0.921628
0	1.36953	0.597	0.138	0	1	Kitl	0.628614
0	3.16983	0.49	0.031	0	1	Tnfsf11	1.45495
0	2.22024	0.981	0.522	0	1	Cyb5r3	1.01909
0	0.793048	0.583	0.124	0	1	Ric1	0.364009
0	1.64161	0.883	0.425	0	1	Pnkd	0.751858
0	1.98795	0.5	0.042	0	1	Zdhhc14	0.910483
0	1.61569	0.973	0.515	0	1	Sar1a	0.739986
0	1.45847	0.599	0.142	0	1	Tle1	0.66652
0	1.4041	0.577	0.12	0	1	Kat6b	0.641674
0	2.46881	0.524	0.068	0	1	Rac3	1.12578
0	4.8888	0.468	0.012	0	1	Clip4	2.22929
0	1.64604	0.605	0.149	0	1	Sulf1	0.750594
0	1.25682	0.58	0.124	0	1	Cacfd1	0.573109
0	1.58275	0.572	0.117	0	1	Snapc3	0.720153
0	1.61615	0.969	0.514	0	1	Ddt	0.735349
0	2.26956	0.532	0.078	0	1	Cgnl1	1.03038
0	0.947396	0.577	0.123	0	1	Slc35b3	0.430118
0	1.35516	0.555	0.102	0	1	Camk2n1	0.613887
0	2.19658	0.552	0.099	0	1	Adgra3	0.995052
0	2.10889	0.535	0.082	0	1	Rgs12	0.955328
0	2.90945	0.495	0.043	0	1	Fat4	1.31507
0	2.36361	0.495	0.043	0	1	Abcc4	1.06835
0	1.4838	0.567	0.115	0	1	Zfp64	0.670677
0	1.32483	0.554	0.103	0	1	Ralgapb	0.597498
0	1.74356	0.552	0.101	0	1	Lsm14b	0.786344
0	2.24261	0.602	0.151	0	1	Capn6	1.01142
0	0.447936	0.546	0.096	0	1	Mtus1	0.201571
0	2.78333	0.996	0.546	0	1	Vps35	1.2525
0	1.93717	0.565	0.115	0	1	Fbxw4	0.871728
0	1.04872	0.553	0.104	0	1	Osbpl2	0.470874
0	3.19816	0.491	0.043	0	1	Fam171b	1.43278
0	2.79841	0.512	0.064	0	1	Kif21a	1.25369
0	3.61108	0.477	0.029	0	1	Cacna1c	1.61777
0	2.2922	0.954	0.506	0	1	Gadd45gip1	1.02691
0	1.7066	0.497	0.05	0	1	Bglap2	0.762848
0	2.02256	0.51	0.063	0	1	Hdgfl3	0.904083
0	2.08115	0.507	0.06	0	1	Zfp53	0.930276
0	2.06097	0.501	0.055	0	1	Adamtsl4	0.919192
0	1.82024	0.589	0.143	0	1	Thy1	0.811827
0	1.96645	0.545	0.1	0	1	Rab23	0.875069
0	1.77932	0.549	0.104	0	1	Pigu	0.791795
0	1.02808	0.564	0.119	0	1	Ssh1	0.457496
0	1.59423	0.939	0.494	0	1	Anapc5	0.709432
0	2.31814	0.532	0.089	0	1	Epha2	1.02694
0	2.50275	0.53	0.087	0	1	Tbx3	1.10872
0	2.03937	0.753	0.31	0	1	Mxra7	0.903441
0	2.26194	0.553	0.111	0	1	Rbms3	0.999777
0	2.27914	0.522	0.08	0	1	Abca5	1.00738
0	2.2992	0.539	0.098	0	1	Tmem132a	1.01395
0	1.48651	0.944	0.503	0	1	Ssr1	0.655549
0	2.11741	0.608	0.167	0	1	Angptl4	0.933777
0	1.47944	0.544	0.104	0	1	St6galnac6	0.650953
0	1.29621	0.982	0.542	0	1	Cbx3	0.570331
0	1.37653	0.558	0.119	0	1	Arsa	0.604298
0	2.2159	0.511	0.072	0	1	Rnf150	0.97278
0	1.72232	0.522	0.083	0	1	Tmem181a	0.7561
0	1.80864	0.973	0.534	0	1	Eprs	0.793992
0	2.83134	0.981	0.542	0	1	Tuba1a	1.24296
0	2.03367	0.531	0.093	0	1	Slc20a2	0.890747
0	1.3984	0.531	0.094	0	1	Tgfbr3	0.611102
0	1.19341	0.559	0.122	0	1	Pcnx3	0.521521
0	2.24853	0.503	0.066	0	1	Chst14	0.982608
0	5.11039	0.45	0.013	0	1	Smoc1	2.23324
0	2.2588	0.998	0.561	0	1	Arglu1	0.987096
0	1.74489	0.928	0.492	0	1	Psmd2	0.760772
0	2.45051	0.488	0.052	0	1	Zfp512b	1.06842
0	2.00624	0.5	0.064	0	1	Cd1d1	0.874719
0	5.92361	0.441	0.005	0	1	Kng2	2.58269
0	1.82115	0.566	0.13	0	1	Mpdz	0.79402
0	1.64712	0.915	0.48	0	1	Psmd1	0.716499
0	1.24991	0.551	0.116	0	1	Elmo2	0.543712
0	1.72677	0.531	0.097	0	1	Ankrd46	0.749419
0	6.33221	0.441	0.007	0	1	Fat2	2.74818
0	4.21062	0.452	0.018	0	1	Cacna1g	1.82741
0	2.15107	0.496	0.062	0	1	Clu	0.933566
0	1.81857	0.934	0.501	0	1	Nupr1	0.787439
0	1.75812	0.523	0.09	0	1	Zfp955b	0.761264
0	1.67577	0.552	0.12	0	1	Clstn1	0.723933
0	3.26123	0.484	0.052	0	1	Fgfr2	1.40885
0	6.13962	0.435	0.004	0	1	Kcnn2	2.64618
0	1.24548	0.546	0.117	0	1	Tmem167b	0.53431
0	4.70314	0.441	0.013	0	1	Dlx2	2.01294
0	2.22708	0.989	0.561	0	1	Csnk2a1	0.953191
0	2.65655	0.998	0.571	0	1	Sdc4	1.13434
0	1.37106	0.544	0.117	0	1	Slc45a4	0.585444
0	3.72478	0.453	0.026	0	1	Fgfr3	1.59048
0	1.93973	0.48	0.053	0	1	4930522L14Rik	0.828265
0	2.53084	0.486	0.059	0	1	Alms1	1.08067
0	3.83426	0.452	0.025	0	1	Pygo1	1.63723
0	1.68519	0.495	0.071	0	1	Prmt9	0.714519
0	1.63684	0.532	0.109	0	1	Plekhg5	0.692384
0	1.99221	0.517	0.095	0	1	Col11a1	0.840711
0	2.11708	0.495	0.073	0	1	Mapre3	0.893408
0	1.72341	0.941	0.519	0	1	Mrps18a	0.72728
0	1.46326	0.533	0.112	0	1	Ptdss1	0.616035
0	1.59748	0.505	0.084	0	1	Tsc1	0.672537
0	2.0243	0.49	0.069	0	1	Pik3r3	0.852229
0	2.47053	0.483	0.062	0	1	Tmem45a	1.04009
0	2.00992	0.952	0.531	0	1	Lman1	0.846176
0	2.17032	0.51	0.09	0	1	Dnm3os	0.911534
0	2.76427	0.464	0.044	0	1	Efs	1.16099
0	1.85264	0.504	0.084	0	1	Zxdc	0.77811
0	1.63024	0.5	0.081	0	1	Mbd5	0.683069
0	2.41051	0.472	0.053	0	1	Ggact	1.01
0	1.41931	0.98	0.561	0	1	Eid1	0.594692
0	1.93583	0.929	0.512	0	1	Ift20	0.807241
0	0.817008	0.514	0.098	0	1	Arrdc3	0.339875
0	1.79071	0.481	0.065	0	1	Trim23	0.744937
0	2.22552	0.496	0.08	0	1	Dlg5	0.925818
0	2.25461	0.525	0.11	0	1	Bnc2	0.935661
0	1.28452	0.445	0.031	0	1	Cyyr1	0.531791
0	1.83188	0.48	0.066	0	1	Dcaf6	0.758398
0	1.96887	0.97	0.556	0	1	Dap	0.815114
0	2.31577	0.976	0.563	0	1	Tmed3	0.956413
0	3.73112	0.436	0.023	0	1	Osbpl6	1.54095
0	3.27727	0.489	0.076	0	1	Mfap2	1.35351
0	2.03214	0.477	0.064	0	1	Fbxw9	0.839274
0	1.15263	0.508	0.096	0	1	Mical1	0.474885
0	2.20085	0.867	0.455	0	1	Tubb2a	0.906749
0	2.51319	0.992	0.581	0	1	Nenf	1.03292
0	1.15568	0.506	0.095	0	1	Scamp1	0.474983
0	1.74654	0.494	0.083	0	1	Tbc1d12	0.717828
0	1.37511	0.487	0.077	0	1	Txndc16	0.563795
0	3.43602	0.435	0.026	0	1	4933407K13Rik	1.40533
0	1.5461	0.976	0.568	0	1	Arl1	0.630809
0	1.39905	0.482	0.074	0	1	Crim1	0.570812
0	1.49702	0.515	0.108	0	1	Blzf1	0.609287
0	2.00756	0.466	0.059	0	1	Zer1	0.817076
0	3.07782	0.456	0.049	0	1	Lgr4	1.25267
0	1.60107	0.503	0.096	0	1	Micall1	0.651637
0	1.75604	0.524	0.117	0	1	Zdhhc8	0.714708
0	1.31194	0.991	0.585	0	1	Tm9sf3	0.532646
0	2.32514	0.536	0.131	0	1	Ank3	0.941683
0	2.1628	0.483	0.078	0	1	Dnm1	0.875935
0	1.66205	0.503	0.099	0	1	Nanp	0.671467
0	2.65288	0.439	0.036	0	1	5830408C22Rik	1.06911
0	2.59009	0.993	0.59	0	1	Wdr83os	1.04381
0	1.36411	0.5	0.097	0	1	Ocrl	0.549736
0	1.20422	0.489	0.089	0	1	Spata2	0.481689
0	2.01073	0.451	0.052	0	1	Optn	0.802281
0	1.70816	0.989	0.59	0	1	Ssr3	0.681556
0	1.95763	0.93	0.531	0	1	Fam162a	0.781094
0	3.19447	0.427	0.028	0	1	Tle2	1.2746
0	1.43494	0.481	0.082	0	1	Appl2	0.572543
0	5.12718	0.406	0.008	0	1	Eya2	2.04062
0	3.17777	0.454	0.056	0	1	Lum	1.26475
0	2.53536	0.437	0.039	0	1	Rom1	1.00907
0	2.66802	0.444	0.047	0	1	Hectd2	1.0592
0	1.46818	0.484	0.088	0	1	Slc10a7	0.5814
0	1.95732	0.995	0.599	0	1	Dnaja2	0.775097
0	1.74215	0.471	0.075	0	1	Zhx3	0.689892
0	1.6436	0.491	0.096	0	1	Slc35f5	0.649221
0	2.59177	0.959	0.564	0	1	Cnpy2	1.02375
0	1.98618	0.968	0.574	0	1	Tpm1	0.782553
0	3.79658	0.422	0.028	0	1	Dlx6	1.49585
0	2.97778	0.425	0.032	0	1	Vps37d	1.17027
0	2.5052	0.969	0.576	0	1	Serpinb6a	0.984542
0	2.37338	0.995	0.602	0	1	Mydgf	0.932739
0	1.87511	0.473	0.08	0	1	Pogk	0.736918
0	2.28447	0.471	0.078	0	1	Evc2	0.897797
0	2.20904	0.994	0.602	0	1	Hdlbp	0.865946
0	1.53504	0.448	0.057	0	1	Ptprm	0.600202
0	1.93794	0.974	0.584	0	1	Xrn2	0.755796
0	2.34778	0.457	0.067	0	1	Adam12	0.915635
0	1.80528	0.967	0.577	0	1	Psmc6	0.704061
0	1.60047	0.466	0.077	0	1	Gprc5b	0.622583
0	2.6603	0.997	0.608	0	1	Tecr	1.03486
0	3.2046	0.43	0.041	0	1	Agt	1.24659
0	1.2772	0.482	0.093	0	1	Atg14	0.496831
0	1.6826	0.46	0.071	0	1	Zfp942	0.654531
0	1.61726	0.941	0.552	0	1	Adh5	0.629116
0	4.11508	0.399	0.011	0	1	Aldh3a1	1.59665
0	1.59605	0.463	0.076	0	1	Kif16b	0.61767
0	4.02619	0.409	0.022	0	1	Adh7	1.55814
0	3.55604	0.413	0.026	0	1	Smarca1	1.37619
0	2.66515	0.444	0.058	0	1	Sox12	1.02875
0	3.51336	0.409	0.023	0	1	Atoh8	1.35616
0	2.82756	0.426	0.041	0	1	Meis2	1.08861
0	1.79653	0.467	0.082	0	1	Rnf24	0.691666
0	1.25852	0.442	0.057	0	1	Thbs4	0.484532
0	2.50973	0.437	0.053	0	1	Triqk	0.963736
0	1.68837	0.961	0.577	0	1	Lsm6	0.648336
0	3.11858	0.998	0.615	0	1	Pmepa1	1.19442
0	2.82533	0.426	0.043	0	1	Trnp1	1.0821
0	4.08151	0.392	0.01	0	1	3300002I08Rik	1.55914
0	2.59988	0.432	0.05	0	1	Gstk1	0.993154
0	1.70574	0.449	0.067	0	1	Zfp738	0.651594
0	3.92016	0.402	0.02	0	1	Heph	1.4975
0	9.68606	0.382	0.001	0	1	Calb2	3.69039
0	2.10346	0.98	0.599	0	1	Tceal9	0.801417
0	1.60366	0.922	0.541	0	1	Smc1a	0.610995
0	1.74831	0.472	0.092	0	1	Rbbp9	0.664357
0	1.75984	0.465	0.085	0	1	Loxl3	0.668741
0	2.14893	0.432	0.052	0	1	Stox2	0.816595
0	1.32033	0.994	0.614	0	1	App	0.501725
0	1.08638	0.463	0.084	0	1	Fam102a	0.411739
0	1.56429	0.476	0.097	0	1	Pth1r	0.592864
0	2.34672	0.43	0.051	0	1	Gm19412	0.889408
0	1.59728	0.471	0.093	0	1	Pias3	0.603772
0	2.2284	0.427	0.05	0	1	Zfp157	0.840108
0	2.24751	0.42	0.043	0	1	Dchs1	0.847311
0	3.07145	0.409	0.032	0	1	Fut10	1.15794
0	1.88495	0.974	0.597	0	1	1110038B12Rik	0.710627
0	1.3828	0.97	0.594	0	1	Svbp	0.519933
0	2.49908	0.989	0.613	0	1	Prdx4	0.939655
0	2.01305	0.463	0.089	0	1	Slc16a2	0.752882
0	2.52817	0.415	0.042	0	1	Bmp2	0.943008
0	1.71311	0.456	0.083	0	1	Ghdc	0.638989
0	1.43891	0.441	0.068	0	1	Cog3	0.536712
0	2.87946	0.411	0.039	0	1	Kif26b	1.07116
0	1.74796	0.44	0.068	0	1	Scai	0.650243
0	0.476245	0.453	0.081	0	1	Abtb1	0.177163
0	1.81849	0.409	0.038	0	1	Dpt	0.674659
0	2.8481	0.414	0.043	0	1	Evc	1.05664
0	1.77491	0.421	0.05	0	1	Ehd3	0.658491
0	2.16454	0.429	0.059	0	1	Mmaa	0.800879
0	2.39476	0.426	0.056	0	1	Aldh1l2	0.886062
0	1.71629	0.42	0.051	0	1	Ephb4	0.633311
0	5.30437	0.377	0.008	0	1	Plekhg4	1.95731
0	1.79826	0.977	0.609	0	1	Ufc1	0.661759
0	1.93248	0.435	0.067	0	1	Phc1	0.711153
0	1.84731	0.46	0.093	0	1	Ly75	0.677962
0	1.97549	0.978	0.611	0	1	Ddost	0.725004
0	1.72996	0.994	0.628	0	1	Dstn	0.633167
0	2.27894	0.432	0.066	0	1	Alpl	0.834091
0	4.32721	0.379	0.013	0	1	Ephb6	1.58376
0	1.68572	0.446	0.081	0	1	Ldlrad3	0.615289
0	2.35745	0.994	0.629	0	1	Romo1	0.860469
0	1.81245	0.452	0.087	0	1	Tbl2	0.661543
0	1.89257	0.428	0.063	0	1	Zfp955a	0.690789
0	1.6805	0.99	0.626	0	1	Tsn	0.611704
0	1.90925	0.977	0.614	0	1	Mtch1	0.693056
0	2.2045	0.965	0.603	0	1	Psmc3	0.798028
0	1.82477	0.994	0.632	0	1	Sec62	0.660568
0	2.33514	0.999	0.637	0	1	Smarca5	0.845322
0	2.79612	0.402	0.041	0	1	Tom1l1	1.0094
0	2.15133	0.436	0.075	0	1	Tmem53	0.776629
0	1.59592	0.962	0.601	0	1	Tmem258	0.576126
0	2.06836	0.396	0.036	0	1	Ksr1	0.744609
0	2.011	0.404	0.044	0	1	Clcf1	0.723958
0	5.18967	0.366	0.006	0	1	B3galt2	1.86828
0	2.42333	0.392	0.034	0	1	Gstt3	0.867553
0	2.58463	0.999	0.642	0	1	Cd9	0.922713
0	2.4519	0.41	0.053	0	1	Sgcd	0.875329
0	1.77054	0.936	0.58	0	1	Ndufb2	0.630312
0	1.6025	0.93	0.574	0	1	Mrps16	0.57049
0	2.48609	0.398	0.042	0	1	Slc25a15	0.885048
0	4.43663	0.362	0.006	0	1	Chl1	1.57944
0	2.16688	0.411	0.055	0	1	E430024I08Rik	0.77141
0	2.0337	0.927	0.572	0	1	Mrpl14	0.721965
0	2.94433	0.393	0.038	0	1	Ednra	1.04524
0	2.06085	0.424	0.069	0	1	Zfp267	0.731603
0	2.04006	0.407	0.052	0	1	Tti2	0.72422
0	5.11434	0.363	0.008	0	1	Lrrc75b	1.81559
0	1.72802	0.971	0.616	0	1	Siva1	0.613449
0	1.82218	0.955	0.6	0	1	Chchd1	0.646876
0	2.21764	0.411	0.057	0	1	Ehbp1	0.785043
0	2.62313	0.401	0.048	0	1	Zfp820	0.925965
0	2.01769	0.411	0.058	0	1	Dip2a	0.712243
0	1.98601	0.934	0.582	0	1	Cdk4	0.699075
0	2.45303	0.411	0.059	0	1	Fitm2	0.863465
0	2.0959	0.991	0.639	0	1	Ostc	0.737758
0	1.39127	0.398	0.047	0	1	Palmd	0.488335
0	1.50433	0.42	0.069	0	1	D330023K18Rik	0.528021
0	1.65271	0.425	0.074	0	1	Slc35d1	0.580102
0	1.11305	0.421	0.07	0	1	Phf1	0.390679
0	2.08138	0.399	0.05	0	1	5730409E04Rik	0.726402
0	2.7285	0.375	0.026	0	1	Cables1	0.952246
0	2.78423	0.372	0.024	0	1	Gprin3	0.968912
0	2.80611	1	0.653	0	1	Ssr2	0.97372
0	2.12479	0.407	0.06	0	1	Pcgf2	0.737304
0	2.4918	0.393	0.047	0	1	Lrp8	0.862164
0	1.83743	0.973	0.627	0	1	Raly	0.63575
0	1.75732	1	0.654	0	1	Srsf11	0.608034
0	2.19199	0.99	0.644	0	1	Cd81	0.758429
0	1.96453	0.417	0.071	0	1	Adcy6	0.679727
0	2.3199	0.391	0.049	0	1	Dpy19l3	0.793407
0	6.72961	0.344	0.002	0	1	Kcna4	2.30153
0	2.4856	0.997	0.656	0	1	Dynlrb1	0.84759
0	5.18431	0.347	0.006	0	1	Snhg11	1.76785
0	2.62744	0.37	0.029	0	1	Ston1	0.895957
0	2.89241	0.384	0.044	0	1	Plagl1	0.983419
0	1.61152	0.998	0.658	0	1	Ahnak	0.547917
0	2.00439	0.406	0.067	0	1	Akap7	0.679487
0	2.63371	0.366	0.028	0	1	Dnm3	0.890195
0	1.55481	0.97	0.632	0	1	Canx	0.525525
0	2.47679	0.381	0.045	0	1	Rasl11a	0.832201
0	1.31854	0.397	0.061	0	1	Prkce	0.44303
0	1.3332	0.371	0.035	0	1	Comp	0.447954
0	2.3629	0.992	0.657	0	1	Fkbp1a	0.791573
0	1.87216	0.405	0.071	0	1	Ttl	0.625301
0	1.7649	0.388	0.054	0	1	C2cd5	0.589477
0	1.68164	0.383	0.05	0	1	Arntl	0.559986
0	1.59358	0.384	0.051	0	1	Cacna1d	0.530661
0	1.30336	0.392	0.061	0	1	Ap3m2	0.431412
0	1.8589	0.402	0.071	0	1	Fbxl7	0.615295
0	3.08218	0.357	0.026	0	1	Lynx1	1.0202
0	3.10047	0.359	0.028	0	1	Ephb3	1.02626
0	1.71096	0.394	0.065	0	1	Fam171a1	0.562907
0	3.74515	0.344	0.015	0	1	Epha4	1.23215
0	2.63959	0.353	0.024	0	1	Scara5	0.868425
0	1.412	0.998	0.669	0	1	Lamp2	0.464549
0	2.24348	0.393	0.065	0	1	Tmem98	0.735862
0	1.44943	0.992	0.664	0	1	H2afv	0.475414
0	2.30959	0.387	0.06	0	1	Nptxr	0.755236
0	2.5436	0.356	0.03	0	1	Mtmr11	0.829215
0	2.50421	0.991	0.665	0	1	Vdac3	0.816374
0	1.7362	0.385	0.06	0	1	Klhl12	0.564266
0	1.88358	0.393	0.068	0	1	Prkab2	0.612164
0	6.91843	0.326	0.003	0	1	Slc26a7	2.23465
0	1.6367	0.385	0.063	0	1	Zfp335	0.527019
0	1.88135	0.948	0.626	0	1	St13	0.605794
0	3.65745	0.338	0.017	0	1	9630013D21Rik	1.17404
0	4.74951	0.328	0.007	0	1	Cacng7	1.52459
0	2.46029	0.993	0.672	0	1	Hmgn1	0.789754
0	1.40576	0.383	0.063	0	1	Slc9a8	0.449842
0	2.50173	0.36	0.04	0	1	Clip3	0.800554
0	1.24818	0.376	0.056	0	1	Zfp729a	0.399418
0	1.02116	0.373	0.053	0	1	Itga1	0.326771
0	1.60162	0.968	0.648	0	1	Pdap1	0.512519
0	2.14212	0.383	0.065	0	1	Map1a	0.681195
0	3.87982	0.33	0.012	0	1	Aoc3	1.23378
0	1.53766	0.958	0.64	0	1	Aimp1	0.488975
0	1.85811	0.984	0.666	0	1	Polr2f	0.59088
0	9.72781	0.317	0	0	1	Slc30a3	3.08372
0	2.43564	0.337	0.02	0	1	Pde7b	0.772097
0	1.46366	0.956	0.639	0	1	Cox14	0.463981
0	2.0079	0.363	0.047	0	1	Ttbk2	0.634495
0	1.58594	0.361	0.045	0	1	Uty	0.501155
0	2.26132	0.999	0.683	0	1	P4hb	0.714578
0	1.84733	0.982	0.666	0	1	Arf4	0.583755
0	1.7424	0.364	0.049	0	1	Vsig10	0.548856
0	1.68881	0.372	0.057	0	1	Zfp994	0.531975
0	1.41316	0.364	0.051	0	1	Slc41a3	0.442319
0	2.43094	0.358	0.045	0	1	Arhgef28	0.760883
0	1.56253	0.978	0.665	0	1	Marcks	0.489073
0	2.42509	0.354	0.042	0	1	Vangl2	0.756627
0	3.67111	0.331	0.019	0	1	Thrb	1.14539
0	3.01195	0.332	0.021	0	1	Aff3	0.936716
0	3.37698	0.333	0.022	0	1	Id4	1.05024
0	2.07166	0.355	0.044	0	1	Gpam	0.644287
0	1.40208	0.979	0.668	0	1	Rwdd1	0.436048
0	2.02526	0.366	0.056	0	1	Gpsm1	0.627829
0	1.49207	0.951	0.642	0	1	Metap2	0.461049
0	1.73348	0.96	0.651	0	1	Fkbp2	0.535647
0	2.08161	0.324	0.016	0	1	Angptl1	0.641135
0	3.39798	0.327	0.019	0	1	Gm4631	1.04658
0	2.64102	0.354	0.046	0	1	Fndc4	0.813433
0	2.97344	0.334	0.026	0	1	Plppr3	0.915818
0	3.04733	0.33	0.022	0	1	Mdga1	0.938579
0	0.981208	0.995	0.688	0	1	S100a4	0.301231
0	2.07504	0.351	0.044	0	1	Slc35e3	0.637038
0	2.25252	0.344	0.038	0	1	Porcn	0.689272
0	1.70362	0.981	0.675	0	1	Eif4ebp1	0.521307
0	3.79832	0.32	0.016	0	1	Lhx8	1.15469
0	4.64278	0.309	0.005	0	1	Reln	1.4114
0	1.604	0.359	0.055	0	1	Parp6	0.487616
0	2.61648	0.339	0.037	0	1	Cachd1	0.790178
0	2.19927	0.357	0.055	0	1	Zfp827	0.664181
0	1.11299	0.356	0.054	0	1	Mmp19	0.336124
0	3.03521	0.332	0.031	0	1	Twist2	0.913599
0	4.38324	0.309	0.008	0	1	Prss12	1.31935
0	2.41279	0.352	0.051	0	1	Wasf1	0.72625
0	2.11819	0.962	0.661	0	1	Tpm4	0.637576
0	5.27159	0.308	0.008	0	1	Pi15	1.58148
0	1.34167	0.983	0.683	0	1	Drap1	0.4025
0	3.60901	0.316	0.017	0	1	Insyn1	1.07909
0	3.58757	0.314	0.015	0	1	Abat	1.07268
0	1.65631	0.973	0.676	0	1	Atp5k	0.491926
0	2.15256	0.995	0.699	0	1	Sfr1	0.637158
0	3.73696	0.313	0.017	0	1	Slc2a10	1.10614
0	2.49169	0.324	0.028	0	1	Zfp182	0.737541
0	1.91776	0.955	0.659	0	1	Mrps21	0.567658
0	1.28017	0.992	0.697	0	1	Tmem234	0.377651
0	2.16031	0.335	0.04	0	1	Limch1	0.637291
0	2.32815	0.33	0.035	0	1	Hhipl1	0.686805
0	2.87336	0.316	0.021	0	1	Nim1k	0.847641
0	1.4311	0.992	0.698	0	1	Lmna	0.420744
0	3.11292	0.316	0.022	0	1	Tcaf2	0.915197
0	1.57244	0.979	0.685	0	1	Rtn4	0.462298
0	1.86289	0.995	0.702	0	1	Spcs1	0.545826
0	2.19187	0.326	0.034	0	1	Il1rl1	0.640027
0	2.60842	0.326	0.034	0	1	Hmcn1	0.761659
0	1.44758	0.331	0.039	0	1	Mcf2l	0.422693
0	2.31864	0.326	0.034	0	1	AU041133	0.677043
0	1.7265	0.344	0.052	0	1	Zfp758	0.504139
0	2.45401	0.325	0.034	0	1	Tmcc2	0.714117
0	5.201	0.297	0.006	0	1	Kif5a	1.51349
0	1.58789	0.941	0.65	0	1	Ndufa5	0.462077
0	2.58777	0.33	0.04	0	1	Stac2	0.750454
0	2.41212	0.334	0.044	0	1	Mdfi	0.699516
0	1.74481	0.336	0.046	0	1	Lpar4	0.505994
0	2.56035	0.319	0.029	0	1	Lmbr1	0.742501
0	3.32159	0.313	0.023	0	1	Tmem117	0.963261
0	1.69891	0.974	0.684	0	1	Top1	0.492684
0	2.25128	0.329	0.04	0	1	Mapk8ip1	0.650621
0	1.46103	0.993	0.704	0	1	Mrfap1	0.422236
0	2.56497	0.997	0.708	0	1	Trir	0.741276
0	1.97971	0.959	0.67	0	1	Ndufc1	0.572136
0	2.91696	1	0.712	0	1	Timp2	0.840084
0	9.81178	0.288	0	0	1	Pax1	2.82579
0	3.51518	0.304	0.016	0	1	Spon2	1.01237
0	5.34976	0.293	0.005	0	1	Ppil6	1.54073
0	2.34105	0.337	0.05	0	1	Sema3c	0.671882
0	10.3501	0.287	0	0	1	Bpifc	2.97048
0	2.48589	0.33	0.044	0	1	Sdk1	0.710964
0	1.75909	0.33	0.044	0	1	Natd1	0.503099
0	2.60134	0.313	0.028	0	1	Npr2	0.741383
0	2.01935	0.995	0.711	0	1	Bzw1	0.573496
0	2.10773	0.314	0.03	0	1	Thsd7a	0.598594
0	1.82895	0.984	0.702	0	1	Nap1l1	0.515765
0	1.45911	0.98	0.698	0	1	Ndufs6	0.411468
0	2.15229	0.984	0.702	0	1	Esd	0.606946
0	2.02526	0.329	0.047	0	1	Zfp81	0.571122
0	1.18746	0.998	0.717	0	1	Tmed2	0.333675
0	2.884	0.297	0.016	0	1	Klf15	0.810404
0	2.03466	0.986	0.706	0	1	Tle5	0.569704
0	1.49956	0.991	0.711	0	1	mt-Atp8	0.419875
0	1.86663	0.326	0.048	0	1	Zbtb37	0.518924
0	4.14018	0.29	0.012	0	1	Alx4	1.15097
0	2.46929	0.315	0.038	0	1	Dact3	0.683992
0	2.58241	0.301	0.024	0	1	Mturn	0.715329
0	3.2441	0.298	0.021	0	1	Ephx2	0.898616
0	2.57913	0.305	0.03	0	1	Nynrin	0.709259
0	2.18243	0.953	0.678	0	1	Vcp	0.600168
0	2.2742	0.985	0.712	0	1	Swi5	0.620855
0	2.42753	0.312	0.039	0	1	Magi2	0.662716
0	2.06942	0.317	0.044	0	1	Pex11g	0.564953
0	1.52795	0.957	0.685	0	1	Ranbp1	0.415602
0	2.51855	0.301	0.03	0	1	Zfp442	0.682527
0	1.062	0.313	0.042	0	1	Bglap	0.287803
0	2.06422	0.299	0.028	0	1	Nrg1	0.559403
0	2.14809	0.309	0.039	0	1	Cyp39a1	0.579983
0	3.57966	0.283	0.013	0	1	9230112E08Rik	0.966508
0	2.7215	0.991	0.722	0	1	Tagln2	0.732085
0	1.68027	0.998	0.729	0	1	Tmem59	0.451992
0	1.67748	0.988	0.719	0	1	Cox6a1	0.451243
0	3.35085	0.289	0.02	0	1	Zfp365	0.901378
0	2.86067	0.291	0.023	0	1	Oplah	0.766659
0	1.48275	0.981	0.714	0	1	1810037I17Rik	0.395895
0	2.34031	0.988	0.722	0	1	Ywhab	0.622523
0	1.93889	0.956	0.691	0	1	Pdia6	0.513805
0	2.34623	0.307	0.042	0	1	Anxa8	0.621751
0	3.47108	0.279	0.014	0	1	Arvcf	0.919836
0	3.08862	0.278	0.014	0	1	Klhl33	0.815397
0	1.31863	0.984	0.72	0	1	Tomm6	0.348119
0	2.26761	0.289	0.025	0	1	Pou6f1	0.59865
0	2.04745	0.986	0.724	0	1	Itgb1	0.536432
0	2.20733	0.995	0.733	0	1	Laptm4a	0.578321
0	2.2083	0.992	0.732	0	1	Pebp1	0.574159
0	1.89701	0.979	0.719	0	1	Slc25a4	0.493221
0	4.71477	0.267	0.007	0	1	Psd	1.22584
0	4.12895	0.27	0.011	0	1	Ccdc30	1.0694
0	1.89745	0.991	0.733	0	1	Ndufs5	0.489542
0	1.28371	0.993	0.735	0	1	Mrpl20	0.331198
0	1.93559	0.969	0.711	0	1	Tbca	0.499383
0	2.21187	0.295	0.038	0	1	Brdt	0.56845
0	1.56686	0.977	0.72	0	1	Ndufa11	0.402684
0	1.77633	0.996	0.74	0	1	Dad1	0.45474
0	4.97493	0.261	0.006	0	1	Mab21l2	1.26861
0	1.81517	0.996	0.741	0	1	Micos10	0.462869
0	5.61119	0.259	0.004	0	1	Rnf182	1.43085
0	1.59422	0.98	0.727	0	1	Atp5o	0.403337
0	3.44611	0.268	0.016	0	1	Osbp2	0.868421
0	1.97899	0.266	0.015	0	1	Hs3st1	0.496726
0	2.05437	0.98	0.73	0	1	Psmb5	0.513591
0	2.05984	0.992	0.743	0	1	Eif2s2	0.5129
0	3.63615	0.26	0.013	0	1	Adcy2	0.898129
0	2.93287	0.268	0.023	0	1	Dzip1	0.718552
0	7.80771	0.246	0.002	0	1	Wfdc3	1.90508
0	2.78252	0.268	0.025	0	1	Clmn	0.676151
0	3.13465	0.255	0.012	0	1	Ikzf4	0.761719
0	2.025	0.997	0.754	0	1	Tmed9	0.492074
0	1.78505	1	0.757	0	1	Ctsb	0.433767
0	2.72766	0.268	0.026	0	1	Mboat2	0.660094
0	2.06428	0.271	0.03	0	1	Cpeb3	0.497491
0	3.48791	0.253	0.012	0	1	Prickle2	0.840586
0	2.18575	0.989	0.748	0	1	Timm13	0.526767
0	2.58825	0.272	0.032	0	1	Adgrg2	0.621179
0	1.43901	0.993	0.754	0	1	Uqcr11	0.343923
0	1.25384	0.974	0.736	0	1	Bag1	0.298414
0	2.90086	0.262	0.026	0	1	Wnt10b	0.684603
0	2.18294	0.268	0.032	0	1	Kalrn	0.515174
0	2.45531	0.267	0.031	0	1	Vegfd	0.579452
0	1.53528	0.953	0.718	0	1	Psma5	0.36079
0	2.00968	0.25	0.015	0	1	Cpxm2	0.472274
0	1.55386	0.266	0.032	0	1	Omd	0.363604
0	4.22809	0.243	0.01	0	1	Rtn4r	0.985146
0	2.46388	0.26	0.028	0	1	Hdac11	0.571619
0	3.62135	0.253	0.021	0	1	Nog	0.840154
0	3.3375	0.248	0.016	0	1	Pde3a	0.7743
0	3.43919	0.25	0.019	0	1	Mpped2	0.794452
0	2.07887	0.989	0.758	0	1	Pdia3	0.480219
0	2.03887	0.999	0.768	0	1	Ndufb7	0.470978
0	1.69345	0.989	0.758	0	1	Rtraf	0.391188
0	1.32404	0.974	0.743	0	1	Ndufb10	0.305852
0	3.81723	0.24	0.012	0	1	9330182L06Rik	0.870329
0	2.94645	0.245	0.018	0	1	Fam161a	0.668845
0	2.78019	0.998	0.771	0	1	Rrbp1	0.631103
0	2.0352	0.968	0.742	0	1	Krtcap2	0.459955
0	2.88573	0.998	0.772	0	1	Bsg	0.652175
0	2.95639	0.246	0.021	0	1	Ranbp17	0.665188
0	3.8873	0.238	0.014	0	1	Smad9	0.870755
0	1.3459	0.98	0.758	0	1	Eif3i	0.29879
0	1.41914	0.98	0.758	0	1	Tmem14c	0.315049
0	2.54281	0.998	0.777	0	1	Ptms	0.56196
0	3.60336	0.236	0.015	0	1	Hs3st3a1	0.796343
0	3.56808	0.231	0.011	0	1	Cyp4f17	0.784978
0	2.82264	0.235	0.015	0	1	Camk4	0.620982
0	2.77673	0.237	0.019	0	1	Cyp26b1	0.605328
0	1.39502	0.985	0.767	0	1	Srp14	0.304114
0	4.17155	1	0.782	0	1	Prdx2	0.909398
0	4.03723	0.231	0.014	0	1	Car12	0.87608
0	1.32718	0.968	0.751	0	1	Prelid1	0.287997
0	1.57339	0.971	0.754	0	1	Tubb5	0.341426
0	4.65172	0.223	0.007	0	1	Adamts3	1.00477
0	2.47858	0.998	0.782	0	1	Selenow	0.535373
0	2.44534	0.997	0.781	0	1	Myl12a	0.528192
0	2.01955	0.993	0.778	0	1	Park7	0.434203
0	1.36828	0.999	0.784	0	1	mt-Nd4l	0.294181
0	3.25499	0.227	0.014	0	1	Sema6c	0.693313
0	6.50353	0.214	0.002	0	1	Dcaf12l1	1.37875
0	1.81255	0.991	0.779	0	1	Psmb4	0.38426
0	3.68865	1	0.788	0	1	Calr	0.781994
0	1.41012	0.988	0.776	0	1	Ppp1ca	0.298946
0	8.65645	0.212	0.001	0	1	Gm29157	1.82651
0	2.98873	0.237	0.026	0	1	Tnfrsf19	0.630622
0	3.04588	0.236	0.026	0	1	Zfp618	0.639634
0	5.42751	0.216	0.007	0	1	Cryaa	1.13435
0	2.7557	0.999	0.791	0	1	Mif	0.573186
0	1.45527	0.995	0.787	0	1	Ndufa7	0.302696
0	2.47223	0.231	0.024	0	1	Tle6	0.511752
0	1.30013	0.996	0.789	0	1	Ctsz	0.269127
0	2.73656	1	0.793	0	1	Selenof	0.566469
0	1.43289	0.99	0.783	0	1	Ndufb11	0.296608
0	4.07134	0.213	0.007	0	1	BC024063	0.838696
0	1.68901	0.969	0.764	0	1	Dbi	0.346247
0	1.24952	0.995	0.79	0	1	Uqcr10	0.256151
0	2.12799	1	0.795	0	1	Ctsl	0.436238
0	1.72231	0.994	0.79	0	1	Psmb3	0.351351
0	2.14791	0.986	0.783	0	1	Psmb6	0.436027
0	2.51427	0.221	0.022	0	1	Galnt17	0.50034
0	11.1204	0.199	0	0	1	Atp12a	2.21296
0	2.14735	0.995	0.796	0	1	Atpif1	0.427322
0	1.79929	0.992	0.793	0	1	Uqcrb	0.358059
0	2.48389	0.216	0.018	0	1	Adam23	0.49181
0	6.50682	0.2	0.002	0	1	Gng4	1.28835
0	5.96906	0.2	0.003	0	1	Glis1	1.1759
0	4.12379	0.204	0.007	0	1	Nyap1	0.812388
0	3.5164	0.208	0.011	0	1	Rab36	0.692731
0	3.17183	1	0.803	0	1	Lamp1	0.62485
0	1.39262	1	0.803	0	1	Psap	0.274346
0	8.31652	0.196	0.001	0	1	Agtr2	1.62172
0	3.31982	0.205	0.01	0	1	Fignl2	0.647365
0	2.9097	0.211	0.017	0	1	Slc24a3	0.564482
0	4.85969	0.199	0.005	0	1	3930402G23Rik	0.942779
0	1.4294	0.975	0.781	0	1	Akr1a1	0.277304
0	1.19593	0.996	0.802	0	1	Snrpg	0.23201
0	2.5969	1	0.806	0	1	Cd63	0.503798
0	2.7097	0.214	0.021	0	1	Enox1	0.522971
0	2.64877	0.213	0.021	0	1	Ece2	0.508564
0	1.45429	0.974	0.782	0	1	Emp3	0.279224
0	1.34581	0.993	0.804	0	1	Ndufb8	0.254359
0	8.49031	0.188	0	0	1	Sult4a1	1.59618
0	1.59366	0.982	0.794	0	1	Ndufa2	0.299607
0	2.42247	0.205	0.018	0	1	Fam13a	0.453002
0	1.4049	0.966	0.779	0	1	Ywhae	0.262716
0	3.06381	0.198	0.012	0	1	Tmem8b	0.569869
0	1.73694	0.984	0.798	0	1	Eef1d	0.32307
0	2.90617	0.2	0.017	0	1	Nmnat2	0.53183
0	2.65107	0.197	0.015	0	1	Gm43445	0.482495
0	6.02552	0.184	0.002	0	1	Chd5	1.09665
0	6.40969	0.184	0.002	0	1	Angptl8	1.16656
0	1.36079	0.968	0.786	0	1	Cox7b	0.247663
0	2.3397	0.198	0.017	0	1	Slc22a5	0.423485
0	1.77523	0.984	0.803	0	1	Pomp	0.321316
0	1.51019	0.994	0.814	0	1	Nedd8	0.271833
0	3.81689	0.187	0.007	0	1	Cadm3	0.68704
0	2.77544	0.197	0.017	0	1	Mark1	0.499579
0	4.9928	0.184	0.004	0	1	Fbxo2	0.898705
0	1.53249	0.987	0.807	0	1	Smdt1	0.275849
0	3.61538	0.191	0.012	0	1	Spag4	0.647153
0	6.72147	0.18	0.002	0	1	Gria1	1.19642
0	3.51638	0.186	0.008	0	1	Ppl	0.625915
0	4.74836	0.18	0.004	0	1	Cdk15	0.835711
0	3.10701	0.191	0.015	0	1	Trabd2b	0.546833
0	4.61765	0.181	0.005	0	1	Prr16	0.812707
0	1.2915	0.986	0.81	0	1	Psma2	0.227303
0	4.15792	0.179	0.006	0	1	Syt17	0.719321
0	5.26131	0.174	0.003	0	1	Acat3	0.899684
0	1.96503	0.952	0.782	0	1	Anxa5	0.334055
0	1.33715	0.994	0.825	0	1	Atp5b	0.225979
0	3.41585	0.178	0.009	0	1	Gm45250	0.577278
0	2.32716	0.999	0.831	0	1	Psma7	0.390964
0	4.37371	0.174	0.006	0	1	Ppp1r3c	0.734784
0	1.5375	0.973	0.805	0	1	Eef1g	0.2583
0	3.3613	1	0.833	0	1	Hsp90b1	0.561338
0	2.63894	0.999	0.833	0	1	S100a10	0.438063
0	1.39574	1	0.835	0	1	Rbm39	0.230296
0	2.25012	0.998	0.833	0	1	Sec61g	0.371269
0	1.35316	0.984	0.819	0	1	Uqcrq	0.223272
0	2.36434	0.177	0.012	0	1	Ptger2	0.390115
0	1.15487	0.998	0.834	0	1	Gnb2	0.189399
0	1.49168	0.996	0.832	0	1	Psmb1	0.244635
0	3.74061	0.171	0.007	0	1	Gpc2	0.61346
0	3.77139	0.171	0.007	0	1	Sept3	0.618508
0	3.89597	0.172	0.008	0	1	Npas2	0.638939
0	1.88616	0.976	0.813	0	1	Hspe1	0.307444
0	1.70282	0.997	0.834	0	1	Ndufa4	0.27756
0	1.17952	0.985	0.822	0	1	Eif3h	0.192263
0	5.65316	0.166	0.003	0	1	Vstm2b	0.921465
0	3.88407	0.167	0.005	0	1	Acss3	0.629219
0	3.60571	0.17	0.008	0	1	Csdc2	0.584125
0	1.50066	0.997	0.836	0	1	Pkm	0.241606
0	3.46971	0.168	0.008	0	1	Apol7d	0.555154
0	5.402	0.163	0.003	0	1	Gm47163	0.86432
0	1.26812	0.992	0.833	0	1	Sumo2	0.201631
0	1.93728	0.998	0.839	0	1	Atp5j	0.308027
0	4.45004	0.164	0.005	0	1	Tgfbr3l	0.707557
0	3.43878	0.17	0.011	0	1	Pcdhb22	0.546766
0	5.20721	0.161	0.003	0	1	5730507C01Rik	0.822739
0	2.99409	0.167	0.011	0	1	Glt8d2	0.467077
0	1.28159	0.984	0.829	0	1	Ndufa13	0.198647
0	1.8031	0.993	0.838	0	1	Ssr4	0.27948
0	5.50047	0.159	0.004	0	1	Galnt13	0.852572
0	1.92077	0.996	0.842	0	1	Atp5j2	0.295798
0	1.45004	0.995	0.841	0	1	Ndufb9	0.223306
0	3.47511	0.989	0.835	0	1	Lgals1	0.535168
0	5.85878	0.155	0.002	0	1	Ypel4	0.896394
0	6.76934	0.154	0.001	0	1	Orm2	1.03571
0	2.54432	1	0.848	0	1	D8Ertd738e	0.386736
0	3.79373	0.159	0.007	0	1	Zfp970	0.576647
0	7.0436	0.152	0	0	1	Luzp2	1.07063
0	3.70624	0.155	0.004	0	1	Gpr27	0.559642
0	7.9918	0.15	0	0	1	Nat8	1.19877
0	1.84033	0.98	0.831	0	1	Edf1	0.27421
0	2.81035	1	0.851	0	1	Gnas	0.418742
0	1.43531	0.992	0.843	0	1	Atp5d	0.213862
0	1.59807	0.985	0.836	0	1	Atp5g1	0.238113
0	3.17688	0.998	0.85	0	1	Prdx1	0.470178
0	1.55445	0.999	0.851	0	1	Eef2	0.230059
0	4.92017	0.15	0.002	0	1	Clgn	0.728185
0	5.27546	0.151	0.004	0	1	Hcn1	0.775493
0	4.25462	0.149	0.004	0	1	Ism1	0.61692
0	1.51116	0.996	0.852	0	1	Arf5	0.217606
0	6.15252	0.146	0.002	0	1	Adam32	0.885963
0	1.38889	0.995	0.853	0	1	Gpx4	0.197223
0	1.21725	0.994	0.853	0	1	Atp5f1	0.171632
0	4.95294	0.143	0.003	0	1	Gm14443	0.693412
0	3.38687	0.146	0.007	0	1	Fads6	0.470775
0	3.73478	0.146	0.008	0	1	Dock3	0.5154
0	2.54234	0.147	0.009	0	1	Ager	0.350843
0	5.16239	0.14	0.003	0	1	Aspg	0.707248
0	4.05571	0.143	0.006	0	1	Pde11a	0.555632
0	3.64502	0.14	0.004	0	1	Prrt1	0.495723
0	4.4783	0.139	0.004	0	1	Zfp966	0.60457
0	1.33054	0.993	0.858	0	1	Sec61b	0.179622
0	3.44113	0.142	0.007	0	1	Ptger1	0.464552
0	5.48884	0.138	0.004	0	1	AI593442	0.735504
0	7.56777	0.135	0.001	0	1	Snap91	1.01408
0	3.82558	0.14	0.006	0	1	Kcnab3	0.512628
0	1.83415	0.971	0.837	0	1	Gm10076	0.245776
0	4.06006	0.14	0.007	0	1	Npr3	0.539988
0	2.3405	0.994	0.863	0	1	Tmsb10	0.306605
0	3.89487	0.136	0.007	0	1	Lrfn3	0.502438
0	1.88884	1	0.873	0	1	Vim	0.239883
0	2.07377	0.998	0.873	0	1	Cox7c	0.259221
0	4.80362	0.129	0.004	0	1	Cbs	0.600453
0	4.20154	0.129	0.005	0	1	Dact2	0.520991
0	1.92908	0.999	0.876	0	1	Ppib	0.237277
0	4.0519	0.126	0.004	0	1	Nr5a2	0.494331
0	4.61287	0.124	0.003	0	1	Gm42939	0.558157
0	3.4089	0.127	0.006	0	1	Myl10	0.412477
0	10.2035	0.121	0	0	1	Pmch	1.23462
0	5.32399	0.121	0.002	0	1	Dzank1	0.633555
0	5.26536	0.12	0.002	0	1	Tbx3os1	0.621312
0	2.17992	0.997	0.88	0	1	Cox6c	0.25505
0	4.31062	0.122	0.005	0	1	Dok6	0.504342
0	4.4065	0.121	0.005	0	1	Inha	0.511154
0	4.82583	0.119	0.004	0	1	Trmt9b	0.554971
0	7.13869	0.115	0.001	0	1	Lhfpl3	0.81381
0	3.49493	0.119	0.005	0	1	Nos1	0.398422
0	1.43685	1	0.886	0	1	Elob	0.163801
0	1.45297	0.997	0.884	0	1	Txn1	0.164186
0	5.81036	0.114	0.002	0	1	Mapk10	0.650761
0	3.95926	0.117	0.006	0	1	Fam131c	0.439477
0	1.43319	0.999	0.889	0	1	Atp5e	0.15765
0	4.85659	0.11	0.002	0	1	Gm14412	0.524512
0	5.73309	0.109	0.001	0	1	Sycp3	0.619174
0	1.50765	0.997	0.889	0	1	Atp5g2	0.162826
0	8.06895	0.107	0	0	1	1700023F06Rik	0.863378
0	3.32694	0.108	0.004	0	1	Htr7	0.346002
0	4.63614	0.104	0.002	0	1	Chdh	0.472887
0	2.09542	0.999	0.897	0	1	Hint1	0.213733
0	1.01898	0.997	0.897	0	1	Rpl31	0.101898
0	1.29604	0.999	0.901	0	1	Atp5h	0.127012
0	5.48161	0.098	0.002	0	1	Cfap58	0.526235
0	9.53585	0.095	0	0	1	Nat8f3	0.905905
0	3.86201	0.099	0.004	0	1	Fbxl21	0.366891
0	4.43227	0.096	0.003	0	1	Gm17276	0.412202
0	5.4519	0.094	0.002	0	1	Tmprss6	0.501575
0	4.55435	0.094	0.003	0	1	Zfp781	0.414446
0	4.612	0.092	0.002	0	1	Htr1d	0.41508
0	6.22043	0.09	0.001	0	1	Tmem151b	0.553619
0	2.43708	1	0.912	0	1	Nme2	0.214463
0	5.32425	0.089	0.002	0	1	Tmem169	0.46321
0	5.26919	0.088	0.001	0	1	A430073D23Rik	0.45842
0	6.15139	0.088	0.001	0	1	Gm20751	0.535171
0	8.61107	0.086	0	0	1	Kctd8	0.740552
0	6.60187	0.086	0.001	0	1	Sorcs1	0.561159
0	1.16207	0.998	0.913	0	1	Rpl36a	0.0987759
0	4.80277	0.086	0.002	0	1	Lama1	0.403432
0	2.6934	1	0.916	0	1	Ybx1	0.226246
0	17.5216	0.083	0	0	1	Drd5	1.4543
0	7.80653	0.083	0	0	1	Gm5662	0.647942
0	1.05848	0.999	0.916	0	1	Rps15	0.087854
0	1.27737	0.995	0.914	0	1	Npm1	0.103467
0	1.92892	1	0.923	0	1	Myl6	0.148526
0	4.62055	0.077	0.002	0	1	Zfp811	0.346541
0	1.18434	1	0.926	0	1	mt-Nd1	0.0876409
0	6.26433	0.074	0.001	0	1	Wt1	0.457296
0	6.42827	0.074	0.001	0	1	Plekhg6	0.469264
0	6.90944	0.073	0.001	0	1	Kcnd3	0.49748
0	5.07515	0.072	0.001	0	1	Gm42938	0.360336
0	6.02599	0.071	0.001	0	1	Tmem178b	0.42182
0	6.9375	0.071	0.001	0	1	Gm40909	0.485625
0	7.32362	0.069	0.001	0	1	Efcab1	0.498006
0	2.65358	0.999	0.934	0	1	Hsp90ab1	0.172483
0	1.31448	1	0.938	0	1	Gng5	0.0814977
0	4.84569	0.063	0.001	0	1	4930570G19Rik	0.300433
0	0.953702	0.996	0.934	0	1	Rpl7a	0.0591295
0	1.04166	1	0.939	0	1	mt-Nd2	0.0635416
0	5.68829	0.062	0.001	0	1	Dpysl4	0.346986
0	1.42023	1	0.94	0	1	Itm2b	0.0852138
0	0.977033	1	0.941	0	1	Rpl12	0.0576449
0	1.15639	1	0.941	0	1	Serf2	0.0682271
0	9.69134	0.059	0	0	1	Nat8f5	0.571789
0	1.47485	1	0.942	0	1	Hspa8	0.0855414
0	6.29967	0.058	0.001	0	1	Cbln2	0.359081
0	1.02638	0.999	0.944	0	1	Rpl22	0.0564507
0	0.993702	0.998	0.944	0	1	Rpl3	0.0536599
0	1.44428	1	0.947	0	1	Rpl10a	0.0765471
0	8.80267	0.053	0	0	1	Gm8300	0.466542
0	7.33498	0.052	0	0	1	Zmat4	0.381419
0	0.941131	0.999	0.948	0	1	Rpl35	0.0479977
0	1.30641	0.999	0.948	0	1	Gapdh	0.0666268
0	6.34375	0.051	0	0	1	Gpr45	0.323531
0	16.5259	0.048	0	0	1	Kng1	0.793242
0	1.26662	1	0.953	0	1	Oaz1	0.0595313
0	8.81438	0.046	0	0	1	Gm8332	0.405461
0	16.509	0.042	0	0	1	Gm48306	0.693378
0	1.30928	0.999	0.959	0	1	Chchd2	0.052371
0	0.992847	1	0.961	0	1	Rps28	0.038721
0	8.40569	0.039	0	0	1	Cyp4f14	0.327822
0	0.887242	1	0.965	0	1	Rpl6	0.0310535
0	16.0541	0.035	0	0	1	Gm21718	0.561895
0	1.34851	1	0.966	0	1	Rps4x	0.0458493
0	1.21643	1	0.968	0	1	Rps21	0.0389258
0	0.944833	1	0.968	0	1	mt-Cytb	0.0302346
0	1.09373	1	0.97	0	1	Rps18	0.032812
0	0.817613	1	0.971	0	1	Rpl15	0.0237108
0	0.975047	1	0.974	0	1	Rps2	0.0253512
0	0.962529	1	0.979	0	1	Rplp0	0.0202131
1.41729039321947e-307	1.22672	0.443	0.081	3.2824445506963e-303	1	Zfp52	0.444073
1.68475439653038e-307	0.716338	0.927	0.272	3.90189118236436e-303	1	Oga	0.469202
1.86930298353063e-307	0.394011	0.659	0.152	4.32930570985694e-303	1	Cblb	0.199764
4.01759824580987e-307	1.35406	0.971	0.772	9.30475753729567e-303	1	Psmb2	0.269457
5.76347569788002e-307	0.954496	0.589	0.132	1.33482097162901e-302	1	Ncoa6	0.436205
5.85223946807645e-307	1.56611	0.901	0.442	1.35537866080651e-302	1	Nfic	0.718843
6.16329475302298e-307	2.31773	0.273	0.035	1.42741906480012e-302	1	Tctn2	0.551619
9.34836738987637e-307	1.60726	0.921	0.539	2.16508188749537e-302	1	Mrpl13	0.613974
1.30506106443805e-306	1.67982	0.693	0.224	3.02252142523851e-302	1	Loxl1	0.787837
1.95135762439657e-306	1.00897	0.825	0.241	4.51934425810246e-302	1	4833420G17Rik	0.589241
1.98355743767281e-306	1.07043	0.999	0.859	4.59391902565023e-302	1	Sh3glb1	0.14986
2.67354138038884e-306	1.2688	0.961	0.737	6.19192183698054e-302	1	Snrpd2	0.284211
2.7242586139051e-306	1.44955	0.603	0.143	6.30938294980422e-302	1	Ak1	0.666792
5.78740687933047e-306	1.64891	0.748	0.241	1.34036343325294e-301	1	Galnt2	0.835999
1.54930540615287e-305	1.44124	0.867	0.326	3.58819132065005e-301	1	Kif1b	0.779713
2.96329764408534e-305	1.3302	0.985	0.675	6.86299734370165e-301	1	Zfp706	0.412362
3.22941041736653e-305	1.53636	0.817	0.302	7.47931452662089e-301	1	Pmm1	0.791223
3.81050439864467e-305	1.33541	0.896	0.346	8.82512818726105e-301	1	Cyhr1	0.734477
3.91700390425585e-305	2.09967	0.409	0.075	9.07178104225655e-301	1	Fstl3	0.701288
7.74156901325737e-305	3.66737	0.104	0.005	1.79294738347041e-300	1	2410018L13Rik	0.36307
1.33809129660702e-304	1.53067	0.96	0.742	3.09901944294185e-300	1	Ppp1r14b	0.333687
1.71627023143348e-304	1.78425	0.423	0.079	3.97488185599995e-300	1	Hcfc2	0.613782
1.93810228030831e-304	1.14427	0.457	0.086	4.48864488119404e-300	1	Tbcel	0.424524
1.96038292226675e-304	1.50611	0.879	0.372	4.54024684796978e-300	1	Tbl1x	0.763597
3.00338684868821e-304	1.28814	0.647	0.165	6.9558439415619e-300	1	Aak1	0.620882
4.4446596167974e-304	1.56354	0.948	0.549	1.02938316725028e-299	1	Flna	0.623854
4.67964543608566e-304	1.22301	0.525	0.113	1.08380588299744e-299	1	Armcx5	0.503882
7.04478194376146e-304	1.56617	0.863	0.349	1.63157149817515e-299	1	Nfe2l1	0.80501
1.58482208040838e-303	1.24629	0.981	0.66	3.67044793822582e-299	1	Gtf2h5	0.400061
1.73998371826493e-303	1.44823	0.417	0.075	4.02980229150157e-299	1	Ppp6r2	0.495296
2.15168262319839e-303	0.825348	0.73	0.188	4.98329695532748e-299	1	Zmym5	0.447338
2.89876674551039e-303	1.45708	0.441	0.083	6.71354378260205e-299	1	Brf2	0.521633
2.95213185402826e-303	1.3753	0.961	0.553	6.83713737392946e-299	1	Dctn2	0.561122
4.90645748898154e-303	1.46951	0.882	0.364	1.13633555444813e-298	1	Myo10	0.761204
6.55413124625962e-303	5.72438	0.051	0.001	1.51793679663373e-298	1	Gprin2	0.286219
7.37058098282222e-303	1.55522	0.638	0.17	1.70702655562163e-298	1	Setd7	0.727845
2.05155509428999e-302	1.16008	0.992	0.762	4.75140159837561e-298	1	Fis1	0.266818
2.46086009031774e-302	1.57281	0.798	0.28	5.69935196917588e-298	1	Taf1	0.814713
3.84860493128584e-302	1.48597	0.941	0.61	8.91336902085799e-298	1	Sarnp	0.491858
4.12048420696552e-302	2.04253	0.329	0.051	9.54304142333215e-298	1	Srgap1	0.567824
6.54583656026125e-302	0.856501	1	0.956	1.51601574735651e-297	1	mt-Nd4	0.037686
9.16237673136511e-302	1.63015	0.85	0.369	2.12200645098416e-297	1	Mcub	0.7841
1.10202586523576e-301	1.43175	0.467	0.093	2.55229190388601e-297	1	Blcap	0.535475
1.17011192338512e-301	1.85692	0.775	0.315	2.70997921455995e-297	1	Gkap1	0.854184
1.61237309839178e-301	1.34469	0.774	0.247	3.73425609587537e-297	1	Tfdp2	0.708653
2.31973991789111e-301	2.06055	0.614	0.183	5.37251764983582e-297	1	Ttll7	0.888098
3.51962693900287e-301	1.33307	0.979	0.562	8.15145599073064e-297	1	Sdf4	0.555889
7.20522787896257e-301	1.4883	0.967	0.738	1.66873077676773e-296	1	Nme1	0.340821
1.0494877390005e-300	1.21557	1	0.821	2.43061360352517e-296	1	mt-Nd5	0.217588
1.42454892815049e-300	6.77706	0.053	0.001	3.29925531759654e-296	1	D530037P16Rik	0.352407
2.53407658697486e-300	1.19494	0.677	0.191	5.86892137543377e-296	1	Ccdc80	0.580742
5.26800152171951e-300	1.86143	0.548	0.134	1.22006915243024e-295	1	Klhl22	0.770632
6.67804912002879e-300	1.06959	0.512	0.107	1.54663617619867e-295	1	Atg9a	0.433184
1.07175367067026e-299	1.92245	0.459	0.091	2.48218150127232e-295	1	Sbsn	0.70746
1.14484087235087e-299	1.53139	0.464	0.093	2.65145146036461e-295	1	Tdrd3	0.568146
1.85490988732444e-299	2.06977	0.395	0.072	4.29597129904339e-295	1	B4galt2	0.668536
3.00198952384524e-299	1.28782	0.467	0.092	6.95260773722558e-295	1	Atg13	0.482931
3.96146786229895e-299	1.17643	0.877	0.324	9.17475956908437e-295	1	Pet100	0.650567
4.99847792574475e-299	3.84346	0.071	0.002	1.15764748760248e-294	1	Cyp2f2	0.265199
2.13537829173791e-298	2.95077	0.186	0.017	4.945536123665e-294	1	Gabrb3	0.49868
3.35729435827739e-298	4.87868	0.075	0.002	7.77549373377043e-294	1	Nmu	0.356144
3.95736517324023e-298	1.17355	0.958	0.372	9.16525774122438e-294	1	Erbin	0.687699
4.22967757400943e-298	1.07278	0.755	0.209	9.79593326140585e-294	1	Rc3h2	0.585735
4.54239395978668e-298	1.7611	0.416	0.078	1.05201844108659e-293	1	Sh3bp4	0.595253
4.74499532306423e-298	1.38217	0.477	0.097	1.09894091682168e-293	1	Adamts10	0.525224
1.21881431087808e-297	1.42977	0.962	0.66	2.82277394399364e-293	1	Eif6	0.43179
1.50119568870289e-297	1.11042	0.992	0.806	3.4767692150359e-293	1	Atp5c1	0.206538
2.08181244551457e-297	1.33217	0.511	0.109	4.82147762381174e-293	1	Rbsn	0.535531
3.33622470747093e-297	1.87883	0.431	0.084	7.72669642250267e-293	1	Tshz3	0.651956
4.87344409289023e-297	2.13427	0.469	0.102	1.12868965191338e-292	1	Sertad4	0.783276
5.84261397414457e-297	1.93063	0.392	0.07	1.35314939641188e-292	1	Gatb	0.621663
6.43527974036882e-297	1.35649	0.545	0.122	1.49041078786942e-292	1	Dpy19l4	0.573793
1.19750803851636e-296	1.24176	0.643	0.164	2.77342861720389e-292	1	Siah1a	0.594801
4.29147799876119e-296	1.66143	0.279	0.037	9.93906304513091e-292	1	Clec16a	0.402067
8.98351773559208e-296	2.39227	0.225	0.025	2.08058270756313e-291	1	Slc4a3	0.478454
9.80035328914822e-296	1.05371	0.5	0.102	2.26976182176673e-291	1	Ezh1	0.419378
1.04089155867727e-295	1.70891	0.92	0.674	2.41070484989657e-291	1	Tpi1	0.420391
1.10341098517806e-295	1.49523	0.928	0.49	2.55549984167238e-291	1	Lsm7	0.65491
1.18483124542333e-295	1.46486	0.578	0.138	2.74406916440043e-291	1	Hsf2	0.644539
1.24908316527433e-295	1.56094	0.791	0.279	2.89287661077535e-291	1	Cmtm3	0.7992
1.31435554377642e-295	1.37385	0.958	0.47	3.04404743938619e-291	1	Surf4	0.670438
1.96283046725121e-295	0.599271	0.409	0.072	4.54591536215379e-291	1	Ints6l	0.201954
4.84904558877592e-295	1.17749	0.98	0.737	1.1230389583605e-290	1	Atp5md	0.286129
5.25138221889816e-295	0.480439	0.607	0.136	1.21622012189681e-290	1	Braf	0.226287
5.81160215402138e-295	2.64866	0.17	0.014	1.34596705887135e-290	1	Gm42595	0.413191
6.25207075685202e-295	1.14612	0.649	0.165	1.44797958728693e-290	1	9930021J03Rik	0.554721
8.07996419090165e-295	1.19006	0.988	0.789	1.87131970661282e-290	1	Snrpb	0.236823
7.03594904726288e-294	0.688157	0.474	0.092	1.62952579934608e-289	1	Traf6	0.262876
1.22297005399228e-293	1.32895	0.855	0.309	2.83239864504613e-289	1	Zzz3	0.725605
2.87524031868833e-293	1.15492	0.977	0.773	6.65905657808218e-289	1	Atp5g3	0.235603
3.52342137150982e-293	0.848772	0.719	0.185	8.16024389641675e-289	1	Uhrf1bp1l	0.453244
4.01705467821051e-293	1.22968	0.628	0.155	9.30349863473553e-289	1	Parvb	0.58164
5.85539776014206e-293	1.36982	0.862	0.32	1.3561101212489e-288	1	Hadh	0.74244
7.68879048011713e-293	0.888768	0.659	0.164	1.78072387519513e-288	1	Zmym2	0.43994
9.9964843790099e-293	3.31454	0.087	0.003	2.31518578217869e-288	1	Gm14286	0.278421
1.02177174953044e-292	2.52378	0.195	0.019	2.3664233719125e-288	1	Gm39469	0.444185
1.38959516918419e-292	2.15844	0.253	0.032	3.21830241183058e-288	1	Fam221a	0.477014
1.83501154727114e-292	1.30901	0.96	0.738	4.24988674347995e-288	1	Txndc17	0.290601
2.49770538164219e-292	1.14538	0.993	0.738	5.78468566388331e-288	1	mt-Nd3	0.292073
4.68985151038623e-292	4.29	0.085	0.003	1.08616960980545e-287	1	Slc6a2	0.35178
5.53685191437737e-292	1.405	0.878	0.344	1.2823349033698e-287	1	Soat1	0.75027
6.4420981255494e-292	1.08386	0.995	0.779	1.49198992587724e-287	1	Hnrnpk	0.234114
7.3297167493324e-292	1.22314	0.906	0.335	1.69756239914538e-287	1	Trpc4ap	0.698411
1.14628346743976e-291	1.22418	0.979	0.659	2.65479251059049e-287	1	Polr2j	0.391739
1.51050614778916e-291	0.893157	0.701	0.18	3.4983322382797e-287	1	Ltbr	0.465335
2.48823737725166e-291	0.702988	0.887	0.26	5.76275776571486e-287	1	Fbxo11	0.440774
3.01174998357302e-291	2.28831	0.297	0.043	6.97521296195511e-287	1	Ephb2	0.58123
3.35293638178816e-291	0.977598	0.551	0.122	7.76540066022138e-287	1	Snx30	0.41939
4.38648259626896e-291	1.29675	0.974	0.679	1.01590936929589e-286	1	Dctn3	0.382541
5.21431244810537e-291	2.08137	0.324	0.05	1.2076347629812e-286	1	Rsph9	0.570295
6.46297230288034e-291	0.628129	0.723	0.19	1.49682438534709e-286	1	Arhgap31	0.334793
6.79794155429307e-291	9.13395	0.032	0	1.57440326397428e-286	1	4930588J15Rik	0.292286
6.94956712272914e-291	1.62356	0.562	0.137	1.60951974562407e-286	1	Rnf217	0.690011
1.45942848605185e-290	15.9162	0.03	0	3.38003637369608e-286	1	Kcnk15	0.477486
2.55815549126271e-290	2.63747	0.266	0.036	5.92468811776443e-286	1	Stk32b	0.606618
3.15949774734797e-290	1.54201	0.913	0.492	7.31739678285791e-286	1	Tmco1	0.649186
4.81782149102262e-290	1.64083	0.585	0.154	1.11580745732084e-285	1	H1fx	0.707197
5.48860103023794e-290	1.20695	0.487	0.1	1.27115999860311e-285	1	Fam214b	0.467089
6.12472873321623e-290	1.11662	0.992	0.815	1.41848717461288e-285	1	Snrpe	0.197642
1.25391825637646e-289	1.10644	0.686	0.183	2.90407468176788e-285	1	Slc30a5	0.556538
1.53548612148856e-289	0.960484	0.382	0.066	3.5561858573675e-285	1	Zfyve27	0.303513
1.73933793588332e-289	2.46457	0.2	0.02	4.02830665950576e-285	1	Ccdc136	0.443623
2.70546258920682e-289	1.73185	0.559	0.141	6.26585135660299e-285	1	Phldb2	0.723911
4.30232219078533e-289	1.42052	0.669	0.189	9.96417819385883e-285	1	Smim13	0.681848
9.97956047492567e-289	2.18925	0.298	0.044	2.31126620599278e-284	1	Tedc2	0.556069
1.97766917547056e-288	1.40127	0.809	0.285	4.58028181038982e-284	1	Cnot6	0.734263
2.06161390093677e-288	1.59798	0.856	0.404	4.77469779456957e-284	1	B230219D22Rik	0.722286
3.33322560131376e-288	1.56963	0.919	0.66	7.71975049264266e-284	1	Psmd7	0.406535
3.54136454668193e-288	0.987859	0.992	0.885	8.20180029011535e-284	1	Rpl5	0.105701
6.54499906067306e-288	2.80685	0.151	0.012	1.51582178245188e-283	1	Marc1	0.390152
7.09858721847335e-288	1.35676	0.486	0.102	1.64403279979843e-283	1	Ano10	0.520996
7.3952588998481e-288	4.0633	0.093	0.004	1.71274196120482e-283	1	Ebf4	0.361633
9.23105360806721e-288	1.28305	0.812	0.27	2.13791201562837e-283	1	Ergic1	0.695412
1.0815625877398e-287	0.981246	0.569	0.13	2.50489895320539e-283	1	Ubr1	0.430767
1.51687011563756e-287	1.88564	0.49	0.11	3.51307118781658e-283	1	Azin2	0.716544
2.25791919026268e-287	0.702413	1	0.971	5.22934084464837e-283	1	Rpl39	0.02037
2.67889435592785e-287	1.3864	0.941	0.516	6.20431932832889e-283	1	March5	0.589218
2.93371550594923e-287	0.681068	1	0.975	6.79448511177841e-283	1	Rpl24	0.0170267
4.76862802780233e-287	1.15636	0.977	0.788	1.10441425123902e-282	1	Nsa2	0.218553
1.7364911871291e-286	2.51562	0.221	0.025	4.02171358939099e-282	1	Clec2l	0.493062
2.16879957096567e-286	1.28234	0.982	0.558	5.02293980635649e-282	1	Atp1a1	0.543711
3.62867049530429e-286	1.35814	0.744	0.238	8.40400086712473e-282	1	Dnajb4	0.687218
3.90141536617498e-286	1.09672	0.76	0.219	9.03567798806126e-282	1	4833439L19Rik	0.593327
4.97486140571141e-286	3.2157	0.103	0.005	1.15217790156276e-281	1	Zfp791	0.315139
1.6242810784792e-285	1.33325	0.951	0.5	3.76183497775784e-281	1	Ap2m1	0.601294
1.79122738144086e-285	3.30226	0.094	0.004	4.14848261541702e-281	1	Gal3st4	0.297203
2.04935973634728e-285	1.75412	0.574	0.148	4.74631714938029e-281	1	Cul7	0.747255
2.07315796249102e-285	1.14982	0.488	0.104	4.80143384112921e-281	1	Rtl8b	0.44153
2.27170395355674e-285	1.17209	0.98	0.663	5.26126635643741e-281	1	Sf3b2	0.371554
3.67205280247179e-285	1.58565	0.601	0.157	8.50447429052467e-281	1	Abcd3	0.704026
4.09267305028956e-285	1.3962	0.921	0.46	9.47863078447062e-281	1	Tpd52l2	0.64365
4.54121009162258e-285	1.37239	0.689	0.203	1.05174425721979e-280	1	Josd1	0.666983
5.97741972582874e-285	1.23821	0.97	0.646	1.38437040850194e-280	1	Zcrb1	0.40118
8.23683503487134e-285	1.33717	0.412	0.079	1.9076509940762e-280	1	Cep19	0.445277
9.0294154142393e-285	1.41626	0.755	0.241	2.09121260993782e-280	1	Gipc1	0.72796
2.36969174218417e-284	1.4654	0.862	0.356	5.48820607489855e-280	1	Celf1	0.741494
3.14454862458092e-284	1.08039	0.751	0.216	7.28277461452941e-280	1	Ctnnbl1	0.57801
3.38170859481451e-284	1.04128	0.949	0.365	7.8320371055904e-280	1	Aff4	0.60811
6.6285570880013e-284	0.877721	1	0.968	1.5351738215811e-279	1	Ppia	0.0280871
7.12605377192597e-284	2.86081	0.148	0.011	1.65039405357806e-279	1	Asap3	0.391931
9.04185144162082e-284	1.65989	0.444	0.09	2.09409279387938e-279	1	Fam110b	0.5876
9.78243856254112e-284	1.51391	0.873	0.396	2.26561277108452e-279	1	Ptov1	0.722134
1.11694060994239e-283	1.69219	0.289	0.042	2.58683445262657e-279	1	Meis3	0.417972
1.56032501180048e-283	1.25302	0.74	0.224	3.61371272732991e-279	1	Gabarapl1	0.646558
5.68091617287681e-283	1.15251	0.98	0.708	1.31570018563827e-278	1	Ndufs7	0.313482
6.13689408641471e-283	1.44665	0.791	0.293	1.42130467041365e-278	1	Pls3	0.720434
6.28540435890484e-283	1.86353	0.434	0.088	1.45569964952236e-278	1	Farp1	0.64478
6.44207274078252e-283	1.28519	0.976	0.699	1.49198404676523e-278	1	Rab5if	0.355999
6.51256766592685e-283	1.1665	0.654	0.174	1.50831067142866e-278	1	Arl13b	0.559921
8.28202367414561e-283	1.17016	0.9	0.307	1.91811668293212e-278	1	Slc39a1	0.693905
1.01491044989045e-282	1.27474	0.583	0.142	2.35053260194629e-278	1	Camsap2	0.56216
1.03535133318005e-282	1.35241	0.951	0.642	2.397873687645e-278	1	Mrps33	0.417895
1.29136745798904e-282	1.12777	0.9	0.331	2.99080703270261e-278	1	Tmf1	0.641699
1.69894814921522e-282	1.40337	0.924	0.483	3.93476391358245e-278	1	Txnrd1	0.618885
1.79682355239111e-282	1.42915	0.553	0.133	4.16144334733781e-278	1	Arfgap1	0.600242
2.01255239191163e-282	0.774734	0.583	0.135	4.66107133966733e-278	1	Kdm3a	0.347081
2.28593166357263e-282	1.24772	0.96	0.722	5.29421773283422e-278	1	Lamtor2	0.296957
2.59174529104575e-282	1.05952	0.993	0.769	6.00248209406195e-278	1	Arf1	0.237332
2.95219888917963e-282	1.5334	0.704	0.238	6.83729262734003e-278	1	Pakap.1	0.714564
4.67619638329114e-282	1.49816	0.531	0.124	1.08300708237023e-277	1	Mmgt1	0.60975
5.36197798120679e-282	1.93447	0.294	0.043	1.24183410044749e-277	1	Mcc	0.485551
1.37800706773492e-281	1.84812	0.45	0.096	3.19146436887408e-277	1	Tulp3	0.654235
4.06392222622843e-281	1.90998	0.191	0.019	9.41204387594505e-277	1	St6galnac2	0.328517
7.95301345029107e-281	1.50003	0.859	0.368	1.84191791508741e-276	1	Tax1bp3	0.736516
7.99589437715705e-281	1.64842	0.781	0.296	1.85184913774957e-276	1	Asph	0.799486
8.60846051537736e-281	1.21124	0.606	0.15	1.9937194553614e-276	1	Zkscan1	0.552327
1.10586989312273e-280	1.33649	0.405	0.075	2.56119467247224e-276	1	Lrig2	0.441042
1.33888679383028e-280	1.08559	0.988	0.747	3.10086181451092e-276	1	Gdi2	0.261626
1.37790854527503e-280	1.12923	0.976	0.803	3.19123619085697e-276	1	Rbx1	0.195358
1.51806350927425e-280	2.50957	0.274	0.039	3.51583508747916e-276	1	Ror2	0.589749
1.68128380537125e-280	1.47365	0.925	0.612	3.89385329323981e-276	1	Bcap31	0.461252
1.81534962395468e-280	1.34739	0.91	0.398	4.20434972907903e-276	1	Ergic2	0.689865
2.20579033073651e-280	1.77092	0.529	0.13	5.10861040598577e-276	1	Nectin3	0.706599
2.21427749907091e-280	1.19258	0.603	0.15	5.12826668784822e-276	1	Ift52	0.540237
2.29800987114372e-280	1.29154	0.957	0.695	5.32219086156885e-276	1	Ssb	0.338383
2.3275676914523e-280	1.50673	0.756	0.295	5.39064677340353e-276	1	Fkbp11	0.694602
2.40271984370485e-280	1.59382	0.436	0.089	5.56469915802043e-276	1	Rcbtb1	0.553057
3.24062702293055e-280	1.22465	0.868	0.311	7.50529218510714e-276	1	Slc39a7	0.682131
9.25624036794895e-280	5.80328	0.05	0.001	2.14374526921698e-275	1	9630002D21Rik	0.284361
1.03314649895219e-279	2.36529	0.184	0.018	2.39276729157327e-275	1	Adra2a	0.392638
1.62340425288535e-279	1.22719	0.988	0.87	3.75980424968247e-275	1	Hspa5	0.144808
2.11339048318986e-279	1.61567	0.48	0.105	4.89461235906772e-275	1	Galnt10	0.605877
3.0567170367244e-279	2.21891	0.15	0.012	7.07935665705371e-275	1	Fcor	0.306209
3.11240383962998e-279	1.34324	0.937	0.544	7.20832729258304e-275	1	Cops9	0.527895
5.8186649915337e-279	1.72436	0.386	0.071	1.3476028120392e-274	1	Elk1	0.543174
6.13866160223121e-279	2.59434	0.22	0.026	1.42171402707675e-274	1	Pdzd4	0.503301
6.34268835835693e-279	1.14396	0.427	0.083	1.46896662379547e-274	1	Ccdc117	0.393522
1.07036390226777e-278	1.08347	0.936	0.348	2.47896279765215e-274	1	Mia3	0.637078
1.21947627644505e-278	1.73283	0.469	0.103	2.82430705624673e-274	1	Creld1	0.634215
1.36264836365196e-278	2.63922	0.323	0.054	3.15589361021795e-274	1	Gfra2	0.70995
1.92081983391087e-278	2.08359	0.239	0.03	4.44861873533757e-274	1	Smad6	0.43547
2.41879482524961e-278	1.18766	0.641	0.168	5.6019288152781e-274	1	Kif1c	0.561762
2.88606450263853e-278	1.25012	0.498	0.109	6.68412538811083e-274	1	Slc41a1	0.486298
3.2813723554038e-278	1.51529	0.783	0.286	7.5996583751152e-274	1	Ift27	0.753097
3.29348262936935e-278	1.48842	0.415	0.08	7.6277057696194e-274	1	Prkdc	0.498621
4.55819045296633e-278	1.52052	0.546	0.131	1.055676908907e-273	1	Gss	0.631014
5.48591866184655e-278	1.67306	0.718	0.258	1.27053876208366e-273	1	Ift74	0.769607
7.47446511947478e-278	1.64104	0.879	0.503	1.73108612167036e-273	1	Paics	0.61703
8.84274385750652e-278	1.68553	0.682	0.222	2.04797947739851e-273	1	Myef2	0.775345
9.91199521739363e-278	3.47966	0.099	0.005	2.29561809234837e-273	1	Gm8113	0.327088
1.26709778959243e-277	2.57607	0.176	0.016	2.93459848069608e-273	1	Grem1	0.412171
1.30504003584663e-277	0.881775	0.781	0.221	3.0224727230208e-273	1	Sppl3	0.493794
1.40454593209026e-277	1.35283	0.47	0.098	3.25292837872105e-273	1	Guf1	0.503254
1.42114737551506e-277	1.26299	0.413	0.078	3.29137732169289e-273	1	Eml3	0.423101
1.85465935636421e-277	1.92966	0.337	0.056	4.2953910693395e-273	1	Pdp1	0.542235
2.43197105270442e-277	1.65355	0.662	0.202	5.63244495806345e-273	1	Sumf2	0.760631
3.47020452990374e-277	0.994818	0.48	0.1	8.03699369125707e-273	1	Zfp384	0.378031
4.31398373247143e-277	1.78132	0.879	0.669	9.99118632440384e-273	1	Uqcc2	0.374077
7.24392876542308e-277	1.43055	0.431	0.086	1.67769390207198e-272	1	4930402H24Rik	0.49354
1.00362839024906e-276	0.969349	0.655	0.176	2.32440335181682e-272	1	Naaa	0.464318
1.75892956077076e-276	0.989474	0.58	0.138	4.07368086274507e-272	1	Kat2b	0.437348
1.86869667835698e-276	3.22592	0.108	0.006	4.32790150707476e-272	1	Pcdhgb6	0.329044
1.88300118743302e-276	1.50861	0.866	0.475	4.36103075009488e-272	1	Psip1	0.589866
3.34724356813718e-276	1.45087	0.348	0.059	7.7522161038057e-272	1	Zrsr1	0.419302
3.48481964738097e-276	0.969336	0.68	0.18	8.07084230333432e-272	1	Gpalpp1	0.484668
3.50468785541117e-276	1.34182	0.929	0.547	8.11685707313227e-272	1	Skp1a	0.512574
5.3660521978302e-276	1.23772	0.96	0.696	1.24277768901747e-271	1	Psmd4	0.326759
5.41562925863588e-276	1.40351	0.947	0.646	1.25425973630007e-271	1	S100a13	0.422457
5.65748743197625e-276	1.16281	0.122	0.008	1.3102740892457e-271	1	Bpifa2	0.132561
8.75855385002155e-276	1.1857	0.461	0.094	2.02848107166499e-271	1	Slc36a4	0.43515
9.96487397067324e-276	1.01807	0.656	0.176	2.30786481160792e-271	1	Rnf114	0.488674
4.30918898703658e-275	1.15645	0.564	0.135	9.98008169397671e-271	1	Fam126a	0.496115
8.60305079658595e-275	0.653848	0.785	0.221	1.99246656448931e-270	1	Mxi1	0.36877
1.11660755346985e-274	0.95167	0.786	0.237	2.58606309383617e-270	1	Chd6	0.522467
1.69940951336464e-274	2.57107	0.811	0.54	3.93583243295251e-270	1	Basp1	0.69676
2.13302675563998e-274	0.83882	0.359	0.061	4.94008996606219e-270	1	Hba-a1	0.249968
2.25039961086608e-274	1.27785	0.454	0.094	5.21192549876584e-270	1	Kctd6	0.460025
3.99243699644928e-274	1.49794	0.531	0.126	9.24648408377652e-270	1	Habp4	0.606665
7.77354368336826e-274	2.30125	0.283	0.042	1.80035271706809e-269	1	Lrfn4	0.554602
8.06319829202132e-274	1.07653	0.602	0.149	1.86743672443214e-269	1	Abcc5	0.487667
1.06091980076925e-273	3.22906	0.14	0.01	2.45709025858159e-269	1	Gstm7	0.419777
3.99417555302599e-273	1.14464	0.931	0.44	9.2505105808082e-269	1	Ckap4	0.56202
5.34020349340103e-273	0.834823	0.396	0.072	1.23679112907168e-268	1	Tbc1d9	0.270483
1.27790962365091e-272	1.17646	0.618	0.162	2.9596386883755e-268	1	Mzt2	0.536468
1.30713641255374e-272	1.1899	0.944	0.477	3.02732793147446e-268	1	Pkn2	0.555683
1.32737777432356e-272	1.43303	0.564	0.141	3.07420692533335e-268	1	Usp46	0.606173
1.36665998362836e-272	1.41955	0.425	0.085	3.16518452208329e-268	1	Lrba	0.482647
1.5329514463805e-272	0.97681	0.69	0.186	3.55031554981723e-268	1	Spsb3	0.492312
1.66869655037273e-272	1.23257	0.468	0.099	3.86470121066323e-268	1	Tom1	0.454819
3.41918425919106e-272	1.08263	0.73	0.218	7.9188307442865e-268	1	Trim24	0.554309
5.4492815445117e-272	1.3778	0.374	0.067	1.26205360570891e-267	1	Manea	0.422984
1.03281226912823e-271	8.62249	0.03	0	2.39199321530098e-267	1	Erv3	0.258675
1.03456158045127e-271	1.52427	0.5	0.115	2.39604462032513e-267	1	E2f5	0.586845
1.33855689290611e-271	1.09305	0.689	0.195	3.10009776397056e-267	1	Fmnl3	0.539966
1.56721966560714e-271	0.827202	0.607	0.149	3.62968074554613e-267	1	Paxx	0.378859
2.42155266025894e-271	1.34993	0.931	0.619	5.6083159611597e-267	1	Mrpl18	0.421177
4.00767790626418e-271	1.39063	0.49	0.113	9.28178203090784e-267	1	Mpzl1	0.524268
6.29958831666639e-271	1.23669	0.978	0.486	1.45898465413994e-266	1	Mbnl2	0.608453
7.6312165107581e-271	1.60705	0.839	0.385	1.76738974389158e-266	1	Nsfl1c	0.7296
8.03732228927907e-271	1.0989	0.987	0.683	1.86144384219703e-266	1	Rer1	0.334065
1.52843101492549e-270	1.22553	0.768	0.242	3.53984623056744e-266	1	Acadvl	0.644631
2.96586108468569e-270	1.26598	0.959	0.617	6.86893427213206e-266	1	Ubap2l	0.432965
3.70285123005071e-270	1.54738	0.354	0.062	8.57580344879745e-266	1	Yod1	0.451835
3.78112426671708e-270	1.29516	0.871	0.332	8.75708380171677e-266	1	Ptpra	0.698092
3.97993917865173e-270	1.05673	0.726	0.219	9.21753913775741e-266	1	Uap1	0.535764
4.76450710216832e-270	2.35847	0.271	0.039	1.10345984486218e-265	1	Tchh	0.547164
4.98030075239066e-270	1.68462	0.924	0.686	1.15343765425368e-265	1	Manf	0.400941
7.96881123866266e-270	1.24924	0.929	0.408	1.84557668287427e-265	1	Fam89b	0.650856
1.78048510527041e-269	0.954167	1	0.899	4.12360350380627e-265	1	Cst3	0.0963708
2.09971707792382e-269	1.08608	0.892	0.323	4.86294475247156e-265	1	Plod1	0.617982
2.68324433482133e-269	1.12883	0.804	0.257	6.21439387944621e-265	1	Atl3	0.617471
4.72736787865908e-269	1.46278	0.474	0.104	1.09485840069744e-264	1	Pygb	0.541227
6.06194670878892e-269	0.891393	0.496	0.109	1.40394685775551e-264	1	Pde3b	0.344969
1.01730823615556e-268	1.58811	0.853	0.462	2.35608587493627e-264	1	Comt	0.62095
1.68913932134641e-268	1.41735	0.477	0.106	3.91204666823827e-264	1	Dvl3	0.525837
2.51734373782403e-268	1.55285	0.915	0.662	5.83016809680045e-264	1	Psme2	0.39287
3.33793735623959e-268	0.863716	0.643	0.185	7.73066291705089e-264	1	Fbn1	0.395582
7.9681323776642e-268	1.20323	0.514	0.117	1.84541945866703e-263	1	Fmn1	0.477683
1.60387293323341e-267	0.205548	0.646	0.157	3.71456971336857e-263	1	Jak2	0.100513
1.75913309958112e-267	2.69727	0.158	0.014	4.07415225862988e-263	1	Ret	0.388407
1.88492234723074e-267	1.96472	0.438	0.094	4.36548015618639e-263	1	Tpbg	0.675864
2.80547809833165e-267	2.35128	0.52	0.148	6.49748727573611e-263	1	Steap2	0.874675
4.42239732803925e-267	1.1871	0.603	0.156	1.02422722117389e-262	1	Nelfcd	0.530635
4.64676209798604e-267	1.48306	0.873	0.408	1.07619010189357e-262	1	AI506816	0.689621
4.97976227691975e-267	1.94167	0.647	0.227	1.15331294333461e-262	1	Pcbp4	0.815501
6.71312687443945e-267	1.33981	0.937	0.561	1.55476018412018e-262	1	Dpm3	0.503768
8.80188071249077e-267	1.55134	0.803	0.325	2.03851557301286e-262	1	Txndc12	0.741539
1.04669266549762e-266	0.8375	0.582	0.14	2.4241402132925e-262	1	Pikfyve	0.370175
1.06279711933062e-266	1.37051	0.875	0.402	2.46143812836972e-262	1	Sdf2	0.648254
1.35475738716687e-266	1.1884	0.927	0.419	3.13761810867848e-262	1	Ube2e3	0.603707
1.46141254753377e-266	2.08096	0.517	0.142	3.38463146008821e-262	1	Hspb8	0.780359
1.6883428695407e-266	1.28321	0.769	0.252	3.91020208585626e-262	1	Anapc1	0.66342
3.06556247850209e-266	0.82368	0.563	0.133	7.09984270021083e-262	1	Ctps2	0.354183
3.85075798041859e-266	1.26523	0.965	0.844	8.91835548264946e-262	1	Ifitm3	0.153093
6.07192114290148e-266	1.32424	0.927	0.46	1.40625693669598e-261	1	Rpn1	0.618419
6.62391807460385e-266	1.14325	0.625	0.163	1.53409942607825e-261	1	Btf3l4	0.528183
7.70666192484242e-266	1.1735	0.626	0.168	1.7848629017935e-261	1	Abl1	0.537463
1.19313813187036e-265	1.47387	0.855	0.383	2.76330791341174e-261	1	Sec22b	0.695664
1.34045611952116e-265	2.96872	0.105	0.006	3.104496372811e-261	1	Peli3	0.293903
1.78922261669683e-265	0.715014	0.585	0.141	4.14383958026986e-261	1	Atp6v0a1	0.317466
[truncated: 55,474 more rows]
