# Supplementary material for: Single-Cell RNA Analysis of Murine Osteosarcoma Uncovers Skp2 Function in Metastasis, Genomic Instability, and Immune Activation and Reveals Additional Target Pathways
Source: Cancer Res Commun. 2026 Apr 23;6(4):923–45. doi: 10.1158/2767-9764.CRC-25-0294 (PMC13103941; doi:10.1158/2767-9764.CRC-25-0294)
Supplement: Supplementary Table S3 — Table S3. Markers of celltypes after annotation. Wilcox test from Seurat (v5) FindAllMarkers function was used. [file crc-25-0294_supplementary_table_s3_suppst3.xlsx]

## Sheet: ST3 Markers Celltypes
Supplementary Table S3. Markers of celltypes after annotation. Wilcox test from Seurat (v5) FindAllMarkers function was used. Score is calculated as (pct.1 - pct.2) * avg_log2FC
p_val	avg_log2FC	pct.1	pct.2	p_val_adj	cluster	gene	score
0	4.04504	0.96	0.096	0	Malignant	Cdkn2a	3.49492
0	3.69994	0.874	0.065	0	Malignant	Tpm2	2.99325
0	1.91606	0.914	0.116	0	Malignant	Cald1	1.52901
0	1.22627	0.929	0.142	0	Malignant	Nedd4	0.965078
0	1.32495	0.841	0.096	0	Malignant	Bgn	0.987088
0	2.04411	0.87	0.13	0	Malignant	Ppic	1.51264
0	1.60952	0.821	0.092	0	Malignant	Cnn3	1.17334
0	1.94396	0.747	0.056	0	Malignant	Map1b	1.34328
0	2.60924	0.796	0.115	0	Malignant	Timp1	1.77689
0	1.97702	0.741	0.062	0	Malignant	Phgdh	1.3424
0	3.60578	0.719	0.042	0	Malignant	Sdc2	2.44112
0	3.32572	0.694	0.024	0	Malignant	Ncam1	2.22823
0	1.52254	0.762	0.097	0	Malignant	Sox4	1.01249
0	2.89671	0.702	0.042	0	Malignant	Gpx8	1.91183
0	2.96857	0.72	0.064	0	Malignant	Pcolce	1.94738
0	0.949474	0.892	0.237	0	Malignant	Sparc	0.621906
0	1.35647	0.85	0.208	0	Malignant	Fn1	0.870855
0	0.919097	0.839	0.197	0	Malignant	Psip1	0.59006
0	0.689515	0.828	0.188	0	Malignant	Rhoc	0.44129
0	0.168899	0.74	0.104	0	Malignant	Crip2	0.10742
0	2.55275	0.722	0.089	0	Malignant	Fgfr1	1.61589
0	1.84826	0.933	0.301	0	Malignant	Tpm1	1.1681
0	3.20728	0.703	0.071	0	Malignant	Col5a2	2.027
0	1.56319	0.742	0.11	0	Malignant	Fam92a	0.987938
0	1.3288	0.745	0.117	0	Malignant	Serpinh1	0.834486
0	2.236	0.743	0.117	0	Malignant	Maged1	1.39974
0	0.947057	0.892	0.277	0	Malignant	Tuba1a	0.58244
0	0.696454	0.706	0.093	0	Malignant	Nfib	0.426926
0	1.59601	0.76	0.148	0	Malignant	Nfix	0.97676
0	2.22459	0.662	0.057	0	Malignant	Ccn1	1.34587
0	1.36744	0.766	0.166	0	Malignant	Wls	0.820461
0	1.38984	0.856	0.258	0	Malignant	Calu	0.831127
0	1.74912	0.651	0.053	0	Malignant	Mxra7	1.04598
0	2.56328	0.79	0.194	0	Malignant	Col1a2	1.52772
0	1.36158	0.681	0.087	0	Malignant	Fermt2	0.808779
0	1.12675	0.695	0.106	0	Malignant	Cfl2	0.663654
0	0.726645	0.673	0.087	0	Malignant	Fscn1	0.425814
0	3.24161	0.604	0.031	0	Malignant	Auts2	1.85744
0	1.61246	0.737	0.169	0	Malignant	Tnfrsf12a	0.91588
0	2.88476	0.621	0.054	0	Malignant	Col6a1	1.63566
0	2.2327	0.625	0.061	0	Malignant	Ryk	1.25924
0	1.06584	0.648	0.085	0	Malignant	Wwtr1	0.600069
0	1.0241	0.716	0.156	0	Malignant	Cbx5	0.573494
0	0.795311	0.652	0.094	0	Malignant	Ddah2	0.443783
0	1.1997	0.828	0.27	0	Malignant	Map1lc3a	0.669435
0	1.61269	0.716	0.16	0	Malignant	Csrp2	0.896658
0	0.770572	0.718	0.166	0	Malignant	Wasl	0.425356
0	2.77277	0.618	0.069	0	Malignant	Aebp1	1.52225
0	2.56163	0.617	0.07	0	Malignant	Gstm5	1.40121
0	1.04833	0.604	0.061	0	Malignant	Fbln2	0.569241
0	0.829452	0.907	0.365	0	Malignant	Tceal9	0.449563
0	1.48892	0.611	0.075	0	Malignant	Serpinf1	0.798062
0	1.8008	0.669	0.136	0	Malignant	Col3a1	0.959826
0	0.996569	0.722	0.189	0	Malignant	Orc6	0.531171
0	0.767585	0.733	0.201	0	Malignant	Cks1b	0.408355
0	3.08025	0.6	0.068	0	Malignant	Fkbp11	1.63869
0	1.99107	0.622	0.091	0	Malignant	Rab34	1.05726
0	0.477699	0.782	0.252	0	Malignant	Dut	0.25318
0	1.57373	0.616	0.087	0	Malignant	Hmgn3	0.832506
0	0.314726	0.711	0.182	0	Malignant	Mt2	0.16649
0	3.70059	0.556	0.028	0	Malignant	Twist1	1.95391
0	1.82151	0.628	0.101	0	Malignant	Serf1	0.959935
0	3.3473	0.572	0.048	0	Malignant	Gpc1	1.75398
0	3.28036	0.55	0.027	0	Malignant	Zfhx4	1.71563
0	4.27661	0.535	0.012	0	Malignant	Sox9	2.23667
0	1.84309	0.589	0.066	0	Malignant	Postn	0.963937
0	1.04452	0.596	0.075	0	Malignant	Eno3	0.544194
0	2.45689	0.573	0.053	0	Malignant	Rbfox2	1.27758
0	2.8533	0.561	0.044	0	Malignant	Prrx1	1.47516
0	0.225494	0.599	0.084	0	Malignant	S100a16	0.116129
0	0.443354	0.789	0.276	0	Malignant	Nop58	0.22744
0	2.71628	0.563	0.052	0	Malignant	Cryab	1.38802
0	1.50447	0.57	0.06	0	Malignant	Bok	0.767279
0	3.12205	0.537	0.028	0	Malignant	Fhl2	1.58913
0	0.400302	0.767	0.258	0	Malignant	Gmps	0.203754
0	2.12164	0.563	0.056	0	Malignant	Nradd	1.07567
0	0.846753	0.901	0.395	0	Malignant	Prdx4	0.428457
0	0.607178	0.712	0.209	0	Malignant	Smarcc1	0.30541
0	0.517141	0.883	0.381	0	Malignant	1110038B12Rik	0.259605
0	0.829896	0.642	0.141	0	Malignant	Pdlim7	0.415778
0	0.613424	0.663	0.166	0	Malignant	Tipin	0.304872
0	4.79567	0.506	0.01	0	Malignant	Prkg2	2.37865
0	0.678327	0.686	0.191	0	Malignant	Hacd2	0.335772
0	1.26231	0.814	0.319	0	Malignant	Lman1	0.624846
0	0.589178	0.585	0.091	0	Malignant	Tm4sf1	0.291054
0	0.200614	0.858	0.364	0	Malignant	Serpinb6a	0.0991035
0	2.58608	0.562	0.069	0	Malignant	Mxra8	1.27494
0	0.533816	0.683	0.191	0	Malignant	Klhdc2	0.262638
0	1.99649	0.589	0.099	0	Malignant	Htra1	0.978282
0	0.465763	0.895	0.407	0	Malignant	Eny2	0.227292
0	0.506601	0.795	0.307	0	Malignant	Rbbp7	0.247221
0	0.753646	0.748	0.261	0	Malignant	Tspan3	0.367026
0	0.856026	0.835	0.348	0	Malignant	Dap	0.416885
0	2.06088	0.592	0.106	0	Malignant	Hacd1	1.00159
0	0.927346	0.686	0.201	0	Malignant	1110065P20Rik	0.449763
0	0.786727	0.688	0.203	0	Malignant	Pdlim4	0.381563
0	0.166502	0.774	0.291	0	Malignant	Lsm8	0.0804207
0	0.556942	0.724	0.241	0	Malignant	Actn1	0.269003
0	0.638431	0.783	0.301	0	Malignant	Dtymk	0.307724
0	0.497379	0.551	0.069	0	Malignant	Mast4	0.239737
0	2.49455	0.531	0.049	0	Malignant	Emp2	1.20237
0	1.50425	0.716	0.234	0	Malignant	Selenom	0.725049
0	0.682208	0.649	0.167	0	Malignant	Arhgap5	0.328824
0	0.483303	0.777	0.297	0	Malignant	Paics	0.231986
0	1.48898	0.525	0.046	0	Malignant	Nbl1	0.713223
0	3.52735	0.497	0.018	0	Malignant	Khdrbs3	1.6896
0	3.73147	0.513	0.036	0	Malignant	Tnc	1.77991
0	1.20919	0.516	0.04	0	Malignant	Nes	0.575575
0	1.30311	0.795	0.319	0	Malignant	Kdelr2	0.620279
0	0.661095	0.853	0.378	0	Malignant	Cdk4	0.31402
0	0.657262	0.837	0.362	0	Malignant	Morf4l2	0.312199
0	2.97044	0.525	0.051	0	Malignant	Col5a1	1.40799
0	1.90856	0.539	0.065	0	Malignant	Grb10	0.904655
0	1.01092	0.637	0.164	0	Malignant	Myo10	0.478163
0	0.622714	0.667	0.195	0	Malignant	Ilf2	0.293921
0	1.55808	0.537	0.065	0	Malignant	Nxn	0.735412
0	0.989624	0.64	0.168	0	Malignant	Arl3	0.467102
0	1.43825	0.594	0.125	0	Malignant	Mtap	0.674537
0	0.258389	0.831	0.363	0	Malignant	Hspa9	0.120926
0	5.85432	0.476	0.008	0	Malignant	Ankrd1	2.73982
0	2.71695	0.494	0.028	0	Malignant	Pcbp4	1.2661
0	3.17009	0.493	0.027	0	Malignant	Ltbp1	1.47726
0	0.527102	0.729	0.265	0	Malignant	Ppa1	0.244575
0	2.09868	0.512	0.049	0	Malignant	Frmd6	0.971687
0	0.561248	0.832	0.371	0	Malignant	Arl1	0.258735
0	0.965224	0.681	0.221	0	Malignant	Sept11	0.444003
0	0.686781	0.63	0.17	0	Malignant	Rnf11	0.315919
0	0.769639	0.705	0.245	0	Malignant	Ckap4	0.354034
0	0.662466	0.738	0.279	0	Malignant	Nudcd2	0.304072
0	0.330204	0.76	0.302	0	Malignant	Gatad1	0.151233
0	0.972639	0.581	0.123	0	Malignant	Gna11	0.445469
0	1.01793	0.707	0.25	0	Malignant	Id3	0.465195
0	0.598302	0.834	0.377	0	Malignant	Ybx3	0.273424
0	0.594855	0.652	0.196	0	Malignant	Errfi1	0.271254
0	2.29786	0.495	0.039	0	Malignant	Tead1	1.04783
0	6.21666	0.46	0.004	0	Malignant	Asb5	2.8348
0	0.55122	0.73	0.274	0	Malignant	Zranb2	0.251356
0	0.395928	0.554	0.099	0	Malignant	Hspg2	0.180147
0	0.384422	0.799	0.344	0	Malignant	Mrpl13	0.174912
0	0.876667	0.746	0.291	0	Malignant	Ddb1	0.398883
0	2.52534	0.52	0.066	0	Malignant	Rcn1	1.14651
0	0.867234	0.646	0.193	0	Malignant	Mprip	0.392857
0	0.893937	0.618	0.165	0	Malignant	Ppfibp1	0.404953
0	2.194	0.499	0.047	0	Malignant	Lox	0.991688
0	0.424703	0.85	0.398	0	Malignant	Pfdn1	0.191966
0	0.439273	0.842	0.39	0	Malignant	Eif1ax	0.198551
0	1.3143	0.564	0.114	0	Malignant	Ugdh	0.591436
0	1.76083	0.608	0.158	0	Malignant	Nt5dc2	0.792375
0	2.2758	0.554	0.105	0	Malignant	Ptprs	1.02184
0	0.859258	0.63	0.181	0	Malignant	Pgrmc2	0.385807
0	0.292415	0.736	0.287	0	Malignant	Pkn2	0.131294
0	0.31903	0.782	0.333	0	Malignant	Acp1	0.143245
0	3.29844	0.5	0.052	0	Malignant	Acta2	1.4777
0	1.29118	0.665	0.219	0	Malignant	AI506816	0.575865
0	0.270197	0.646	0.2	0	Malignant	Zbtb20	0.120508
0	1.51235	0.481	0.035	0	Malignant	Loxl1	0.674509
0	2.38492	0.501	0.056	0	Malignant	Palld	1.06129
0	4.1468	0.454	0.009	0	Malignant	Scx	1.84533
0	1.18069	0.581	0.137	0	Malignant	Tfdp1	0.524228
0	2.48191	0.484	0.041	0	Malignant	Gm1673	1.09948
0	1.21606	0.603	0.16	0	Malignant	Tceal8	0.538716
0	0.35257	0.88	0.438	0	Malignant	Cct3	0.155836
0	0.329716	0.869	0.427	0	Malignant	Siva1	0.145735
0	0.933982	0.643	0.201	0	Malignant	Tars	0.41282
0	0.232451	0.798	0.357	0	Malignant	Srsf10	0.102511
0	0.778793	0.67	0.229	0	Malignant	Abce1	0.343448
0	0.464625	0.671	0.23	0	Malignant	Brix1	0.2049
0	1.19312	0.52	0.079	0	Malignant	Fstl1	0.526166
0	3.00706	0.466	0.026	0	Malignant	Casc4	1.32311
0	1.87289	0.512	0.072	0	Malignant	Ift74	0.824071
0	0.298739	0.78	0.34	0	Malignant	Denr	0.131445
0	1.64934	0.503	0.063	0	Malignant	Runx2	0.725709
0	0.684029	0.834	0.394	0	Malignant	Nenf	0.300973
0	1.33636	0.63	0.191	0	Malignant	Srm	0.58666
0	5.3144	0.444	0.005	0	Malignant	Hmga2	2.33302
0	0.655811	0.653	0.215	0	Malignant	Tulp4	0.287245
0	0.427176	0.728	0.29	0	Malignant	Ssrp1	0.187103
0	1.26503	0.565	0.127	0	Malignant	Mfge8	0.554085
0	0.281745	0.873	0.436	0	Malignant	Cct6a	0.123123
0	0.518194	0.737	0.3	0	Malignant	Nudt4	0.226451
0	2.58121	0.504	0.069	0	Malignant	Rcn3	1.12283
0	2.84741	0.471	0.036	0	Malignant	Plod2	1.23862
0	1.51731	0.531	0.097	0	Malignant	Phlda3	0.658515
0	1.41566	0.544	0.11	0	Malignant	Pls3	0.614396
0	0.844465	0.594	0.16	0	Malignant	Gar1	0.366498
0	0.620795	0.792	0.359	0	Malignant	Cbx3	0.268804
0	0.403547	0.695	0.262	0	Malignant	Kdm1a	0.174736
0	0.983219	0.587	0.154	0	Malignant	Rcn2	0.425734
0	0.572304	0.894	0.462	0	Malignant	Pdap1	0.247235
0	0.58641	0.838	0.406	0	Malignant	Ssr3	0.253329
0	0.748351	0.577	0.145	0	Malignant	Mcm7	0.323287
0	1.33608	0.563	0.131	0	Malignant	Ttc3	0.577186
0	0.482741	0.798	0.367	0	Malignant	Cfdp1	0.208061
0	0.600984	0.917	0.486	0	Malignant	Hmgn1	0.259024
0	0.818771	0.639	0.208	0	Malignant	Clpp	0.35289
0	0.597032	0.616	0.185	0	Malignant	Gclm	0.257321
0	0.380921	0.695	0.264	0	Malignant	Dap3	0.164177
0	0.675589	0.647	0.217	0	Malignant	Timm8a1	0.290503
0	0.198239	0.863	0.433	0	Malignant	Hdgf	0.0852428
0	0.598309	0.635	0.206	0	Malignant	Usp1	0.256674
0	3.38672	0.45	0.021	0	Malignant	Matn2	1.4529
0	1.22689	0.563	0.134	0	Malignant	Hs2st1	0.526338
0	0.257192	0.667	0.239	0	Malignant	Nsmce2	0.110078
0	1.47522	0.501	0.073	0	Malignant	Nckap1	0.631396
0	0.340676	0.663	0.236	0	Malignant	Actl6a	0.145469
0	0.550642	0.666	0.239	0	Malignant	Ppid	0.235124
0	0.892194	0.532	0.105	0	Malignant	Apbb2	0.380967
0	0.811762	0.776	0.349	0	Malignant	Fam162a	0.346622
0	0.562212	0.614	0.187	0	Malignant	Dnajc9	0.240064
0	0.4203	0.858	0.431	0	Malignant	Mtch1	0.179468
0	1.31804	0.546	0.12	0	Malignant	Adk	0.561484
0	0.291851	0.728	0.302	0	Malignant	Mrto4	0.124329
0	0.462303	0.709	0.283	0	Malignant	Lsm1	0.196941
0	0.40148	0.746	0.32	0	Malignant	Cisd1	0.17103
0	0.678551	0.639	0.214	0	Malignant	Rabggtb	0.288384
0	0.105	0.802	0.377	0	Malignant	Rbbp4	0.0446249
0	0.171285	0.765	0.34	0	Malignant	Smc3	0.072796
0	0.409701	0.69	0.265	0	Malignant	Ktn1	0.174123
0	0.472645	0.552	0.128	0	Malignant	Hspa4l	0.200401
0	1.01655	0.561	0.137	0	Malignant	Rfc3	0.431018
0	3.03949	0.472	0.048	0	Malignant	Col6a3	1.28874
0	0.269275	0.846	0.422	0	Malignant	Timm17a	0.114172
0	5.74923	0.429	0.005	0	Malignant	Popdc3	2.43768
0	0.236378	0.684	0.261	0	Malignant	Gadd45g	0.0999877
0	0.126366	0.734	0.311	0	Malignant	Ctnna1	0.0534526
0	0.567251	0.907	0.485	0	Malignant	Uqcc2	0.23938
0	3.36633	0.438	0.016	0	Malignant	Cacna2d1	1.42059
0	2.44198	0.465	0.044	0	Malignant	Igfbp5	1.02807
0	0.395509	0.778	0.357	0	Malignant	Txnl4a	0.166509
0	6.41754	0.426	0.005	0	Malignant	Chrna1	2.70178
0	1.07041	0.592	0.171	0	Malignant	Lpp	0.450641
0	0.835564	0.557	0.137	0	Malignant	Vcl	0.350937
0	0.225189	0.724	0.304	0	Malignant	Dhx36	0.0945792
0	3.28421	0.447	0.027	0	Malignant	Cdkn2b	1.37937
0	0.498653	0.957	0.537	0	Malignant	Slc25a4	0.209434
0	2.0425	0.502	0.083	0	Malignant	Olfml3	0.855806
0	1.09386	0.563	0.144	0	Malignant	Bod1	0.458326
0	0.422728	0.764	0.346	0	Malignant	Cyb5r3	0.1767
0	0.48026	0.727	0.309	0	Malignant	Sars	0.200749
0	0.733797	0.6	0.182	0	Malignant	Scoc	0.306727
0	3.0535	0.47	0.052	0	Malignant	Fkbp10	1.27636
0	2.85983	0.458	0.041	0	Malignant	Col6a2	1.19255
0	1.1064	0.489	0.072	0	Malignant	Vcan	0.46137
0	2.47296	0.471	0.054	0	Malignant	Maged2	1.03122
0	2.669	0.455	0.039	0	Malignant	Tspan6	1.1103
0	0.430935	0.88	0.464	0	Malignant	Cd9	0.179269
0	1.58379	0.475	0.059	0	Malignant	Amotl1	0.658858
0	0.112174	0.505	0.09	0	Malignant	Rbp1	0.0465524
0	3.45037	0.456	0.041	0	Malignant	Snhg18	1.4319
0	5.13101	0.421	0.006	0	Malignant	Steap1	2.12937
0	0.890113	0.618	0.204	0	Malignant	Ccdc34	0.368507
0	0.272044	0.799	0.385	0	Malignant	Rdx	0.112626
0	1.54113	0.495	0.081	0	Malignant	Sgcb	0.638029
0	3.54837	0.441	0.027	0	Malignant	Loxl2	1.46903
0	0.562299	0.692	0.278	0	Malignant	Lsm2	0.232792
0	0.152744	0.891	0.478	0	Malignant	Hspd1	0.0630832
0	0.293558	0.885	0.472	0	Malignant	Ndufa5	0.12124
0	2.23266	0.444	0.031	0	Malignant	Gas1	0.922088
0	0.751447	0.641	0.228	0	Malignant	Tsc22d1	0.310348
0	0.89263	0.611	0.198	0	Malignant	Fdps	0.368656
0	4.07595	0.424	0.011	0	Malignant	Nexn	1.68337
0	6.26266	0.417	0.004	0	Malignant	Cdh15	2.58648
0	0.541649	0.664	0.253	0	Malignant	Cdk2ap1	0.222618
0	0.187988	0.899	0.488	0	Malignant	H2afv	0.0772632
0	0.336213	0.652	0.241	0	Malignant	Dnajc21	0.138184
0	0.960759	0.476	0.065	0	Malignant	Pakap.1	0.394872
0	0.441986	0.74	0.329	0	Malignant	Cbx1	0.181656
0	0.397448	0.672	0.262	0	Malignant	Kmt5a	0.162954
0	0.435004	0.621	0.211	0	Malignant	Rbm28	0.178352
0	0.778844	0.552	0.142	0	Malignant	Gkap1	0.319326
0	0.166049	0.848	0.438	0	Malignant	Tcp1	0.06808
0	0.42873	0.687	0.278	0	Malignant	Dynll2	0.17535
0	1.01601	0.563	0.154	0	Malignant	Ndufaf2	0.415548
0	0.377895	0.579	0.17	0	Malignant	Yaf2	0.154559
0	0.898523	0.619	0.211	0	Malignant	Sec22b	0.366597
0	3.42081	0.442	0.034	0	Malignant	Kdelr3	1.39569
0	3.09394	0.434	0.026	0	Malignant	Ddr2	1.26233
0	1.76374	0.468	0.061	0	Malignant	Fam216a	0.717844
0	2.17376	0.464	0.057	0	Malignant	Tmem263	0.884721
0	1.59224	0.443	0.036	0	Malignant	Tubb2b	0.648041
0	0.687476	0.7	0.293	0	Malignant	Mrpl53	0.279803
0	1.12389	0.537	0.131	0	Malignant	Pla2g12a	0.456298
0	0.251375	0.757	0.351	0	Malignant	Spp1	0.102058
0	0.292228	0.777	0.371	0	Malignant	Erh	0.118644
0	0.379591	0.649	0.244	0	Malignant	Sf3a3	0.153735
0	0.644057	0.627	0.222	0	Malignant	Lars	0.260843
0	2.7956	0.455	0.051	0	Malignant	Bmp1	1.12942
0	0.380085	0.692	0.288	0	Malignant	Rad23b	0.153555
0	0.446998	0.735	0.331	0	Malignant	Eif3b	0.180587
0	0.977416	0.556	0.154	0	Malignant	Tyms	0.392921
0	1.20753	0.515	0.114	0	Malignant	Psph	0.484221
0	0.291182	0.777	0.376	0	Malignant	Skp1a	0.116764
0	0.227413	0.745	0.344	0	Malignant	Alyref	0.0911925
0	4.50416	0.411	0.01	0	Malignant	Mme	1.80617
0	0.348795	0.717	0.316	0	Malignant	Rock2	0.139867
0	0.202833	0.704	0.303	0	Malignant	Rnps1	0.0813358
0	1.21411	0.528	0.128	0	Malignant	Asph	0.485646
0	2.77	0.443	0.043	0	Malignant	Gpx7	1.108
0	0.526313	0.616	0.216	0	Malignant	Rfc1	0.210525
0	1.12074	0.635	0.235	0	Malignant	Sec31a	0.448295
0	1.13931	0.526	0.126	0	Malignant	Scd2	0.455724
0	3.37798	0.418	0.018	0	Malignant	Cpe	1.35119
0	0.371601	0.886	0.487	0	Malignant	Psmd7	0.148269
0	2.19025	0.44	0.041	0	Malignant	Myh10	0.873908
0	1.00111	0.588	0.189	0	Malignant	Galk1	0.399445
0	2.99826	0.438	0.04	0	Malignant	Ptn	1.19331
0	0.715182	0.647	0.249	0	Malignant	Avpi1	0.284643
0	3.39084	0.421	0.023	0	Malignant	Ccn4	1.34955
0	0.516701	0.668	0.271	0	Malignant	Cops4	0.20513
0	0.545761	0.76	0.363	0	Malignant	Tbrg1	0.216667
0	3.61468	0.414	0.017	0	Malignant	Rhobtb3	1.43503
0	0.792974	0.763	0.367	0	Malignant	Eprs	0.314018
0	0.344245	0.777	0.381	0	Malignant	Rbis	0.136321
0	0.825336	0.535	0.139	0	Malignant	Pip5k1a	0.326833
0	0.57604	0.653	0.257	0	Malignant	Lyar	0.228112
0	0.138043	0.614	0.218	0	Malignant	Taf15	0.0546651
0	0.882516	0.468	0.072	0	Malignant	Lamb1	0.349476
0	0.202909	0.766	0.37	0	Malignant	Rsl1d1	0.080352
0	0.135911	0.53	0.134	0	Malignant	Hes1	0.0538209
0	0.572259	0.603	0.207	0	Malignant	Tbl1x	0.226615
0	0.234132	0.738	0.342	0	Malignant	Med10	0.0927162
0	0.38009	0.864	0.469	0	Malignant	Smarca5	0.150136
0	2.6331	0.43	0.036	0	Malignant	Lhfp	1.03744
0	0.256672	0.739	0.345	0	Malignant	Ebna1bp2	0.101129
0	0.890846	0.517	0.123	0	Malignant	Snhg4	0.350993
0	0.368632	0.634	0.24	0	Malignant	Bex3	0.145241
0	0.251033	0.864	0.471	0	Malignant	Aimp1	0.098656
0	1.94713	0.456	0.063	0	Malignant	Mthfd2l	0.765221
0	2.65027	0.424	0.031	0	Malignant	Tln2	1.04156
0	2.45273	0.441	0.048	0	Malignant	Irak1bp1	0.963922
0	0.832907	0.549	0.156	0	Malignant	Dkc1	0.327332
0	0.182722	0.722	0.329	0	Malignant	Dnttip2	0.0718099
0	0.451778	0.722	0.329	0	Malignant	Anapc5	0.177549
0	1.06754	0.53	0.138	0	Malignant	Pmm1	0.418476
0	0.943617	0.516	0.124	0	Malignant	Kansl2	0.369898
0	0.599391	0.706	0.314	0	Malignant	Psmd1	0.234961
0	0.509828	0.833	0.441	0	Malignant	Tecr	0.199852
0	0.685574	0.532	0.141	0	Malignant	Ankrd10	0.268059
0	0.729858	0.597	0.206	0	Malignant	Ddx1	0.285374
0	0.350481	0.89	0.499	0	Malignant	Polr2f	0.137038
0	0.277367	0.576	0.185	0	Malignant	Tmem106b	0.108451
0	0.555197	0.732	0.341	0	Malignant	Gadd45gip1	0.217082
0	0.165948	0.709	0.318	0	Malignant	Txnrd1	0.0648858
0	0.449963	0.69	0.299	0	Malignant	Gnl3	0.175936
0	3.50425	0.402	0.012	0	Malignant	Des	1.36666
0	0.201187	0.55	0.16	0	Malignant	Rpa3	0.0784631
0	0.316312	0.701	0.311	0	Malignant	Commd2	0.123362
0	0.21382	0.8	0.411	0	Malignant	Vdac1	0.083176
0	1.20806	0.497	0.108	0	Malignant	Socs2	0.469933
0	2.08521	0.442	0.053	0	Malignant	Efemp2	0.811147
0	0.458096	0.659	0.271	0	Malignant	Stoml2	0.177741
0	0.959224	0.518	0.13	0	Malignant	Syce2	0.372179
0	0.560291	0.52	0.132	0	Malignant	Utrn	0.217393
0	0.38489	0.494	0.106	0	Malignant	Zeb1	0.149337
0	0.711478	0.582	0.194	0	Malignant	Larp7	0.276053
0	0.326518	0.841	0.453	0	Malignant	Tomm5	0.126689
0	0.722782	0.591	0.203	0	Malignant	Ruvbl1	0.28044
0	2.1172	0.465	0.078	0	Malignant	Fkbp7	0.819355
0	1.03184	0.875	0.488	0	Malignant	Ssr2	0.399323
0	0.221285	0.756	0.369	0	Malignant	Fkbp3	0.0856374
0	0.139178	0.849	0.462	0	Malignant	Magoh	0.0538619
0	0.282762	0.685	0.299	0	Malignant	Dpy30	0.109146
0	1.35131	0.504	0.118	0	Malignant	Dock7	0.521604
0	0.904413	0.49	0.104	0	Malignant	Msi2	0.349104
0	0.52089	0.552	0.166	0	Malignant	Atad2	0.201063
0	0.406521	0.662	0.276	0	Malignant	Atxn10	0.156917
0	0.29724	0.662	0.276	0	Malignant	Rab18	0.114735
0	0.165622	0.78	0.394	0	Malignant	Fundc2	0.06393
0	0.185365	0.672	0.287	0	Malignant	Ash1l	0.0713654
0	1.7556	0.473	0.088	0	Malignant	Lix1l	0.675907
0	1.31908	0.534	0.149	0	Malignant	Tmed1	0.507846
0	0.24364	0.762	0.377	0	Malignant	Banf1	0.0938014
0	0.526712	0.616	0.231	0	Malignant	Timm17b	0.202784
0	0.285794	0.672	0.288	0	Malignant	Usp34	0.109745
0	0.72474	0.536	0.152	0	Malignant	Mcm6	0.2783
0	0.148753	0.642	0.258	0	Malignant	Naa15	0.0571212
0	2.34204	0.458	0.074	0	Malignant	Snx7	0.899343
0	0.169363	0.863	0.479	0	Malignant	Ptges3	0.0650355
0	0.902897	0.723	0.339	0	Malignant	Nupr1	0.346713
0	2.29467	0.405	0.022	0	Malignant	Ttll7	0.878859
0	3.51587	0.4	0.017	0	Malignant	Me1	1.34658
0	0.294853	0.751	0.368	0	Malignant	Plp2	0.112929
0	1.31211	0.569	0.186	0	Malignant	Pdgfa	0.502537
0	1.00519	0.518	0.136	0	Malignant	Wdr75	0.383981
0	0.42582	0.611	0.229	0	Malignant	Pitpnb	0.162663
0	0.214404	0.727	0.345	0	Malignant	Atp2a2	0.0819022
0	1.37862	0.508	0.126	0	Malignant	Ift43	0.526632
0	0.412022	0.672	0.291	0	Malignant	Baz1b	0.15698
0	2.9928	0.418	0.037	0	Malignant	Enah	1.14026
0	0.3975	0.625	0.244	0	Malignant	B230219D22Rik	0.151448
0	0.539886	0.746	0.365	0	Malignant	Stub1	0.205696
0	0.639967	0.621	0.24	0	Malignant	Pgrmc1	0.243828
0	0.336898	0.62	0.24	0	Malignant	Nip7	0.128021
0	1.29385	0.471	0.091	0	Malignant	Nt5c3b	0.491664
0	0.560535	0.651	0.271	0	Malignant	Glo1	0.213003
0	0.255728	0.688	0.308	0	Malignant	Bin1	0.0971765
0	0.458924	0.796	0.417	0	Malignant	Psmc6	0.173932
0	0.779031	0.529	0.15	0	Malignant	Ubap2	0.295253
0	0.675777	0.531	0.152	0	Malignant	Ccdc127	0.25612
0	0.813767	0.49	0.111	0	Malignant	Myc	0.308418
0	0.270478	0.726	0.348	0	Malignant	Ola1	0.102241
0	0.355944	0.648	0.27	0	Malignant	Smc4	0.134547
0	0.137207	0.612	0.234	0	Malignant	Pnisr	0.0518644
0	0.595737	0.947	0.569	0	Malignant	Pebp1	0.225189
0	0.211286	0.732	0.354	0	Malignant	Ssbp1	0.079866
0	0.458295	0.881	0.503	0	Malignant	Vdac3	0.173236
0	0.852397	0.518	0.14	0	Malignant	Mnat1	0.322206
0	0.403597	0.62	0.242	0	Malignant	Rps19bp1	0.15256
0	0.205343	0.832	0.454	0	Malignant	Srp19	0.0776197
0	0.532193	0.551	0.174	0	Malignant	Atxn2	0.200637
0	0.166504	0.677	0.3	0	Malignant	Etfa	0.0627719
0	0.410879	0.639	0.262	0	Malignant	Ube2e3	0.154901
0	0.621061	0.592	0.215	0	Malignant	Immp1l	0.23414
0	2.3178	0.411	0.034	0	Malignant	Cdc42ep5	0.873812
0	0.287914	0.877	0.5	0	Malignant	Tpm4	0.108544
0	0.437933	0.738	0.361	0	Malignant	Thoc7	0.165101
0	1.18985	0.553	0.177	0	Malignant	Txndc5	0.447384
0	0.136694	0.87	0.494	0	Malignant	Nudc	0.0513971
0	0.294848	0.872	0.497	0	Malignant	Fkbp1a	0.110568
0	1.27303	0.44	0.065	0	Malignant	Trim59	0.477385
0	0.512713	0.588	0.213	0	Malignant	Hspb11	0.192267
0	1.79562	0.451	0.076	0	Malignant	Ikbip	0.673356
0	0.858696	0.449	0.074	0	Malignant	Cavin1	0.322011
0	1.05292	0.513	0.138	0	Malignant	Lima1	0.394846
0	1.07043	0.474	0.1	0	Malignant	Gnb4	0.400341
0	0.190725	0.654	0.28	0	Malignant	Hnrnpr	0.0713311
0	0.753592	0.519	0.145	0	Malignant	Ezh2	0.281843
0	1.22081	0.478	0.104	0	Malignant	Pitrm1	0.456583
0	0.491671	0.702	0.328	0	Malignant	Mrps7	0.183885
0	0.513334	0.551	0.178	0	Malignant	Timm9	0.191474
0	0.360222	0.726	0.353	0	Malignant	Ppp3ca	0.134363
0	0.323354	0.636	0.263	0	Malignant	Tardbp	0.120611
0	0.412853	0.719	0.346	0	Malignant	Ssr1	0.153994
0	0.326488	0.692	0.319	0	Malignant	Vma21	0.12178
0	0.399515	0.804	0.432	0	Malignant	Rexo2	0.148619
0	1.89065	0.455	0.083	0	Malignant	Ptgfrn	0.70332
0	1.05089	0.513	0.141	0	Malignant	Dag1	0.390932
0	0.372477	0.675	0.304	0	Malignant	Utp11	0.138189
0	0.425032	0.755	0.384	0	Malignant	Selenoh	0.157687
0	1.94042	0.459	0.088	0	Malignant	Fkbp9	0.719896
0	0.190602	0.596	0.225	0	Malignant	Pafah1b2	0.0707135
0	0.990365	0.513	0.142	0	Malignant	Hdac2	0.367426
0	0.2895	0.573	0.202	0	Malignant	Topbp1	0.107404
0	0.325871	0.666	0.296	0	Malignant	Huwe1	0.120572
0	3.32659	0.397	0.027	0	Malignant	Col5a3	1.23084
0	0.767206	0.511	0.141	0	Malignant	Ppil1	0.283866
0	0.21106	0.782	0.413	0	Malignant	Eif3d	0.0778811
0	0.336604	0.591	0.222	0	Malignant	Zrsr2	0.124207
0	0.168654	0.834	0.465	0	Malignant	Snrpd3	0.0622333
0	0.489243	0.589	0.221	0	Malignant	Cfap20	0.180041
0	0.536052	0.533	0.165	0	Malignant	Zc3h14	0.197267
0	2.2989	0.42	0.052	0	Malignant	Colec12	0.845997
0	1.54913	0.437	0.07	0	Malignant	Asns	0.568532
0	0.362438	0.762	0.395	0	Malignant	Copb2	0.133015
0	0.46384	0.703	0.336	0	Malignant	Lsm7	0.170229
0	0.427416	0.81	0.444	0	Malignant	Cacybp	0.156434
0	0.970623	0.556	0.19	0	Malignant	Dgcr6	0.355248
0	0.122327	0.639	0.273	0	Malignant	Fip1l1	0.0447717
0	0.886927	0.515	0.149	0	Malignant	Ash2l	0.324615
0	1.94421	0.42	0.054	0	Malignant	Spats2	0.711581
0	0.775089	0.503	0.137	0	Malignant	Mcm4	0.283683
0	0.39449	0.656	0.291	0	Malignant	Lap3	0.143989
0	0.161531	0.66	0.295	0	Malignant	Chchd3	0.058959
0	0.430491	0.774	0.409	0	Malignant	Mrpl28	0.157129
0	1.06521	0.461	0.096	0	Malignant	Cyp51	0.388803
0	0.209631	0.758	0.393	0	Malignant	Mrps17	0.0765152
0	0.732304	0.609	0.244	0	Malignant	Ptov1	0.267291
0	0.910679	0.495	0.13	0	Malignant	Ahsa2	0.332398
0	0.123797	0.949	0.584	0	Malignant	Ppp1r14b	0.0451857
0	0.13099	0.827	0.462	0	Malignant	Ndufa12	0.0478112
0	0.256371	0.673	0.309	0	Malignant	Bcl7c	0.0933189
0	0.217752	0.654	0.29	0	Malignant	Nfic	0.0792616
0	0.890413	0.774	0.41	0	Malignant	Cnpy2	0.32411
0	3.74654	0.382	0.018	0	Malignant	Kirrel	1.36374
0	0.241973	0.762	0.398	0	Malignant	Adh5	0.0880784
0	1.24308	0.407	0.043	0	Malignant	Met	0.452479
0	0.128746	0.53	0.166	0	Malignant	Casp3	0.0468635
0	0.625495	0.586	0.222	0	Malignant	2310039H08Rik	0.22768
0	0.119097	0.717	0.353	0	Malignant	Ndufv1	0.0433512
0	0.612686	0.595	0.232	0	Malignant	Apex1	0.222405
0	0.403692	0.629	0.266	0	Malignant	Yipf4	0.14654
0	1.12409	0.451	0.088	0	Malignant	Hells	0.408046
0	0.139813	0.737	0.374	0	Malignant	Nono	0.0507521
0	0.699671	0.562	0.2	0	Malignant	Pole3	0.253281
0	0.261875	0.653	0.291	0	Malignant	Ppp4r2	0.0947986
0	0.610792	0.551	0.189	0	Malignant	Mrpl38	0.221107
0	1.30855	0.491	0.129	0	Malignant	Golim4	0.473697
0	1.03909	0.481	0.119	0	Malignant	Gstm1	0.376151
0	1.01221	0.513	0.151	0	Malignant	Impad1	0.366421
0	0.305341	0.589	0.227	0	Malignant	Snhg3	0.110533
0	0.161719	0.849	0.487	0	Malignant	Mrps33	0.0585422
0	4.96654	0.38	0.018	0	Malignant	Igf2	1.79789
0	1.67379	0.452	0.09	0	Malignant	Wipi1	0.605911
0	0.109533	0.863	0.501	0	Malignant	Ywhaq	0.039651
0	0.52983	0.57	0.208	0	Malignant	Fyttd1	0.191798
0	1.26328	0.471	0.109	0	Malignant	Cd320	0.457309
0	0.220153	0.735	0.373	0	Malignant	Mrpl21	0.0796953
0	0.101107	0.68	0.319	0	Malignant	Gnai3	0.0364995
0	0.446806	0.576	0.215	0	Malignant	Armc1	0.161297
0	1.06179	0.459	0.098	0	Malignant	Tfdp2	0.383305
0	0.400472	0.62	0.259	0	Malignant	Mybbp1a	0.14457
0	0.536533	0.595	0.234	0	Malignant	Srsf1	0.193689
0	0.555636	0.516	0.155	0	Malignant	Wdr70	0.200584
0	0.169694	0.897	0.536	0	Malignant	Cct5	0.0612596
0	0.449709	0.905	0.544	0	Malignant	Sfr1	0.162345
0	0.922615	0.81	0.45	0	Malignant	Hdlbp	0.332142
0	0.467864	0.651	0.291	0	Malignant	Psmd3	0.168431
0	0.106659	0.727	0.367	0	Malignant	Pa2g4	0.0383972
0	0.82015	0.72	0.36	0	Malignant	Ift20	0.295254
0	1.63477	0.47	0.11	0	Malignant	Sdc1	0.588516
0	0.349758	0.701	0.341	0	Malignant	Cdc26	0.125913
0	0.112817	0.772	0.413	0	Malignant	Lsm12	0.0405013
0	4.23805	0.369	0.01	0	Malignant	Hspb2	1.52146
0	0.17105	0.689	0.33	0	Malignant	Emc8	0.0614069
0	0.288379	0.769	0.411	0	Malignant	Arglu1	0.10324
0	0.245479	0.771	0.413	0	Malignant	Snrpc	0.0878813
0	0.477134	0.524	0.166	0	Malignant	Mcm3	0.170814
0	1.293	0.484	0.126	0	Malignant	Dnajc25	0.462893
0	0.305012	0.608	0.25	0	Malignant	Hdac1	0.109194
0	0.475828	0.635	0.277	0	Malignant	Mocs2	0.170347
0	0.218051	0.831	0.473	0	Malignant	St13	0.0780622
0	0.116121	0.604	0.246	0	Malignant	Tcerg1	0.0415712
0	0.510537	0.768	0.411	0	Malignant	Csnk2a1	0.182262
0	0.103284	0.781	0.424	0	Malignant	Ube2k	0.0368722
0	1.61226	0.466	0.109	0	Malignant	Crtap	0.575576
0	0.163449	0.892	0.535	0	Malignant	Mdh2	0.0583513
0	0.320728	0.566	0.209	0	Malignant	Tcf12	0.1145
0	0.572951	0.528	0.171	0	Malignant	Carnmt1	0.204543
0	0.690806	0.594	0.237	0	Malignant	Dynlt3	0.246618
0	0.441782	0.747	0.39	0	Malignant	Smc1a	0.157716
0	0.402099	0.767	0.411	0	Malignant	Dpm3	0.143147
0	0.400218	0.681	0.325	0	Malignant	Strap	0.142477
0	0.19078	0.684	0.328	0	Malignant	Ddx50	0.0679178
0	1.50648	0.398	0.042	0	Malignant	Apol9b	0.536305
0	0.874278	0.527	0.171	0	Malignant	Ahcyl1	0.311243
0	0.385773	0.728	0.372	0	Malignant	Cops6	0.137335
0	3.38273	0.371	0.015	0	Malignant	Flnc	1.20425
0	1.67604	0.424	0.068	0	Malignant	Ammecr1	0.596671
0	0.282645	0.803	0.448	0	Malignant	Psmb7	0.100339
0	1.29546	0.458	0.103	0	Malignant	Rab13	0.459888
0	0.359776	0.557	0.202	0	Malignant	Dnmt1	0.127721
0	0.571827	0.539	0.184	0	Malignant	9130401M01Rik	0.202999
0	0.31879	0.736	0.381	0	Malignant	Caprin1	0.113171
0	0.820856	0.516	0.161	0	Malignant	Papss1	0.291404
0	0.134075	0.858	0.503	0	Malignant	Srsf11	0.0475967
0	0.140925	0.625	0.27	0	Malignant	Med30	0.0500284
0	0.193515	0.763	0.409	0	Malignant	Zc3h15	0.0685045
0	1.18248	0.466	0.112	0	Malignant	Cdk14	0.418599
0	0.337962	0.648	0.294	0	Malignant	Psmc1	0.119639
0	0.106227	0.769	0.415	0	Malignant	Pfdn6	0.0376043
0	0.439286	0.752	0.398	0	Malignant	Vps35	0.155507
0	1.78247	0.423	0.069	0	Malignant	Mmp2	0.630996
0	0.33243	0.904	0.55	0	Malignant	Nap1l1	0.11768
0	2.99473	0.388	0.034	0	Malignant	P4ha2	1.06014
0	0.604773	0.672	0.319	0	Malignant	Lrrc59	0.213485
0	2.18779	0.462	0.109	0	Malignant	Copz2	0.772291
0	0.516091	0.835	0.482	0	Malignant	Sec62	0.18218
0	0.135152	0.736	0.383	0	Malignant	Cisd2	0.0477086
0	0.327313	0.573	0.22	0	Malignant	Egln1	0.115542
0	3.60448	0.385	0.032	0	Malignant	Scarf2	1.27238
0	0.209518	0.591	0.238	0	Malignant	Nolc1	0.0739599
0	0.280601	0.641	0.289	0	Malignant	Cops5	0.0987714
0	0.563347	0.637	0.285	0	Malignant	Idh2	0.198298
0	0.477851	0.78	0.428	0	Malignant	Lsm6	0.168204
0	0.482123	0.547	0.195	0	Malignant	Faf2	0.169707
0	1.04933	0.478	0.126	0	Malignant	Myo1b	0.369363
0	1.82738	0.412	0.06	0	Malignant	Ctps	0.643237
0	0.493877	0.61	0.258	0	Malignant	Gcsh	0.173845
0	0.182607	0.57	0.218	0	Malignant	Idh3a	0.0642775
0	0.262818	0.617	0.265	0	Malignant	Rad21	0.092512
0	0.76797	0.504	0.152	0	Malignant	Psmg2	0.270325
0	0.33514	0.64	0.289	0	Malignant	Luzp1	0.117634
0	0.109752	0.808	0.457	0	Malignant	Nhp2	0.0385231
0	0.40641	0.535	0.184	0	Malignant	Med31	0.14265
0	0.561248	0.565	0.214	0	Malignant	Ddx27	0.196998
0	0.137946	0.847	0.496	0	Malignant	Csde1	0.0484189
0	0.10897	0.852	0.501	0	Malignant	Fam104a	0.0382486
0	2.17552	0.384	0.033	0	Malignant	Apol9a	0.763607
0	2.82273	0.377	0.026	0	Malignant	Srpx2	0.990779
0	0.584156	0.609	0.258	0	Malignant	Nbdy	0.205039
0	0.196383	0.666	0.316	0	Malignant	Dst	0.0687342
0	1.39113	0.462	0.112	0	Malignant	Cdc16	0.486895
0	0.356437	0.87	0.52	0	Malignant	Ndufc1	0.124753
0	1.16002	0.512	0.162	0	Malignant	Aasdhppt	0.406006
0	0.41761	0.606	0.256	0	Malignant	Kpnb1	0.146163
0	1.56078	0.452	0.103	0	Malignant	Trip6	0.544714
0	1.09426	0.452	0.103	0	Malignant	Akr1b8	0.381898
0	0.592538	0.773	0.424	0	Malignant	Mrpl14	0.206796
0	0.232122	0.7	0.351	0	Malignant	Acadl	0.0810105
0	0.277618	0.609	0.26	0	Malignant	Rbmxl1	0.0968886
0	5.23476	0.353	0.004	0	Malignant	Pcbd1	1.82693
0	0.401306	0.718	0.369	0	Malignant	Sar1a	0.140056
0	0.710673	0.521	0.173	0	Malignant	Smc2	0.247314
0	0.275956	0.678	0.33	0	Malignant	Hpf1	0.0960328
0	1.03288	0.433	0.085	0	Malignant	Ptbp2	0.359442
0	0.139695	0.843	0.495	0	Malignant	Eno1	0.0486137
0	0.179217	0.494	0.146	0	Malignant	Pafah1b3	0.0623674
0	1.25975	0.428	0.08	0	Malignant	Prim1	0.438394
0	0.616717	0.562	0.215	0	Malignant	Upf3a	0.214001
0	3.20926	0.385	0.038	0	Malignant	Creb3l1	1.11361
0	1.6706	0.394	0.047	0	Malignant	Ccdc80	0.579697
0	1.07174	0.441	0.094	0	Malignant	Dnajb4	0.371893
0	0.306137	0.584	0.237	0	Malignant	Polr2m	0.106229
0	0.124573	0.841	0.494	0	Malignant	Metap2	0.0432269
0	0.186745	0.732	0.385	0	Malignant	Psmd11	0.0648005
0	0.204052	0.739	0.392	0	Malignant	Gspt1	0.0708062
0	0.984251	0.489	0.142	0	Malignant	Btg3	0.341535
0	0.272693	0.531	0.185	0	Malignant	Nae1	0.0943519
0	0.214093	0.681	0.335	0	Malignant	Eif3l	0.0740762
0	1.24776	0.424	0.078	0	Malignant	Myef2	0.431726
0	0.414033	0.588	0.242	0	Malignant	Ccdc107	0.143256
0	0.23151	0.701	0.355	0	Malignant	Hp1bp3	0.0801025
0	0.258376	0.858	0.512	0	Malignant	Polr2j	0.0893982
0	0.398413	0.585	0.239	0	Malignant	Zfhx3	0.137851
0	3.19943	0.369	0.023	0	Malignant	Rhod	1.107
0	0.249207	0.754	0.409	0	Malignant	Nucks1	0.0859765
0	0.392694	0.641	0.296	0	Malignant	Mbd3	0.135479
0	0.557227	0.541	0.196	0	Malignant	Nop16	0.192243
0	0.837691	0.531	0.186	0	Malignant	Yipf5	0.289003
0	0.122692	0.893	0.548	0	Malignant	Psmd4	0.0423287
0	0.38804	0.582	0.237	0	Malignant	Tmem165	0.133874
0	0.723065	0.613	0.268	0	Malignant	Mlec	0.249457
0	2.75804	0.375	0.03	0	Malignant	Smo	0.951523
0	0.3821	0.873	0.528	0	Malignant	Eif4ebp1	0.131825
0	0.572186	0.482	0.137	0	Malignant	D10Wsu102e	0.197404
0	1.01943	0.513	0.168	0	Malignant	Prpsap1	0.351703
0	0.403548	0.802	0.458	0	Malignant	Psmc3	0.138821
0	0.604112	0.522	0.178	0	Malignant	Sfxn1	0.207814
0	0.117898	0.631	0.287	0	Malignant	Cd2ap	0.040557
0	0.162505	0.612	0.268	0	Malignant	Pum1	0.0559018
0	4.07692	0.358	0.014	0	Malignant	Arhgap42	1.40246
0	0.577477	0.564	0.22	0	Malignant	Ubr5	0.198652
0	0.361246	0.489	0.145	0	Malignant	Vegfa	0.124269
0	0.267865	0.578	0.234	0	Malignant	Wdr43	0.0921455
0	0.423918	0.552	0.209	0	Malignant	Snd1	0.145404
0	0.905071	0.54	0.197	0	Malignant	Fndc3b	0.310439
0	0.41587	0.523	0.18	0	Malignant	Nmd3	0.142643
0	0.355284	0.776	0.433	0	Malignant	Ifi27	0.121862
0	0.639461	0.797	0.454	0	Malignant	Chchd1	0.219335
0	0.807527	0.531	0.188	0	Malignant	Pdzd11	0.276982
0	0.228627	0.86	0.517	0	Malignant	Eloc	0.0784191
0	0.560674	0.599	0.256	0	Malignant	Ergic2	0.192311
0	0.530593	0.484	0.141	0	Malignant	Asf1a	0.181993
0	0.553726	0.573	0.23	0	Malignant	Gps1	0.189928
0	1.18933	0.455	0.113	0	Malignant	Znhit6	0.406752
0	1.29614	0.45	0.108	0	Malignant	Cul4a	0.443279
0	0.204474	0.653	0.311	0	Malignant	Tubb2a	0.0699301
0	0.319693	0.581	0.239	0	Malignant	Pcm1	0.109335
0	1.04647	0.414	0.072	0	Malignant	Ahnak2	0.357891
0	0.706468	0.473	0.131	0	Malignant	Smc5	0.241612
0	1.05254	0.416	0.074	0	Malignant	Clcn5	0.359969
0	0.607923	0.907	0.566	0	Malignant	Swi5	0.207302
0	0.145038	0.632	0.291	0	Malignant	Akirin2	0.0494581
0	3.46513	0.357	0.016	0	Malignant	Pard3	1.18161
0	0.184235	0.739	0.398	0	Malignant	Polr2k	0.062824
0	3.19519	0.376	0.036	0	Malignant	Olfml2b	1.08636
0	0.680801	0.524	0.184	0	Malignant	Nudt2	0.231472
0	0.514377	0.807	0.467	0	Malignant	Ddost	0.174888
0	2.02847	0.384	0.044	0	Malignant	Parva	0.68968
0	0.675002	0.523	0.183	0	Malignant	Kars	0.229501
0	0.444605	0.488	0.148	0	Malignant	Arl2bp	0.151166
0	0.130896	0.82	0.48	0	Malignant	Higd1a	0.0445045
0	0.489973	0.569	0.229	0	Malignant	Sec63	0.166591
0	0.916308	0.485	0.145	0	Malignant	Ift27	0.311545
0	0.593038	0.526	0.187	0	Malignant	Tmem70	0.20104
0	0.709809	0.511	0.172	0	Malignant	Ppa2	0.240625
0	0.12452	0.624	0.285	0	Malignant	Sf3b3	0.0422123
0	0.320942	0.805	0.466	0	Malignant	Sarnp	0.108799
0	0.637215	0.527	0.188	0	Malignant	Cops3	0.216016
0	0.541664	0.523	0.184	0	Malignant	Cldnd1	0.183624
0	0.213203	0.586	0.247	0	Malignant	Snrnp40	0.0722759
0	0.812926	0.493	0.154	0	Malignant	Mrps31	0.275582
0	0.52338	0.604	0.265	0	Malignant	Prkcsh	0.177426
0	3.29184	0.365	0.026	0	Malignant	Edil3	1.11594
0	0.239613	0.879	0.54	0	Malignant	Ranbp1	0.0812287
0	0.747059	0.558	0.22	0	Malignant	Gars	0.252506
0	0.287557	0.66	0.322	0	Malignant	Fubp1	0.0971941
0	0.362126	0.699	0.361	0	Malignant	Map4k4	0.122399
0	0.750311	0.497	0.159	0	Malignant	Itpa	0.253605
0	0.539538	0.486	0.148	0	Malignant	Nup54	0.182364
0	0.208883	0.438	0.1	0	Malignant	Ebf1	0.0706024
0	2.14726	0.368	0.03	0	Malignant	Bmpr1a	0.725772
0	0.670284	0.604	0.266	0	Malignant	Slc29a1	0.226556
0	0.862851	0.416	0.078	0	Malignant	Hbegf	0.291644
0	0.397563	0.529	0.192	0	Malignant	Bzw2	0.133979
0	0.404156	0.596	0.259	0	Malignant	Cops2	0.136201
0	1.9431	0.422	0.085	0	Malignant	Sec24d	0.654824
0	0.589962	0.508	0.171	0	Malignant	Zzz3	0.198817
0	0.211561	0.702	0.365	0	Malignant	Ube2r2	0.0712959
0	1.48066	0.417	0.08	0	Malignant	Cttn	0.498984
0	0.681228	0.435	0.098	0	Malignant	Cenpv	0.229574
0	0.391105	0.485	0.148	0	Malignant	Naa35	0.131802
0	0.238066	0.592	0.255	0	Malignant	Asap1	0.0802283
0	0.292044	0.519	0.183	0	Malignant	Camta1	0.0981269
0	0.583752	0.679	0.343	0	Malignant	Snrpa1	0.196141
0	0.373531	0.525	0.189	0	Malignant	Nol11	0.125506
0	3.49064	0.363	0.027	0	Malignant	Angptl2	1.17285
0	0.320932	0.614	0.278	0	Malignant	Esf1	0.107833
0	0.769788	0.737	0.401	0	Malignant	Dcun1d5	0.258649
0	0.291293	0.725	0.389	0	Malignant	Psmd6	0.0978746
0	0.159103	0.811	0.476	0	Malignant	Mrpl18	0.0532995
0	0.825781	0.381	0.046	0	Malignant	Fbn1	0.276637
0	0.782416	0.441	0.106	0	Malignant	Slc25a24	0.262109
0	0.261266	0.661	0.326	0	Malignant	Arl6ip4	0.0875242
0	1.04732	0.44	0.105	0	Malignant	Mgp	0.350852
0	0.659711	0.526	0.191	0	Malignant	Smarcb1	0.221003
0	0.707811	0.426	0.091	0	Malignant	Atp2b4	0.237117
0	0.212345	0.853	0.518	0	Malignant	Gtf2h5	0.0711354
0	0.434936	0.755	0.421	0	Malignant	Psmc2	0.145268
0	0.222842	0.675	0.341	0	Malignant	Immt	0.0744292
0	0.579321	0.571	0.237	0	Malignant	Bola1	0.193493
0	0.896312	0.493	0.159	0	Malignant	Cand1	0.299368
0	3.75609	0.346	0.012	0	Malignant	Six1	1.25453
0	0.497513	0.858	0.524	0	Malignant	Arf4	0.166169
0	0.293798	0.908	0.575	0	Malignant	Psma5	0.0978348
0	0.444783	0.548	0.215	0	Malignant	Psme4	0.148113
0	4.46537	0.34	0.007	0	Malignant	Steap2	1.48697
0	1.28399	0.402	0.069	0	Malignant	5430416N02Rik	0.427569
0	0.331285	0.536	0.203	0	Malignant	Map4	0.110318
0	0.851113	0.421	0.088	0	Malignant	Flnb	0.283421
0	0.467391	0.573	0.24	0	Malignant	Pbdc1	0.155641
0	0.508699	0.555	0.223	0	Malignant	Snhg6	0.168888
0	0.210061	0.55	0.218	0	Malignant	Strn3	0.0697402
0	0.488715	0.533	0.201	0	Malignant	Tsen34	0.162253
0	0.203371	0.786	0.454	0	Malignant	Psmc5	0.0675192
0	0.731833	0.565	0.233	0	Malignant	Pfdn4	0.242968
0	0.358643	0.868	0.536	0	Malignant	Vcp	0.11907
0	3.03769	0.361	0.029	0	Malignant	P3h4	1.00851
0	0.51208	0.575	0.243	0	Malignant	Ak6	0.17001
0	0.445859	0.712	0.38	0	Malignant	Mrps18a	0.148025
0	0.479574	0.495	0.163	0	Malignant	Seh1l	0.159219
0	0.451035	0.555	0.224	0	Malignant	Fdx1	0.149293
0	0.428723	0.52	0.189	0	Malignant	Mrpl9	0.141907
0	0.762894	0.447	0.116	0	Malignant	Usp22	0.252518
0	0.824565	0.471	0.14	0	Malignant	Yae1d1	0.272931
0	0.343154	0.585	0.254	0	Malignant	Puf60	0.113584
0	0.413468	0.55	0.22	0	Malignant	Celf1	0.136445
0	0.125751	0.549	0.219	0	Malignant	Btbd7	0.0414978
0	0.553678	0.561	0.231	0	Malignant	Pdha1	0.182714
0	5.28759	0.339	0.009	0	Malignant	Tnnt2	1.7449
0	0.432973	0.516	0.186	0	Malignant	Vps72	0.142881
0	1.85519	0.397	0.067	0	Malignant	Fam114a1	0.612213
0	0.255161	0.748	0.418	0	Malignant	Purb	0.0842031
0	1.47271	0.388	0.058	0	Malignant	Cplane1	0.485994
0	0.36261	0.491	0.161	0	Malignant	Bmpr2	0.119661
0	0.365032	0.585	0.255	0	Malignant	Mtx2	0.12046
0	0.267637	0.572	0.242	0	Malignant	Yrdc	0.0883203
0	0.102068	0.587	0.257	0	Malignant	Npm3	0.0336826
0	0.342646	0.677	0.348	0	Malignant	Tcea1	0.11273
0	3.85774	0.338	0.009	0	Malignant	Cst6	1.2692
0	4.38916	0.343	0.014	0	Malignant	Capn6	1.44403
0	0.193053	0.701	0.372	0	Malignant	Mrpl15	0.0635145
0	0.113489	0.554	0.226	0	Malignant	Gatad2b	0.0372245
0	0.300595	0.504	0.176	0	Malignant	Casp8ap2	0.0985951
0	0.529274	0.485	0.157	0	Malignant	Ncbp1	0.173602
0	1.16763	0.421	0.093	0	Malignant	Cntln	0.382984
0	0.266798	0.58	0.252	0	Malignant	Rars	0.0875099
0	0.124453	0.876	0.548	0	Malignant	Tmem167	0.0408205
0	2.92743	0.357	0.029	0	Malignant	Fads3	0.960199
0	0.436359	0.497	0.169	0	Malignant	Fmr1	0.143126
0	0.3443	0.551	0.224	0	Malignant	Eif2a	0.112586
0	0.738818	0.513	0.186	0	Malignant	Hadh	0.241593
0	0.368324	0.654	0.327	0	Malignant	Mrpl35	0.120442
0	0.759452	0.459	0.132	0	Malignant	Cdk1	0.248341
0	0.593524	0.519	0.192	0	Malignant	Scfd1	0.194082
0	0.370416	0.52	0.193	0	Malignant	Srek1	0.121126
0	0.54749	0.528	0.201	0	Malignant	Rab12	0.179029
0	0.308003	0.504	0.177	0	Malignant	Upf3b	0.100717
0	0.257831	0.845	0.518	0	Malignant	Cct7	0.0843106
0	0.168751	0.856	0.529	0	Malignant	Rwdd1	0.0551816
0	0.190978	0.877	0.55	0	Malignant	Snrpf	0.0624498
0	0.241368	0.597	0.27	0	Malignant	Anxa6	0.0789272
0	1.0997	0.418	0.091	0	Malignant	Zcchc24	0.359602
0	0.142378	0.82	0.493	0	Malignant	Cct8	0.0465576
0	0.276796	0.589	0.262	0	Malignant	Stip1	0.0905124
0	0.300944	0.679	0.353	0	Malignant	Pgp	0.0981076
0	1.46437	0.393	0.067	0	Malignant	Fasn	0.477383
0	1.58389	0.394	0.068	0	Malignant	Net1	0.516349
0	0.881897	0.462	0.136	0	Malignant	Ergic1	0.287498
0	3.05781	0.356	0.03	0	Malignant	Prrx2	0.996845
0	0.404742	0.495	0.169	0	Malignant	Prrc2b	0.131946
0	3.07331	0.361	0.035	0	Malignant	Antxr1	1.0019
0	0.251119	0.664	0.339	0	Malignant	Pdcl3	0.0816137
0	1.42799	0.445	0.12	0	Malignant	Smyd2	0.464096
0	0.133745	0.616	0.291	0	Malignant	Rbm17	0.043467
0	0.376069	0.518	0.193	0	Malignant	Sf3b4	0.122222
0	1.80157	0.369	0.044	0	Malignant	Rras2	0.585509
0	0.208715	0.618	0.293	0	Malignant	Elavl1	0.0678325
0	0.538016	0.566	0.241	0	Malignant	Cdc123	0.174855
0	0.119249	0.574	0.249	0	Malignant	Zfp644	0.0387559
0	0.560934	0.494	0.169	0	Malignant	Mphosph6	0.182304
0	3.42145	0.353	0.028	0	Malignant	Vasn	1.11197
0	0.142926	0.732	0.408	0	Malignant	Arpc5l	0.046308
0	0.526554	0.843	0.519	0	Malignant	Dynlrb1	0.170604
0	0.19569	0.69	0.366	0	Malignant	Plec	0.0634035
0	1.06828	0.412	0.088	0	Malignant	Tmem63b	0.346123
0	0.273924	0.802	0.479	0	Malignant	Pmepa1	0.0884774
0	0.11441	0.548	0.225	0	Malignant	Nfat5	0.0369546
0	3.74503	0.33	0.007	0	Malignant	Igfbp2	1.20964
0	0.353298	0.61	0.287	0	Malignant	Gtf3a	0.114115
0	0.452847	0.499	0.176	0	Malignant	Ing1	0.146269
0	0.218211	0.609	0.286	0	Malignant	Sgta	0.070482
0	0.52158	0.526	0.203	0	Malignant	Mrps10	0.16847
0	0.655838	0.48	0.157	0	Malignant	Brd3	0.211836
0	0.341089	0.577	0.254	0	Malignant	Mrpl22	0.110172
0	1.23958	0.415	0.092	0	Malignant	Dhfr	0.400383
0	0.320711	0.917	0.595	0	Malignant	Ndufs5	0.103269
0	0.72196	0.456	0.134	0	Malignant	Uck2	0.232471
0	0.420642	0.513	0.191	0	Malignant	Polr2b	0.135447
0	0.922835	0.458	0.136	0	Malignant	Aimp2	0.297153
0	0.333139	0.626	0.304	0	Malignant	Arcn1	0.107271
0	0.293692	0.513	0.191	0	Malignant	Aig1	0.094569
0	0.538497	0.498	0.176	0	Malignant	Zwint	0.173396
0	1.1079	0.435	0.113	0	Malignant	Tubg1	0.356743
0	0.369422	0.553	0.232	0	Malignant	Trnau1ap	0.118584
0	0.272589	0.672	0.351	0	Malignant	Lsm5	0.0875011
0	0.409174	0.536	0.215	0	Malignant	Cyhr1	0.131345
0	0.113573	0.632	0.311	0	Malignant	Ankrd17	0.036457
0	3.877	0.33	0.009	0	Malignant	Itga7	1.24452
0	2.42922	0.362	0.041	0	Malignant	Ghr	0.77978
0	2.19962	0.356	0.035	0	Malignant	Amotl2	0.706078
0	0.166267	0.719	0.398	0	Malignant	Mrpl42	0.0533717
0	0.396616	0.924	0.604	0	Malignant	Krtcap2	0.126917
0	0.937342	0.463	0.143	0	Malignant	Mthfd2	0.29995
0	1.36247	0.357	0.037	0	Malignant	Cda	0.43599
0	0.31265	0.768	0.448	0	Malignant	Mrpl51	0.100048
0	2.8657	0.338	0.018	0	Malignant	Tead2	0.917023
0	0.454152	0.444	0.124	0	Malignant	Pclaf	0.145329
0	1.11642	0.444	0.124	0	Malignant	Cenpw	0.357254
0	0.473879	0.516	0.196	0	Malignant	Myg1	0.151641
0	4.85355	0.327	0.007	0	Malignant	Msln	1.55314
0	1.55932	0.404	0.084	0	Malignant	Twsg1	0.498982
0	0.130793	0.576	0.256	0	Malignant	Chtop	0.0418539
0	0.598311	0.417	0.097	0	Malignant	Serpine1	0.191459
0	2.51117	0.348	0.028	0	Malignant	Nnmt	0.803574
0	0.227827	0.678	0.359	0	Malignant	Ufm1	0.0726768
0	0.325642	0.551	0.232	0	Malignant	1110038F14Rik	0.10388
0	0.919775	0.434	0.115	0	Malignant	Pds5b	0.293408
0	0.124644	0.653	0.334	0	Malignant	Ccdc124	0.0397615
0	0.771274	0.437	0.118	0	Malignant	Mta1	0.246036
0	0.598989	0.483	0.164	0	Malignant	Rrm1	0.191077
0	2.68163	0.352	0.033	0	Malignant	Casp12	0.855439
0	0.288641	0.894	0.576	0	Malignant	Bzw1	0.0917879
0	0.117893	0.548	0.23	0	Malignant	Ttc14	0.0374899
0	0.318118	0.531	0.213	0	Malignant	Eef1e1	0.101162
0	0.200919	0.639	0.321	0	Malignant	Bud31	0.0638922
0	1.39502	0.401	0.083	0	Malignant	Gja1	0.443617
0	0.79302	0.457	0.139	0	Malignant	Mpg	0.25218
0	0.623922	0.758	0.44	0	Malignant	Mrps16	0.198407
0	2.25323	0.359	0.041	0	Malignant	Cthrc1	0.716529
0	0.711856	0.518	0.2	0	Malignant	Sh3gl1	0.22637
0	0.833779	0.457	0.139	0	Malignant	Memo1	0.265142
0	2.52823	0.348	0.03	0	Malignant	Sgce	0.803978
0	0.529585	0.489	0.171	0	Malignant	Chd3	0.168408
0	0.16038	0.714	0.396	0	Malignant	Cetn3	0.051001
0	0.378669	0.466	0.149	0	Malignant	Tmem183a	0.120038
0	0.32919	0.56	0.243	0	Malignant	Fam3c	0.104353
0	1.07187	0.466	0.149	0	Malignant	Golt1b	0.339782
0	0.408746	0.602	0.285	0	Malignant	Acat1	0.129572
0	2.50768	0.341	0.024	0	Malignant	Gjc1	0.794934
0	2.05778	0.331	0.014	0	Malignant	Klf5	0.652316
0	1.68645	0.386	0.069	0	Malignant	Nudcd1	0.534604
0	0.3915	0.734	0.417	0	Malignant	Flna	0.124106
0	0.365732	0.841	0.524	0	Malignant	Mrps21	0.115937
0	0.538841	0.487	0.17	0	Malignant	Khsrp	0.170813
0	0.393989	0.905	0.589	0	Malignant	Itgb1	0.124501
0	0.104049	0.536	0.22	0	Malignant	Mplkip	0.0328796
0	1.35828	0.368	0.052	0	Malignant	Pdpn	0.429216
0	0.916146	0.43	0.114	0	Malignant	Wwc2	0.289502
0	1.70275	0.389	0.073	0	Malignant	Ube2e2	0.538069
0	0.446463	0.509	0.193	0	Malignant	Polr2h	0.141082
0	1.68358	0.374	0.058	0	Malignant	Dpysl3	0.532012
0	0.161824	0.876	0.56	0	Malignant	Ssb	0.0511363
0	0.481285	0.581	0.265	0	Malignant	Nans	0.152086
0	0.271493	0.577	0.261	0	Malignant	Psmd9	0.0857919
0	0.404746	0.562	0.247	0	Malignant	Mpp6	0.127495
0	0.120461	0.529	0.214	0	Malignant	Mark3	0.0379452
0	2.47434	0.351	0.036	0	Malignant	Mdk	0.779418
0	0.588236	0.617	0.302	0	Malignant	Mrps28	0.185294
0	0.344848	0.625	0.31	0	Malignant	Hmg20b	0.108627
0	0.762321	0.416	0.101	0	Malignant	Morrbid	0.240131
0	0.528634	0.569	0.254	0	Malignant	Nsfl1c	0.16652
0	0.170024	0.586	0.271	0	Malignant	Pttg1ip	0.0535577
0	0.22807	0.585	0.27	0	Malignant	Spag7	0.071842
0	0.103843	0.557	0.243	0	Malignant	Zfp326	0.0326066
0	0.666444	0.561	0.247	0	Malignant	Stt3a	0.209263
0	0.183609	0.522	0.208	0	Malignant	Smn1	0.0576532
0	0.350968	0.513	0.199	0	Malignant	Nop14	0.110204
0	1.94484	0.343	0.029	0	Malignant	Medag	0.61068
0	0.738863	0.44	0.126	0	Malignant	Ppan	0.232003
0	0.696168	0.452	0.138	0	Malignant	Rfc4	0.218597
0	1.64651	0.376	0.062	0	Malignant	Psat1	0.517004
0	1.66396	0.394	0.08	0	Malignant	Praf2	0.522484
0	0.362794	0.577	0.263	0	Malignant	Aarsd1	0.113917
0	0.296026	0.593	0.279	0	Malignant	Ddx17	0.0929521
0	0.682061	0.457	0.144	0	Malignant	Get4	0.213485
0	0.46916	0.548	0.235	0	Malignant	Zfp330	0.146847
0	1.82226	0.368	0.055	0	Malignant	Cdc42bpa	0.570366
0	1.64829	0.36	0.047	0	Malignant	Dbn1	0.515916
0	0.296823	0.584	0.271	0	Malignant	Prrc2a	0.0929055
0	0.309506	0.542	0.23	0	Malignant	Man1a2	0.096566
0	0.318805	0.545	0.233	0	Malignant	Mtfr1l	0.0994672
0	0.779633	0.454	0.142	0	Malignant	Maco1	0.243245
0	0.53405	0.548	0.236	0	Malignant	P4ha1	0.166624
0	0.201697	0.772	0.46	0	Malignant	Ndufs2	0.0629294
0	0.105399	0.76	0.448	0	Malignant	Eif4h	0.0328846
0	1.1492	0.435	0.123	0	Malignant	Tusc3	0.358549
0	1.29114	0.389	0.077	0	Malignant	Zfyve21	0.402836
0	1.41438	0.392	0.08	0	Malignant	Polr3h	0.441286
0	0.155668	0.634	0.322	0	Malignant	Myof	0.0485684
0	0.208466	0.578	0.266	0	Malignant	Mak16	0.0650413
0	0.228905	0.572	0.26	0	Malignant	Srpk1	0.0714185
0	0.453364	0.552	0.241	0	Malignant	Rsrc1	0.140996
0	0.647931	0.552	0.241	0	Malignant	Naxe	0.201507
0	0.213499	0.665	0.354	0	Malignant	Srp72	0.0663981
0	0.823919	0.533	0.222	0	Malignant	Cnih1	0.256239
0	1.63851	0.364	0.053	0	Malignant	Tmem237	0.509577
0	1.07135	0.44	0.129	0	Malignant	Pbx1	0.333189
0	3.33811	0.334	0.023	0	Malignant	Fat1	1.03815
0	0.227367	0.627	0.316	0	Malignant	Top2b	0.0707112
0	0.150808	0.615	0.304	0	Malignant	Pura	0.0469012
0	0.53333	0.493	0.182	0	Malignant	Htatsf1	0.165865
0	0.102658	0.586	0.275	0	Malignant	Usp14	0.0319266
0	0.556175	0.808	0.498	0	Malignant	Romo1	0.172414
0	0.563457	0.531	0.221	0	Malignant	Cmc2	0.174672
0	0.492314	0.546	0.236	0	Malignant	Phb	0.152617
0	0.389041	0.88	0.57	0	Malignant	Esd	0.120603
0	0.642839	0.539	0.229	0	Malignant	Klf9	0.19928
0	0.461517	0.489	0.179	0	Malignant	Wdr12	0.14307
0	4.676	0.325	0.015	0	Malignant	Ptprd	1.44956
0	3.67115	0.324	0.014	0	Malignant	Lrrc17	1.13806
0	0.354482	0.647	0.337	0	Malignant	Nisch	0.10989
0	0.346532	0.499	0.189	0	Malignant	Polr2d	0.107425
0	0.961982	0.475	0.165	0	Malignant	Copg1	0.298214
0	0.892412	0.409	0.099	0	Malignant	Tatdn1	0.276648
0	0.670616	0.45	0.141	0	Malignant	Orc2	0.20722
0	0.157573	0.683	0.374	0	Malignant	Supt16	0.04869
0	0.151763	0.559	0.25	0	Malignant	Zfr	0.0468946
0	0.608266	0.485	0.176	0	Malignant	Hax1	0.187954
0	0.835926	0.429	0.12	0	Malignant	Tia1	0.258301
0	0.327764	0.485	0.176	0	Malignant	Vezf1	0.101279
0	0.248554	0.556	0.248	0	Malignant	Smu1	0.0765545
0	0.895031	0.403	0.095	0	Malignant	Zfp664	0.275669
0	2.55216	0.336	0.028	0	Malignant	Xrcc5	0.786066
0	1.58054	0.36	0.052	0	Malignant	Tanc1	0.486807
0	0.652067	0.491	0.183	0	Malignant	Ppih	0.200837
0	1.87905	0.363	0.055	0	Malignant	2310022B05Rik	0.578747
0	0.705149	0.442	0.134	0	Malignant	Hmgb3	0.217186
0	0.670456	0.536	0.229	0	Malignant	Gorasp2	0.20583
0	0.553545	0.451	0.144	0	Malignant	Esyt2	0.169938
0	0.196325	0.686	0.379	0	Malignant	Pbrm1	0.0602716
0	0.190229	0.929	0.622	0	Malignant	Tubb5	0.0584002
0	0.737263	0.495	0.188	0	Malignant	Dnajc10	0.22634
0	0.556335	0.427	0.12	0	Malignant	Dbf4	0.170795
0	0.519982	0.758	0.451	0	Malignant	Ndufb2	0.159634
0	0.210146	0.732	0.425	0	Malignant	Dctn2	0.0645149
0	0.318031	0.804	0.498	0	Malignant	Tsn	0.0973174
0	0.405566	0.56	0.254	0	Malignant	Desi2	0.124103
0	0.585463	0.45	0.144	0	Malignant	Arhgef12	0.179152
0	0.68903	0.514	0.208	0	Malignant	Pigp	0.210843
0	0.706784	0.448	0.142	0	Malignant	Arl2	0.216276
0	0.726707	0.394	0.088	0	Malignant	D030056L22Rik	0.222372
0	0.543862	0.377	0.071	0	Malignant	Ralgps2	0.166422
0	0.213621	0.502	0.196	0	Malignant	Gon4l	0.0653681
0	1.67054	0.379	0.073	0	Malignant	Abhd14a	0.511185
0	0.614934	0.507	0.201	0	Malignant	Ext1	0.18817
0	0.387047	0.564	0.258	0	Malignant	Timm10	0.118436
0	0.704416	0.573	0.267	0	Malignant	Sec13	0.215551
0	0.678582	0.538	0.233	0	Malignant	2310009B15Rik	0.206967
0	0.219264	0.661	0.356	0	Malignant	Alg5	0.0668755
0	2.17858	0.343	0.038	0	Malignant	Lpar1	0.664467
0	0.279045	0.547	0.242	0	Malignant	Ccdc47	0.0851087
0	0.222564	0.65	0.345	0	Malignant	Rpl7l1	0.067882
0	1.13411	0.391	0.086	0	Malignant	Slc39a6	0.345903
0	0.497852	0.523	0.218	0	Malignant	Eif2s3x	0.151845
0	0.806615	0.48	0.175	0	Malignant	Rrp15	0.246018
0	0.831815	0.415	0.11	0	Malignant	Rtca	0.253704
0	1.37413	0.381	0.076	0	Malignant	Itgb3bp	0.419109
0	0.424258	0.507	0.202	0	Malignant	Ptpn11	0.129399
0	0.423601	0.592	0.287	0	Malignant	Ddx39	0.129198
0	0.266803	0.63	0.325	0	Malignant	Pcnp	0.0813748
0	1.08141	0.412	0.107	0	Malignant	Hspa13	0.329831
0	0.198734	0.607	0.302	0	Malignant	Usp9x	0.0606139
0	0.483036	0.571	0.266	0	Malignant	Uchl3	0.147326
0	2.37749	0.342	0.038	0	Malignant	Tcaf1	0.722758
0	3.65465	0.326	0.022	0	Malignant	Gxylt2	1.11101
0	0.120185	0.688	0.384	0	Malignant	Dync1h1	0.0365363
0	0.37018	0.916	0.613	0	Malignant	Eif2s2	0.112165
0	0.626522	0.397	0.094	0	Malignant	Ece1	0.189836
0	0.337405	0.665	0.362	0	Malignant	Mlf2	0.102234
0	0.322633	0.554	0.251	0	Malignant	Timm22	0.0977577
0	0.375562	0.911	0.608	0	Malignant	Nme1	0.113795
0	0.112862	0.653	0.35	0	Malignant	Slirp	0.034197
0	0.268983	0.503	0.2	0	Malignant	Fnbp1l	0.0815018
0	0.754907	0.414	0.111	0	Malignant	Rpa2	0.228737
0	0.116262	0.499	0.196	0	Malignant	Tnpo3	0.0352274
0	0.259694	0.701	0.398	0	Malignant	Eif4g1	0.0786874
0	0.495274	0.51	0.208	0	Malignant	Mrpl50	0.149573
0	0.280908	0.544	0.242	0	Malignant	Stag1	0.0848344
0	0.102262	0.541	0.239	0	Malignant	Snrnp48	0.0308832
0	0.384228	0.669	0.367	0	Malignant	Psmd2	0.116037
0	0.893216	0.434	0.132	0	Malignant	Atad3a	0.269751
0	0.176017	0.611	0.309	0	Malignant	Kcmf1	0.0531571
0	1.22128	0.362	0.06	0	Malignant	Sesn3	0.368827
0	0.308554	0.632	0.33	0	Malignant	Rnf187	0.0931834
0	2.06657	0.347	0.045	0	Malignant	Laptm4b	0.624103
0	1.17256	0.346	0.044	0	Malignant	Tmem47	0.354113
0	0.247856	0.581	0.279	0	Malignant	Mtch2	0.0748524
0	1.23073	0.404	0.103	0	Malignant	Cd109	0.370451
0	0.770229	0.452	0.151	0	Malignant	Hddc2	0.231839
0	0.286374	0.514	0.213	0	Malignant	Luc7l	0.0861985
0	0.854522	0.431	0.13	0	Malignant	Uba3	0.257211
0	0.48281	0.487	0.186	0	Malignant	Rnf126	0.145326
0	0.370722	0.473	0.172	0	Malignant	Acot9	0.111587
0	0.222571	0.857	0.556	0	Malignant	Rer1	0.0669938
0	0.566494	0.472	0.171	0	Malignant	Gins4	0.170515
0	0.490872	0.471	0.17	0	Malignant	Acsl4	0.147752
0	0.331222	0.516	0.216	0	Malignant	R3hdm1	0.0993665
0	0.376587	0.586	0.286	0	Malignant	Adrm1	0.112976
0	0.389088	0.643	0.343	0	Malignant	Cul1	0.116726
0	2.36319	0.316	0.016	0	Malignant	Peg3	0.708958
0	0.45989	0.765	0.465	0	Malignant	Wdr83os	0.137967
0	0.444648	0.582	0.282	0	Malignant	Exosc4	0.133394
0	0.194879	0.845	0.545	0	Malignant	Tpi1	0.0584638
0	0.453572	0.565	0.265	0	Malignant	Fkbp4	0.136072
0	0.208473	0.566	0.266	0	Malignant	Twf1	0.062542
0	0.942888	0.447	0.148	0	Malignant	Eri3	0.281924
0	0.803502	0.447	0.148	0	Malignant	Nr2f6	0.240247
0	0.473494	0.913	0.614	0	Malignant	Anxa2	0.141575
0	2.77136	0.338	0.039	0	Malignant	Col12a1	0.828637
0	0.5846	0.436	0.137	0	Malignant	Dync1li2	0.174795
0	1.41097	0.349	0.05	0	Malignant	Ptk2	0.42188
0	1.1301	0.952	0.653	0	Malignant	Prdx2	0.337899
0	0.472723	0.448	0.15	0	Malignant	Rif1	0.140872
0	0.359477	0.801	0.503	0	Malignant	Dstn	0.107124
0	0.512441	0.454	0.156	0	Malignant	BC005561	0.152707
0	0.153518	0.526	0.228	0	Malignant	Sae1	0.0457485
0	0.344854	0.457	0.159	0	Malignant	Clpx	0.102766
0	0.437135	0.456	0.158	0	Malignant	Polr1c	0.130266
0	0.753804	0.491	0.193	0	Malignant	Rabl6	0.224633
0	4.13863	0.305	0.007	0	Malignant	Ank3	1.23331
0	0.25362	0.491	0.193	0	Malignant	Jmjd6	0.0755788
0	4.05547	0.309	0.011	0	Malignant	Gli3	1.20853
0	0.214509	0.604	0.306	0	Malignant	Mrpl2	0.0639237
0	0.104676	0.693	0.395	0	Malignant	Psmd14	0.0311935
0	0.354075	0.53	0.233	0	Malignant	Adnp	0.10516
0	0.487624	0.504	0.207	0	Malignant	Magohb	0.144824
0	0.249501	0.547	0.25	0	Malignant	Nsmce1	0.0741019
0	0.174183	0.46	0.163	0	Malignant	Mapk6	0.0517324
0	0.244683	0.53	0.233	0	Malignant	Tmem11	0.0726709
0	0.279295	0.52	0.223	0	Malignant	Nsun2	0.0829507
0	0.916874	0.397	0.1	0	Malignant	Dimt1	0.272312
0	0.558866	0.492	0.195	0	Malignant	Psmg3	0.165983
0	0.265788	0.719	0.422	0	Malignant	Tmem208	0.0789391
0	0.26282	0.481	0.184	0	Malignant	Cul5	0.0780576
0	0.324462	0.653	0.357	0	Malignant	Snrnp27	0.0960409
0	0.496725	0.502	0.206	0	Malignant	Mrps18b	0.14703
0	0.242283	0.555	0.259	0	Malignant	Znrd2	0.0717159
0	0.310823	0.546	0.25	0	Malignant	Naa10	0.0920037
0	0.261884	0.635	0.339	0	Malignant	Mrps26	0.0775177
0	0.285426	0.421	0.125	0	Malignant	Ddit4	0.084486
0	0.319448	0.617	0.321	0	Malignant	Mrpl58	0.0945567
0	0.227406	0.475	0.179	0	Malignant	Bbx	0.0673122
0	0.484821	0.477	0.181	0	Malignant	Mrpl49	0.143507
0	0.721378	0.941	0.645	0	Malignant	Bsg	0.213528
0	0.209601	0.563	0.267	0	Malignant	Dazap1	0.0620418
0	0.570287	0.95	0.654	0	Malignant	Myl12a	0.168805
0	0.109732	0.683	0.388	0	Malignant	Mrpl24	0.0323708
0	2.71198	0.326	0.031	0	Malignant	H1fx	0.800034
0	0.831437	0.468	0.173	0	Malignant	Arhgap10	0.245274
0	0.259214	0.514	0.219	0	Malignant	Cnn2	0.0764682
0	0.544003	0.433	0.138	0	Malignant	Rrs1	0.160481
0	0.180824	0.76	0.465	0	Malignant	Grpel1	0.0533432
0	0.703531	0.426	0.131	0	Malignant	Evi5	0.207542
0	0.701129	0.469	0.174	0	Malignant	Poldip2	0.206833
0	2.77838	0.497	0.202	0	Malignant	Col1a1	0.819623
0	1.4306	0.377	0.082	0	Malignant	Dis3	0.422028
0	1.04552	0.394	0.1	0	Malignant	Uxs1	0.307382
0	0.263904	0.449	0.155	0	Malignant	Trim33	0.0775877
0	2.40683	0.329	0.035	0	Malignant	Gtf2ird1	0.707608
0	0.428502	0.656	0.362	0	Malignant	Ap1s1	0.125979
0	0.153671	0.343	0.049	0	Malignant	Dcn	0.0451793
0	0.218062	0.537	0.243	0	Malignant	Fam120a	0.0641101
0	0.615912	0.416	0.122	0	Malignant	Exosc9	0.181078
0	0.480753	0.37	0.076	0	Malignant	St3gal5	0.141341
0	1.08005	0.364	0.07	0	Malignant	Tjp1	0.317534
0	0.202097	0.49	0.196	0	Malignant	Nup50	0.0594164
0	0.489927	0.555	0.262	0	Malignant	Sdhaf4	0.143549
0	0.43124	0.545	0.252	0	Malignant	Emc4	0.126353
0	0.64819	0.451	0.158	0	Malignant	Iars	0.18992
0	0.495832	0.44	0.147	0	Malignant	Trio	0.145279
0	0.494095	0.454	0.161	0	Malignant	Taf1	0.14477
0	3.09489	0.322	0.029	0	Malignant	Mrc2	0.906802
0	0.367742	0.429	0.136	0	Malignant	Srebf2	0.107748
0	0.782921	0.96	0.667	0	Malignant	Selenof	0.229396
0	0.275211	0.544	0.252	0	Malignant	Ilkap	0.0803615
0	0.64112	0.497	0.205	0	Malignant	Txndc12	0.187207
0	3.30321	0.326	0.034	0	Malignant	Nsg1	0.964536
0	1.04792	0.382	0.09	0	Malignant	Ppat	0.305992
0	0.338328	0.687	0.395	0	Malignant	Suclg1	0.0987919
0	1.11558	0.403	0.111	0	Malignant	Chchd6	0.325749
0	0.353009	0.515	0.223	0	Malignant	Bag6	0.103079
0	0.466448	0.492	0.2	0	Malignant	Pycr2	0.136203
0	0.989661	0.409	0.117	0	Malignant	Psmd5	0.288981
0	0.122904	0.704	0.412	0	Malignant	Jtb	0.035888
0	1.14934	0.376	0.084	0	Malignant	Prune2	0.335607
0	2.05098	0.341	0.05	0	Malignant	1700003F12Rik	0.596836
0	0.396409	0.449	0.158	0	Malignant	Pik3ca	0.115355
0	0.730205	0.378	0.087	0	Malignant	Jade1	0.21249
0	0.55461	0.463	0.172	0	Malignant	Abcf2	0.161391
0	0.703421	0.56	0.269	0	Malignant	Sec61a1	0.204695
0	0.579489	0.56	0.269	0	Malignant	Hook3	0.168631
0	0.516881	0.458	0.167	0	Malignant	Cnot6	0.150412
0	1.38437	0.391	0.1	0	Malignant	Sh3pxd2a	0.402851
0	2.41953	0.32	0.029	0	Malignant	Sulf1	0.704083
0	1.1333	0.344	0.053	0	Malignant	Csf1	0.32979
0	0.377696	0.489	0.198	0	Malignant	Ubr4	0.10991
0	0.48464	0.471	0.18	0	Malignant	Grsf1	0.14103
0	0.366672	0.567	0.276	0	Malignant	Smim7	0.106702
0	0.512678	0.434	0.144	0	Malignant	Tfam	0.148677
0	0.25313	0.525	0.235	0	Malignant	Taf11	0.0734077
0	0.400536	0.45	0.16	0	Malignant	Thoc1	0.116155
0	0.939169	0.484	0.194	0	Malignant	Pdrg1	0.272359
0	1.44383	0.346	0.056	0	Malignant	Otud7b	0.418711
0	3.73383	0.306	0.016	0	Malignant	Epdr1	1.08281
0	0.199301	0.479	0.189	0	Malignant	Tnpo1	0.0577974
0	0.447714	0.594	0.304	0	Malignant	Pam16	0.129837
0	4.20251	0.298	0.008	0	Malignant	Igf2bp2	1.21873
0	0.278956	0.956	0.666	0	Malignant	Mif	0.0808973
0	0.157683	0.562	0.273	0	Malignant	Adss	0.0455705
0	0.666455	0.402	0.113	0	Malignant	Ube2c	0.192605
0	0.982532	0.385	0.096	0	Malignant	Cp	0.283952
0	0.580039	0.77	0.481	0	Malignant	Mydgf	0.167631
0	0.125887	0.651	0.362	0	Malignant	Birc6	0.0363815
0	0.603865	0.489	0.2	0	Malignant	Mrps5	0.174517
0	0.280021	0.63	0.341	0	Malignant	Tpd52l2	0.080926
0	0.877979	0.415	0.126	0	Malignant	Decr1	0.253736
0	1.8413	0.346	0.057	0	Malignant	Pi4k2b	0.532136
0	1.10706	0.364	0.075	0	Malignant	Rrm2	0.31994
0	1.73627	0.355	0.066	0	Malignant	Slc39a14	0.501783
0	0.328782	0.448	0.16	0	Malignant	Nbeal1	0.0946892
0	0.937039	0.493	0.205	0	Malignant	Csrp1	0.269867
0	0.908726	0.433	0.145	0	Malignant	Ntmt1	0.261713
0	0.524335	0.678	0.39	0	Malignant	Ergic3	0.151008
0	1.66117	0.341	0.053	0	Malignant	Ssx2ip	0.478417
0	0.580416	0.432	0.144	0	Malignant	Gnl2	0.16716
0	0.648577	0.504	0.216	0	Malignant	Pofut2	0.18679
0	0.3318	0.856	0.568	0	Malignant	Pdia6	0.0955585
0	1.58181	0.33	0.042	0	Malignant	Prkar2b	0.45556
0	1.17053	0.361	0.073	0	Malignant	Npdc1	0.337113
0	0.603781	0.474	0.186	0	Malignant	Ckap5	0.173889
0	2.61554	0.304	0.016	0	Malignant	Lurap1l	0.753276
0	0.777166	0.415	0.127	0	Malignant	Eif2b3	0.223824
0	2.07883	0.31	0.022	0	Malignant	Hspb8	0.598702
0	0.282257	0.577	0.289	0	Malignant	Trappc5	0.0812902
0	1.33285	0.371	0.083	0	Malignant	Coprs	0.383862
0	0.799223	0.421	0.133	0	Malignant	Aars	0.230176
0	0.284322	0.592	0.304	0	Malignant	Sap30l	0.0818846
0	1.54645	0.345	0.057	0	Malignant	Them6	0.445377
0	0.744572	0.45	0.163	0	Malignant	Cops7a	0.213692
0	0.592592	0.468	0.181	0	Malignant	Creld2	0.170074
0	1.0298	0.44	0.153	0	Malignant	Igf2r	0.295552
0	1.8345	0.322	0.035	0	Malignant	Thbs2	0.526501
0	0.3006	0.459	0.172	0	Malignant	Exosc1	0.0862721
0	0.189211	0.595	0.308	0	Malignant	Srpr	0.0543037
0	1.91641	0.315	0.028	0	Malignant	Traf4	0.550009
0	0.202136	0.841	0.554	0	Malignant	Atp5k	0.0580131
0	0.159003	0.556	0.27	0	Malignant	Nras	0.0454748
0	0.541605	0.465	0.179	0	Malignant	1500011B03Rik	0.154899
0	0.385984	0.494	0.208	0	Malignant	Efr3a	0.110391
0	0.192032	0.486	0.2	0	Malignant	Gmnn	0.0549211
0	0.313933	0.469	0.183	0	Malignant	Dcaf13	0.0897849
0	0.417569	0.478	0.192	0	Malignant	Prpf19	0.119425
0	0.205735	0.689	0.403	0	Malignant	Ndufa10	0.0588402
0	0.303323	0.426	0.141	0	Malignant	Tex30	0.0864472
0	0.463815	0.516	0.231	0	Malignant	Cops8	0.132187
0	0.312241	0.426	0.141	0	Malignant	Smad1	0.0889888
0	0.438291	0.463	0.178	0	Malignant	Cfap36	0.124913
0	1.45149	0.319	0.034	0	Malignant	Ogn	0.413675
0	0.422624	0.515	0.23	0	Malignant	Txndc15	0.120448
0	0.381226	0.584	0.299	0	Malignant	Slc50a1	0.108649
0	0.630535	0.425	0.14	0	Malignant	Acot7	0.179702
0	0.377273	0.482	0.197	0	Malignant	Cyb5b	0.107523
0	0.31056	0.941	0.656	0	Malignant	Psmb4	0.0885095
0	0.333684	0.505	0.221	0	Malignant	Chchd7	0.0947662
0	0.32245	0.63	0.346	0	Malignant	Mrps15	0.0915757
0	0.174565	0.494	0.21	0	Malignant	Pds5a	0.0495764
0	0.623592	0.446	0.162	0	Malignant	Ss18l2	0.1771
0	0.232926	0.911	0.627	0	Malignant	Timm13	0.0661509
0	0.454188	0.458	0.174	0	Malignant	Ftsj3	0.12899
0	0.577235	0.438	0.154	0	Malignant	Ppp3cb	0.163935
0	0.415742	0.512	0.228	0	Malignant	Ube2v2	0.118071
0	0.592871	0.428	0.144	0	Malignant	Rpp30	0.168375
0	5.20209	0.289	0.005	0	Malignant	Aif1l	1.47739
0	3.10858	0.311	0.027	0	Malignant	Ttn	0.882837
0	0.249772	0.75	0.466	0	Malignant	Nop10	0.0709354
0	0.315019	0.475	0.191	0	Malignant	Tmx3	0.0894654
0	1.27821	0.391	0.108	0	Malignant	Insig2	0.361732
0	0.688499	0.467	0.184	0	Malignant	Nudt5	0.194845
0	0.688815	0.402	0.119	0	Malignant	Spc24	0.194935
0	0.456513	0.847	0.564	0	Malignant	P4hb	0.129193
0	0.647092	0.414	0.131	0	Malignant	Exosc10	0.183127
0	0.563697	0.412	0.129	0	Malignant	Otud4	0.159526
0	0.254997	0.417	0.134	0	Malignant	Rictor	0.0721642
0	1.76523	0.339	0.057	0	Malignant	Tmem9	0.497796
0	0.12389	0.535	0.253	0	Malignant	Dda1	0.0349371
0	0.557735	0.455	0.173	0	Malignant	Cbfb	0.157281
0	0.596071	0.53	0.248	0	Malignant	9530068E07Rik	0.168092
0	1.44476	0.336	0.054	0	Malignant	Rida	0.407423
0	0.643961	0.407	0.125	0	Malignant	Zmym4	0.181597
0	0.222769	0.565	0.283	0	Malignant	Snrpa	0.0628209
0	0.596551	0.51	0.229	0	Malignant	Dnlz	0.167631
0	1.87833	0.325	0.044	0	Malignant	Slc30a4	0.527811
0	0.938084	0.398	0.117	0	Malignant	Ssbp3	0.263602
0	0.620269	0.43	0.149	0	Malignant	Ube4b	0.174295
0	0.410803	0.452	0.171	0	Malignant	Mrpl1	0.115436
0	0.232196	0.88	0.599	0	Malignant	Cox6a1	0.0652471
0	0.581863	0.439	0.158	0	Malignant	Hsph1	0.163504
0	0.116064	0.496	0.215	0	Malignant	Ppm1a	0.032614
0	0.257285	0.515	0.234	0	Malignant	Golph3	0.072297
0	0.775785	0.462	0.181	0	Malignant	H1f0	0.217996
0	1.73653	0.314	0.033	0	Malignant	Fbln1	0.487966
0	2.65888	0.312	0.031	0	Malignant	Nrep	0.747145
0	0.320468	0.712	0.431	0	Malignant	Resf1	0.0900516
0	0.604864	0.728	0.447	0	Malignant	Tmed3	0.169967
0	0.10458	0.483	0.202	0	Malignant	Npepps	0.0293871
0	1.28978	0.352	0.071	0	Malignant	Dcakd	0.362428
0	0.354205	0.475	0.194	0	Malignant	Mrps30	0.0995317
0	0.311649	0.645	0.365	0	Malignant	Hypk	0.0872616
0	1.8669	0.32	0.04	0	Malignant	Afap1	0.522731
0	0.215665	0.669	0.389	0	Malignant	Ciao2b	0.0603863
0	1.05786	0.382	0.102	0	Malignant	Gins2	0.2962
0	0.906126	0.336	0.056	0	Malignant	Syne2	0.253715
0	4.00363	0.291	0.011	0	Malignant	Crabp2	1.12102
0	0.569824	0.481	0.201	0	Malignant	Pmpcb	0.159551
0	0.513868	0.408	0.128	0	Malignant	Tcf3	0.143883
0	0.762313	0.418	0.138	0	Malignant	Cinp	0.213448
0	0.16284	0.956	0.676	0	Malignant	Atpif1	0.0455953
0	0.165888	0.949	0.669	0	Malignant	Ran	0.0464486
0	0.876652	0.382	0.103	0	Malignant	Lzic	0.244586
0	0.415135	0.423	0.144	0	Malignant	Ttc19	0.115823
0	0.329288	0.528	0.249	0	Malignant	Sept9	0.0918713
0	0.246399	0.578	0.299	0	Malignant	Mapk1	0.0687453
0	0.726369	0.411	0.132	0	Malignant	Gpatch11	0.202657
0	0.185404	0.561	0.283	0	Malignant	Ubtf	0.0515422
0	0.488286	0.442	0.164	0	Malignant	Plaa	0.135744
0	0.653115	0.419	0.141	0	Malignant	Pja2	0.181566
0	0.109524	0.514	0.236	0	Malignant	Sms	0.0304476
0	1.43092	0.307	0.029	0	Malignant	Ddah1	0.397797
0	0.641768	0.415	0.137	0	Malignant	Gcn1	0.178411
0	0.660632	0.48	0.202	0	Malignant	Gtf2i	0.183656
0	0.681317	0.418	0.14	0	Malignant	Znhit3	0.189406
0	0.417022	0.498	0.221	0	Malignant	Srrt	0.115515
0	0.417635	0.508	0.231	0	Malignant	Fnta	0.115685
0	1.99195	0.315	0.038	0	Malignant	Ulbp1	0.551771
0	0.386589	0.445	0.168	0	Malignant	Appbp2	0.107085
0	1.22474	0.376	0.099	0	Malignant	Thra	0.339254
0	1.08193	0.385	0.108	0	Malignant	Pycrl	0.299694
0	2.05682	0.315	0.038	0	Malignant	Maoa	0.569738
0	0.6149	0.588	0.311	0	Malignant	Pnkd	0.170327
0	2.39312	0.303	0.026	0	Malignant	Armcx2	0.662894
0	0.700682	0.457	0.181	0	Malignant	Atic	0.193388
0	0.144614	0.545	0.269	0	Malignant	Hat1	0.0399134
0	1.13976	0.364	0.088	0	Malignant	Maml3	0.314573
0	0.259928	0.491	0.215	0	Malignant	Kif1b	0.07174
0	0.624017	0.495	0.219	0	Malignant	Cox19	0.172229
0	0.897097	0.341	0.065	0	Malignant	Dhx34	0.247599
0	1.12945	0.384	0.108	0	Malignant	Shmt2	0.311728
0	1.09181	0.371	0.095	0	Malignant	Pold2	0.301339
0	0.41981	0.465	0.189	0	Malignant	Med9	0.115867
0	0.405509	0.531	0.255	0	Malignant	Tax1bp3	0.111921
0	0.65023	0.499	0.223	0	Malignant	Eef1akmt1	0.179463
0	0.944115	0.401	0.125	0	Malignant	Lonp1	0.260576
0	1.31366	0.355	0.079	0	Malignant	Acsl3	0.362569
0	0.30049	0.435	0.16	0	Malignant	Dcun1d1	0.0826348
0	0.710504	0.799	0.524	0	Malignant	Ostc	0.195388
0	0.520724	0.467	0.192	0	Malignant	Gtf2e2	0.143199
0	0.367929	0.467	0.192	0	Malignant	2810004N23Rik	0.10118
0	1.44534	0.362	0.087	0	Malignant	Snap47	0.397468
0	1.08842	0.417	0.142	0	Malignant	Gaa	0.299316
0	0.805595	0.387	0.112	0	Malignant	Ccser2	0.221539
0	0.361502	0.888	0.613	0	Malignant	Psmb5	0.0994131
0	0.980509	0.379	0.104	0	Malignant	Cby1	0.26964
0	0.810888	0.411	0.136	0	Malignant	Raph1	0.222994
0	0.249233	0.477	0.202	0	Malignant	Stt3b	0.0685391
0	0.405463	0.47	0.195	0	Malignant	Brd8	0.111502
0	0.399172	0.769	0.495	0	Malignant	Ufc1	0.109373
0	0.270056	0.527	0.253	0	Malignant	Yme1l1	0.0739954
0	1.55873	0.321	0.047	0	Malignant	Slc24a5	0.427093
0	0.774973	0.421	0.147	0	Malignant	Lxn	0.212343
0	0.122715	0.465	0.191	0	Malignant	Rpf1	0.0336239
0	0.250093	0.384	0.11	0	Malignant	Ankib1	0.0685256
0	0.392427	0.862	0.588	0	Malignant	Mrfap1	0.107525
0	1.13124	0.321	0.047	0	Malignant	Efnb2	0.30996
0	0.270731	0.513	0.239	0	Malignant	Drg1	0.0741803
0	1.06085	0.382	0.108	0	Malignant	Gmds	0.290672
0	4.20952	0.281	0.007	0	Malignant	Hoxc9	1.15341
0	0.507322	0.495	0.221	0	Malignant	Tmem109	0.139006
0	0.143019	0.466	0.192	0	Malignant	Vbp1	0.0391872
0	0.249348	0.475	0.201	0	Malignant	Pmf1	0.0683213
0	0.199825	0.596	0.322	0	Malignant	Malsu1	0.0547521
0	2.90975	0.298	0.024	0	Malignant	Neo1	0.797271
0	1.35268	0.36	0.087	0	Malignant	Plpp5	0.369281
0	0.800389	0.422	0.149	0	Malignant	Trmt1	0.218506
0	0.481611	0.449	0.176	0	Malignant	Appl1	0.13148
0	1.03864	0.36	0.087	0	Malignant	Pola1	0.283548
0	0.993861	0.357	0.084	0	Malignant	Ap1ar	0.271324
0	0.2959	0.567	0.294	0	Malignant	Ctbp1	0.0807808
0	0.375429	0.517	0.245	0	Malignant	Ddx18	0.102117
0	0.233465	0.663	0.391	0	Malignant	Ssna1	0.0635025
0	0.342762	0.538	0.266	0	Malignant	Eva1b	0.0932313
0	0.161407	0.462	0.19	0	Malignant	Phc2	0.0439026
0	0.490814	0.438	0.166	0	Malignant	Prkrip1	0.133501
0	0.49922	0.493	0.221	0	Malignant	Asna1	0.135788
0	0.247458	0.538	0.266	0	Malignant	Dohh	0.0673087
0	0.258492	0.479	0.207	0	Malignant	Rad50	0.0703098
0	0.583622	0.42	0.148	0	Malignant	Eftud2	0.158745
0	0.536469	0.428	0.156	0	Malignant	Hist1h1e	0.14592
0	0.270284	0.458	0.186	0	Malignant	Thoc3	0.0735173
0	0.596223	0.416	0.144	0	Malignant	Tsr3	0.162173
0	3.92865	0.281	0.01	0	Malignant	Echdc2	1.06467
0	0.989267	0.394	0.123	0	Malignant	Pabpc4	0.268091
0	0.881391	0.405	0.134	0	Malignant	Mecr	0.238857
0	0.192731	0.486	0.215	0	Malignant	Mrpl3	0.0522302
0	0.587872	0.413	0.142	0	Malignant	Gnl1	0.159313
0	3.08083	0.292	0.021	0	Malignant	Bag2	0.834905
0	0.3103	0.579	0.308	0	Malignant	Ecm1	0.0840912
0	0.301468	0.565	0.294	0	Malignant	Zcchc17	0.0816977
0	1.11257	0.383	0.113	0	Malignant	C1qtnf12	0.300394
0	0.644976	0.384	0.114	0	Malignant	Nob1	0.174144
0	0.181676	0.512	0.242	0	Malignant	Wdr45b	0.0490526
0	0.253991	0.467	0.197	0	Malignant	Cpsf2	0.0685777
0	0.511686	0.507	0.237	0	Malignant	Cltb	0.138155
0	0.913796	0.359	0.089	0	Malignant	Smad5	0.246725
0	0.721359	0.415	0.146	0	Malignant	Hjurp	0.194046
0	0.291683	0.483	0.214	0	Malignant	Rae1	0.0784628
0	1.56539	0.325	0.056	0	Malignant	Odf2l	0.421091
0	0.507515	0.432	0.163	0	Malignant	Elp5	0.136522
0	4.99294	0.276	0.007	0	Malignant	Cdh2	1.3431
0	3.70496	0.287	0.018	0	Malignant	Myl9	0.996634
0	3.62159	0.293	0.024	0	Malignant	Igsf3	0.974209
0	0.298628	0.571	0.302	0	Malignant	Ndufa9	0.080331
0	0.744652	0.354	0.085	0	Malignant	Tshz1	0.200311
0	0.403133	0.41	0.142	0	Malignant	Ctdspl2	0.10804
0	0.321172	0.489	0.221	0	Malignant	Prelid3b	0.0860741
0	0.989934	0.357	0.089	0	Malignant	Wdr77	0.265302
0	0.435675	0.447	0.179	0	Malignant	Ndufaf4	0.116761
0	0.12223	0.426	0.158	0	Malignant	Agpat3	0.0327577
0	0.518604	0.468	0.2	0	Malignant	Tsfm	0.138986
0	0.471848	0.509	0.241	0	Malignant	Nfe2l1	0.126455
0	0.167534	0.546	0.278	0	Malignant	Eci2	0.044899
0	0.596968	0.532	0.264	0	Malignant	Oxct1	0.159987
0	0.796138	0.384	0.116	0	Malignant	Desi1	0.213365
0	0.346995	0.504	0.236	0	Malignant	Lrrc58	0.0929946
0	3.05489	0.294	0.026	0	Malignant	Tgfb2	0.81871
0	1.26834	0.365	0.098	0	Malignant	Pam	0.338646
0	0.435675	0.479	0.212	0	Malignant	Nifk	0.116325
0	0.114452	0.516	0.249	0	Malignant	Tiprl	0.0305588
0	0.305776	0.508	0.241	0	Malignant	Snrnp200	0.0816423
0	0.239726	0.93	0.663	0	Malignant	Park7	0.0640067
0	4.27184	0.273	0.006	0	Malignant	Rbpms2	1.14058
0	3.64153	0.276	0.009	0	Malignant	Hoxc10	0.972289
0	1.1009	0.371	0.104	0	Malignant	Apoo	0.29394
0	1.08506	0.367	0.1	0	Malignant	Armcx3	0.289712
0	0.306482	0.591	0.324	0	Malignant	Emc2	0.0818308
0	2.43164	0.321	0.055	0	Malignant	P3h1	0.646815
0	0.295594	0.454	0.188	0	Malignant	Setd5	0.078628
0	0.91679	0.378	0.112	0	Malignant	Gpat4	0.243866
0	0.474548	0.445	0.179	0	Malignant	Farsa	0.12623
0	0.180266	0.496	0.23	0	Malignant	Thyn1	0.0479508
0	0.233895	0.547	0.281	0	Malignant	Ccdc88a	0.0622162
0	0.782311	0.386	0.12	0	Malignant	Cdk7	0.208095
0	0.704905	0.396	0.13	0	Malignant	Il6st	0.187505
0	1.21109	0.33	0.064	0	Malignant	Msh6	0.32215
0	1.94999	0.284	0.018	0	Malignant	Inhba	0.518697
0	1.20381	0.347	0.081	0	Malignant	Fer	0.320212
0	1.30121	0.356	0.091	0	Malignant	Cdk5rap2	0.344821
0	1.78113	0.318	0.053	0	Malignant	Atf5	0.471999
0	0.266021	0.487	0.222	0	Malignant	Xpo1	0.0704956
0	0.923143	0.351	0.086	0	Malignant	Idi1	0.244633
0	1.51411	0.367	0.102	0	Malignant	Ank	0.401238
0	1.77035	0.324	0.059	0	Malignant	Angptl4	0.469142
0	0.313012	0.45	0.185	0	Malignant	Wdr74	0.0829483
0	1.47461	0.296	0.031	0	Malignant	Scd1	0.390772
0	0.224271	0.582	0.317	0	Malignant	Lsm3	0.0594319
0	3.05169	0.288	0.023	0	Malignant	Sspn	0.808698
0	0.367112	0.452	0.188	0	Malignant	Maip1	0.0969176
0	0.984497	0.353	0.089	0	Malignant	Ipo9	0.259907
0	1.15411	0.351	0.087	0	Malignant	Tsen15	0.304685
0	2.04918	0.309	0.045	0	Malignant	Snai1	0.540982
0	1.10604	0.351	0.087	0	Malignant	Mcm2	0.291995
0	0.540205	0.444	0.18	0	Malignant	4921524J17Rik	0.142614
0	0.211595	0.465	0.201	0	Malignant	Cpsf6	0.0558611
0	0.172096	0.42	0.156	0	Malignant	Spin1	0.0454335
0	0.785078	0.36	0.096	0	Malignant	Josd1	0.207261
0	0.902771	0.373	0.109	0	Malignant	Lmf2	0.238332
0	0.191926	0.593	0.329	0	Malignant	Lmo4	0.0506685
0	0.466419	0.617	0.354	0	Malignant	Copa	0.122668
0	1.07848	0.36	0.097	0	Malignant	Tpx2	0.283641
0	0.189191	0.506	0.243	0	Malignant	Scamp3	0.0497573
0	0.917607	0.341	0.078	0	Malignant	Prpf3	0.241331
0	0.203316	0.486	0.223	0	Malignant	Prkacb	0.0534721
0	0.372445	0.507	0.244	0	Malignant	Nudt9	0.097953
0	4.18952	0.273	0.01	0	Malignant	Ctxn1	1.10184
0	0.377056	0.544	0.281	0	Malignant	Agpat5	0.0991658
0	0.360625	0.436	0.173	0	Malignant	Zbtb38	0.0948444
0	1.54619	0.315	0.052	0	Malignant	Adarb1	0.406647
0	0.182912	0.534	0.271	0	Malignant	Prpf8	0.0481059
0	0.445848	0.436	0.173	0	Malignant	Mrpl45	0.117258
0	0.417781	0.399	0.136	0	Malignant	Birc5	0.109876
0	0.486618	0.662	0.399	0	Malignant	Mcrip1	0.127981
0	0.181335	0.455	0.192	0	Malignant	Csnk1g3	0.0476912
0	0.729627	0.375	0.112	0	Malignant	Rbmx2	0.191892
0	3.18756	0.283	0.02	0	Malignant	Snai2	0.838327
0	0.570772	0.39	0.128	0	Malignant	Arl6ip6	0.149542
0	0.481063	0.426	0.164	0	Malignant	Med19	0.126039
0	0.361011	0.335	0.073	0	Malignant	Pde7a	0.0945849
0	1.46476	0.301	0.039	0	Malignant	Nr2f2	0.383768
0	0.304829	0.474	0.212	0	Malignant	Coq7	0.0798652
0	2.3117	0.304	0.042	0	Malignant	Plat	0.605664
0	5.42127	0.266	0.004	0	Malignant	Irx5	1.42037
0	0.605527	0.406	0.144	0	Malignant	Mbtps1	0.158648
0	0.408513	0.449	0.187	0	Malignant	Mcrs1	0.107031
0	0.937566	0.344	0.082	0	Malignant	Ankrd54	0.245642
0	1.02424	0.37	0.109	0	Malignant	Cyp20a1	0.267325
0	2.98815	0.33	0.069	0	Malignant	Serpine2	0.779908
0	0.16358	0.481	0.22	0	Malignant	Nxt1	0.0426943
0	0.918575	0.379	0.118	0	Malignant	Pde4dip	0.239748
0	0.529199	0.422	0.161	0	Malignant	Lias	0.138121
0	0.52297	0.464	0.203	0	Malignant	Bud23	0.136495
0	0.245004	0.468	0.207	0	Malignant	Tex264	0.063946
0	0.482465	0.428	0.167	0	Malignant	Rangap1	0.125923
0	0.736	0.361	0.1	0	Malignant	Cul4b	0.192096
0	0.319736	0.593	0.332	0	Malignant	Cd302	0.083451
0	2.31241	0.284	0.023	0	Malignant	Nav3	0.60354
0	0.235656	0.578	0.317	0	Malignant	Anapc11	0.0615061
0	0.583421	0.43	0.17	0	Malignant	Trim44	0.151689
0	2.49106	0.29	0.03	0	Malignant	Sh3d19	0.647675
0	0.470542	0.44	0.18	0	Malignant	2410004B18Rik	0.122341
0	0.199024	0.365	0.105	0	Malignant	Abcb1b	0.0517463
0	0.439722	0.312	0.052	0	Malignant	Cxcl12	0.114328
0	0.493895	0.381	0.121	0	Malignant	Smco4	0.128413
0	0.136742	0.478	0.218	0	Malignant	Alkbh5	0.0355528
0	0.253712	0.479	0.219	0	Malignant	Vars	0.0659652
0	1.93378	0.297	0.037	0	Malignant	Lzts2	0.502782
0	0.277776	0.548	0.289	0	Malignant	Ppp1cb	0.071944
0	0.295539	0.552	0.293	0	Malignant	Lage3	0.0765447
0	0.795673	0.317	0.058	0	Malignant	Dab2ip	0.206079
0	1.00058	0.355	0.096	0	Malignant	Rgs3	0.259151
0	0.304042	0.497	0.238	0	Malignant	Wdr61	0.078747
0	1.3491	0.338	0.079	0	Malignant	Thop1	0.349418
0	0.216241	0.431	0.172	0	Malignant	Utp18	0.0560063
0	0.657868	0.429	0.17	0	Malignant	Psmg1	0.170388
0	0.505433	0.46	0.201	0	Malignant	Ganab	0.130907
0	2.23473	0.284	0.025	0	Malignant	Pcdh19	0.578795
0	0.553764	0.398	0.14	0	Malignant	Zfp451	0.142871
0	0.486337	0.437	0.179	0	Malignant	Ppie	0.125475
0	0.340676	0.453	0.195	0	Malignant	Txlna	0.0878943
0	0.359298	0.403	0.145	0	Malignant	Bri3bp	0.092699
0	0.474772	0.401	0.143	0	Malignant	Tma16	0.122491
0	0.361051	0.466	0.208	0	Malignant	Dhps	0.0931512
0	0.544339	0.498	0.24	0	Malignant	Erlec1	0.140439
0	0.378499	0.388	0.13	0	Malignant	Ice1	0.0976527
0	0.883897	0.355	0.097	0	Malignant	Hdgfl2	0.228045
0	0.374351	0.413	0.155	0	Malignant	Las1l	0.0965826
0	0.195792	0.595	0.337	0	Malignant	Actn4	0.0505144
0	2.93088	0.287	0.029	0	Malignant	Yap1	0.756167
0	1.36374	0.328	0.071	0	Malignant	Zmynd19	0.35048
0	0.105258	0.455	0.198	0	Malignant	Epc2	0.0270512
0	0.631405	0.532	0.275	0	Malignant	2900097C17Rik	0.162271
0	0.378215	0.435	0.178	0	Malignant	Zmpste24	0.0972013
0	1.31842	0.323	0.066	0	Malignant	Cenps	0.338835
0	0.859637	0.378	0.121	0	Malignant	Anapc4	0.220927
0	1.47849	0.317	0.06	0	Malignant	Snhg20	0.379971
0	1.75064	0.305	0.048	0	Malignant	Arhgef40	0.449915
0	0.537218	0.418	0.161	0	Malignant	Slc25a17	0.138065
0	0.184198	0.465	0.208	0	Malignant	Mrps6	0.0473388
0	2.01546	0.3	0.043	0	Malignant	Cul7	0.517973
0	2.30411	0.294	0.038	0	Malignant	Pcdh7	0.589853
0	0.442492	0.404	0.148	0	Malignant	Coq2	0.113278
0	0.23427	0.441	0.185	0	Malignant	Pom121	0.059973
0	0.388352	0.404	0.148	0	Malignant	Wipi2	0.0994182
0	0.538451	0.388	0.132	0	Malignant	Top2a	0.137843
0	0.533695	0.351	0.095	0	Malignant	Tdp2	0.136626
0	0.656113	0.369	0.113	0	Malignant	Pelo	0.167965
0	0.625145	0.359	0.103	0	Malignant	Phf6	0.160037
0	0.336693	0.577	0.321	0	Malignant	Ube3a	0.0861934
0	0.463309	0.664	0.409	0	Malignant	Rpn2	0.118144
0	0.146078	0.918	0.663	0	Malignant	Psmb2	0.0372498
0	0.356703	0.376	0.121	0	Malignant	Phactr4	0.0909593
0	0.537934	0.384	0.129	0	Malignant	Lig1	0.137173
0	1.15373	0.323	0.068	0	Malignant	Abhd8	0.294201
0	1.04855	0.363	0.108	0	Malignant	Prkaca	0.267381
0	0.308409	0.434	0.179	0	Malignant	Zfp560	0.0786444
0	0.600103	0.421	0.166	0	Malignant	Srp68	0.153026
0	0.642562	0.442	0.187	0	Malignant	Ipo5	0.163853
0	0.234913	0.584	0.329	0	Malignant	Glg1	0.0599028
0	1.16973	0.339	0.085	0	Malignant	Lrrc42	0.297111
0	0.242762	0.514	0.26	0	Malignant	Rfc2	0.0616616
0	0.647011	0.452	0.198	0	Malignant	Bet1	0.164341
0	0.431881	0.611	0.357	0	Malignant	Rpn1	0.109698
0	1.59593	0.302	0.048	0	Malignant	Ccl25	0.405365
0	0.337062	0.48	0.226	0	Malignant	Nol12	0.0856136
0	0.449879	0.42	0.166	0	Malignant	Ncaph2	0.114269
0	0.514129	0.48	0.226	0	Malignant	Ncbp2	0.130589
0	0.201776	0.423	0.169	0	Malignant	Ccdc186	0.0512512
0	1.34031	0.291	0.038	0	Malignant	Ackr3	0.339099
0	3.60894	0.273	0.02	0	Malignant	Ptgis	0.913061
0	0.863464	0.342	0.089	0	Malignant	Plrg1	0.218456
0	0.492253	0.408	0.155	0	Malignant	Rere	0.12454
0	0.789141	0.374	0.121	0	Malignant	Cyth3	0.199653
0	0.347909	0.434	0.181	0	Malignant	Bms1	0.088021
0	0.551707	0.451	0.198	0	Malignant	Phf10	0.139582
0	2.71004	0.303	0.05	0	Malignant	Itm2a	0.68564
0	0.28601	0.592	0.339	0	Malignant	Vps36	0.0723606
0	1.42252	0.302	0.05	0	Malignant	Abi2	0.358475
0	2.51711	0.279	0.027	0	Malignant	Dclk1	0.634313
0	0.901554	0.367	0.115	0	Malignant	Mcm5	0.227192
0	4.39162	0.258	0.006	0	Malignant	Gsta4	1.10669
0	1.26796	0.327	0.075	0	Malignant	Kif3a	0.319525
0	0.760698	0.348	0.096	0	Malignant	Pigf	0.191696
0	3.07678	0.267	0.015	0	Malignant	Morc4	0.775348
0	0.195495	0.56	0.309	0	Malignant	Acbd3	0.0490693
0	1.2031	0.322	0.071	0	Malignant	Plk4	0.301979
0	0.261978	0.976	0.725	0	Malignant	S100a10	0.0657566
0	2.22434	0.279	0.028	0	Malignant	Mpdz	0.55831
0	0.30554	0.383	0.132	0	Malignant	Ttc39b	0.0766904
0	0.577094	0.385	0.134	0	Malignant	Clock	0.144851
0	0.467611	0.429	0.178	0	Malignant	Anapc10	0.11737
0	1.01985	0.349	0.098	0	Malignant	Fto	0.255983
0	0.234929	0.41	0.159	0	Malignant	Ilf3	0.0589673
0	3.9511	0.26	0.009	0	Malignant	Mir100hg	0.991725
0	0.250035	0.941	0.69	0	Malignant	Eef1d	0.0627587
0	0.3259	0.479	0.228	0	Malignant	Snx9	0.0818008
0	1.47408	0.321	0.07	0	Malignant	Chaf1a	0.369995
0	1.07246	0.389	0.138	0	Malignant	Prrc1	0.269186
0	0.445585	0.64	0.39	0	Malignant	Tmco1	0.111396
0	0.255396	0.497	0.247	0	Malignant	Mtx1	0.0638491
0	0.730792	0.397	0.147	0	Malignant	Akt1s1	0.182698
0	3.09674	0.28	0.03	0	Malignant	Cdh11	0.774185
0	0.725947	0.373	0.123	0	Malignant	Adsl	0.181487
0	0.412375	0.471	0.221	0	Malignant	Dnttip1	0.103094
0	1.86352	0.289	0.039	0	Malignant	Mest	0.465879
0	0.671626	0.348	0.098	0	Malignant	Acyp1	0.167906
0	0.18668	0.539	0.29	0	Malignant	Acadm	0.0464834
0	0.801166	0.367	0.118	0	Malignant	Gpatch4	0.19949
0	1.76788	0.313	0.064	0	Malignant	Cdc20	0.440202
0	0.450792	0.423	0.174	0	Malignant	Meaf6	0.112247
0	0.769934	0.37	0.121	0	Malignant	Zfp637	0.191714
0	0.455012	0.49	0.241	0	Malignant	Mrps11	0.113298
0	6.19255	0.252	0.003	0	Malignant	Tpd52l1	1.54194
0	0.638731	0.368	0.119	0	Malignant	Mzt1	0.159044
0	0.992244	0.351	0.102	0	Malignant	Cdk16	0.247069
0	0.955675	0.344	0.095	0	Malignant	Akap11	0.237963
0	0.246744	0.581	0.332	0	Malignant	Acbd6	0.0614393
0	1.14499	0.337	0.089	0	Malignant	Cmtm4	0.283957
0	0.516158	0.28	0.032	0	Malignant	Fosl1	0.128007
0	1.50039	0.299	0.051	0	Malignant	Cdca7	0.372098
0	1.40681	0.312	0.064	0	Malignant	Qser1	0.348888
0	1.00323	0.318	0.07	0	Malignant	Setd7	0.2488
0	1.44068	0.311	0.063	0	Malignant	Mast2	0.357289
0	0.857416	0.353	0.105	0	Malignant	Ttc28	0.212639
0	0.537664	0.367	0.119	0	Malignant	Trim24	0.133341
0	0.328899	0.363	0.115	0	Malignant	St3gal4	0.0815671
0	1.25315	0.302	0.054	0	Malignant	Sept10	0.31078
0	0.401704	0.376	0.128	0	Malignant	Hnrnph3	0.0996227
0	0.530475	0.382	0.134	0	Malignant	Aatf	0.131558
0	0.943784	0.307	0.059	0	Malignant	Ssbp2	0.234058
0	0.266898	0.428	0.18	0	Malignant	Prkag1	0.0661906
0	0.36287	0.367	0.119	0	Malignant	Prkd3	0.0899917
0	0.106915	0.478	0.23	0	Malignant	Noc2l	0.026515
0	1.76169	0.283	0.035	0	Malignant	Ttll5	0.436899
0	1.54653	0.334	0.087	0	Malignant	Emilin1	0.381992
0	0.493121	0.339	0.092	0	Malignant	Tasor2	0.121801
0	0.396618	0.618	0.371	0	Malignant	Surf4	0.0979645
0	0.147541	0.264	0.017	0	Malignant	Stmn2	0.0364427
0	0.384084	0.428	0.181	0	Malignant	Ecpas	0.0948687
0	0.766697	0.365	0.118	0	Malignant	Cox18	0.189374
0	0.184984	0.42	0.173	0	Malignant	Ncor2	0.045691
0	1.73637	0.264	0.017	0	Malignant	Egln3	0.428884
0	0.202216	0.439	0.192	0	Malignant	Ubqln1	0.0499474
0	0.394408	0.379	0.132	0	Malignant	Pphln1	0.0974187
0	0.240866	0.928	0.681	0	Malignant	Ndufa7	0.059494
0	0.250804	0.412	0.165	0	Malignant	Mtrex	0.0619485
0	0.400379	0.456	0.21	0	Malignant	Spcs3	0.0984932
0	0.627844	0.397	0.151	0	Malignant	Tvp23b	0.15445
0	0.553256	0.393	0.147	0	Malignant	Ccdc58	0.136101
0	2.26687	0.275	0.029	0	Malignant	Nectin3	0.557651
0	0.568241	0.426	0.18	0	Malignant	Mmadhc	0.139787
0	1.45859	0.316	0.07	0	Malignant	Clspn	0.358813
0	0.768809	0.326	0.08	0	Malignant	Utp4	0.189127
0	1.86852	0.26	0.014	0	Malignant	Pcolce2	0.459656
0	1.00581	0.325	0.079	0	Malignant	Nup43	0.24743
0	0.239714	0.428	0.182	0	Malignant	Caml	0.0589696
0	0.222179	0.924	0.678	0	Malignant	Ndufb11	0.0546561
0	0.19089	0.469	0.223	0	Malignant	Trim28	0.0469588
0	0.102994	0.553	0.308	0	Malignant	Ccnl2	0.0252337
0	0.597352	0.397	0.152	0	Malignant	Setdb1	0.146351
0	0.198275	0.462	0.217	0	Malignant	Tmx1	0.0485773
0	2.20639	0.266	0.021	0	Malignant	Fhl1	0.540567
0	3.69728	0.255	0.01	0	Malignant	Bnc2	0.905835
0	0.534187	0.372	0.127	0	Malignant	Gpn3	0.130876
0	1.05552	0.348	0.103	0	Malignant	Sumf2	0.258603
0	1.87171	0.289	0.044	0	Malignant	Kank2	0.458568
0	0.683029	0.358	0.113	0	Malignant	Leo1	0.167342
0	1.58036	0.301	0.056	0	Malignant	Ltbp3	0.387189
0	0.186941	0.466	0.222	0	Malignant	Dcaf8	0.0456136
0	2.13298	0.278	0.034	0	Malignant	Klhl22	0.520448
0	0.495054	0.278	0.034	0	Malignant	Col8a1	0.120793
0	0.389106	0.399	0.155	0	Malignant	Hcfc1	0.0949419
0	2.03515	0.291	0.047	0	Malignant	Mnd1	0.496577
0	0.193237	0.422	0.178	0	Malignant	Rps6kb1	0.0471499
0	1.22137	0.327	0.083	0	Malignant	Gstp1	0.298015
0	1.98292	0.284	0.04	0	Malignant	Ccne2	0.483833
0	0.388014	0.413	0.169	0	Malignant	Trnt1	0.0946755
0	0.683342	0.398	0.155	0	Malignant	Anapc1	0.166052
0	1.37044	0.279	0.036	0	Malignant	Hgf	0.333018
0	0.291589	0.464	0.221	0	Malignant	Fmc1	0.0708562
0	0.607779	0.406	0.163	0	Malignant	1700021F05Rik	0.14769
0	3.21318	0.26	0.017	0	Malignant	Pfn2	0.780803
0	0.106003	0.428	0.185	0	Malignant	Tsc22d2	0.0257587
0	0.891322	0.3	0.057	0	Malignant	Tmem64	0.216591
0	0.95228	0.369	0.126	0	Malignant	Cdkn2c	0.231404
0	0.334474	0.48	0.237	0	Malignant	Tfg	0.0812772
0	0.275347	0.398	0.156	0	Malignant	Srsf4	0.066634
0	1.64678	0.27	0.028	0	Malignant	Hoxa7	0.39852
0	0.981985	0.34	0.098	0	Malignant	Prmt5	0.23764
0	0.380359	0.419	0.177	0	Malignant	Impa1	0.0920468
0	5.67968	0.245	0.003	0	Malignant	Cavin4	1.37448
0	1.44336	0.306	0.064	0	Malignant	Pkd2	0.349294
0	0.511446	0.445	0.203	0	Malignant	Rxylt1	0.12377
0	1.4939	0.301	0.059	0	Malignant	Epn2	0.361523
0	1.07593	0.368	0.126	0	Malignant	Tmem97	0.260376
0	0.292177	0.438	0.196	0	Malignant	Erg28	0.0707068
0	0.363953	0.429	0.187	0	Malignant	Nudt3	0.0880766
0	1.20526	0.322	0.08	0	Malignant	Dnph1	0.291674
0	1.23784	0.323	0.081	0	Malignant	Fam98a	0.299558
0	1.44126	0.313	0.071	0	Malignant	Aldh7a1	0.348785
0	0.924057	0.443	0.201	0	Malignant	Gm47283	0.223622
0	0.228504	0.413	0.171	0	Malignant	Rsbn1	0.055298
0	0.559476	0.412	0.17	0	Malignant	Aga	0.135393
0	1.5021	0.284	0.042	0	Malignant	Phldb2	0.363508
0	0.232802	0.396	0.155	0	Malignant	Notch2	0.0561052
0	1.07953	0.33	0.089	0	Malignant	Mad2l2	0.260166
0	0.274162	0.393	0.152	0	Malignant	Dcps	0.0660731
0	1.70437	0.281	0.04	0	Malignant	2810001G20Rik	0.410752
0	0.220418	0.448	0.207	0	Malignant	Kpna3	0.0531208
0	0.204746	0.422	0.181	0	Malignant	Slain2	0.0493437
0	0.676596	0.42	0.179	0	Malignant	Uso1	0.16306
0	0.373685	0.416	0.175	0	Malignant	Diablo	0.090058
0	0.643967	0.35	0.109	0	Malignant	Cnep1r1	0.155196
0	5.86131	0.242	0.001	0	Malignant	Rgs17	1.41258
0	0.627282	0.972	0.731	0	Malignant	Lgals1	0.151175
0	0.395995	0.438	0.197	0	Malignant	Pum3	0.0954349
0	0.258162	0.409	0.168	0	Malignant	Virma	0.062217
0	0.959572	0.334	0.094	0	Malignant	Racgap1	0.230297
0	0.488566	0.481	0.241	0	Malignant	Dnajc1	0.117256
0	1.10536	0.301	0.061	0	Malignant	Mtfr1	0.265286
0	0.675614	0.421	0.181	0	Malignant	Nsmce3	0.162147
0	1.10024	0.368	0.128	0	Malignant	Xpot	0.264059
0	0.511023	0.35	0.11	0	Malignant	Fxr2	0.122646
0	0.198296	0.426	0.186	0	Malignant	Ddx52	0.0475911
0	1.14133	0.307	0.067	0	Malignant	Nup155	0.273918
0	1.83337	0.3	0.06	0	Malignant	C1qtnf6	0.440008
0	0.444037	0.348	0.108	0	Malignant	Chkb	0.106569
0	0.27182	0.411	0.171	0	Malignant	Ppil3	0.0652368
0	0.491404	0.41	0.17	0	Malignant	Trim35	0.117937
0	0.699093	0.343	0.104	0	Malignant	Rrp9	0.167083
0	0.443543	0.464	0.225	0	Malignant	Stk16	0.106007
0	0.758206	0.34	0.101	0	Malignant	Metap1	0.181211
0	2.01099	0.273	0.034	0	Malignant	Bcar1	0.480626
0	0.569838	0.382	0.143	0	Malignant	Tmem199	0.136191
0	1.39273	0.313	0.074	0	Malignant	Wtip	0.332863
0	0.248849	0.365	0.126	0	Malignant	Hist1h4i	0.0594748
0	0.66915	0.322	0.083	0	Malignant	Camk2g	0.159927
0	0.417123	0.841	0.602	0	Malignant	Spcs1	0.0996923
0	0.389494	0.416	0.177	0	Malignant	Hars	0.0930891
0	0.293389	0.514	0.275	0	Malignant	Ubl4a	0.0701201
0	0.813777	0.33	0.092	0	Malignant	Naf1	0.193679
0	0.608412	0.396	0.158	0	Malignant	Cbr1	0.144802
0	0.24962	0.385	0.147	0	Malignant	Me2	0.0594096
0	1.62006	0.286	0.048	0	Malignant	Slc16a1	0.385575
0	3.33468	0.247	0.009	0	Malignant	Sema3a	0.793654
0	0.357159	0.376	0.138	0	Malignant	Sdad1	0.0850039
0	0.726495	0.365	0.127	0	Malignant	Eif2b1	0.172906
0	0.811964	0.318	0.08	0	Malignant	Zc3hc1	0.193247
0	0.502288	0.495	0.257	0	Malignant	Naxd	0.119545
0	0.416019	0.377	0.139	0	Malignant	Mrps22	0.0990126
0	0.347766	0.36	0.122	0	Malignant	Ggps1	0.0827684
0	0.54446	0.359	0.121	0	Malignant	Trappc13	0.129582
0	1.03976	0.302	0.064	0	Malignant	Kctd17	0.247463
0	0.812174	0.362	0.124	0	Malignant	Aifm1	0.193297
0	0.262758	0.403	0.166	0	Malignant	Nfx1	0.0622737
0	0.530663	0.383	0.146	0	Malignant	Faf1	0.125767
0	0.356041	0.386	0.149	0	Malignant	Paip1	0.0843818
0	2.89806	0.256	0.019	0	Malignant	Dync2li1	0.686841
0	0.233063	0.405	0.168	0	Malignant	Rnmt	0.0552359
0	0.420027	0.374	0.137	0	Malignant	Orc4	0.0995463
0	0.267922	0.97	0.733	0	Malignant	S100a11	0.0634976
0	0.507867	0.473	0.236	0	Malignant	Smim10l1	0.120364
0	3.79042	0.248	0.011	0	Malignant	Nol3	0.898329
0	1.0085	0.298	0.061	0	Malignant	Fam8a1	0.239016
0	0.662751	0.348	0.111	0	Malignant	Xpo7	0.157072
0	0.143238	0.413	0.176	0	Malignant	Afdn	0.0339475
0	0.218336	0.472	0.235	0	Malignant	Ubxn6	0.0517456
0	0.118577	0.486	0.249	0	Malignant	Aip	0.0281027
0	0.695487	0.349	0.112	0	Malignant	Fxn	0.16483
0	0.650045	0.339	0.103	0	Malignant	Klhdc10	0.153411
0	0.626032	0.339	0.103	0	Malignant	Tnfaip1	0.147744
0	1.91136	0.28	0.044	0	Malignant	Cenpk	0.451082
0	0.599199	0.44	0.204	0	Malignant	Tm9sf4	0.141411
0	1.7091	0.274	0.038	0	Malignant	Bicc1	0.403347
0	0.484942	0.361	0.125	0	Malignant	Uap1	0.114446
0	0.106089	0.485	0.249	0	Malignant	Nsd2	0.025037
0	5.73163	0.238	0.002	0	Malignant	Adgrl3	1.35266
0	0.795978	0.355	0.119	0	Malignant	Igf1r	0.187851
0	0.118838	0.471	0.235	0	Malignant	Dctn6	0.0280458
0	0.898681	0.311	0.075	0	Malignant	Zfp266	0.212089
0	1.59029	0.283	0.047	0	Malignant	Dipk2a	0.375308
0	0.962117	0.373	0.137	0	Malignant	Gamt	0.22706
0	0.245452	0.438	0.202	0	Malignant	Pttg1	0.0579267
0	0.755245	0.36	0.124	0	Malignant	Drg2	0.178238
0	1.32887	0.307	0.071	0	Malignant	Nup85	0.313613
0	1.15182	0.306	0.07	0	Malignant	Alg10b	0.271829
0	0.910013	0.281	0.046	0	Malignant	Ccn2	0.213853
0	0.901003	0.341	0.106	0	Malignant	Haus1	0.211736
0	1.91194	0.271	0.036	0	Malignant	Rdh10	0.449305
0	0.786054	0.396	0.161	0	Malignant	Ext2	0.184723
0	0.319412	0.441	0.206	0	Malignant	A430005L14Rik	0.0750618
0	2.66507	0.256	0.021	0	Malignant	Agbl3	0.626293
0	0.273838	0.383	0.148	0	Malignant	Sertad2	0.0643519
0	1.84424	0.277	0.042	0	Malignant	Tada2a	0.433397
0	0.920669	0.33	0.095	0	Malignant	Ormdl3	0.216357
0	0.268304	0.376	0.141	0	Malignant	Nol8	0.0630514
0	3.05016	0.261	0.026	0	Malignant	Pdgfrb	0.716787
0	1.06102	0.302	0.067	0	Malignant	Spry1	0.24934
0	0.343785	0.427	0.192	0	Malignant	2210016L21Rik	0.0807894
0	0.797158	0.356	0.121	0	Malignant	Rfc5	0.187332
0	3.93282	0.243	0.008	0	Malignant	Hoxa9	0.924213
0	0.736569	0.369	0.134	0	Malignant	Aamdc	0.173094
0	0.415383	0.35	0.115	0	Malignant	Ncapd3	0.097615
0	0.327124	0.475	0.24	0	Malignant	Wdr18	0.0768742
0	0.320813	0.419	0.184	0	Malignant	Pno1	0.0753909
0	0.665338	0.339	0.105	0	Malignant	Slfn9	0.155689
0	0.209507	0.402	0.168	0	Malignant	Nup88	0.0490245
0	2.01494	0.274	0.04	0	Malignant	Krt10	0.471496
0	0.167778	0.394	0.16	0	Malignant	Slc4a7	0.0392601
0	1.18151	0.309	0.075	0	Malignant	Map3k20	0.276474
0	0.782347	0.301	0.067	0	Malignant	Gem	0.183069
0	0.313554	0.372	0.138	0	Malignant	Thap3	0.0733717
0	0.463592	0.363	0.129	0	Malignant	Trrap	0.10848
0	0.252845	0.417	0.183	0	Malignant	Eri1	0.0591657
0	0.254975	0.483	0.249	0	Malignant	Slc35b1	0.0596642
0	0.235691	0.923	0.69	0	Malignant	Psmb3	0.0549159
0	0.531346	0.339	0.106	0	Malignant	Haus3	0.123804
0	1.00336	0.377	0.144	0	Malignant	Slc44a1	0.233782
0	0.25685	0.391	0.158	0	Malignant	Sfswap	0.0598461
0	2.56465	0.261	0.028	0	Malignant	Adamts2	0.597564
0	1.01087	0.327	0.094	0	Malignant	Nme4	0.235533
0	0.208694	0.396	0.163	0	Malignant	Pqbp1	0.0486258
0	0.452006	0.345	0.112	0	Malignant	Lamc1	0.105317
0	0.163091	0.369	0.136	0	Malignant	Ankrd13c	0.0380002
0	0.586667	0.365	0.132	0	Malignant	Pus1	0.136693
0	1.34628	0.294	0.061	0	Malignant	Zcchc14	0.313682
0	1.62184	0.296	0.063	0	Malignant	Rangrf	0.37789
0	0.63369	0.347	0.114	0	Malignant	Hdac3	0.14765
0	0.829959	0.304	0.071	0	Malignant	Pias2	0.19338
0	0.187385	0.44	0.208	0	Malignant	Mrps9	0.0434733
0	0.519908	0.379	0.147	0	Malignant	Prpf6	0.120619
0	0.296141	0.449	0.217	0	Malignant	Tmem222	0.0687046
0	0.434416	0.442	0.21	0	Malignant	Timm44	0.100784
0	0.148741	0.394	0.162	0	Malignant	Cep57	0.0345078
0	2.10324	0.262	0.03	0	Malignant	Cdr2l	0.487951
0	0.509432	0.452	0.22	0	Malignant	Slc39a7	0.118188
0	1.96726	0.252	0.02	0	Malignant	Il33	0.456404
0	0.915212	0.35	0.118	0	Malignant	Kifap3	0.212329
0	0.458025	0.366	0.134	0	Malignant	Zfp639	0.106262
0	4.87038	0.241	0.009	0	Malignant	Ddit4l	1.12993
0	1.01173	0.354	0.122	0	Malignant	Cdca8	0.234721
0	1.07047	0.308	0.076	0	Malignant	Taf6	0.248348
0	0.200336	0.471	0.239	0	Malignant	Ctdsp2	0.0464779
0	1.24682	0.302	0.07	0	Malignant	Xrcc6	0.289262
0	1.14165	0.278	0.047	0	Malignant	Pvt1	0.263722
0	0.363027	0.401	0.17	0	Malignant	Cdc73	0.0838592
0	0.356089	0.402	0.171	0	Malignant	Ehmt1	0.0822565
0	0.369948	0.384	0.153	0	Malignant	Ruvbl2	0.085458
0	7.05109	0.232	0.001	0	Malignant	Bves	1.6288
0	0.373143	0.394	0.163	0	Malignant	Mib1	0.086196
0	0.189947	0.947	0.716	0	Malignant	Snrpe	0.0438777
0	0.527356	0.347	0.116	0	Malignant	Rbm18	0.121819
0	3.55116	0.242	0.011	0	Malignant	Sorcs2	0.820318
0	0.813591	0.315	0.084	0	Malignant	Prc1	0.187939
0	2.82379	0.248	0.017	0	Malignant	Cdon	0.652295
0	0.971921	0.314	0.083	0	Malignant	Tsr1	0.224514
0	0.284032	0.465	0.235	0	Malignant	Tm2d1	0.0653275
0	0.111204	0.402	0.172	0	Malignant	Hmgcr	0.025577
0	0.428201	0.403	0.173	0	Malignant	Nelfe	0.0984862
0	0.262373	0.435	0.205	0	Malignant	Polr3k	0.0603458
0	0.565313	0.374	0.144	0	Malignant	Slc25a51	0.130022
0	1.06901	0.323	0.093	0	Malignant	Gnpnat1	0.245871
0	0.300429	0.442	0.212	0	Malignant	Tmem65	0.0690987
0	0.327902	0.46	0.23	0	Malignant	BC003965	0.0754175
0	0.667273	0.366	0.136	0	Malignant	Actr1b	0.153473
0	3.63444	0.241	0.011	0	Malignant	Shisa4	0.83592
0	0.76863	0.314	0.084	0	Malignant	Polr1a	0.176785
0	0.340999	0.305	0.075	0	Malignant	Ehd2	0.0784298
0	0.222885	0.425	0.195	0	Malignant	Fam114a2	0.0512636
0	0.646596	0.337	0.108	0	Malignant	Otud6b	0.148071
0	1.478	0.276	0.047	0	Malignant	Lamb2	0.338462
0	0.580481	0.338	0.109	0	Malignant	Cwc27	0.13293
0	0.844698	0.34	0.111	0	Malignant	Polr3d	0.193436
0	0.637477	0.325	0.096	0	Malignant	Zfp280d	0.145982
0	0.702531	0.318	0.089	0	Malignant	Rev3l	0.16088
0	0.107635	0.441	0.212	0	Malignant	Isoc1	0.0246485
0	0.212272	0.396	0.167	0	Malignant	Smarca2	0.0486103
0	0.63471	0.327	0.098	0	Malignant	Prps1	0.145349
0	0.894391	0.31	0.081	0	Malignant	Grhpr	0.204815
0	1.00966	0.302	0.073	0	Malignant	Sun1	0.231212
0	0.175754	0.369	0.14	0	Malignant	Ube2d1	0.0402478
0	1.4391	0.288	0.059	0	Malignant	Cisd3	0.329553
0	0.201497	0.463	0.235	0	Malignant	Rpp25l	0.0459413
0	4.46924	0.233	0.005	0	Malignant	Fbxl13	1.01899
0	0.16945	0.378	0.15	0	Malignant	Ppp2cb	0.0386346
0	2.25018	0.253	0.025	0	Malignant	Jam3	0.513041
0	0.205509	0.374	0.146	0	Malignant	Prpf39	0.046856
0	0.803019	0.321	0.093	0	Malignant	Msh2	0.183088
0	0.709626	0.98	0.752	0	Malignant	Gnas	0.161795
0	0.129311	0.41	0.182	0	Malignant	Brd9	0.0294828
0	0.458947	0.359	0.131	0	Malignant	Ccnh	0.10464
0	3.15907	0.243	0.015	0	Malignant	Samd4	0.720268
0	0.335882	0.359	0.131	0	Malignant	Rnf8	0.076581
0	0.841543	0.338	0.111	0	Malignant	Psmc3ip	0.19103
0	0.472479	0.337	0.11	0	Malignant	Rnf19a	0.107253
0	2.01548	0.258	0.031	0	Malignant	Foxd2os	0.457515
0	0.478647	0.375	0.148	0	Malignant	Rwdd4a	0.108653
0	2.35904	0.248	0.021	0	Malignant	Mtss2	0.535501
0	0.252249	0.397	0.17	0	Malignant	Sap30bp	0.0572606
0	0.484864	0.422	0.195	0	Malignant	Dars	0.110064
0	0.327366	0.422	0.195	0	Malignant	Med13l	0.0743121
0	0.228627	0.366	0.139	0	Malignant	Cnot7	0.0518984
0	0.657538	0.364	0.137	0	Malignant	Bop1	0.149261
0	1.03683	0.312	0.085	0	Malignant	Cenpm	0.23536
0	0.815321	0.329	0.103	0	Malignant	Shc1	0.184262
0	0.807559	0.343	0.117	0	Malignant	Alad	0.182508
0	1.522	0.272	0.046	0	Malignant	Myo6	0.343971
0	1.63351	0.274	0.048	0	Malignant	Ctdspl	0.369172
0	1.46353	0.279	0.053	0	Malignant	Slc12a2	0.330758
0	0.466958	0.392	0.166	0	Malignant	Fam98b	0.105532
0	0.343822	0.376	0.15	0	Malignant	Tnks	0.0777037
0	0.4512	0.377	0.151	0	Malignant	Sav1	0.101971
0	0.720462	0.302	0.076	0	Malignant	Elp1	0.162825
0	2.47894	0.236	0.01	0	Malignant	Sytl2	0.560241
0	0.495028	0.345	0.119	0	Malignant	Eif4enif1	0.111876
0	0.561504	0.35	0.124	0	Malignant	Nf1	0.1269
0	1.19614	0.292	0.066	0	Malignant	Uhrf1	0.270328
0	0.475171	0.339	0.114	0	Malignant	Usp10	0.106914
0	0.406259	0.449	0.224	0	Malignant	Nav1	0.0914083
0	0.80238	0.311	0.086	0	Malignant	Stam	0.180535
0	0.467241	0.431	0.206	0	Malignant	Commd9	0.105129
0	0.378872	0.379	0.154	0	Malignant	Ptrh2	0.0852463
0	0.25972	0.379	0.154	0	Malignant	Ylpm1	0.0584369
0	0.161006	0.376	0.151	0	Malignant	Ddx23	0.0362263
0	1.57583	0.285	0.06	0	Malignant	Poglut2	0.354563
0	0.469042	0.409	0.184	0	Malignant	Mapkap1	0.105535
0	0.886294	0.296	0.071	0	Malignant	Spata5	0.199416
0	1.29349	0.301	0.076	0	Malignant	Cnpy4	0.291035
0	0.424747	0.357	0.132	0	Malignant	Cdt1	0.0955681
0	0.675959	0.332	0.108	0	Malignant	Rpa1	0.151415
0	0.346705	0.515	0.291	0	Malignant	Golgb1	0.0776619
0	0.637445	0.337	0.113	0	Malignant	Cul2	0.142788
0	0.249961	0.432	0.208	0	Malignant	Add1	0.0559913
0	0.367344	0.445	0.221	0	Malignant	Uba5	0.0822851
0	0.642438	0.324	0.1	0	Malignant	Smim13	0.143906
0	1.58057	0.262	0.038	0	Malignant	Zfp503	0.354048
0	0.470735	0.451	0.227	0	Malignant	Eci1	0.105445
0	0.701916	0.352	0.128	0	Malignant	Nvl	0.157229
0	1.09191	0.307	0.083	0	Malignant	Fubp3	0.244587
0	0.825051	0.308	0.084	0	Malignant	Smg5	0.184811
0	0.861119	0.309	0.085	0	Malignant	Ncapg2	0.192891
0	0.583926	0.333	0.11	0	Malignant	Map3k7	0.130216
0	0.48071	0.325	0.102	0	Malignant	Amd1	0.107198
0	0.864067	0.309	0.086	0	Malignant	Tspan5	0.192687
0	0.654893	0.317	0.094	0	Malignant	Rrp1b	0.146041
0	4.47475	0.23	0.007	0	Malignant	Plekhh2	0.997869
0	0.349687	0.371	0.148	0	Malignant	Vegfb	0.0779803
0	0.222269	0.424	0.201	0	Malignant	Trpm7	0.0495659
0	0.458968	0.354	0.131	0	Malignant	Anapc7	0.10235
0	1.47676	0.283	0.06	0	Malignant	Anln	0.329317
0	1.26313	0.285	0.062	0	Malignant	Snhg16	0.281677
0	0.130973	0.362	0.139	0	Malignant	Abt1	0.029207
0	0.900322	0.293	0.07	0	Malignant	Stn1	0.200772
0	0.33987	0.406	0.184	0	Malignant	Sf3a1	0.0754511
0	0.139748	0.433	0.211	0	Malignant	Mfsd10	0.031024
0	4.33837	0.228	0.006	0	Malignant	Six4	0.963119
0	0.107615	0.441	0.219	0	Malignant	Mphosph8	0.0238905
0	1.74624	0.254	0.032	0	Malignant	Celf4	0.387666
0	0.245697	0.455	0.233	0	Malignant	Ccs	0.0545447
0	1.11048	0.3	0.078	0	Malignant	Car13	0.246528
0	0.140325	0.424	0.202	0	Malignant	Ddit3	0.0311522
0	0.474204	0.358	0.136	0	Malignant	Dynlt1f	0.105273
0	2.01621	0.262	0.041	0	Malignant	Uchl1	0.445582
0	5.45626	0.224	0.003	0	Malignant	Baiap2l1	1.20583
0	0.21713	0.367	0.146	0	Malignant	E2f4	0.0479858
0	1.12187	0.306	0.085	0	Malignant	Yars	0.247932
0	0.138683	0.354	0.133	0	Malignant	Krr1	0.0306489
0	1.87959	0.252	0.032	0	Malignant	Gstm2	0.413509
0	0.992	0.308	0.088	0	Malignant	Pip4p2	0.21824
0	2.69181	0.24	0.02	0	Malignant	Azin2	0.592198
0	0.719725	0.308	0.088	0	Malignant	Zfp68	0.15834
0	3.6042	0.234	0.014	0	Malignant	Zfp9	0.792925
0	1.87637	0.255	0.035	0	Malignant	Flrt2	0.412801
0	0.274543	0.389	0.169	0	Malignant	Bag5	0.0603995
0	0.415919	0.365	0.145	0	Malignant	Prxl2c	0.0915022
0	1.36241	0.296	0.076	0	Malignant	Cenpf	0.29973
0	0.621224	0.301	0.081	0	Malignant	Npat	0.136669
0	1.12453	0.298	0.078	0	Malignant	Arfgap3	0.247397
0	0.3083	0.355	0.135	0	Malignant	Arid2	0.0678261
0	0.415231	0.336	0.117	0	Malignant	Arnt	0.0909355
0	0.937289	0.274	0.055	0	Malignant	Thy1	0.205266
0	1.55515	0.267	0.048	0	Malignant	Rnf217	0.340577
0	0.296762	0.402	0.183	0	Malignant	Tmed4	0.0649908
0	1.40273	0.276	0.057	0	Malignant	Drosha	0.307197
0	0.265532	0.377	0.158	0	Malignant	Ube2w	0.0581516
0	3.30105	0.232	0.013	0	Malignant	Sertad4	0.722929
0	2.91418	0.243	0.024	0	Malignant	Ociad2	0.638205
0	0.664557	0.311	0.092	0	Malignant	Gemin2	0.145538
0	0.224476	0.382	0.163	0	Malignant	Lsg1	0.0491601
0	0.944526	0.31	0.091	0	Malignant	Gemin6	0.206851
0	1.143	0.299	0.08	0	Malignant	Spg20	0.250318
0	1.03759	0.296	0.077	0	Malignant	Rpap3	0.227232
0	0.161566	0.468	0.25	0	Malignant	Bcl7b	0.0352215
0	0.32541	0.532	0.314	0	Malignant	Znhit1	0.0709393
0	1.42976	0.281	0.063	0	Malignant	Erc1	0.311687
0	0.644392	0.367	0.149	0	Malignant	Ubac1	0.140477
0	0.925155	0.314	0.096	0	Malignant	Nup37	0.201684
0	0.489933	0.36	0.142	0	Malignant	Chpt1	0.106805
0	5.79588	0.22	0.002	0	Malignant	Gm32219	1.2635
0	0.257498	0.376	0.158	0	Malignant	Nufip1	0.0561345
0	0.380666	0.362	0.144	0	Malignant	Wdr36	0.0829853
0	1.10893	0.285	0.067	0	Malignant	Pcgf3	0.241746
0	1.07927	0.301	0.083	0	Malignant	Fbxw8	0.235281
0	0.983262	0.298	0.08	0	Malignant	Atn1	0.214351
0	1.05235	0.285	0.067	0	Malignant	Bag4	0.229413
0	3.12639	0.235	0.017	0	Malignant	Fzd2	0.681553
0	0.235325	0.965	0.747	0	Malignant	Ndufb9	0.051301
0	1.0604	0.301	0.083	0	Malignant	Haus7	0.231166
0	0.596854	0.333	0.116	0	Malignant	Kctd10	0.129517
0	0.27863	0.402	0.185	0	Malignant	Tsta3	0.0604628
0	0.511189	0.279	0.062	0	Malignant	Adamts1	0.110928
0	3.59582	0.228	0.011	0	Malignant	Dmpk	0.780293
0	2.43788	0.241	0.024	0	Malignant	Rbms3	0.52902
0	2.11146	0.24	0.023	0	Malignant	Cuedc1	0.458186
0	3.40932	0.231	0.014	0	Malignant	Angpt1	0.739823
0	0.112701	0.421	0.204	0	Malignant	Zfx	0.024456
0	1.2393	0.276	0.06	0	Malignant	Tyw5	0.267689
0	0.478611	0.338	0.122	0	Malignant	Ttc4	0.10338
0	0.477295	0.33	0.114	0	Malignant	Cnot10	0.103096
0	3.15291	0.234	0.018	0	Malignant	Lrig3	0.68103
0	0.412302	0.328	0.112	0	Malignant	Washc5	0.0890571
0	0.229896	0.45	0.234	0	Malignant	Pigyl	0.0496574
0	2.90801	0.235	0.019	0	Malignant	Foxc1	0.628129
0	1.91111	0.25	0.034	0	Malignant	Osmr	0.4128
0	1.88394	0.235	0.019	0	Malignant	C1qtnf3	0.406931
0	0.203922	0.371	0.155	0	Malignant	Smad2	0.0440472
0	1.33996	0.294	0.078	0	Malignant	Cad	0.289432
0	0.504489	0.355	0.139	0	Malignant	Gabarapl1	0.10897
0	1.27595	0.333	0.118	0	Malignant	Slc39a13	0.274328
0	0.27605	0.33	0.115	0	Malignant	Gabpb2	0.0593508
0	0.343616	0.333	0.118	0	Malignant	Crot	0.0738775
0	0.341968	0.459	0.244	0	Malignant	Mphosph10	0.0735231
0	0.600596	0.325	0.11	0	Malignant	Rnf168	0.129128
0	0.928545	0.31	0.095	0	Malignant	Lrrcc1	0.199637
0	0.670813	0.302	0.087	0	Malignant	Plpp2	0.144225
0	0.412447	0.419	0.204	0	Malignant	Sucla2	0.0886761
0	0.761444	0.307	0.092	0	Malignant	Stk3	0.16371
0	0.370275	0.35	0.135	0	Malignant	Lpgat1	0.0796092
0	1.61441	0.282	0.067	0	Malignant	Acvr1	0.347098
0	0.354736	0.344	0.129	0	Malignant	Traf7	0.0762682
0	0.761574	0.333	0.119	0	Malignant	Crls1	0.162977
0	0.536755	0.339	0.125	0	Malignant	Clcc1	0.114866
0	0.432251	0.326	0.112	0	Malignant	Prpf4	0.0925017
0	0.316544	0.406	0.192	0	Malignant	Mrps35	0.0677404
0	0.542658	0.34	0.126	0	Malignant	Mettl16	0.116129
0	2.6559	0.241	0.027	0	Malignant	Col16a1	0.568362
0	0.697833	0.371	0.157	0	Malignant	Galnt2	0.149336
0	1.03419	0.301	0.087	0	Malignant	Fam210a	0.221316
0	0.924588	0.304	0.09	0	Malignant	Cask	0.197862
0	0.224539	0.412	0.198	0	Malignant	Cep170	0.0480514
0	1.15935	0.289	0.075	0	Malignant	Alg14	0.2481
0	1.28395	0.289	0.075	0	Malignant	Lztr1	0.274766
0	0.682972	0.318	0.105	0	Malignant	Cdk8	0.145473
0	1.79529	0.256	0.043	0	Malignant	Ccne1	0.382396
0	0.413655	0.358	0.145	0	Malignant	Nom1	0.0881086
0	0.130993	0.376	0.163	0	Malignant	Mob1b	0.0279016
0	2.0986	0.239	0.026	0	Malignant	Stard13	0.447003
0	0.706182	0.31	0.097	0	Malignant	Ccdc43	0.150417
0	2.15591	0.24	0.027	0	Malignant	Dcbld2	0.459209
0	0.18408	0.425	0.212	0	Malignant	Rab31	0.039209
[truncated: 33,124 more rows]
