# Supplementary material for: Single-Cell RNA Analysis of Murine Osteosarcoma Uncovers Skp2 Function in Metastasis, Genomic Instability, and Immune Activation and Reveals Additional Target Pathways
Source: Cancer Res Commun. 2026 Apr 23;6(4):923–45. doi: 10.1158/2767-9764.CRC-25-0294 (PMC13103941; doi:10.1158/2767-9764.CRC-25-0294)
Supplement: Supplementary Table S4 — Table S4. Cell metadata and celltype annotations. [file crc-25-0294_supplementary_table_s4_suppst4.xlsx]

## Sheet: ST4 Cell Metadata
Supplementary Table S4. Cell metadata and celltype annotations.
Column definitions
Set_Barcode: sample-unique barcode labels
scBarcode: cell barcodes
RISCSet: sample annotation used by RISC
Sample: sample ID
Genotype: genotype
nCount_RNA: number of UMIs detected per cell
nFeature_RNA: number of unique genes detected per cell
percent.mito: percent of cell transcriptome derived from mitochondrial genes
percent.hemoglobin: percent of cell transcriptome derived from hemoglobin genes
Phase: cell cycle phase called by Seurat CellCycleScoring function
IndiCelltype: celltypes called from individual sample analysis. Superseded by IntCelltype
RISC_Louvain_npc30_neighbor10: Louvain Clustering from RISC using 30 PCs and 10 neighbors
IntCelltype: celltype annotations mapped from Louvain Clusters
Bone_LabelTransfer: label transfer annotations from Baryawno et al 2019 (PMID 31130381)
Bone_LabelTransfer_score: Seurat label transfer scores from bone dataset
Bone_LabelTransfer_simple: label transfer annotations from simplified cell groupings from Baryawno et al 2019 (PMID 31130381). NA is given for hematopoeitic cells
Bone_LabelTransfer_simple_score: Seurat label transfer scores from bone dataset
Code: Sample Code
Batch: Sample batch
Immune_LabelTransfer: label transfer annotations from Tabula Muris bone marrow immune cells (PMID 30283141). NA is given for non-hematopoeitic cells
Immune_LabelTransfer_score: Seurat label transfer scores from Tabula Muris bone marrow immune dataset
UnifiedLabelTransfer: Combined bone and immune label transfer annotations
UnifiedLabelTransfer_score: Seurat label transfer scores for combined annotations
UnifiedLabelTransfer_simple: Combined bone (simplified) and immune label transfer annotations
UnifiedLabelTransfer_simple_score: Seurat label transfer scores for combined annotations
AllCNV_genes: number of genes affected by CNVs per cell, counted as number of genes with InferCNV HMM state not equal to 1
ExtremeCNV_genes: number of genes affected by 2X amplifications or deletions, counted as number of genes with InferCNV HMM state equal to 0, 2,, or 3
IntCelltype_subtype: Louvain subclusters calculated after subsetting each IntCelltype level
Set_Barcode	scBarcode	RISCSet	Sample	Genotype	nCount_RNA	nFeature_RNA	percent.mito	percent.hemoglobin	Phase	IndiCelltype	RISC_Louvain_npc30_neighbor10	IntCelltype	Bone_LabelTransfer	Bone_LabelTransfer_score	Bone_LabelTransfer_simple	Bone_LabelTransfer_simple_score	Code	Batch	Immune_LabelTransfer	Immune_LabelTransfer_score	UnifiedLabelTransfer	UnifiedLabelTransfer_score	UnifiedLabelTransfer_simple	UnifiedLabelTransfer_simple_score	AllCNV_genes	ExtremeCNV_genes	IntCelltype_subtype
Set1_AAACCCAAGCATGCGA-1	AAACCCAAGCATGCGA-1	Set1	Sample-04_DJ582M11	DKO	24246	5262	5.51386	0.0082481	G1	Malignant	1	Malignant	OLC_2	0.668398	Osteo	0.668398	DKO_1	B	NA	NA	OLC_2	0.668398	Osteo	0.668398	5179	971	Malignant_7
Set1_AAACCCAAGTAGGTTA-1	AAACCCAAGTAGGTTA-1	Set1	Sample-04_DJ582M11	DKO	18950	4301	7.48694	0.00527621	G1	Malignant	1	Malignant	OLC_2	0.757039	Osteo	0.757039	DKO_1	B	NA	NA	OLC_2	0.757039	Osteo	0.757039	4580	915	Malignant_7
Set1_AAACCCACAAAGCACG-1	AAACCCACAAAGCACG-1	Set1	Sample-04_DJ582M11	DKO	5128	1473	0.897036	0.0390016	G2M	Neutrophil	2	Neutrophil	NA	NA	NA	NA	DKO_1	B	granulocyte	1	granulocyte	1	granulocyte	1	1386	44	Neutrophil_2
Set1_AAACCCACAGCAGTAG-1	AAACCCACAGCAGTAG-1	Set1	Sample-04_DJ582M11	DKO	24192	4903	8.00678	0.0041336	G1	Malignant	1	Malignant	OLC_2	0.652178	Osteo	0.652178	DKO_1	B	NA	NA	OLC_2	0.652178	Osteo	0.652178	4903	743	Malignant_7
Set1_AAACCCACATACCGTA-1	AAACCCACATACCGTA-1	Set1	Sample-04_DJ582M11	DKO	8884	3204	7.83431	0.0112562	G1	Malignant	1	Malignant	Fibro_1	0.574101	Fibro	0.574101	DKO_1	B	NA	NA	Fibro_1	0.574101	Fibro	0.574101	4741	1005	Malignant_7
Set1_AAACCCAGTCATACCA-1	AAACCCAGTCATACCA-1	Set1	Sample-04_DJ582M11	DKO	16095	3528	3.79	0.00621311	G1	Macrophage	3	Macrophage	NA	NA	NA	NA	DKO_1	B	monocyte	1	monocyte	1	monocyte	1	0	0	Macrophage_8
Set1_AAACCCAGTGCAATGG-1	AAACCCAGTGCAATGG-1	Set1	Sample-04_DJ582M11	DKO	1382	657	1.08538	0.0723589	G2M	Neutrophil	2	Neutrophil	NA	NA	NA	NA	DKO_1	B	basophil	0.641401	basophil	0.641401	basophil	0.641401	1397	51	Neutrophil_1
Set1_AAACGAAAGCAGGTCA-1	AAACGAAAGCAGGTCA-1	Set1	Sample-04_DJ582M11	DKO	21641	4037	3.28528	0.00924129	S	Osteoclast	4	Osteoclast	NA	NA	NA	NA	DKO_1	B	hematopoietic_precursor_cell	0.420559	hematopoietic_precursor_cell	0.420559	hematopoietic_precursor_cell	0.420559	1320	56	Osteoclast_4
Set1_AAACGAAAGTCTGCAT-1	AAACGAAAGTCTGCAT-1	Set1	Sample-04_DJ582M11	DKO	9944	2720	5.04726	0.0100543	G1	Macrophage	3	Macrophage	NA	NA	NA	NA	DKO_1	B	monocyte	0.941279	monocyte	0.941279	monocyte	0.941279	0	0	Macrophage_8
Set1_AAACGAACACGCTATA-1	AAACGAACACGCTATA-1	Set1	Sample-04_DJ582M11	DKO	2628	1343	2.73973	0.0380518	G1	Endothelial	5	Endothelial	EC_arteriolar	0.936719	Vascular	1	DKO_1	B	NA	NA	EC_arteriolar	0.936719	Vascular	1	2158	38	Endothelial_7
Set1_AAACGAACATGTGGCC-1	AAACGAACATGTGGCC-1	Set1	Sample-04_DJ582M11	DKO	13969	3880	2.98497	0.0143164	G1	Malignant	1	Malignant	OLC_2	0.390222	Fibro	0.609778	DKO_1	B	NA	NA	OLC_2	0.390222	Fibro	0.609778	3879	546	Malignant_7
Set1_AAACGAAGTACTCGCG-1	AAACGAAGTACTCGCG-1	Set1	Sample-04_DJ582M11	DKO	5165	1764	5.09197	0.0387222	G1	Macrophage	6	Macrophage	NA	NA	NA	NA	DKO_1	B	monocyte	1	monocyte	1	monocyte	1	0	0	Macrophage_8
Set1_AAACGAAGTGGATGAC-1	AAACGAAGTGGATGAC-1	Set1	Sample-04_DJ582M11	DKO	10198	3299	9.99118	0.0196098	S	Malignant	7	Malignant	OLC_2	0.906162	Osteo	0.906162	DKO_1	B	NA	NA	OLC_2	0.906162	Osteo	0.906162	4059	446	Malignant_4
Set1_AAACGCTAGGAATTAC-1	AAACGCTAGGAATTAC-1	Set1	Sample-04_DJ582M11	DKO	20416	4443	4.26543	0.0146915	G1	Macrophage	3	Macrophage	NA	NA	NA	NA	DKO_1	B	monocyte	0.980548	monocyte	0.980548	monocyte	0.980548	0	0	Macrophage_8
Set1_AAACGCTCAAGAGGCT-1	AAACGCTCAAGAGGCT-1	Set1	Sample-04_DJ582M11	DKO	7679	2225	7.82654	0.0130225	G1	Macrophage	6	Macrophage	NA	NA	NA	NA	DKO_1	B	monocyte	1	monocyte	1	monocyte	1	0	0	Macrophage_8
Set1_AAACGCTGTAAGCTCT-1	AAACGCTGTAAGCTCT-1	Set1	Sample-04_DJ582M11	DKO	14716	4259	4.76288	0.0067944	S	Malignant	8	Malignant	Fibro_5	0.462443	Fibro	0.70454	DKO_1	B	NA	NA	Fibro_5	0.462443	Fibro	0.70454	4059	446	Malignant_4
Set1_AAACGCTGTACTCGTA-1	AAACGCTGTACTCGTA-1	Set1	Sample-04_DJ582M11	DKO	1372	690	4.15452	0	G1	Neutrophil	2	Neutrophil	NA	NA	NA	NA	DKO_1	B	granulocyte	0.829715	granulocyte	0.829715	granulocyte	0.829715	1949	285	Neutrophil_1
Set1_AAACGCTGTAGGCTGA-1	AAACGCTGTAGGCTGA-1	Set1	Sample-04_DJ582M11	DKO	31516	5240	6.0856	0.00317289	G1	Malignant	1	Malignant	OLC_2	0.552748	Osteo	0.552748	DKO_1	B	NA	NA	OLC_2	0.552748	Osteo	0.552748	5172	1078	Malignant_7
Set1_AAACGCTGTCACTCGG-1	AAACGCTGTCACTCGG-1	Set1	Sample-04_DJ582M11	DKO	42163	6269	5.33842	0.00474316	G1	Malignant	1	Malignant	OLC_2	0.59794	Osteo	0.714277	DKO_1	B	NA	NA	OLC_2	0.59794	Osteo	0.714277	4375	692	Malignant_7
Set1_AAACGCTGTCATCGCG-1	AAACGCTGTCATCGCG-1	Set1	Sample-04_DJ582M11	DKO	1512	720	0.462963	0	G1	Neutrophil	2	Neutrophil	NA	NA	NA	NA	DKO_1	B	granulocyte	0.986442	granulocyte	0.986442	granulocyte	0.986442	1363	89	Neutrophil_0
Set1_AAACGCTTCCAAGGGA-1	AAACGCTTCCAAGGGA-1	Set1	Sample-04_DJ582M11	DKO	23597	4427	3.11004	0.0127113	G2M	Osteoclast	4	Osteoclast	NA	NA	NA	NA	DKO_1	B	promonocyte	0.967386	promonocyte	0.967386	promonocyte	0.967386	566	43	Osteoclast_6
Set1_AAACGCTTCCGTAGTA-1	AAACGCTTCCGTAGTA-1	Set1	Sample-04_DJ582M11	DKO	1164	621	1.71821	0.257732	S	Neutrophil	2	Neutrophil	NA	NA	NA	NA	DKO_1	B	granulocyte	0.460748	granulocyte	0.460748	granulocyte	0.460748	1397	51	Neutrophil_1
Set1_AAACGCTTCGCACGGT-1	AAACGCTTCGCACGGT-1	Set1	Sample-04_DJ582M11	DKO	4771	1405	5.38671	0.0419199	S	Tcell	9	Tcell	NA	NA	NA	NA	DKO_1	B	T_cell	1	T_cell	1	T_cell	1	1968	21	Tcell_0
Set1_AAAGAACCAGCGGATA-1	AAAGAACCAGCGGATA-1	Set1	Sample-04_DJ582M11	DKO	11415	3553	7.93484	0.0087581	G1	Malignant	1	Malignant	OLC_2	0.684584	Osteo	0.7383	DKO_1	B	NA	NA	OLC_2	0.684584	Osteo	0.7383	4334	791	Malignant_7
Set1_AAAGAACGTAGCTTGT-1	AAAGAACGTAGCTTGT-1	Set1	Sample-04_DJ582M11	DKO	12046	3801	5.0552	0.00830082	G1	Endothelial	5	Endothelial	EC_arteriolar	0.871	Vascular	1	DKO_1	B	NA	NA	EC_arteriolar	0.871	Vascular	1	1301	27	Endothelial_7
Set1_AAAGAACTCGGTATGT-1	AAAGAACTCGGTATGT-1	Set1	Sample-04_DJ582M11	DKO	1873	779	7.95515	0.0533903	G1	Bcell	10	Bcell	NA	NA	NA	NA	DKO_1	B	immature_B_cell	0.980854	immature_B_cell	0.980854	immature_B_cell	0.980854	1953	0	Bcell_0
Set1_AAAGAACTCGGTTAGT-1	AAAGAACTCGGTTAGT-1	Set1	Sample-04_DJ582M11	DKO	8004	2211	5.08496	0	G1	Macrophage	6	Macrophage	NA	NA	NA	NA	DKO_1	B	monocyte	1	monocyte	1	monocyte	1	0	0	Macrophage_8
Set1_AAAGGATAGCACTGGA-1	AAAGGATAGCACTGGA-1	Set1	Sample-04_DJ582M11	DKO	1354	674	0.960118	0.14771	G2M	Neutrophil	2	Neutrophil	NA	NA	NA	NA	DKO_1	B	basophil	0.531989	basophil	0.531989	basophil	0.531989	1556	161	Neutrophil_1
Set1_AAAGGATAGGAACTCG-1	AAAGGATAGGAACTCG-1	Set1	Sample-04_DJ582M11	DKO	1001	512	4.1958	0	S	Neutrophil	2	Neutrophil	NA	NA	NA	NA	DKO_1	B	granulocyte	0.736874	granulocyte	0.736874	granulocyte	0.736874	1574	85	Neutrophil_1
Set1_AAAGGATAGTTTGCTG-1	AAAGGATAGTTTGCTG-1	Set1	Sample-04_DJ582M11	DKO	8574	2538	3.31195	0.0116618	G1	Macrophage	3	Macrophage	NA	NA	NA	NA	DKO_1	B	monocyte	1	monocyte	1	monocyte	1	0	0	Macrophage_8
Set1_AAAGGATCAAGAAACT-1	AAAGGATCAAGAAACT-1	Set1	Sample-04_DJ582M11	DKO	26813	5225	6.63086	0	G1	Malignant	1	Malignant	OLC_2	0.492974	Fibro	0.507026	DKO_1	B	NA	NA	OLC_2	0.492974	Fibro	0.507026	4881	809	Malignant_7
Set1_AAAGGATCAAGTGATA-1	AAAGGATCAAGTGATA-1	Set1	Sample-04_DJ582M11	DKO	17700	3286	6.48023	0	G1	Osteoclast	4	Osteoclast	NA	NA	NA	NA	DKO_1	B	hematopoietic_precursor_cell	0.393377	hematopoietic_precursor_cell	0.393377	hematopoietic_precursor_cell	0.393377	1177	61	Osteoclast_5
Set1_AAAGGATCACAGCCTG-1	AAAGGATCACAGCCTG-1	Set1	Sample-04_DJ582M11	DKO	15872	4081	10.7107	0.0063004	S	Malignant	1	Malignant	OLC_2	0.535999	Osteo	0.535999	DKO_1	B	NA	NA	OLC_2	0.535999	Osteo	0.535999	5037	971	Malignant_7
Set1_AAAGGATCACCTGCAG-1	AAAGGATCACCTGCAG-1	Set1	Sample-04_DJ582M11	DKO	1730	788	6.30058	0	G1	Neutrophil	2	Neutrophil	NA	NA	NA	NA	DKO_1	B	granulocyte	0.851434	granulocyte	0.851434	granulocyte	0.851434	1150	83	Neutrophil_0
Set1_AAAGGATCAGACAAAT-1	AAAGGATCAGACAAAT-1	Set1	Sample-04_DJ582M11	DKO	32106	5364	6.15442	0.00622917	S	Malignant	1	Malignant	OLC_2	0.631101	Osteo	0.631101	DKO_1	B	NA	NA	OLC_2	0.631101	Osteo	0.631101	4903	743	Malignant_7
Set1_AAAGGATCATGTCAGT-1	AAAGGATCATGTCAGT-1	Set1	Sample-04_DJ582M11	DKO	3577	1132	5.28228	0	S	Tcell	9	Tcell	NA	NA	NA	NA	DKO_1	B	T_cell	1	T_cell	1	T_cell	1	1322	0	Tcell_0
Set1_AAAGGATGTCACTGAT-1	AAAGGATGTCACTGAT-1	Set1	Sample-04_DJ582M11	DKO	1991	771	5.57509	0.452034	S	Bcell	10	Bcell	NA	NA	NA	NA	DKO_1	B	immature_B_cell	0.985122	immature_B_cell	0.985122	immature_B_cell	0.985122	1610	0	Bcell_0
Set1_AAAGGATTCGGTCACG-1	AAAGGATTCGGTCACG-1	Set1	Sample-04_DJ582M11	DKO	2645	944	0.491493	0	S	Neutrophil	2	Neutrophil	NA	NA	NA	NA	DKO_1	B	granulocyte	0.988334	granulocyte	0.988334	granulocyte	0.988334	1362	103	Neutrophil_0
Set1_AAAGGATTCGTACACA-1	AAAGGATTCGTACACA-1	Set1	Sample-04_DJ582M11	DKO	17758	4624	5.18639	0.0168938	S	Malignant	1	Malignant	OLC_2	0.73331	Osteo	0.73331	DKO_1	B	NA	NA	OLC_2	0.73331	Osteo	0.73331	4478	649	Malignant_7
Set1_AAAGGGCAGAGCCCAA-1	AAAGGGCAGAGCCCAA-1	Set1	Sample-04_DJ582M11	DKO	3447	1675	4.84339	0	G2M	Endothelial	5	Endothelial	EC_arteriolar	0.926628	Vascular	1	DKO_1	B	NA	NA	EC_arteriolar	0.926628	Vascular	1	2298	0	Endothelial_8
Set1_AAAGGGCGTGATTCAC-1	AAAGGGCGTGATTCAC-1	Set1	Sample-04_DJ582M11	DKO	11372	3383	10.8512	0.00879353	G1	Malignant	7	Malignant	OLC_2	0.700449	Osteo	0.700449	DKO_1	B	NA	NA	OLC_2	0.700449	Osteo	0.700449	3879	546	Malignant_4
Set1_AAAGGGCTCTAAGGAA-1	AAAGGGCTCTAAGGAA-1	Set1	Sample-04_DJ582M11	DKO	2257	1297	5.05095	0	G1	Endothelial	5	Endothelial	EC_arteriolar	0.98396	Vascular	1	DKO_1	B	NA	NA	EC_arteriolar	0.98396	Vascular	1	2155	87	Endothelial_7
Set1_AAAGGTAAGGGTTTCT-1	AAAGGTAAGGGTTTCT-1	Set1	Sample-04_DJ582M11	DKO	1487	601	1.07599	0	G1	Neutrophil	2	Neutrophil	NA	NA	NA	NA	DKO_1	B	granulocyte	0.964168	granulocyte	0.964168	granulocyte	0.964168	1106	53	Neutrophil_0
Set1_AAAGGTAAGTCTTCGA-1	AAAGGTAAGTCTTCGA-1	Set1	Sample-04_DJ582M11	DKO	18990	4285	8.03496	0.00526537	G1	Malignant	1	Malignant	Fibro_1	0.655368	Fibro	0.655368	DKO_1	B	NA	NA	Fibro_1	0.655368	Fibro	0.655368	5179	971	Malignant_7
Set1_AAAGGTACACGACTAT-1	AAAGGTACACGACTAT-1	Set1	Sample-04_DJ582M11	DKO	1128	660	0.265957	0	S	Neutrophil	2	Neutrophil	NA	NA	NA	NA	DKO_1	B	basophil	0.639498	basophil	0.639498	basophil	0.639498	1285	47	Neutrophil_1
Set1_AAAGGTAGTAATCAAG-1	AAAGGTAGTAATCAAG-1	Set1	Sample-04_DJ582M11	DKO	29313	5678	7.03077	0.00341134	G2M	Malignant	1	Malignant	OLC_2	0.578495	Osteo	0.578495	DKO_1	B	NA	NA	OLC_2	0.578495	Osteo	0.578495	4429	610	Malignant_7
Set1_AAAGGTAGTCAATCTG-1	AAAGGTAGTCAATCTG-1	Set1	Sample-04_DJ582M11	DKO	12903	3775	7.85028	0.00774954	G1	Malignant	1	Malignant	OLC_2	0.749092	Osteo	0.749092	DKO_1	B	NA	NA	OLC_2	0.749092	Osteo	0.749092	4580	915	Malignant_7
Set1_AAAGGTATCAAGTCGT-1	AAAGGTATCAAGTCGT-1	Set1	Sample-04_DJ582M11	DKO	1070	583	2.42991	0	G2M	Neutrophil	2	Neutrophil	NA	NA	NA	NA	DKO_1	B	basophil	0.623831	basophil	0.623831	basophil	0.623831	1349	201	Neutrophil_1
Set1_AAAGGTATCCACGGAC-1	AAAGGTATCCACGGAC-1	Set1	Sample-04_DJ582M11	DKO	2270	950	7.13656	0.0440529	S	Bcell	10	Bcell	NA	NA	NA	NA	DKO_1	B	immature_B_cell	1	immature_B_cell	1	immature_B_cell	1	1666	0	Bcell_0
Set1_AAAGTCCCAAGCCATT-1	AAAGTCCCAAGCCATT-1	Set1	Sample-04_DJ582M11	DKO	17261	4136	3.63826	0.00579341	G1	Malignant	1	Malignant	OLC_2	0.582794	Osteo	0.582794	DKO_1	B	NA	NA	OLC_2	0.582794	Osteo	0.582794	5043	959	Malignant_7
Set1_AAAGTCCCACAGCGCT-1	AAAGTCCCACAGCGCT-1	Set1	Sample-04_DJ582M11	DKO	35329	5644	7.46674	0.0141523	G1	Malignant	1	Malignant	OLC_2	0.540138	Osteo	0.540138	DKO_1	B	NA	NA	OLC_2	0.540138	Osteo	0.540138	4429	610	Malignant_7
Set1_AAAGTCCCACTGCTTC-1	AAAGTCCCACTGCTTC-1	Set1	Sample-04_DJ582M11	DKO	1528	785	8.37148	0	S	Bcell	10	Bcell	NA	NA	NA	NA	DKO_1	B	immature_B_cell	0.975662	immature_B_cell	0.975662	immature_B_cell	0.975662	1661	0	Bcell_0
Set1_AAAGTCCCAGCGAACA-1	AAAGTCCCAGCGAACA-1	Set1	Sample-04_DJ582M11	DKO	1257	665	0.795545	0.0795545	S	Neutrophil	2	Neutrophil	NA	NA	NA	NA	DKO_1	B	basophil	0.4274	basophil	0.4274	basophil	0.4274	1364	51	Neutrophil_5
Set1_AAAGTCCCAGTCAGCC-1	AAAGTCCCAGTCAGCC-1	Set1	Sample-04_DJ582M11	DKO	2744	1035	4.70117	0	S	Tcell	9	Tcell	NA	NA	NA	NA	DKO_1	B	T_cell	1	T_cell	1	T_cell	1	2154	24	Tcell_0
Set1_AAAGTCCCATCTAGAC-1	AAAGTCCCATCTAGAC-1	Set1	Sample-04_DJ582M11	DKO	7748	2427	4.22044	0.0129066	G1	Macrophage	3	Macrophage	NA	NA	NA	NA	DKO_1	B	monocyte	1	monocyte	1	monocyte	1	0	0	Macrophage_8
Set1_AAAGTCCGTCAGCTTA-1	AAAGTCCGTCAGCTTA-1	Set1	Sample-04_DJ582M11	DKO	36897	5566	1.53938	0.00813052	S	Osteoclast	4	Osteoclast	NA	NA	NA	NA	DKO_1	B	late_pro_B_cell	0.336021	late_pro_B_cell	0.336021	late_pro_B_cell	0.336021	1067	64	Osteoclast_6
Set1_AAAGTCCGTTTGTGGT-1	AAAGTCCGTTTGTGGT-1	Set1	Sample-04_DJ582M11	DKO	5240	1572	3.43511	0.019084	S	Macrophage	6	Macrophage	NA	NA	NA	NA	DKO_1	B	monocyte	1	monocyte	1	monocyte	1	0	0	Macrophage_8
Set1_AAAGTGAAGAGTGGCT-1	AAAGTGAAGAGTGGCT-1	Set1	Sample-04_DJ582M11	DKO	1009	577	0.594648	0	G1	Neutrophil	2	Neutrophil	NA	NA	NA	NA	DKO_1	B	granulocyte	0.900266	granulocyte	0.900266	granulocyte	0.900266	1319	87	Neutrophil_0
Set1_AAAGTGACAGAGGCTA-1	AAAGTGACAGAGGCTA-1	Set1	Sample-04_DJ582M11	DKO	2593	1036	0.887003	0.0385654	G2M	Neutrophil	2	Neutrophil	NA	NA	NA	NA	DKO_1	B	granulocyte	0.874527	granulocyte	0.874527	granulocyte	0.874527	1150	83	Neutrophil_1
Set1_AAAGTGAGTACCTTCC-1	AAAGTGAGTACCTTCC-1	Set1	Sample-04_DJ582M11	DKO	2232	946	0.896057	0.0896057	S	Neutrophil	2	Neutrophil	NA	NA	NA	NA	DKO_1	B	granulocyte	1	granulocyte	1	granulocyte	1	1023	51	Neutrophil_0
Set1_AAAGTGAGTGAGCTCC-1	AAAGTGAGTGAGCTCC-1	Set1	Sample-04_DJ582M11	DKO	5856	1970	1.99727	0	G1	Fibroblast	11	Fibroblast	Fibro_1	0.985719	Fibro	1	DKO_1	B	NA	NA	Fibro_1	0.985719	Fibro	1	1522	55	Fibroblast_0
Set1_AAAGTGAGTTACTCAG-1	AAAGTGAGTTACTCAG-1	Set1	Sample-04_DJ582M11	DKO	54024	6814	5.72894	0.00370206	G1	Malignant	1	Malignant	OLC_2	0.50893	Osteo	0.50893	DKO_1	B	NA	NA	OLC_2	0.50893	Osteo	0.50893	4571	619	Malignant_7
Set1_AAAGTGATCCGATTAG-1	AAAGTGATCCGATTAG-1	Set1	Sample-04_DJ582M11	DKO	9741	2588	5.25613	0.0205318	G1	Macrophage	3	Macrophage	NA	NA	NA	NA	DKO_1	B	monocyte	0.970227	monocyte	0.970227	monocyte	0.970227	0	0	Macrophage_8
Set1_AAATGGAAGAGGGTAA-1	AAATGGAAGAGGGTAA-1	Set1	Sample-04_DJ582M11	DKO	5336	1899	4.14168	0	G1	Macrophage	3	Macrophage	NA	NA	NA	NA	DKO_1	B	monocyte	1	monocyte	1	monocyte	1	0	0	Macrophage_8
Set1_AAATGGACAATTCTTC-1	AAATGGACAATTCTTC-1	Set1	Sample-04_DJ582M11	DKO	4031	1411	2.05904	0.0248077	G1	Macrophage	6	Macrophage	NA	NA	NA	NA	DKO_1	B	monocyte	1	monocyte	1	monocyte	1	0	0	Macrophage_8
Set1_AAATGGAGTAACACCT-1	AAATGGAGTAACACCT-1	Set1	Sample-04_DJ582M11	DKO	1210	620	1.73554	0	S	Neutrophil	2	Neutrophil	NA	NA	NA	NA	DKO_1	B	granulocyte	0.692475	granulocyte	0.692475	granulocyte	0.692475	1461	73	Neutrophil_1
Set1_AAATGGAGTGAGTCAG-1	AAATGGAGTGAGTCAG-1	Set1	Sample-04_DJ582M11	DKO	1121	501	1.15968	0.0892061	G1	Neutrophil	2	Neutrophil	NA	NA	NA	NA	DKO_1	B	granulocyte	0.942347	granulocyte	0.942347	granulocyte	0.942347	1184	78	Neutrophil_0
Set1_AAATGGAGTTCAACGT-1	AAATGGAGTTCAACGT-1	Set1	Sample-04_DJ582M11	DKO	5614	1864	3.3844	0	G1	Macrophage	3	Macrophage	NA	NA	NA	NA	DKO_1	B	monocyte	1	monocyte	1	monocyte	1	0	0	Macrophage_8
Set1_AAATGGATCAAACGAA-1	AAATGGATCAAACGAA-1	Set1	Sample-04_DJ582M11	DKO	12240	2714	4.29703	0.00816927	G2M	Unclassified	10	Bcell	NA	NA	NA	NA	DKO_1	B	NA	NA	NA	NA	NA	NA	1639	0	Bcell_3
Set1_AAATGGATCGCACTCT-1	AAATGGATCGCACTCT-1	Set1	Sample-04_DJ582M11	DKO	6520	1833	3.45039	0.0153351	G2M	Macrophage	3	Macrophage	NA	NA	NA	NA	DKO_1	B	monocyte	1	monocyte	1	monocyte	1	0	0	Macrophage_8
Set1_AAATGGATCTGGCCAG-1	AAATGGATCTGGCCAG-1	Set1	Sample-04_DJ582M11	DKO	40246	6094	6.64646	0.00745397	G1	Malignant	1	Malignant	OLC_2	0.563529	Osteo	0.563529	DKO_1	B	NA	NA	OLC_2	0.563529	Osteo	0.563529	4881	809	Malignant_7
Set1_AACAAAGAGTGACACG-1	AACAAAGAGTGACACG-1	Set1	Sample-04_DJ582M11	DKO	4144	1539	5.30888	0.0241313	G1	Macrophage	3	Macrophage	NA	NA	NA	NA	DKO_1	B	monocyte	1	monocyte	1	monocyte	1	0	0	Macrophage_1
Set1_AACAAAGGTCAAAGCG-1	AACAAAGGTCAAAGCG-1	Set1	Sample-04_DJ582M11	DKO	2458	942	7.44205	0	S	Bcell	10	Bcell	NA	NA	NA	NA	DKO_1	B	immature_B_cell	0.984949	immature_B_cell	0.984949	immature_B_cell	0.984949	1920	0	Bcell_2
Set1_AACAAAGGTCCTCCTA-1	AACAAAGGTCCTCCTA-1	Set1	Sample-04_DJ582M11	DKO	1745	679	5.38682	0.0573066	G1	Neutrophil	2	Neutrophil	NA	NA	NA	NA	DKO_1	B	granulocyte	0.869821	granulocyte	0.869821	granulocyte	0.869821	1469	64	Neutrophil_0
Set1_AACAAAGGTTGTTGCA-1	AACAAAGGTTGTTGCA-1	Set1	Sample-04_DJ582M11	DKO	1853	713	7.01565	0	S	Tcell	9	Tcell	NA	NA	NA	NA	DKO_1	B	T_cell	1	T_cell	1	T_cell	1	1441	0	Tcell_0
Set1_AACAAAGTCACCTCGT-1	AACAAAGTCACCTCGT-1	Set1	Sample-04_DJ582M11	DKO	1106	545	1.7179	0.0904159	G2M	Neutrophil	2	Neutrophil	NA	NA	NA	NA	DKO_1	B	granulocyte	0.539739	granulocyte	0.539739	granulocyte	0.539739	1285	47	Neutrophil_1
Set1_AACAAAGTCCACGGAC-1	AACAAAGTCCACGGAC-1	Set1	Sample-04_DJ582M11	DKO	3220	1466	6.42857	0	G1	Unclassified	8	Malignant	NA	NA	NA	NA	DKO_1	B	NA	NA	NA	NA	NA	NA	977	51	Malignant_4
Set1_AACAAAGTCTATACGG-1	AACAAAGTCTATACGG-1	Set1	Sample-04_DJ582M11	DKO	15588	3871	3.124	0.00641478	G1	Fibroblast	11	Fibroblast	Fibro_1	0.970229	Fibro	1	DKO_1	B	NA	NA	Fibro_1	0.970229	Fibro	1	1522	55	Fibroblast_0
Set1_AACAACCCACTGCACG-1	AACAACCCACTGCACG-1	Set1	Sample-04_DJ582M11	DKO	8977	2557	2.90743	0.0222792	S	Macrophage	3	Macrophage	NA	NA	NA	NA	DKO_1	B	monocyte	1	monocyte	1	monocyte	1	0	0	Macrophage_8
Set1_AACAACCCAGCAGATG-1	AACAACCCAGCAGATG-1	Set1	Sample-04_DJ582M11	DKO	1003	522	1.29611	0	G1	Neutrophil	2	Neutrophil	NA	NA	NA	NA	DKO_1	B	granulocyte	0.711837	granulocyte	0.711837	granulocyte	0.711837	1563	136	Neutrophil_0
Set1_AACAAGAAGGCGAAGG-1	AACAAGAAGGCGAAGG-1	Set1	Sample-04_DJ582M11	DKO	1019	528	4.31796	0	G2M	Neutrophil	2	Neutrophil	NA	NA	NA	NA	DKO_1	B	granulocyte	0.524225	granulocyte	0.524225	granulocyte	0.524225	1461	73	Neutrophil_1
Set1_AACAAGAGTAACATAG-1	AACAAGAGTAACATAG-1	Set1	Sample-04_DJ582M11	DKO	28685	5141	6.14956	0.00348614	G1	Malignant	1	Malignant	OLC_2	0.451361	Fibro	0.548639	DKO_1	B	NA	NA	OLC_2	0.451361	Fibro	0.548639	4881	809	Malignant_7
Set1_AACAAGATCGCTGTCT-1	AACAAGATCGCTGTCT-1	Set1	Sample-04_DJ582M11	DKO	7923	2489	3.23028	0.0252366	G1	Fibroblast	11	Fibroblast	Fibro_1	0.984157	Fibro	1	DKO_1	B	NA	NA	Fibro_1	0.984157	Fibro	1	2095	56	Fibroblast_0
Set1_AACACACCAAGAAATC-1	AACACACCAAGAAATC-1	Set1	Sample-04_DJ582M11	DKO	5948	1955	5.39677	0	G1	Macrophage	6	Macrophage	NA	NA	NA	NA	DKO_1	B	monocyte	1	monocyte	1	monocyte	1	0	0	Macrophage_8
Set1_AACACACGTCATGGCC-1	AACACACGTCATGGCC-1	Set1	Sample-04_DJ582M11	DKO	14188	4103	11.2693	0	G1	Malignant	1	Malignant	OLC_2	0.598149	Osteo	0.598149	DKO_1	B	NA	NA	OLC_2	0.598149	Osteo	0.598149	4741	1005	Malignant_7
Set1_AACACACGTGGATGAC-1	AACACACGTGGATGAC-1	Set1	Sample-04_DJ582M11	DKO	10548	2623	3.75427	0.0189609	G2M	Osteoclast	4	Osteoclast	NA	NA	NA	NA	DKO_1	B	promonocyte	0.773133	promonocyte	0.773133	promonocyte	0.773133	846	0	Osteoclast_4
Set1_AACAGGGCAGGATTCT-1	AACAGGGCAGGATTCT-1	Set1	Sample-04_DJ582M11	DKO	1140	542	3.33333	0.0877193	G2M	Bcell	10	Bcell	NA	NA	NA	NA	DKO_1	B	immature_B_cell	0.981289	immature_B_cell	0.981289	immature_B_cell	0.981289	1090	0	Bcell_0
Set1_AACAGGGGTACAACGG-1	AACAGGGGTACAACGG-1	Set1	Sample-04_DJ582M11	DKO	11916	3220	6.143	0.0167842	G1	Macrophage	3	Macrophage	NA	NA	NA	NA	DKO_1	B	monocyte	0.964194	monocyte	0.964194	monocyte	0.964194	0	0	Macrophage_8
Set1_AACAGGGGTCGTTTCC-1	AACAGGGGTCGTTTCC-1	Set1	Sample-04_DJ582M11	DKO	2318	785	0.733391	0	S	Neutrophil	2	Neutrophil	NA	NA	NA	NA	DKO_1	B	granulocyte	1	granulocyte	1	granulocyte	1	1800	47	Neutrophil_2
Set1_AACAGGGTCACCACAA-1	AACAGGGTCACCACAA-1	Set1	Sample-04_DJ582M11	DKO	7737	2505	2.55913	0	G1	Fibroblast	11	Fibroblast	Fibro_1	0.398892	Fibro	0.903471	DKO_1	B	NA	NA	Fibro_1	0.398892	Fibro	0.903471	1522	55	Fibroblast_0
Set1_AACCAACAGACGTCGA-1	AACCAACAGACGTCGA-1	Set1	Sample-04_DJ582M11	DKO	11023	2597	2.7939	0.00907112	G1	Macrophage	6	Macrophage	NA	NA	NA	NA	DKO_1	B	monocyte	1	monocyte	1	monocyte	1	0	0	Macrophage_8
Set1_AACCAACGTAGACACG-1	AACCAACGTAGACACG-1	Set1	Sample-04_DJ582M11	DKO	3824	1733	3.16423	0	G2M	Tcell	9	Tcell	NA	NA	NA	NA	DKO_1	B	T_cell	1	T_cell	1	T_cell	1	1312	0	Tcell_6
Set1_AACCAACTCATCGACA-1	AACCAACTCATCGACA-1	Set1	Sample-04_DJ582M11	DKO	10009	3338	5.48452	0.00999001	S	Malignant	7	Malignant	OLC_2	0.934194	Osteo	0.934194	DKO_1	B	NA	NA	OLC_2	0.934194	Osteo	0.934194	3879	546	Malignant_4
Set1_AACCAACTCTTCTGGC-1	AACCAACTCTTCTGGC-1	Set1	Sample-04_DJ582M11	DKO	8580	2409	3.37995	0	G1	Macrophage	3	Macrophage	NA	NA	NA	NA	DKO_1	B	monocyte	1	monocyte	1	monocyte	1	0	0	Macrophage_8
Set1_AACCACACAGAGTGTG-1	AACCACACAGAGTGTG-1	Set1	Sample-04_DJ582M11	DKO	1190	577	1.17647	0.168067	G1	Neutrophil	2	Neutrophil	NA	NA	NA	NA	DKO_1	B	granulocyte	0.961197	granulocyte	0.961197	granulocyte	0.961197	1295	78	Neutrophil_0
Set1_AACCACACATTACGGT-1	AACCACACATTACGGT-1	Set1	Sample-04_DJ582M11	DKO	5998	2017	2.83428	0	G1	Macrophage	3	Macrophage	NA	NA	NA	NA	DKO_1	B	monocyte	0.91589	monocyte	0.91589	monocyte	0.91589	0	0	Macrophage_8
Set1_AACCACAGTAGAGCTG-1	AACCACAGTAGAGCTG-1	Set1	Sample-04_DJ582M11	DKO	16320	4343	4.23355	0	G2M	Malignant	7	Malignant	OLC_2	0.814828	Osteo	0.836862	DKO_1	B	NA	NA	OLC_2	0.814828	Osteo	0.836862	3879	546	Malignant_4
Set1_AACCACAGTCTTTATC-1	AACCACAGTCTTTATC-1	Set1	Sample-04_DJ582M11	DKO	1044	592	6.03448	1.14943	G2M	Neutrophil	2	Neutrophil	NA	NA	NA	NA	DKO_1	B	basophil	0.572079	basophil	0.572079	basophil	0.572079	1522	114	Neutrophil_1
Set1_AACCACAGTGCGCTCA-1	AACCACAGTGCGCTCA-1	Set1	Sample-04_DJ582M11	DKO	30328	5622	7.74202	0.00329728	S	Malignant	1	Malignant	OLC_2	0.792479	Osteo	0.792479	DKO_1	B	NA	NA	OLC_2	0.792479	Osteo	0.792479	4728	827	Malignant_7
Set1_AACCACATCATTTGCT-1	AACCACATCATTTGCT-1	Set1	Sample-04_DJ582M11	DKO	10106	2925	4.42268	0.0197883	G1	Macrophage	3	Macrophage	NA	NA	NA	NA	DKO_1	B	monocyte	1	monocyte	1	monocyte	1	0	0	Macrophage_8
Set1_AACCATGGTCGGTGTC-1	AACCATGGTCGGTGTC-1	Set1	Sample-04_DJ582M11	DKO	3412	1537	7.98713	0	G1	Endothelial	5	Endothelial	EC_arterial	0.977647	Vascular	1	DKO_1	B	NA	NA	EC_arterial	0.977647	Vascular	1	2109	47	Endothelial_2
Set1_AACCATGGTGCCTACG-1	AACCATGGTGCCTACG-1	Set1	Sample-04_DJ582M11	DKO	9156	2661	4.56481	0.0109206	G1	Macrophage	3	Macrophage	NA	NA	NA	NA	DKO_1	B	monocyte	0.946875	monocyte	0.946875	monocyte	0.946875	0	0	Macrophage_8
Set1_AACCATGGTGGGTATG-1	AACCATGGTGGGTATG-1	Set1	Sample-04_DJ582M11	DKO	28723	3889	11.2976	0.0104446	G1	Osteoclast	4	Osteoclast	NA	NA	NA	NA	DKO_1	B	hematopoietic_precursor_cell	0.562275	hematopoietic_precursor_cell	0.562275	hematopoietic_precursor_cell	0.562275	1519	99	Osteoclast_5
Set1_AACCATGTCAGCGCGT-1	AACCATGTCAGCGCGT-1	Set1	Sample-04_DJ582M11	DKO	7098	2083	4.80349	0.0140865	G1	Unclassified	10	Bcell	NA	NA	NA	NA	DKO_1	B	NA	NA	NA	NA	NA	NA	1746	0	Bcell_2
Set1_AACCATGTCCCGGTAG-1	AACCATGTCCCGGTAG-1	Set1	Sample-04_DJ582M11	DKO	13066	3128	4.3242	0.0153069	G1	Macrophage	3	Macrophage	NA	NA	NA	NA	DKO_1	B	monocyte	0.9183	monocyte	0.9183	monocyte	0.9183	0	0	Macrophage_8
Set1_AACCCAAAGACCATAA-1	AACCCAAAGACCATAA-1	Set1	Sample-04_DJ582M11	DKO	15196	3666	5.64511	0.0131588	S	Malignant	1	Malignant	OLC_2	0.498694	Osteo	0.644198	DKO_1	B	NA	NA	OLC_2	0.498694	Osteo	0.644198	4334	791	Malignant_7
Set1_AACCCAAAGAGCATTA-1	AACCCAAAGAGCATTA-1	Set1	Sample-04_DJ582M11	DKO	1158	522	1.38169	0.0863558	G1	Neutrophil	2	Neutrophil	NA	NA	NA	NA	DKO_1	B	granulocyte	0.852081	granulocyte	0.852081	granulocyte	0.852081	1508	51	Neutrophil_1
Set1_AACCCAAAGCCGATAG-1	AACCCAAAGCCGATAG-1	Set1	Sample-04_DJ582M11	DKO	18693	3676	2.88801	0	G2M	Osteoclast	4	Osteoclast	NA	NA	NA	NA	DKO_1	B	promonocyte	0.489198	promonocyte	0.489198	promonocyte	0.489198	812	57	Osteoclast_4
Set1_AACCCAACACGACGCT-1	AACCCAACACGACGCT-1	Set1	Sample-04_DJ582M11	DKO	42349	6668	6.6207	0.00472233	S	Malignant	1	Malignant	OLC_2	0.700517	Osteo	0.700517	DKO_1	B	NA	NA	OLC_2	0.700517	Osteo	0.700517	5179	971	Malignant_7
Set1_AACCCAAGTCCACAGC-1	AACCCAAGTCCACAGC-1	Set1	Sample-04_DJ582M11	DKO	25152	4630	2.87452	0.00795165	G1	Osteoclast	4	Osteoclast	NA	NA	NA	NA	DKO_1	B	hematopoietic_precursor_cell	0.590266	hematopoietic_precursor_cell	0.590266	hematopoietic_precursor_cell	0.590266	1617	62	Osteoclast_5
Set1_AACCCAAGTTGTCCCT-1	AACCCAAGTTGTCCCT-1	Set1	Sample-04_DJ582M11	DKO	12375	3092	1.22818	0.00808016	G1	Macrophage	3	Macrophage	NA	NA	NA	NA	DKO_1	B	monocyte	1	monocyte	1	monocyte	1	0	0	Macrophage_8
Set1_AACCCAATCAAGTCTG-1	AACCCAATCAAGTCTG-1	Set1	Sample-04_DJ582M11	DKO	1348	691	0.593472	0.074184	G1	Neutrophil	2	Neutrophil	NA	NA	NA	NA	DKO_1	B	granulocyte	0.786127	granulocyte	0.786127	granulocyte	0.786127	1377	54	Neutrophil_1
Set1_AACCCAATCACCTCAC-1	AACCCAATCACCTCAC-1	Set1	Sample-04_DJ582M11	DKO	1004	577	3.88446	0.0996016	G2M	Neutrophil	2	Neutrophil	NA	NA	NA	NA	DKO_1	B	basophil	0.630101	basophil	0.630101	basophil	0.630101	1447	49	Neutrophil_1
Set1_AACCCAATCGATACAC-1	AACCCAATCGATACAC-1	Set1	Sample-04_DJ582M11	DKO	7484	2237	4.28915	0.0267237	G1	Macrophage	6	Macrophage	NA	NA	NA	NA	DKO_1	B	monocyte	0.981549	monocyte	0.981549	monocyte	0.981549	0	0	Macrophage_8
Set1_AACCCAATCGCCGAAC-1	AACCCAATCGCCGAAC-1	Set1	Sample-04_DJ582M11	DKO	21686	2513	1.2398	0	G2M	Unclassified	6	Macrophage	NA	NA	NA	NA	DKO_1	B	NA	NA	NA	NA	NA	NA	0	0	Macrophage_17
Set1_AACCTGAAGACATATG-1	AACCTGAAGACATATG-1	Set1	Sample-04_DJ582M11	DKO	5618	1862	2.04699	0	G1	Macrophage	6	Macrophage	NA	NA	NA	NA	DKO_1	B	monocyte	1	monocyte	1	monocyte	1	0	0	Macrophage_8
Set1_AACCTGACAATGCTCA-1	AACCTGACAATGCTCA-1	Set1	Sample-04_DJ582M11	DKO	1358	622	2.50368	0	G1	Fibroblast	11	Fibroblast	Fibro_1	0.652637	Fibro	0.686686	DKO_1	B	NA	NA	Fibro_1	0.652637	Fibro	0.686686	1714	162	Fibroblast_0
Set1_AACCTGACAGATTAAG-1	AACCTGACAGATTAAG-1	Set1	Sample-04_DJ582M11	DKO	3232	1700	7.14728	0	G1	Endothelial	5	Endothelial	EC_arteriolar	1	Vascular	1	DKO_1	B	NA	NA	EC_arteriolar	1	Vascular	1	1506	0	Endothelial_7
Set1_AACCTGACAGCCTTCT-1	AACCTGACAGCCTTCT-1	Set1	Sample-04_DJ582M11	DKO	4546	1419	0.659486	0	G2M	Neutrophil	2	Neutrophil	NA	NA	NA	NA	DKO_1	B	granulocyte	1	granulocyte	1	granulocyte	1	1314	46	Neutrophil_2
Set1_AACCTGAGTCCAGCCA-1	AACCTGAGTCCAGCCA-1	Set1	Sample-04_DJ582M11	DKO	2214	977	4.78771	0.0451671	G2M	Bcell	10	Bcell	NA	NA	NA	NA	DKO_1	B	immature_B_cell	0.974216	immature_B_cell	0.974216	immature_B_cell	0.974216	1362	0	Bcell_2
Set1_AACCTGAGTCCCGTGA-1	AACCTGAGTCCCGTGA-1	Set1	Sample-04_DJ582M11	DKO	34154	5672	7.93126	0.00878323	G1	Malignant	1	Malignant	OLC_2	0.593648	Osteo	0.593648	DKO_1	B	NA	NA	OLC_2	0.593648	Osteo	0.593648	5179	971	Malignant_7
Set1_AACCTGAGTGGGCTTC-1	AACCTGAGTGGGCTTC-1	Set1	Sample-04_DJ582M11	DKO	3187	1618	7.59335	0.0313775	G1	Unclassified	8	Malignant	NA	NA	NA	NA	DKO_1	B	NA	NA	NA	NA	NA	NA	977	51	Malignant_4
Set1_AACCTGATCCGTTGAA-1	AACCTGATCCGTTGAA-1	Set1	Sample-04_DJ582M11	DKO	1052	413	3.70722	0	S	Neutrophil	2	Neutrophil	NA	NA	NA	NA	DKO_1	B	granulocyte	0.69162	granulocyte	0.69162	granulocyte	0.69162	1564	92	Neutrophil_0
Set1_AACCTTTCACAGAAGC-1	AACCTTTCACAGAAGC-1	Set1	Sample-04_DJ582M11	DKO	1119	630	2.68097	0.0893655	G1	Neutrophil	2	Neutrophil	NA	NA	NA	NA	DKO_1	B	granulocyte	0.603918	granulocyte	0.603918	granulocyte	0.603918	1278	52	Neutrophil_0
Set1_AACCTTTGTCATCGGC-1	AACCTTTGTCATCGGC-1	Set1	Sample-04_DJ582M11	DKO	2425	970	4.03957	0	S	Tcell	9	Tcell	NA	NA	NA	NA	DKO_1	B	T_cell	1	T_cell	1	T_cell	1	1606	0	Tcell_0
Set1_AACCTTTGTCTGCAAT-1	AACCTTTGTCTGCAAT-1	Set1	Sample-04_DJ582M11	DKO	3956	1473	2.67947	0	G1	Macrophage	6	Macrophage	NA	NA	NA	NA	DKO_1	B	monocyte	1	monocyte	1	monocyte	1	0	0	Macrophage_8
Set1_AACCTTTGTCTGCATA-1	AACCTTTGTCTGCATA-1	Set1	Sample-04_DJ582M11	DKO	11729	3546	3.81107	0.0170518	S	Macrophage	3	Macrophage	NA	NA	NA	NA	DKO_1	B	monocyte	1	monocyte	1	monocyte	1	0	0	Macrophage_7
Set1_AACCTTTGTGGCGCTT-1	AACCTTTGTGGCGCTT-1	Set1	Sample-04_DJ582M11	DKO	1210	548	3.05785	0	G2M	Neutrophil	2	Neutrophil	NA	NA	NA	NA	DKO_1	B	granulocyte	0.944777	granulocyte	0.944777	granulocyte	0.944777	1626	98	Neutrophil_0
Set1_AACCTTTTCACTTATC-1	AACCTTTTCACTTATC-1	Set1	Sample-04_DJ582M11	DKO	2484	989	3.82294	0	G1	Tcell	9	Tcell	NA	NA	NA	NA	DKO_1	B	T_cell	1	T_cell	1	T_cell	1	1797	40	Tcell_0
Set1_AACGAAAAGGGCAGTT-1	AACGAAAAGGGCAGTT-1	Set1	Sample-04_DJ582M11	DKO	1172	598	0.853242	0	G2M	Neutrophil	2	Neutrophil	NA	NA	NA	NA	DKO_1	B	granulocyte	0.733919	granulocyte	0.733919	granulocyte	0.733919	1447	49	Neutrophil_1
Set1_AACGAAAAGGTCACCC-1	AACGAAAAGGTCACCC-1	Set1	Sample-04_DJ582M11	DKO	32949	5734	6.28528	0.0030349	G1	Malignant	1	Malignant	Fibro_1	0.475579	Fibro	0.576777	DKO_1	B	NA	NA	Fibro_1	0.475579	Fibro	0.576777	4818	665	Malignant_7
Set1_AACGAAAAGTTGGCGA-1	AACGAAAAGTTGGCGA-1	Set1	Sample-04_DJ582M11	DKO	1219	656	1.88525	0	G2M	Neutrophil	2	Neutrophil	NA	NA	NA	NA	DKO_1	B	granulocyte	0.6716	granulocyte	0.6716	granulocyte	0.6716	1593	98	Neutrophil_1
Set1_AACGAAACACGACGTC-1	AACGAAACACGACGTC-1	Set1	Sample-04_DJ582M11	DKO	42076	6582	6.32427	0.0047533	S	Malignant	1	Malignant	OLC_2	0.597963	Osteo	0.597963	DKO_1	B	NA	NA	OLC_2	0.597963	Osteo	0.597963	4571	619	Malignant_7
Set1_AACGAAACACTCTAGA-1	AACGAAACACTCTAGA-1	Set1	Sample-04_DJ582M11	DKO	1203	565	0.665004	0	S	Neutrophil	2	Neutrophil	NA	NA	NA	NA	DKO_1	B	basophil	0.63554	basophil	0.63554	basophil	0.63554	1806	43	Neutrophil_1
Set1_AACGAAATCCGTCAAA-1	AACGAAATCCGTCAAA-1	Set1	Sample-04_DJ582M11	DKO	25187	4773	11.4662	0	S	Malignant	1	Malignant	OLC_2	0.37244	Fibro	0.62756	DKO_1	B	NA	NA	OLC_2	0.37244	Fibro	0.62756	5037	971	Malignant_7
Set1_AACGGGAAGACCAGCA-1	AACGGGAAGACCAGCA-1	Set1	Sample-04_DJ582M11	DKO	21680	3901	2.61058	0	G1	Osteoclast	4	Osteoclast	NA	NA	NA	NA	DKO_1	B	promonocyte	0.387321	promonocyte	0.387321	promonocyte	0.387321	1207	64	Osteoclast_5
Set1_AACGGGACAAGTCCCG-1	AACGGGACAAGTCCCG-1	Set1	Sample-04_DJ582M11	DKO	4463	1856	4.03316	0.0448129	G1	Endothelial	5	Endothelial	EC_arteriolar	0.965866	Vascular	1	DKO_1	B	NA	NA	EC_arteriolar	0.965866	Vascular	1	2247	146	Endothelial_7
Set1_AACGTCAAGACCAACG-1	AACGTCAAGACCAACG-1	Set1	Sample-04_DJ582M11	DKO	1158	583	2.41796	0	G2M	Neutrophil	2	Neutrophil	NA	NA	NA	NA	DKO_1	B	granulocyte	0.501258	granulocyte	0.501258	granulocyte	0.501258	1528	50	Neutrophil_1
Set1_AACGTCAAGAGTCCGA-1	AACGTCAAGAGTCCGA-1	Set1	Sample-04_DJ582M11	DKO	7994	2666	6.27971	0	G1	Endothelial	5	Endothelial	EC_arteriolar	1	Vascular	1	DKO_1	B	NA	NA	EC_arteriolar	1	Vascular	1	1554	25	Endothelial_4
Set1_AACGTCACACCGCTGA-1	AACGTCACACCGCTGA-1	Set1	Sample-04_DJ582M11	DKO	4176	2025	5.07663	0.0239464	G1	Endothelial	5	Endothelial	EC_arteriolar	1	Vascular	1	DKO_1	B	NA	NA	EC_arteriolar	1	Vascular	1	2168	71	Endothelial_7
Set1_AACGTCACAGCGGTCT-1	AACGTCACAGCGGTCT-1	Set1	Sample-04_DJ582M11	DKO	1290	666	2.55814	0.0775194	G1	Neutrophil	2	Neutrophil	NA	NA	NA	NA	DKO_1	B	basophil	0.612337	basophil	0.612337	basophil	0.612337	1574	85	Neutrophil_1
Set1_AACGTCACAGGCTTGC-1	AACGTCACAGGCTTGC-1	Set1	Sample-04_DJ582M11	DKO	1435	653	1.0453	0	G2M	Neutrophil	2	Neutrophil	NA	NA	NA	NA	DKO_1	B	granulocyte	0.93549	granulocyte	0.93549	granulocyte	0.93549	1288	56	Neutrophil_0
Set1_AACGTCAGTAGACAAT-1	AACGTCAGTAGACAAT-1	Set1	Sample-04_DJ582M11	DKO	27117	3607	2.20895	0.0147509	G1	Malignant	7	Malignant	OLC_2	0.902536	Osteo	0.994167	DKO_1	B	NA	NA	OLC_2	0.902536	Osteo	0.994167	977	51	Malignant_6
Set1_AACGTCATCGCGGTAC-1	AACGTCATCGCGGTAC-1	Set1	Sample-04_DJ582M11	DKO	1815	781	6.39118	0.110193	S	Bcell	10	Bcell	NA	NA	NA	NA	DKO_1	B	immature_B_cell	0.981269	immature_B_cell	0.981269	immature_B_cell	0.981269	1914	0	Bcell_0
Set1_AACTTCTAGATGGCGT-1	AACTTCTAGATGGCGT-1	Set1	Sample-04_DJ582M11	DKO	1100	575	0.636364	0	G1	Neutrophil	2	Neutrophil	NA	NA	NA	NA	DKO_1	B	granulocyte	0.719998	granulocyte	0.719998	granulocyte	0.719998	1311	57	Neutrophil_0
Set1_AACTTCTAGTTGCATC-1	AACTTCTAGTTGCATC-1	Set1	Sample-04_DJ582M11	DKO	4897	1696	3.87993	0.0204207	G1	Macrophage	6	Macrophage	NA	NA	NA	NA	DKO_1	B	monocyte	1	monocyte	1	monocyte	1	0	0	Macrophage_8
Set1_AACTTCTCACCTCGTT-1	AACTTCTCACCTCGTT-1	Set1	Sample-04_DJ582M11	DKO	15498	3991	3.97471	0.00645245	S	Malignant	8	Malignant	OLC_2	0.735648	Osteo	0.735648	DKO_1	B	NA	NA	OLC_2	0.735648	Osteo	0.735648	3879	546	Malignant_4
Set1_AACTTCTTCAGCGCAC-1	AACTTCTTCAGCGCAC-1	Set1	Sample-04_DJ582M11	DKO	27198	5532	6.62524	0.0110298	S	Malignant	1	Malignant	OLC_2	0.820027	Osteo	0.820027	DKO_1	B	NA	NA	OLC_2	0.820027	Osteo	0.820027	4728	827	Malignant_7
Set1_AAGAACAAGTAACAGT-1	AAGAACAAGTAACAGT-1	Set1	Sample-04_DJ582M11	DKO	1034	529	0.870406	0	G2M	Neutrophil	2	Neutrophil	NA	NA	NA	NA	DKO_1	B	granulocyte	0.709726	granulocyte	0.709726	granulocyte	0.709726	1395	43	Neutrophil_1
Set1_AAGAACAAGTTACGGG-1	AAGAACAAGTTACGGG-1	Set1	Sample-04_DJ582M11	DKO	3025	1575	5.18837	0.0660939	G2M	Macrophage	3	Macrophage	NA	NA	NA	NA	DKO_1	B	monocyte	0.805309	monocyte	0.805309	monocyte	0.805309	0	0	Macrophage_11
Set1_AAGAACACACTGGAAG-1	AAGAACACACTGGAAG-1	Set1	Sample-04_DJ582M11	DKO	6970	2565	2.91248	0.0143472	G1	Unclassified	2	Neutrophil	NA	NA	NA	NA	DKO_1	B	NA	NA	NA	NA	NA	NA	1184	78	Neutrophil_2
Set1_AAGAACATCACTGTCC-1	AAGAACATCACTGTCC-1	Set1	Sample-04_DJ582M11	DKO	8560	2921	2.97793	0.0350345	G1	Endothelial	5	Endothelial	EC_arteriolar	0.807452	Vascular	1	DKO_1	B	NA	NA	EC_arteriolar	0.807452	Vascular	1	1700	0	Endothelial_7
Set1_AAGACAAAGAAGGGAT-1	AAGACAAAGAAGGGAT-1	Set1	Sample-04_DJ582M11	DKO	4674	1728	4.89944	0.021395	S	Macrophage	6	Macrophage	NA	NA	NA	NA	DKO_1	B	monocyte	1	monocyte	1	monocyte	1	0	0	Macrophage_8
Set1_AAGACAAAGTCATACC-1	AAGACAAAGTCATACC-1	Set1	Sample-04_DJ582M11	DKO	2145	788	6.24709	0.04662	G2M	Bcell	10	Bcell	NA	NA	NA	NA	DKO_1	B	immature_B_cell	0.984807	immature_B_cell	0.984807	immature_B_cell	0.984807	1053	0	Bcell_0
Set1_AAGACAAGTTAACAGA-1	AAGACAAGTTAACAGA-1	Set1	Sample-04_DJ582M11	DKO	4764	1912	2.24507	0.020982	G1	Endothelial	5	Endothelial	EC_arterial	0.988084	Vascular	1	DKO_1	B	NA	NA	EC_arterial	0.988084	Vascular	1	2007	65	Endothelial_2
Set1_AAGACAATCGACGATT-1	AAGACAATCGACGATT-1	Set1	Sample-04_DJ582M11	DKO	11471	2658	4.15795	0	G1	Osteoclast	4	Osteoclast	NA	NA	NA	NA	DKO_1	B	promonocyte	0.501625	promonocyte	0.501625	promonocyte	0.501625	768	47	Osteoclast_4
Set1_AAGACAATCGAGAATA-1	AAGACAATCGAGAATA-1	Set1	Sample-04_DJ582M11	DKO	1820	861	1.59341	0	G2M	Neutrophil	2	Neutrophil	NA	NA	NA	NA	DKO_1	B	granulocyte	1	granulocyte	1	granulocyte	1	1144	54	Neutrophil_0
Set1_AAGACAATCGCCTTTG-1	AAGACAATCGCCTTTG-1	Set1	Sample-04_DJ582M11	DKO	9375	2659	3.88267	0.0106667	S	Macrophage	3	Macrophage	NA	NA	NA	NA	DKO_1	B	monocyte	1	monocyte	1	monocyte	1	0	0	Macrophage_8
Set1_AAGACTCAGACAGTCG-1	AAGACTCAGACAGTCG-1	Set1	Sample-04_DJ582M11	DKO	11808	2910	4.31064	0.0169377	S	Macrophage	3	Macrophage	NA	NA	NA	NA	DKO_1	B	monocyte	0.968624	monocyte	0.968624	monocyte	0.968624	0	0	Macrophage_8
Set1_AAGACTCAGTCGAATA-1	AAGACTCAGTCGAATA-1	Set1	Sample-04_DJ582M11	DKO	5780	2014	3.82353	0	G1	Macrophage	6	Macrophage	NA	NA	NA	NA	DKO_1	B	monocyte	1	monocyte	1	monocyte	1	0	0	Macrophage_8
Set1_AAGACTCCAGGTCCCA-1	AAGACTCCAGGTCCCA-1	Set1	Sample-04_DJ582M11	DKO	18171	4370	6.53167	0.00550267	G1	Malignant	1	Malignant	OLC_2	0.818626	Osteo	0.818626	DKO_1	B	NA	NA	OLC_2	0.818626	Osteo	0.818626	4478	649	Malignant_7
Set1_AAGACTCGTCAGGTAG-1	AAGACTCGTCAGGTAG-1	Set1	Sample-04_DJ582M11	DKO	1200	635	0.166667	0.0833333	G2M	Neutrophil	2	Neutrophil	NA	NA	NA	NA	DKO_1	B	basophil	0.47291	basophil	0.47291	basophil	0.47291	1224	52	Neutrophil_1
Set1_AAGATAGAGACCTCCG-1	AAGATAGAGACCTCCG-1	Set1	Sample-04_DJ582M11	DKO	9866	2425	3.46645	0.0304075	G2M	Macrophage	6	Macrophage	NA	NA	NA	NA	DKO_1	B	monocyte	1	monocyte	1	monocyte	1	0	0	Macrophage_8
Set1_AAGATAGAGTCGGGAT-1	AAGATAGAGTCGGGAT-1	Set1	Sample-04_DJ582M11	DKO	4140	1372	3.76812	0.0724638	G1	Macrophage	3	Macrophage	NA	NA	NA	NA	DKO_1	B	monocyte	1	monocyte	1	monocyte	1	0	0	Macrophage_0
Set1_AAGATAGGTAATGCGG-1	AAGATAGGTAATGCGG-1	Set1	Sample-04_DJ582M11	DKO	1172	623	1.70648	0	G2M	Neutrophil	2	Neutrophil	NA	NA	NA	NA	DKO_1	B	granulocyte	0.621885	granulocyte	0.621885	granulocyte	0.621885	1842	87	Neutrophil_0
Set1_AAGATAGGTATGGTTC-1	AAGATAGGTATGGTTC-1	Set1	Sample-04_DJ582M11	DKO	25300	5302	4.12632	0.00790483	G1	Malignant	1	Malignant	OLC_2	0.710252	Osteo	0.710252	DKO_1	B	NA	NA	OLC_2	0.710252	Osteo	0.710252	4881	809	Malignant_7
Set1_AAGCATCAGGCACGAT-1	AAGCATCAGGCACGAT-1	Set1	Sample-04_DJ582M11	DKO	2097	814	3.62423	0	S	Bcell	10	Bcell	NA	NA	NA	NA	DKO_1	B	immature_B_cell	0.981426	immature_B_cell	0.981426	immature_B_cell	0.981426	1580	0	Bcell_0
Set1_AAGCATCTCCCATTTA-1	AAGCATCTCCCATTTA-1	Set1	Sample-04_DJ582M11	DKO	2956	1029	7.61164	0	G1	Bcell	10	Bcell	NA	NA	NA	NA	DKO_1	B	immature_B_cell	0.985672	immature_B_cell	0.985672	immature_B_cell	0.985672	1610	0	Bcell_2
Set1_AAGCATCTCTAGCATG-1	AAGCATCTCTAGCATG-1	Set1	Sample-04_DJ582M11	DKO	28993	5324	4.62854	0	G1	Malignant	1	Malignant	OLC_2	0.530452	Osteo	0.530452	DKO_1	B	NA	NA	OLC_2	0.530452	Osteo	0.530452	4728	827	Malignant_7
Set1_AAGCATCTCTCAGTCC-1	AAGCATCTCTCAGTCC-1	Set1	Sample-04_DJ582M11	DKO	1224	725	10.2941	0.245098	G1	Unclassified	8	Malignant	NA	NA	NA	NA	DKO_1	B	NA	NA	NA	NA	NA	NA	977	51	Malignant_4
Set1_AAGCCATAGGCACTAG-1	AAGCCATAGGCACTAG-1	Set1	Sample-04_DJ582M11	DKO	21741	5091	6.49864	0	G1	Endothelial	5	Endothelial	EC_arteriolar	0.827506	Vascular	1	DKO_1	B	NA	NA	EC_arteriolar	0.827506	Vascular	1	1700	0	Endothelial_8
Set1_AAGCCATCAACACGAG-1	AAGCCATCAACACGAG-1	Set1	Sample-04_DJ582M11	DKO	1067	583	1.96813	0	G2M	Neutrophil	2	Neutrophil	NA	NA	NA	NA	DKO_1	B	granulocyte	0.547029	granulocyte	0.547029	granulocyte	0.547029	1854	48	Neutrophil_0
Set1_AAGCCATCAACTGCCG-1	AAGCCATCAACTGCCG-1	Set1	Sample-04_DJ582M11	DKO	6282	2052	3.80452	0	S	Macrophage	3	Macrophage	NA	NA	NA	NA	DKO_1	B	monocyte	0.973635	monocyte	0.973635	monocyte	0.973635	0	0	Macrophage_8
Set1_AAGCCATCAATCCAGT-1	AAGCCATCAATCCAGT-1	Set1	Sample-04_DJ582M11	DKO	22451	3644	6.65865	0	G1	Osteoclast	4	Osteoclast	NA	NA	NA	NA	DKO_1	B	hematopoietic_precursor_cell	0.50632	hematopoietic_precursor_cell	0.50632	hematopoietic_precursor_cell	0.50632	1326	99	Osteoclast_5
Set1_AAGCCATCAGGTGACA-1	AAGCCATCAGGTGACA-1	Set1	Sample-04_DJ582M11	DKO	18327	4266	3.74816	0	G1	Malignant	1	Malignant	OLC_2	0.649517	Osteo	0.649517	DKO_1	B	NA	NA	OLC_2	0.649517	Osteo	0.649517	4478	649	Malignant_7
Set1_AAGCCATGTTTATGCG-1	AAGCCATGTTTATGCG-1	Set1	Sample-04_DJ582M11	DKO	1447	677	2.14236	0.0691085	G2M	Neutrophil	2	Neutrophil	NA	NA	NA	NA	DKO_1	B	granulocyte	0.986436	granulocyte	0.986436	granulocyte	0.986436	1563	136	Neutrophil_1
Set1_AAGCGAGAGTTCCGTA-1	AAGCGAGAGTTCCGTA-1	Set1	Sample-04_DJ582M11	DKO	1002	485	1.1976	0	G1	Neutrophil	2	Neutrophil	NA	NA	NA	NA	DKO_1	B	granulocyte	0.548002	granulocyte	0.548002	granulocyte	0.548002	1564	92	Neutrophil_0
Set1_AAGCGAGAGTTGTAAG-1	AAGCGAGAGTTGTAAG-1	Set1	Sample-04_DJ582M11	DKO	1346	640	2.45171	0	G2M	Neutrophil	2	Neutrophil	NA	NA	NA	NA	DKO_1	B	granulocyte	0.94864	granulocyte	0.94864	granulocyte	0.94864	1563	136	Neutrophil_0
Set1_AAGCGAGCAAGGTCTT-1	AAGCGAGCAAGGTCTT-1	Set1	Sample-04_DJ582M11	DKO	14766	3727	2.28873	0.0067714	G1	Fibroblast	11	Fibroblast	Fibro_1	0.988332	Fibro	1	DKO_1	B	NA	NA	Fibro_1	0.988332	Fibro	1	2095	56	Fibroblast_3
Set1_AAGCGAGTCATGCCGG-1	AAGCGAGTCATGCCGG-1	Set1	Sample-04_DJ582M11	DKO	1035	499	7.43961	0.0966184	G2M	Neutrophil	2	Neutrophil	NA	NA	NA	NA	DKO_1	B	basophil	0.675288	basophil	0.675288	basophil	0.675288	1620	52	Neutrophil_1
Set1_AAGCGAGTCGCGAAGA-1	AAGCGAGTCGCGAAGA-1	Set1	Sample-04_DJ582M11	DKO	1127	480	4.43656	0	G2M	Neutrophil	2	Neutrophil	NA	NA	NA	NA	DKO_1	B	granulocyte	0.625938	granulocyte	0.625938	granulocyte	0.625938	1224	52	Neutrophil_1
Set1_AAGCGAGTCGCTATTT-1	AAGCGAGTCGCTATTT-1	Set1	Sample-04_DJ582M11	DKO	2701	1162	4.81125	0	G2M	Tcell	9	Tcell	NA	NA	NA	NA	DKO_1	B	T_cell	1	T_cell	1	T_cell	1	1341	0	Tcell_0
Set1_AAGCGAGTCTGGACTA-1	AAGCGAGTCTGGACTA-1	Set1	Sample-04_DJ582M11	DKO	2214	815	5.60072	0	G2M	Bcell	10	Bcell	NA	NA	NA	NA	DKO_1	B	immature_B_cell	0.984554	immature_B_cell	0.984554	immature_B_cell	0.984554	1387	0	Bcell_0
Set1_AAGCGTTCACGCCACA-1	AAGCGTTCACGCCACA-1	Set1	Sample-04_DJ582M11	DKO	23609	3790	5.26918	0.012707	G1	Osteoclast	4	Osteoclast	NA	NA	NA	NA	DKO_1	B	hematopoietic_precursor_cell	0.495536	hematopoietic_precursor_cell	0.495536	hematopoietic_precursor_cell	0.495536	1377	75	Osteoclast_5
Set1_AAGCGTTCACTAGTAC-1	AAGCGTTCACTAGTAC-1	Set1	Sample-04_DJ582M11	DKO	27335	4558	2.42528	0.00365805	G2M	Osteoclast	4	Osteoclast	NA	NA	NA	NA	DKO_1	B	late_pro_B_cell	0.518139	late_pro_B_cell	0.518139	late_pro_B_cell	0.518139	1320	56	Osteoclast_6
Set1_AAGCGTTCATGAAAGT-1	AAGCGTTCATGAAAGT-1	Set1	Sample-04_DJ582M11	DKO	1646	727	2.43013	0.0607533	G2M	Neutrophil	2	Neutrophil	NA	NA	NA	NA	DKO_1	B	granulocyte	1	granulocyte	1	granulocyte	1	1198	52	Neutrophil_0
Set1_AAGCGTTGTGGCGCTT-1	AAGCGTTGTGGCGCTT-1	Set1	Sample-04_DJ582M11	DKO	1771	726	1.07284	0.0564653	G1	Neutrophil	2	Neutrophil	NA	NA	NA	NA	DKO_1	B	granulocyte	1	granulocyte	1	granulocyte	1	1707	197	Neutrophil_0
Set1_AAGCGTTTCCCACAGG-1	AAGCGTTTCCCACAGG-1	Set1	Sample-04_DJ582M11	DKO	29276	5308	6.45194	0	S	Malignant	1	Malignant	OLC_2	0.563214	Osteo	0.563214	DKO_1	B	NA	NA	OLC_2	0.563214	Osteo	0.563214	4478	649	Malignant_7
Set1_AAGCGTTTCCTATTTG-1	AAGCGTTTCCTATTTG-1	Set1	Sample-04_DJ582M11	DKO	42454	6826	10.5545	0	S	Malignant	1	Malignant	OLC_2	0.739568	Osteo	0.739568	DKO_1	B	NA	NA	OLC_2	0.739568	Osteo	0.739568	4429	610	Malignant_7
Set1_AAGCGTTTCTAGGCAT-1	AAGCGTTTCTAGGCAT-1	Set1	Sample-04_DJ582M11	DKO	28394	5624	5.2791	0	G1	Malignant	1	Malignant	OLC_2	0.601314	Osteo	0.601314	DKO_1	B	NA	NA	OLC_2	0.601314	Osteo	0.601314	4429	610	Malignant_7
Set1_AAGGAATAGCAATTAG-1	AAGGAATAGCAATTAG-1	Set1	Sample-04_DJ582M11	DKO	19814	4528	6.24811	0.0151408	G1	Malignant	1	Malignant	OLC_2	0.560317	Osteo	0.560317	DKO_1	B	NA	NA	OLC_2	0.560317	Osteo	0.560317	4940	814	Malignant_7
Set1_AAGGAATAGGCCGCTT-1	AAGGAATAGGCCGCTT-1	Set1	Sample-04_DJ582M11	DKO	23439	5094	10.7571	0.0085306	G1	Endothelial	5	Endothelial	EC_arteriolar	0.498533	Vascular	0.925455	DKO_1	B	NA	NA	EC_arteriolar	0.498533	Vascular	0.925455	1717	0	Endothelial_8
Set1_AAGGAATAGGGTTGCA-1	AAGGAATAGGGTTGCA-1	Set1	Sample-04_DJ582M11	DKO	13553	2789	7.36097	0.00737572	S	Tcell	9	Tcell	NA	NA	NA	NA	DKO_1	B	T_cell	1	T_cell	1	T_cell	1	1497	0	Tcell_5
Set1_AAGGAATCAAATACAG-1	AAGGAATCAAATACAG-1	Set1	Sample-04_DJ582M11	DKO	71481	7486	6.60297	0.0041968	G1	Malignant	1	Malignant	OLC_2	0.489935	Fibro	0.510065	DKO_1	B	NA	NA	OLC_2	0.489935	Fibro	0.510065	4481	829	Malignant_7
Set1_AAGGAATCACTGTGAT-1	AAGGAATCACTGTGAT-1	Set1	Sample-04_DJ582M11	DKO	16800	3398	5.63364	0.0116638	G1	Unclassified	12	Malignant	NA	NA	NA	NA	DKO_1	B	NA	NA	NA	NA	NA	NA	977	51	Malignant_0
Set1_AAGGAATTCATCGCCT-1	AAGGAATTCATCGCCT-1	Set1	Sample-04_DJ582M11	DKO	3974	1530	10.1409	0.0251636	S	Macrophage	6	Macrophage	NA	NA	NA	NA	DKO_1	B	monocyte	0.978265	monocyte	0.978265	monocyte	0.978265	0	0	Macrophage_8
Set1_AAGGAATTCATTCATC-1	AAGGAATTCATTCATC-1	Set1	Sample-04_DJ582M11	DKO	19997	4851	6.255	0.01	G1	Malignant	1	Malignant	OLC_2	0.747423	Osteo	0.747423	DKO_1	B	NA	NA	OLC_2	0.747423	Osteo	0.747423	4375	692	Malignant_7
Set1_AAGGTAAAGAGGCTGT-1	AAGGTAAAGAGGCTGT-1	Set1	Sample-04_DJ582M11	DKO	6237	1814	4.6176	0	G1	Macrophage	3	Macrophage	NA	NA	NA	NA	DKO_1	B	monocyte	1	monocyte	1	monocyte	1	0	0	Macrophage_8
Set1_AAGGTAAAGCACCGAA-1	AAGGTAAAGCACCGAA-1	Set1	Sample-04_DJ582M11	DKO	22574	4926	7.49945	0.00442968	G1	Malignant	1	Malignant	OLC_2	0.540682	Osteo	0.540682	DKO_1	B	NA	NA	OLC_2	0.540682	Osteo	0.540682	4571	619	Malignant_7
Set1_AAGGTAAAGGGTCACA-1	AAGGTAAAGGGTCACA-1	Set1	Sample-04_DJ582M11	DKO	3849	1567	2.28571	0.025974	G1	Fibroblast	11	Fibroblast	Fibro_1	0.988751	Fibro	1	DKO_1	B	NA	NA	Fibro_1	0.988751	Fibro	1	1777	53	Fibroblast_0
Set1_AAGGTAAGTAGGTTTC-1	AAGGTAAGTAGGTTTC-1	Set1	Sample-04_DJ582M11	DKO	1218	651	6.81445	0	S	Malignant	8	Malignant	Fibro_1	0.715565	Fibro	0.715565	DKO_1	B	NA	NA	Fibro_1	0.715565	Fibro	0.715565	3554	350	Malignant_4
Set1_AAGGTAAGTCGCGTCA-1	AAGGTAAGTCGCGTCA-1	Set1	Sample-04_DJ582M11	DKO	5659	2288	9.29493	0.0353419	S	Malignant	7	Malignant	OLC_2	0.882254	Osteo	0.882254	DKO_1	B	NA	NA	OLC_2	0.882254	Osteo	0.882254	3879	546	Malignant_4
Set1_AAGGTAATCCGTTGGG-1	AAGGTAATCCGTTGGG-1	Set1	Sample-04_DJ582M11	DKO	17904	4321	8.90304	0.00558534	S	Malignant	1	Malignant	OLC_2	0.618436	Osteo	0.618436	DKO_1	B	NA	NA	OLC_2	0.618436	Osteo	0.618436	4728	827	Malignant_7
Set1_AAGTACCCAATCCTAG-1	AAGTACCCAATCCTAG-1	Set1	Sample-04_DJ582M11	DKO	2307	896	5.80841	0.0433463	G1	Tcell	9	Tcell	NA	NA	NA	NA	DKO_1	B	T_cell	1	T_cell	1	T_cell	1	1675	0	Tcell_0
Set1_AAGTACCGTAATACCC-1	AAGTACCGTAATACCC-1	Set1	Sample-04_DJ582M11	DKO	15955	3558	3.60389	0.00626763	G1	Osteoclast	4	Osteoclast	NA	NA	NA	NA	DKO_1	B	hematopoietic_precursor_cell	0.494403	hematopoietic_precursor_cell	0.494403	hematopoietic_precursor_cell	0.494403	1199	67	Osteoclast_5
Set1_AAGTACCTCGTGTGAT-1	AAGTACCTCGTGTGAT-1	Set1	Sample-04_DJ582M11	DKO	2411	1018	1.32725	0.0414766	S	Neutrophil	2	Neutrophil	NA	NA	NA	NA	DKO_1	B	granulocyte	0.869993	granulocyte	0.869993	granulocyte	0.869993	1570	116	Neutrophil_1
Set1_AAGTACCTCTTAGCCC-1	AAGTACCTCTTAGCCC-1	Set1	Sample-04_DJ582M11	DKO	5319	1367	4.71893	0	G1	Tcell	9	Tcell	NA	NA	NA	NA	DKO_1	B	T_cell	1	T_cell	1	T_cell	1	1968	21	Tcell_0
Set1_AAGTCGTAGCCGCACT-1	AAGTCGTAGCCGCACT-1	Set1	Sample-04_DJ582M11	DKO	1410	713	4.8227	0	S	Neutrophil	2	Neutrophil	NA	NA	NA	NA	DKO_1	B	granulocyte	0.849465	granulocyte	0.849465	granulocyte	0.849465	1680	55	Neutrophil_0
Set1_AAGTCGTAGGGCCTCT-1	AAGTCGTAGGGCCTCT-1	Set1	Sample-04_DJ582M11	DKO	9049	2536	2.58592	0.0110509	G1	Macrophage	3	Macrophage	NA	NA	NA	NA	DKO_1	B	monocyte	1	monocyte	1	monocyte	1	0	0	Macrophage_8
Set1_AAGTCGTCATCCAACA-1	AAGTCGTCATCCAACA-1	Set1	Sample-04_DJ582M11	DKO	1205	529	5.3112	0.0829876	G2M	Bcell	10	Bcell	NA	NA	NA	NA	DKO_1	B	immature_B_cell	0.913366	immature_B_cell	0.913366	immature_B_cell	0.913366	1016	0	Bcell_0
Set1_AAGTCGTGTCTTTCAT-1	AAGTCGTGTCTTTCAT-1	Set1	Sample-04_DJ582M11	DKO	6398	1985	2.98531	0	G1	Macrophage	6	Macrophage	NA	NA	NA	NA	DKO_1	B	monocyte	1	monocyte	1	monocyte	1	0	0	Macrophage_8
Set1_AAGTCGTTCCAGTGCG-1	AAGTCGTTCCAGTGCG-1	Set1	Sample-04_DJ582M11	DKO	9048	2374	4.92927	0.0221043	G1	Macrophage	3	Macrophage	NA	NA	NA	NA	DKO_1	B	monocyte	1	monocyte	1	monocyte	1	0	0	Macrophage_8
Set1_AAGTCGTTCCGTCAAA-1	AAGTCGTTCCGTCAAA-1	Set1	Sample-04_DJ582M11	DKO	1435	605	1.11498	0.139373	G2M	Neutrophil	2	Neutrophil	NA	NA	NA	NA	DKO_1	B	granulocyte	1	granulocyte	1	granulocyte	1	1184	78	Neutrophil_0
Set1_AAGTCGTTCGGTGCAC-1	AAGTCGTTCGGTGCAC-1	Set1	Sample-04_DJ582M11	DKO	27054	5818	5.31801	0.0110869	S	Unclassified	5	Endothelial	NA	NA	NA	NA	DKO_1	B	NA	NA	NA	NA	NA	NA	2168	71	Endothelial_8
Set1_AAGTCGTTCGTAGGGA-1	AAGTCGTTCGTAGGGA-1	Set1	Sample-04_DJ582M11	DKO	2836	1060	8.28632	0	G2M	Bcell	10	Bcell	NA	NA	NA	NA	DKO_1	B	immature_B_cell	1	immature_B_cell	1	immature_B_cell	1	1746	0	Bcell_2
Set1_AAGTGAAAGCCATTCA-1	AAGTGAAAGCCATTCA-1	Set1	Sample-04_DJ582M11	DKO	1622	649	6.7201	0	G1	Bcell	10	Bcell	NA	NA	NA	NA	DKO_1	B	immature_B_cell	0.971267	immature_B_cell	0.971267	immature_B_cell	0.971267	1580	0	Bcell_0
Set1_AAGTGAAAGCTGTGCC-1	AAGTGAAAGCTGTGCC-1	Set1	Sample-04_DJ582M11	DKO	1921	819	6.55908	0	S	Bcell	10	Bcell	NA	NA	NA	NA	DKO_1	B	immature_B_cell	0.984167	immature_B_cell	0.984167	immature_B_cell	0.984167	1362	0	Bcell_0
Set1_AAGTGAAAGGAAGAAC-1	AAGTGAAAGGAAGAAC-1	Set1	Sample-04_DJ582M11	DKO	1545	812	4.78655	0	S	Tcell	9	Tcell	NA	NA	NA	NA	DKO_1	B	T_cell	1	T_cell	1	T_cell	1	1255	0	Tcell_0
Set1_AAGTGAAAGGACAGTC-1	AAGTGAAAGGACAGTC-1	Set1	Sample-04_DJ582M11	DKO	10256	2638	4.23167	0.00975039	G1	Macrophage	3	Macrophage	NA	NA	NA	NA	DKO_1	B	monocyte	1	monocyte	1	monocyte	1	0	0	Macrophage_8
Set1_AAGTGAACACGTCATA-1	AAGTGAACACGTCATA-1	Set1	Sample-04_DJ582M11	DKO	1104	655	3.80435	0	S	Neutrophil	2	Neutrophil	NA	NA	NA	NA	DKO_1	B	basophil	0.429964	basophil	0.429964	basophil	0.429964	1363	89	Neutrophil_1
Set1_AAGTGAAGTGACTATC-1	AAGTGAAGTGACTATC-1	Set1	Sample-04_DJ582M11	DKO	1108	552	3.88087	0	G1	Neutrophil	2	Neutrophil	NA	NA	NA	NA	DKO_1	B	basophil	0.533342	basophil	0.533342	basophil	0.533342	1285	47	Neutrophil_1
Set1_AAGTGAAGTGCCTACG-1	AAGTGAAGTGCCTACG-1	Set1	Sample-04_DJ582M11	DKO	1875	726	7.78667	0.0533333	G2M	Bcell	10	Bcell	NA	NA	NA	NA	DKO_1	B	immature_B_cell	0.984911	immature_B_cell	0.984911	immature_B_cell	0.984911	1914	0	Bcell_0
Set1_AAGTGAAGTTCGGGTC-1	AAGTGAAGTTCGGGTC-1	Set1	Sample-04_DJ582M11	DKO	1171	571	3.50128	0.0853971	G2M	Neutrophil	2	Neutrophil	NA	NA	NA	NA	DKO_1	B	granulocyte	0.589665	granulocyte	0.589665	granulocyte	0.589665	1681	43	Neutrophil_1
Set1_AAGTTCGAGCCACTCG-1	AAGTTCGAGCCACTCG-1	Set1	Sample-04_DJ582M11	DKO	1241	642	2.09508	0.16116	G1	Neutrophil	2	Neutrophil	NA	NA	NA	NA	DKO_1	B	basophil	0.72808	basophil	0.72808	basophil	0.72808	1364	51	Neutrophil_1
Set1_AAGTTCGAGGTGGCTA-1	AAGTTCGAGGTGGCTA-1	Set1	Sample-04_DJ582M11	DKO	1431	608	0.55905	0.0698812	G2M	Neutrophil	2	Neutrophil	NA	NA	NA	NA	DKO_1	B	granulocyte	0.879729	granulocyte	0.879729	granulocyte	0.879729	1184	78	Neutrophil_0
Set1_AATAGAGCACAACATC-1	AATAGAGCACAACATC-1	Set1	Sample-04_DJ582M11	DKO	36463	4893	1.46724	24.2081	S	Osteoclast	4	Osteoclast	NA	NA	NA	NA	DKO_1	B	promonocyte	0.854138	promonocyte	0.854138	promonocyte	0.854138	697	49	Osteoclast_4
Set1_AATAGAGGTACCAATC-1	AATAGAGGTACCAATC-1	Set1	Sample-04_DJ582M11	DKO	1175	489	8.68085	0.0851064	G2M	Neutrophil	2	Neutrophil	NA	NA	NA	NA	DKO_1	B	basophil	0.604514	basophil	0.604514	basophil	0.604514	1413	81	Neutrophil_1
Set1_AATAGAGGTCAGTCCG-1	AATAGAGGTCAGTCCG-1	Set1	Sample-04_DJ582M11	DKO	19391	4380	6.14718	0.0103141	S	Malignant	1	Malignant	Fibro_1	0.620014	Fibro	0.620014	DKO_1	B	NA	NA	Fibro_1	0.620014	Fibro	0.620014	4818	665	Malignant_7
Set1_AATAGAGGTCGTAATC-1	AATAGAGGTCGTAATC-1	Set1	Sample-04_DJ582M11	DKO	3015	1456	3.58209	0.26534	S	Endothelial	5	Endothelial	EC_arterial	0.995002	Vascular	1	DKO_1	B	NA	NA	EC_arterial	0.995002	Vascular	1	1144	0	Endothelial_2
Set1_AATAGAGGTGCGAACA-1	AATAGAGGTGCGAACA-1	Set1	Sample-04_DJ582M11	DKO	13647	3469	4.38924	0.0146552	G1	Macrophage	3	Macrophage	NA	NA	NA	NA	DKO_1	B	monocyte	0.990119	monocyte	0.990119	monocyte	0.990119	0	0	Macrophage_8
Set1_AATAGAGGTTGCTCCT-1	AATAGAGGTTGCTCCT-1	Set1	Sample-04_DJ582M11	DKO	12886	3857	7.15505	0.0155207	S	Malignant	7	Malignant	OLC_2	0.406839	Fibro	0.581532	DKO_1	B	NA	NA	OLC_2	0.406839	Fibro	0.581532	4059	446	Malignant_0
Set1_AATCACGAGTGGTGGT-1	AATCACGAGTGGTGGT-1	Set1	Sample-04_DJ582M11	DKO	10832	3577	8.88109	0	S	Malignant	1	Malignant	OLC_2	0.578135	Osteo	0.578135	DKO_1	B	NA	NA	OLC_2	0.578135	Osteo	0.578135	4478	649	Malignant_7
Set1_AATCACGGTGCCCACA-1	AATCACGGTGCCCACA-1	Set1	Sample-04_DJ582M11	DKO	1137	503	1.67106	0	G1	Neutrophil	2	Neutrophil	NA	NA	NA	NA	DKO_1	B	granulocyte	0.959004	granulocyte	0.959004	granulocyte	0.959004	1541	47	Neutrophil_0
Set1_AATCACGGTGTCCATA-1	AATCACGGTGTCCATA-1	Set1	Sample-04_DJ582M11	DKO	5655	1757	5.18034	0.0707214	G2M	Macrophage	6	Macrophage	NA	NA	NA	NA	DKO_1	B	monocyte	1	monocyte	1	monocyte	1	0	0	Macrophage_8
Set1_AATCACGGTGTGTGGA-1	AATCACGGTGTGTGGA-1	Set1	Sample-04_DJ582M11	DKO	10511	2765	4.39498	0.0190259	G1	Macrophage	3	Macrophage	NA	NA	NA	NA	DKO_1	B	monocyte	1	monocyte	1	monocyte	1	0	0	Macrophage_8
Set1_AATCACGGTTGGCTAT-1	AATCACGGTTGGCTAT-1	Set1	Sample-04_DJ582M11	DKO	1350	663	5.25926	0.0740741	G1	Bcell	10	Bcell	NA	NA	NA	NA	DKO_1	B	immature_B_cell	0.979822	immature_B_cell	0.979822	immature_B_cell	0.979822	1430	0	Bcell_0
Set1_AATCACGTCGAGTGGA-1	AATCACGTCGAGTGGA-1	Set1	Sample-04_DJ582M11	DKO	1033	518	2.03291	0	G1	Neutrophil	2	Neutrophil	NA	NA	NA	NA	DKO_1	B	granulocyte	0.701048	granulocyte	0.701048	granulocyte	0.701048	1673	99	Neutrophil_0
Set1_AATCGACAGACTCGAG-1	AATCGACAGACTCGAG-1	Set1	Sample-04_DJ582M11	DKO	2956	1150	3.28146	0.0338295	S	Tcell	9	Tcell	NA	NA	NA	NA	DKO_1	B	T_cell	1	T_cell	1	T_cell	1	1552	46	Tcell_0
Set1_AATCGACAGCGTGCTC-1	AATCGACAGCGTGCTC-1	Set1	Sample-04_DJ582M11	DKO	3351	1580	3.45959	0.029824	G2M	Endothelial	5	Endothelial	EC_arterial	0.568896	Vascular	1	DKO_1	B	NA	NA	EC_arterial	0.568896	Vascular	1	2053	14	Endothelial_2
Set1_AATCGACAGGATGCGT-1	AATCGACAGGATGCGT-1	Set1	Sample-04_DJ582M11	DKO	3873	1557	2.29796	0.0516396	G1	Neutrophil	2	Neutrophil	NA	NA	NA	NA	DKO_1	B	granulocyte	1	granulocyte	1	granulocyte	1	1362	103	Neutrophil_1
Set1_AATCGACAGTGATAGT-1	AATCGACAGTGATAGT-1	Set1	Sample-04_DJ582M11	DKO	10077	2991	10.0427	0.00992359	S	Endothelial	5	Endothelial	EC_arteriolar	0.917822	Vascular	0.917822	DKO_1	B	NA	NA	EC_arteriolar	0.917822	Vascular	0.917822	1254	0	Endothelial_8
Set1_AATCGACGTCTCTCCA-1	AATCGACGTCTCTCCA-1	Set1	Sample-04_DJ582M11	DKO	1159	643	0.345125	0	G2M	Neutrophil	2	Neutrophil	NA	NA	NA	NA	DKO_1	B	granulocyte	0.799844	granulocyte	0.799844	granulocyte	0.799844	1564	92	Neutrophil_0
Set1_AATCGACTCCTACGGG-1	AATCGACTCCTACGGG-1	Set1	Sample-04_DJ582M11	DKO	1285	661	7.15953	0.155642	G1	Bcell	10	Bcell	NA	NA	NA	NA	DKO_1	B	immature_B_cell	0.980692	immature_B_cell	0.980692	immature_B_cell	0.980692	1661	0	Bcell_1
Set1_AATCGACTCCTCACTG-1	AATCGACTCCTCACTG-1	Set1	Sample-04_DJ582M11	DKO	1107	588	0.180668	0.0903342	G1	Neutrophil	2	Neutrophil	NA	NA	NA	NA	DKO_1	B	basophil	0.47538	basophil	0.47538	basophil	0.47538	1150	83	Neutrophil_1
Set1_AATCGACTCGCTTAAG-1	AATCGACTCGCTTAAG-1	Set1	Sample-04_DJ582M11	DKO	1552	670	2.70619	0	G2M	Neutrophil	2	Neutrophil	NA	NA	NA	NA	DKO_1	B	granulocyte	0.98728	granulocyte	0.98728	granulocyte	0.98728	1401	50	Neutrophil_1
Set1_AATCGACTCTCGCGTT-1	AATCGACTCTCGCGTT-1	Set1	Sample-04_DJ582M11	DKO	3494	1207	4.63387	0.0572082	S	Tcell	9	Tcell	NA	NA	NA	NA	DKO_1	B	T_cell	1	T_cell	1	T_cell	1	2154	0	Tcell_0
Set1_AATCGTGAGTCGCCAC-1	AATCGTGAGTCGCCAC-1	Set1	Sample-04_DJ582M11	DKO	1804	754	5.31856	0	G1	Bcell	10	Bcell	NA	NA	NA	NA	DKO_1	B	immature_B_cell	0.983107	immature_B_cell	0.983107	immature_B_cell	0.983107	1053	0	Bcell_0
Set1_AATCGTGCAAATGGCG-1	AATCGTGCAAATGGCG-1	Set1	Sample-04_DJ582M11	DKO	3185	1740	6.27943	0.0941915	G1	Endothelial	5	Endothelial	EC_arteriolar	0.899238	Vascular	1	DKO_1	B	NA	NA	EC_arteriolar	0.899238	Vascular	1	2159	86	Endothelial_7
Set1_AATCGTGGTAGCTTGT-1	AATCGTGGTAGCTTGT-1	Set1	Sample-04_DJ582M11	DKO	12273	3233	3.99218	0.0081473	S	Macrophage	4	Osteoclast	NA	NA	NA	NA	DKO_1	B	promonocyte	0.684861	promonocyte	0.684861	promonocyte	0.684861	566	43	Osteoclast_4
Set1_AATCGTGGTCAACCTA-1	AATCGTGGTCAACCTA-1	Set1	Sample-04_DJ582M11	DKO	1336	567	0.149701	0	G2M	Neutrophil	2	Neutrophil	NA	NA	NA	NA	DKO_1	B	granulocyte	0.63108	granulocyte	0.63108	granulocyte	0.63108	1401	50	Neutrophil_1
Set1_AATCGTGTCCTGTTAT-1	AATCGTGTCCTGTTAT-1	Set1	Sample-04_DJ582M11	DKO	18869	4636	6.18475	0.0105994	G1	Malignant	1	Malignant	OLC_2	0.573523	Osteo	0.573523	DKO_1	B	NA	NA	OLC_2	0.573523	Osteo	0.573523	4881	809	Malignant_7
Set1_AATCGTGTCGACGCGT-1	AATCGTGTCGACGCGT-1	Set1	Sample-04_DJ582M11	DKO	1115	589	1.16592	0	G2M	Neutrophil	2	Neutrophil	NA	NA	NA	NA	DKO_1	B	granulocyte	0.629806	granulocyte	0.629806	granulocyte	0.629806	1477	56	Neutrophil_1
Set1_AATCGTGTCTTGTTAC-1	AATCGTGTCTTGTTAC-1	Set1	Sample-04_DJ582M11	DKO	4687	1490	2.53894	0	G1	Macrophage	6	Macrophage	NA	NA	NA	NA	DKO_1	B	monocyte	1	monocyte	1	monocyte	1	0	0	Macrophage_5
Set1_AATGAAGAGAGCAGAA-1	AATGAAGAGAGCAGAA-1	Set1	Sample-04_DJ582M11	DKO	1580	809	3.03797	0.126582	G1	Neutrophil	2	Neutrophil	NA	NA	NA	NA	DKO_1	B	granulocyte	0.742599	granulocyte	0.742599	granulocyte	0.742599	1469	64	Neutrophil_1
Set1_AATGAAGAGCACGTCC-1	AATGAAGAGCACGTCC-1	Set1	Sample-04_DJ582M11	DKO	24813	4685	6.25076	19.8001	G1	Malignant	1	Malignant	OLC_2	0.656085	Osteo	0.656085	DKO_1	B	NA	NA	OLC_2	0.656085	Osteo	0.656085	4818	665	Malignant_7
Set1_AATGAAGAGGCTGAAC-1	AATGAAGAGGCTGAAC-1	Set1	Sample-04_DJ582M11	DKO	1059	566	0.661001	0	G2M	Neutrophil	2	Neutrophil	NA	NA	NA	NA	DKO_1	B	basophil	0.462548	basophil	0.462548	basophil	0.462548	1437	43	Neutrophil_1
Set1_AATGAAGAGTACCCTA-1	AATGAAGAGTACCCTA-1	Set1	Sample-04_DJ582M11	DKO	31785	4957	4.96461	0.0125846	G1	Osteoclast	4	Osteoclast	NA	NA	NA	NA	DKO_1	B	hematopoietic_precursor_cell	0.623049	hematopoietic_precursor_cell	0.623049	hematopoietic_precursor_cell	0.623049	1377	75	Osteoclast_5
Set1_AATGAAGCACGTTCGG-1	AATGAAGCACGTTCGG-1	Set1	Sample-04_DJ582M11	DKO	7510	2297	2.75632	0.0399467	S	Macrophage	3	Macrophage	NA	NA	NA	NA	DKO_1	B	monocyte	0.978584	monocyte	0.978584	monocyte	0.978584	0	0	Macrophage_8
Set1_AATGAAGCAGCTTTCC-1	AATGAAGCAGCTTTCC-1	Set1	Sample-04_DJ582M11	DKO	16965	3529	3.50133	0.00589449	G2M	Osteoclast	6	Macrophage	NA	NA	NA	NA	DKO_1	B	promonocyte	0.941404	promonocyte	0.941404	promonocyte	0.941404	0	0	Macrophage_13
Set1_AATGAAGGTAACGCGA-1	AATGAAGGTAACGCGA-1	Set1	Sample-04_DJ582M11	DKO	3309	1095	1.84346	0.0604412	S	Neutrophil	2	Neutrophil	NA	NA	NA	NA	DKO_1	B	granulocyte	1	granulocyte	1	granulocyte	1	1397	51	Neutrophil_1
Set1_AATGAAGGTGCGTGCT-1	AATGAAGGTGCGTGCT-1	Set1	Sample-04_DJ582M11	DKO	2314	708	6.56871	0	S	Tcell	9	Tcell	NA	NA	NA	NA	DKO_1	B	T_cell	1	T_cell	1	T_cell	1	1702	0	Tcell_0
Set1_AATGAAGGTGGAACCA-1	AATGAAGGTGGAACCA-1	Set1	Sample-04_DJ582M11	DKO	1150	624	8.17391	0	G1	Neutrophil	2	Neutrophil	NA	NA	NA	NA	DKO_1	B	granulocyte	0.717916	granulocyte	0.717916	granulocyte	0.717916	1311	57	Neutrophil_1
Set1_AATGAAGTCGGAACTT-1	AATGAAGTCGGAACTT-1	Set1	Sample-04_DJ582M11	DKO	18603	4461	9.78769	0.0053749	G1	Malignant	1	Malignant	OLC_2	0.553648	Osteo	0.553648	DKO_1	B	NA	NA	OLC_2	0.553648	Osteo	0.553648	4728	827	Malignant_7
Set1_AATGAAGTCTCAGTCC-1	AATGAAGTCTCAGTCC-1	Set1	Sample-04_DJ582M11	DKO	5991	2470	4.23969	0.0166917	G1	Malignant	1	Malignant	OLC_2	0.853352	Osteo	0.853352	DKO_1	B	NA	NA	OLC_2	0.853352	Osteo	0.853352	4334	791	Malignant_7
Set1_AATGACCAGGCCACCT-1	AATGACCAGGCCACCT-1	Set1	Sample-04_DJ582M11	DKO	1195	565	1.58863	0	G1	Neutrophil	2	Neutrophil	NA	NA	NA	NA	DKO_1	B	granulocyte	0.660678	granulocyte	0.660678	granulocyte	0.660678	1806	43	Neutrophil_5
Set1_AATGACCCACCCTGAG-1	AATGACCCACCCTGAG-1	Set1	Sample-04_DJ582M11	DKO	2530	978	2.21344	0	G1	Neutrophil	2	Neutrophil	NA	NA	NA	NA	DKO_1	B	granulocyte	0.988678	granulocyte	0.988678	granulocyte	0.988678	1413	81	Neutrophil_0
Set1_AATGACCCAGAGTGAC-1	AATGACCCAGAGTGAC-1	Set1	Sample-04_DJ582M11	DKO	16350	3052	3.94495	0.0183486	G1	Osteoclast	4	Osteoclast	NA	NA	NA	NA	DKO_1	B	promonocyte	0.4442	promonocyte	0.4442	promonocyte	0.4442	1207	64	Osteoclast_5
Set1_AATGACCGTAAGATTG-1	AATGACCGTAAGATTG-1	Set1	Sample-04_DJ582M11	DKO	1774	713	1.35287	0.0563698	G2M	Neutrophil	2	Neutrophil	NA	NA	NA	NA	DKO_1	B	granulocyte	0.986693	granulocyte	0.986693	granulocyte	0.986693	1673	99	Neutrophil_0
Set1_AATGACCTCGTCGATA-1	AATGACCTCGTCGATA-1	Set1	Sample-04_DJ582M11	DKO	1330	734	2.70677	0	S	Tcell	9	Tcell	NA	NA	NA	NA	DKO_1	B	T_cell	1	T_cell	1	T_cell	1	1439	0	Tcell_4
Set1_AATGCCAAGATGCTGG-1	AATGCCAAGATGCTGG-1	Set1	Sample-04_DJ582M11	DKO	2095	757	8.77863	0.14313	G1	Bcell	10	Bcell	NA	NA	NA	NA	DKO_1	B	immature_B_cell	0.981957	immature_B_cell	0.981957	immature_B_cell	0.981957	1746	0	Bcell_0
Set1_AATGCCATCGTTGTTT-1	AATGCCATCGTTGTTT-1	Set1	Sample-04_DJ582M11	DKO	1126	557	2.04263	0	G1	Neutrophil	2	Neutrophil	NA	NA	NA	NA	DKO_1	B	basophil	0.492267	basophil	0.492267	basophil	0.492267	1363	58	Neutrophil_0
Set1_AATGGAAGTTCGTAAC-1	AATGGAAGTTCGTAAC-1	Set1	Sample-04_DJ582M11	DKO	9556	2694	4.37422	0.0104646	G1	Macrophage	3	Macrophage	NA	NA	NA	NA	DKO_1	B	monocyte	0.990392	monocyte	0.990392	monocyte	0.990392	0	0	Macrophage_8
Set1_AATGGAATCATACGGT-1	AATGGAATCATACGGT-1	Set1	Sample-04_DJ582M11	DKO	1351	721	1.33235	0.0740192	S	Neutrophil	2	Neutrophil	NA	NA	NA	NA	DKO_1	B	basophil	0.563477	basophil	0.563477	basophil	0.563477	1278	52	Neutrophil_1
Set1_AATGGCTAGCTCGACC-1	AATGGCTAGCTCGACC-1	Set1	Sample-04_DJ582M11	DKO	1008	545	0.297619	0	G1	Neutrophil	2	Neutrophil	NA	NA	NA	NA	DKO_1	B	granulocyte	0.834436	granulocyte	0.834436	granulocyte	0.834436	1607	95	Neutrophil_1
Set1_AATGGCTTCACAATGC-1	AATGGCTTCACAATGC-1	Set1	Sample-04_DJ582M11	DKO	15500	3805	6.12864	0.0129024	G1	Macrophage	3	Macrophage	NA	NA	NA	NA	DKO_1	B	monocyte	0.970084	monocyte	0.970084	monocyte	0.970084	0	0	Macrophage_8
Set1_AATTCCTCAAGGCGTA-1	AATTCCTCAAGGCGTA-1	Set1	Sample-04_DJ582M11	DKO	5374	1641	4.63342	0.0744325	S	Macrophage	3	Macrophage	NA	NA	NA	NA	DKO_1	B	monocyte	1	monocyte	1	monocyte	1	0	0	Macrophage_8
Set1_AATTCCTCAGTAACAA-1	AATTCCTCAGTAACAA-1	Set1	Sample-04_DJ582M11	DKO	1350	538	5.62963	0	S	Neutrophil	2	Neutrophil	NA	NA	NA	NA	DKO_1	B	granulocyte	0.80579	granulocyte	0.80579	granulocyte	0.80579	1620	52	Neutrophil_0
Set1_AATTCCTCATATTCGG-1	AATTCCTCATATTCGG-1	Set1	Sample-04_DJ582M11	DKO	1356	640	1.17994	0	G1	Neutrophil	2	Neutrophil	NA	NA	NA	NA	DKO_1	B	granulocyte	0.473654	granulocyte	0.473654	granulocyte	0.473654	1413	81	Neutrophil_1
Set1_AATTCCTTCTTTGGAG-1	AATTCCTTCTTTGGAG-1	Set1	Sample-04_DJ582M11	DKO	24542	5003	4.80401	0.0122239	S	Malignant	1	Malignant	OLC_2	0.526047	Osteo	0.526047	DKO_1	B	NA	NA	OLC_2	0.526047	Osteo	0.526047	4429	610	Malignant_7
Set1_AATTTCCAGACCTTTG-1	AATTTCCAGACCTTTG-1	Set1	Sample-04_DJ582M11	DKO	76021	7538	4.13811	0.00526143	G2M	Osteoclast	4	Osteoclast	NA	NA	NA	NA	DKO_1	B	hematopoietic_precursor_cell	0.710589	hematopoietic_precursor_cell	0.710589	hematopoietic_precursor_cell	0.710589	1199	67	Osteoclast_6
Set1_AATTTCCAGTTGGGAC-1	AATTTCCAGTTGGGAC-1	Set1	Sample-04_DJ582M11	DKO	1978	729	5.25784	0	S	Bcell	10	Bcell	NA	NA	NA	NA	DKO_1	B	immature_B_cell	0.9821	immature_B_cell	0.9821	immature_B_cell	0.9821	1746	0	Bcell_2
Set1_AATTTCCCACCTCGTT-1	AATTTCCCACCTCGTT-1	Set1	Sample-04_DJ582M11	DKO	1552	1005	11.4691	0.064433	G1	Endothelial	5	Endothelial	EC_arteriolar	0.984679	Vascular	1	DKO_1	B	NA	NA	EC_arteriolar	0.984679	Vascular	1	2621	94	Endothelial_3
Set1_AATTTCCGTTTACTGG-1	AATTTCCGTTTACTGG-1	Set1	Sample-04_DJ582M11	DKO	10432	2869	5.31058	0.00958589	G1	Macrophage	4	Osteoclast	NA	NA	NA	NA	DKO_1	B	monocyte	0.912168	monocyte	0.912168	monocyte	0.912168	358	43	Osteoclast_4
Set1_AATTTCCTCAGATGCT-1	AATTTCCTCAGATGCT-1	Set1	Sample-04_DJ582M11	DKO	1086	574	6.62983	0	G2M	Neutrophil	2	Neutrophil	NA	NA	NA	NA	DKO_1	B	basophil	0.485265	basophil	0.485265	basophil	0.485265	1909	62	Neutrophil_1
Set1_AATTTCCTCAGGGTAG-1	AATTTCCTCAGGGTAG-1	Set1	Sample-04_DJ582M11	DKO	22763	4765	9.36045	0.00878503	G1	Malignant	1	Malignant	OLC_2	0.732622	Osteo	0.732622	DKO_1	B	NA	NA	OLC_2	0.732622	Osteo	0.732622	5761	1554	Malignant_7
Set1_AATTTCCTCATTATCC-1	AATTTCCTCATTATCC-1	Set1	Sample-04_DJ582M11	DKO	1078	445	2.41187	0	G1	Neutrophil	2	Neutrophil	NA	NA	NA	NA	DKO_1	B	granulocyte	0.774458	granulocyte	0.774458	granulocyte	0.774458	1528	50	Neutrophil_0
Set1_ACAAAGACAACACACT-1	ACAAAGACAACACACT-1	Set1	Sample-04_DJ582M11	DKO	2600	1096	6.11303	0	G2M	Bcell	10	Bcell	NA	NA	NA	NA	DKO_1	B	immature_B_cell	0.985693	immature_B_cell	0.985693	immature_B_cell	0.985693	1914	0	Bcell_2
Set1_ACAAAGACAGAGAAAG-1	ACAAAGACAGAGAAAG-1	Set1	Sample-04_DJ582M11	DKO	12575	2909	5.43936	0.00795229	G2M	Macrophage	3	Macrophage	NA	NA	NA	NA	DKO_1	B	monocyte	1	monocyte	1	monocyte	1	0	0	Macrophage_8
Set1_ACAAAGAGTATCGCGC-1	ACAAAGAGTATCGCGC-1	Set1	Sample-04_DJ582M11	DKO	1150	533	2.34783	0	G2M	Neutrophil	2	Neutrophil	NA	NA	NA	NA	DKO_1	B	granulocyte	0.858561	granulocyte	0.858561	granulocyte	0.858561	1437	43	Neutrophil_0
Set1_ACAAAGAGTTGCTTGA-1	ACAAAGAGTTGCTTGA-1	Set1	Sample-04_DJ582M11	DKO	18279	3563	5.5744	0.0164114	S	Osteoclast	4	Osteoclast	NA	NA	NA	NA	DKO_1	B	promonocyte	0.377093	promonocyte	0.377093	promonocyte	0.377093	1177	61	Osteoclast_5
Set1_ACAACCAAGCTAATCC-1	ACAACCAAGCTAATCC-1	Set1	Sample-04_DJ582M11	DKO	28544	5616	5.61569	0.00700648	G1	Malignant	1	Malignant	Fibro_1	0.547415	Fibro	0.651891	DKO_1	B	NA	NA	Fibro_1	0.547415	Fibro	0.651891	4728	827	Malignant_7
Set1_ACAACCACAATTGTGC-1	ACAACCACAATTGTGC-1	Set1	Sample-04_DJ582M11	DKO	1719	839	4.47674	0.0581395	G1	Bcell	10	Bcell	NA	NA	NA	NA	DKO_1	B	immature_B_cell	0.982782	immature_B_cell	0.982782	immature_B_cell	0.982782	1849	0	Bcell_2
Set1_ACAACCAGTCCAATCA-1	ACAACCAGTCCAATCA-1	Set1	Sample-04_DJ582M11	DKO	1411	699	1.77179	0	G1	Neutrophil	2	Neutrophil	NA	NA	NA	NA	DKO_1	B	granulocyte	0.95942	granulocyte	0.95942	granulocyte	0.95942	1023	51	Neutrophil_0
Set1_ACAACCAGTTGAGGAC-1	ACAACCAGTTGAGGAC-1	Set1	Sample-04_DJ582M11	DKO	6181	2060	3.62401	0.0161786	G1	Macrophage	6	Macrophage	NA	NA	NA	NA	DKO_1	B	monocyte	1	monocyte	1	monocyte	1	0	0	Macrophage_8
Set1_ACAACCATCATGACAC-1	ACAACCATCATGACAC-1	Set1	Sample-04_DJ582M11	DKO	1262	640	4.51664	0	G2M	Neutrophil	2	Neutrophil	NA	NA	NA	NA	DKO_1	B	basophil	0.733722	basophil	0.733722	basophil	0.733722	1477	56	Neutrophil_1
Set1_ACAACCATCTACTCAT-1	ACAACCATCTACTCAT-1	Set1	Sample-04_DJ582M11	DKO	10907	3651	6.15836	0	G1	Malignant	1	Malignant	OLC_2	0.407287	Fibro	0.585305	DKO_1	B	NA	NA	OLC_2	0.407287	Fibro	0.585305	4334	791	Malignant_7
Set1_ACAAGCTCAATCCTAG-1	ACAAGCTCAATCCTAG-1	Set1	Sample-04_DJ582M11	DKO	1408	714	1.06534	0.0710227	G2M	Neutrophil	2	Neutrophil	NA	NA	NA	NA	DKO_1	B	granulocyte	0.763333	granulocyte	0.763333	granulocyte	0.763333	1413	81	Neutrophil_1
Set1_ACAAGCTGTAGCTCGC-1	ACAAGCTGTAGCTCGC-1	Set1	Sample-04_DJ582M11	DKO	10454	2656	3.57758	0.0382629	S	Osteoclast	4	Osteoclast	NA	NA	NA	NA	DKO_1	B	promonocyte	0.625014	promonocyte	0.625014	promonocyte	0.625014	358	43	Osteoclast_4
Set1_ACAAGCTGTTGCATCA-1	ACAAGCTGTTGCATCA-1	Set1	Sample-04_DJ582M11	DKO	35666	6025	6.1708	0.0112145	S	Malignant	1	Malignant	OLC_2	0.582723	Osteo	0.582723	DKO_1	B	NA	NA	OLC_2	0.582723	Osteo	0.582723	4429	610	Malignant_7
Set1_ACACAGTAGACTCGAG-1	ACACAGTAGACTCGAG-1	Set1	Sample-04_DJ582M11	DKO	1073	475	1.86393	0.0931966	G1	Neutrophil	2	Neutrophil	NA	NA	NA	NA	DKO_1	B	granulocyte	0.687403	granulocyte	0.687403	granulocyte	0.687403	1342	0	Neutrophil_0
Set1_ACACAGTAGCATGTTC-1	ACACAGTAGCATGTTC-1	Set1	Sample-04_DJ582M11	DKO	10352	3509	6.39305	0	G1	Malignant	7	Malignant	OLC_2	0.868185	Osteo	0.938814	DKO_1	B	NA	NA	OLC_2	0.868185	Osteo	0.938814	3879	546	Malignant_4
Set1_ACACAGTAGTGCCTCG-1	ACACAGTAGTGCCTCG-1	Set1	Sample-04_DJ582M11	DKO	20096	4878	6.86206	0	S	Malignant	1	Malignant	OLC_2	0.777038	Osteo	0.777038	DKO_1	B	NA	NA	OLC_2	0.777038	Osteo	0.777038	4375	692	Malignant_7
Set1_ACACAGTCACATGTTG-1	ACACAGTCACATGTTG-1	Set1	Sample-04_DJ582M11	DKO	1343	681	1.78704	0.0744602	G2M	Neutrophil	2	Neutrophil	NA	NA	NA	NA	DKO_1	B	granulocyte	0.519809	granulocyte	0.519809	granulocyte	0.519809	1447	49	Neutrophil_1
Set1_ACACCAAAGGTAGCCA-1	ACACCAAAGGTAGCCA-1	Set1	Sample-04_DJ582M11	DKO	1239	574	2.17742	0	S	Neutrophil	2	Neutrophil	NA	NA	NA	NA	DKO_1	B	basophil	0.55982	basophil	0.55982	basophil	0.55982	1842	87	Neutrophil_0
Set1_ACACCAAAGTAGTCAA-1	ACACCAAAGTAGTCAA-1	Set1	Sample-04_DJ582M11	DKO	1468	575	1.29428	0	G1	Neutrophil	2	Neutrophil	NA	NA	NA	NA	DKO_1	B	granulocyte	1	granulocyte	1	granulocyte	1	1311	57	Neutrophil_0
Set1_ACACCAACAGCTACAT-1	ACACCAACAGCTACAT-1	Set1	Sample-04_DJ582M11	DKO	21619	4783	5.17138	0.00462556	S	Malignant	1	Malignant	OLC_2	0.560786	Osteo	0.560786	DKO_1	B	NA	NA	OLC_2	0.560786	Osteo	0.560786	4429	610	Malignant_7
Set1_ACACCAACATAGTCGT-1	ACACCAACATAGTCGT-1	Set1	Sample-04_DJ582M11	DKO	10001	2544	4.03919	0.029994	G1	Macrophage	4	Osteoclast	NA	NA	NA	NA	DKO_1	B	monocyte	0.709746	monocyte	0.709746	monocyte	0.709746	374	0	Osteoclast_4
Set1_ACACCAACATCTATCT-1	ACACCAACATCTATCT-1	Set1	Sample-04_DJ582M11	DKO	15627	4271	8.39519	0	G1	Malignant	1	Malignant	OLC_2	0.517159	Osteo	0.517159	DKO_1	B	NA	NA	OLC_2	0.517159	Osteo	0.517159	4478	649	Malignant_7
Set1_ACACCAATCGCCCAGA-1	ACACCAATCGCCCAGA-1	Set1	Sample-04_DJ582M11	DKO	1034	533	1.93424	0	G1	Neutrophil	2	Neutrophil	NA	NA	NA	NA	DKO_1	B	granulocyte	0.805193	granulocyte	0.805193	granulocyte	0.805193	1326	38	Neutrophil_0
Set1_ACACCAATCGCTACAA-1	ACACCAATCGCTACAA-1	Set1	Sample-04_DJ582M11	DKO	14072	3984	6.00441	0.0213174	G1	Malignant	1	Malignant	OLC_2	0.698723	Osteo	0.698723	DKO_1	B	NA	NA	OLC_2	0.698723	Osteo	0.698723	4334	791	Malignant_7
Set1_ACACCAATCGTTGTAG-1	ACACCAATCGTTGTAG-1	Set1	Sample-04_DJ582M11	DKO	1284	559	7.24299	0.155763	G1	Neutrophil	2	Neutrophil	NA	NA	NA	NA	DKO_1	B	granulocyte	0.773713	granulocyte	0.773713	granulocyte	0.773713	1673	99	Neutrophil_0
Set1_ACACGCGAGCCACAAG-1	ACACGCGAGCCACAAG-1	Set1	Sample-04_DJ582M11	DKO	2506	973	4.07023	0.0798085	G2M	Neutrophil	2	Neutrophil	NA	NA	NA	NA	DKO_1	B	granulocyte	0.833337	granulocyte	0.833337	granulocyte	0.833337	1620	52	Neutrophil_1
Set1_ACACGCGAGGAGAGGC-1	ACACGCGAGGAGAGGC-1	Set1	Sample-04_DJ582M11	DKO	19231	3700	3.88915	0.0051994	G2M	Unclassified	10	Bcell	NA	NA	NA	NA	DKO_1	B	NA	NA	NA	NA	NA	NA	1336	0	Bcell_3
Set1_ACACGCGGTGTCTAAC-1	ACACGCGGTGTCTAAC-1	Set1	Sample-04_DJ582M11	DKO	5406	1746	3.82908	0	G1	Macrophage	6	Macrophage	NA	NA	NA	NA	DKO_1	B	monocyte	1	monocyte	1	monocyte	1	0	0	Macrophage_8
Set1_ACACGCGTCCAAGAGG-1	ACACGCGTCCAAGAGG-1	Set1	Sample-04_DJ582M11	DKO	28829	5516	5.43512	0.0173424	S	Malignant	1	Malignant	OLC_2	0.693696	Osteo	0.693696	DKO_1	B	NA	NA	OLC_2	0.693696	Osteo	0.693696	4728	827	Malignant_7
Set1_ACACGCGTCTTACCGC-1	ACACGCGTCTTACCGC-1	Set1	Sample-04_DJ582M11	DKO	6341	2481	6.2293	0.0157704	S	Malignant	1	Malignant	OLC_2	0.635729	Osteo	0.635729	DKO_1	B	NA	NA	OLC_2	0.635729	Osteo	0.635729	4478	649	Malignant_7
Set1_ACACTGAAGCAGTACG-1	ACACTGAAGCAGTACG-1	Set1	Sample-04_DJ582M11	DKO	3825	1301	3.05882	0.0522876	S	Macrophage	6	Macrophage	NA	NA	NA	NA	DKO_1	B	monocyte	1	monocyte	1	monocyte	1	0	0	Macrophage_8
Set1_ACACTGAAGGCCGCTT-1	ACACTGAAGGCCGCTT-1	Set1	Sample-04_DJ582M11	DKO	3395	1587	8.65979	0	G1	Malignant	1	Malignant	OLC_2	0.520905	Osteo	0.520905	DKO_1	B	NA	NA	OLC_2	0.520905	Osteo	0.520905	4478	649	Malignant_7
Set1_ACACTGACAGAGTTCT-1	ACACTGACAGAGTTCT-1	Set1	Sample-04_DJ582M11	DKO	6789	2140	3.40256	0.0294594	G1	Macrophage	3	Macrophage	NA	NA	NA	NA	DKO_1	B	monocyte	1	monocyte	1	monocyte	1	0	0	Macrophage_8
Set1_ACACTGAGTCAGATTC-1	ACACTGAGTCAGATTC-1	Set1	Sample-04_DJ582M11	DKO	2660	896	0.676692	0	S	Neutrophil	2	Neutrophil	NA	NA	NA	NA	DKO_1	B	granulocyte	1	granulocyte	1	granulocyte	1	1363	89	Neutrophil_0
Set1_ACACTGAGTCCAGCCA-1	ACACTGAGTCCAGCCA-1	Set1	Sample-04_DJ582M11	DKO	3680	1772	4.53804	0.0271739	G2M	Endothelial	5	Endothelial	EC_arteriolar	1	Vascular	1	DKO_1	B	NA	NA	EC_arteriolar	1	Vascular	1	2159	86	Endothelial_7
Set1_ACACTGAGTTAATCGC-1	ACACTGAGTTAATCGC-1	Set1	Sample-04_DJ582M11	DKO	2303	907	4.12505	0.0434216	S	Tcell	9	Tcell	NA	NA	NA	NA	DKO_1	B	T_cell	1	T_cell	1	T_cell	1	1446	0	Tcell_0
Set1_ACACTGAGTTACGTAC-1	ACACTGAGTTACGTAC-1	Set1	Sample-04_DJ582M11	DKO	12887	3137	3.70112	0.00775916	G1	Macrophage	3	Macrophage	NA	NA	NA	NA	DKO_1	B	monocyte	1	monocyte	1	monocyte	1	0	0	Macrophage_8
Set1_ACAGAAAGTCCTGTCT-1	ACAGAAAGTCCTGTCT-1	Set1	Sample-04_DJ582M11	DKO	6484	2038	3.94818	0.0154226	S	Macrophage	6	Macrophage	NA	NA	NA	NA	DKO_1	B	monocyte	1	monocyte	1	monocyte	1	0	0	Macrophage_8
Set1_ACAGAAAGTCGACTTA-1	ACAGAAAGTCGACTTA-1	Set1	Sample-04_DJ582M11	DKO	3767	1325	6.13057	0	G1	Tcell	9	Tcell	NA	NA	NA	NA	DKO_1	B	T_cell	1	T_cell	1	T_cell	1	1675	0	Tcell_0
Set1_ACAGAAATCGCGGACT-1	ACAGAAATCGCGGACT-1	Set1	Sample-04_DJ582M11	DKO	1286	548	1.32193	0.155521	G1	Neutrophil	2	Neutrophil	NA	NA	NA	NA	DKO_1	B	granulocyte	0.988408	granulocyte	0.988408	granulocyte	0.988408	1362	103	Neutrophil_0
Set1_ACAGCCGAGCATGCGA-1	ACAGCCGAGCATGCGA-1	Set1	Sample-04_DJ582M11	DKO	32209	5814	4.10925	0.00931099	S	Malignant	1	Malignant	OLC_2	0.672506	Osteo	0.672506	DKO_1	B	NA	NA	OLC_2	0.672506	Osteo	0.672506	5179	971	Malignant_7
Set1_ACAGCCGAGTTCAACC-1	ACAGCCGAGTTCAACC-1	Set1	Sample-04_DJ582M11	DKO	1121	583	1.4273	0.267618	G2M	Neutrophil	2	Neutrophil	NA	NA	NA	NA	DKO_1	B	granulocyte	0.757678	granulocyte	0.757678	granulocyte	0.757678	1461	73	Neutrophil_1
Set1_ACAGGGAAGCCTCTTC-1	ACAGGGAAGCCTCTTC-1	Set1	Sample-04_DJ582M11	DKO	2873	1410	2.50435	0.0347826	S	Tcell	9	Tcell	NA	NA	NA	NA	DKO_1	B	T_cell	1	T_cell	1	T_cell	1	1392	0	Tcell_9
Set1_ACAGGGAAGGATCATA-1	ACAGGGAAGGATCATA-1	Set1	Sample-04_DJ582M11	DKO	1342	622	9.23994	0	G2M	Bcell	10	Bcell	NA	NA	NA	NA	DKO_1	B	immature_B_cell	0.983024	immature_B_cell	0.983024	immature_B_cell	0.983024	1394	0	Bcell_0
Set1_ACAGGGACAACCAATC-1	ACAGGGACAACCAATC-1	Set1	Sample-04_DJ582M11	DKO	7397	2230	3.17653	0.0135172	G1	Macrophage	6	Macrophage	NA	NA	NA	NA	DKO_1	B	monocyte	1	monocyte	1	monocyte	1	0	0	Macrophage_8
Set1_ACAGGGAGTGGCAACA-1	ACAGGGAGTGGCAACA-1	Set1	Sample-04_DJ582M11	DKO	4840	1828	3.71747	0	G1	Fibroblast	11	Fibroblast	Fibro_5	0.598981	Fibro	0.935126	DKO_1	B	NA	NA	Fibro_5	0.598981	Fibro	0.935126	1747	56	Fibroblast_0
Set1_ACAGGGATCTTCCAGC-1	ACAGGGATCTTCCAGC-1	Set1	Sample-04_DJ582M11	DKO	27611	5636	7.00808	0.0108652	G1	Malignant	1	Malignant	OLC_2	0.782942	Osteo	0.782942	DKO_1	B	NA	NA	OLC_2	0.782942	Osteo	0.782942	5426	1123	Malignant_7
Set1_ACATCCCAGTTGAATG-1	ACATCCCAGTTGAATG-1	Set1	Sample-04_DJ582M11	DKO	2481	1033	5.84442	0.0403063	G2M	Bcell	10	Bcell	NA	NA	NA	NA	DKO_1	B	immature_B_cell	0.982804	immature_B_cell	0.982804	immature_B_cell	0.982804	1746	0	Bcell_2
Set1_ACATCCCCACGATTCA-1	ACATCCCCACGATTCA-1	Set1	Sample-04_DJ582M11	DKO	22433	4920	2.20637	0.00445732	G1	Fibroblast	11	Fibroblast	Fibro_1	0.809196	Fibro	0.870135	DKO_1	B	NA	NA	Fibro_1	0.809196	Fibro	0.870135	1629	46	Fibroblast_0
Set1_ACATCCCCACGTATAC-1	ACATCCCCACGTATAC-1	Set1	Sample-04_DJ582M11	DKO	17376	4459	6.22698	0.00575506	G1	Malignant	1	Malignant	OLC_2	0.542546	Osteo	0.542546	DKO_1	B	NA	NA	OLC_2	0.542546	Osteo	0.542546	4903	743	Malignant_7
Set1_ACATCCCCAGGTTTAC-1	ACATCCCCAGGTTTAC-1	Set1	Sample-04_DJ582M11	DKO	5804	1978	4.70365	0	G1	Macrophage	3	Macrophage	NA	NA	NA	NA	DKO_1	B	monocyte	1	monocyte	1	monocyte	1	0	0	Macrophage_8
Set1_ACATCCCCATAGCTGT-1	ACATCCCCATAGCTGT-1	Set1	Sample-04_DJ582M11	DKO	1632	707	6.31127	0.0612745	S	Bcell	10	Bcell	NA	NA	NA	NA	DKO_1	B	immature_B_cell	0.980817	immature_B_cell	0.980817	immature_B_cell	0.980817	1413	0	Bcell_0
Set1_ACATCCCGTAATTAGG-1	ACATCCCGTAATTAGG-1	Set1	Sample-04_DJ582M11	DKO	1010	452	2.37389	0	G2M	Neutrophil	2	Neutrophil	NA	NA	NA	NA	DKO_1	B	granulocyte	0.848745	granulocyte	0.848745	granulocyte	0.848745	1620	52	Neutrophil_5
Set1_ACATCCCGTAATTGGA-1	ACATCCCGTAATTGGA-1	Set1	Sample-04_DJ582M11	DKO	3281	1270	6.12618	0.060957	G1	Bcell	10	Bcell	NA	NA	NA	NA	DKO_1	B	immature_B_cell	1	immature_B_cell	1	immature_B_cell	1	1580	0	Bcell_2
Set1_ACATCCCTCGAGCACC-1	ACATCCCTCGAGCACC-1	Set1	Sample-04_DJ582M11	DKO	1093	332	5.03202	0	G1	Bcell	10	Bcell	NA	NA	NA	NA	DKO_1	B	T_cell	0.48705	T_cell	0.48705	T_cell	0.48705	1413	0	Bcell_0
Set1_ACATCCCTCGTGTGAT-1	ACATCCCTCGTGTGAT-1	Set1	Sample-04_DJ582M11	DKO	10091	3330	11.5945	0.00990982	G1	Malignant	1	Malignant	OLC_2	0.615582	Osteo	0.615582	DKO_1	B	NA	NA	OLC_2	0.615582	Osteo	0.615582	4903	743	Malignant_7
Set1_ACATCGAAGGCGACAT-1	ACATCGAAGGCGACAT-1	Set1	Sample-04_DJ582M11	DKO	6641	2443	4.57693	0.0150557	G1	Endothelial	5	Endothelial	EC_arteriolar	1	Vascular	1	DKO_1	B	NA	NA	EC_arteriolar	1	Vascular	1	1254	0	Endothelial_7
Set1_ACATCGAAGTAAGGGA-1	ACATCGAAGTAAGGGA-1	Set1	Sample-04_DJ582M11	DKO	1351	657	1.92308	0	G2M	Neutrophil	2	Neutrophil	NA	NA	NA	NA	DKO_1	B	granulocyte	0.843995	granulocyte	0.843995	granulocyte	0.843995	1806	43	Neutrophil_1
Set1_ACATCGACACCGTGAC-1	ACATCGACACCGTGAC-1	Set1	Sample-04_DJ582M11	DKO	38968	5959	8.21422	0.00769843	G1	Malignant	1	Malignant	Fibro_1	0.422146	Fibro	0.588885	DKO_1	B	NA	NA	Fibro_1	0.422146	Fibro	0.588885	4769	762	Malignant_7
Set1_ACATCGAGTGTCACAT-1	ACATCGAGTGTCACAT-1	Set1	Sample-04_DJ582M11	DKO	1224	538	6.12745	0	S	Neutrophil	2	Neutrophil	NA	NA	NA	NA	DKO_1	B	granulocyte	0.632573	granulocyte	0.632573	granulocyte	0.632573	1421	31	Neutrophil_1
Set1_ACATCGAGTTGTTGTG-1	ACATCGAGTTGTTGTG-1	Set1	Sample-04_DJ582M11	DKO	6390	1988	6.74491	0	S	Macrophage	4	Osteoclast	NA	NA	NA	NA	DKO_1	B	monocyte	0.933164	monocyte	0.933164	monocyte	0.933164	768	47	Osteoclast_4
Set1_ACATCGATCCTACAAG-1	ACATCGATCCTACAAG-1	Set1	Sample-04_DJ582M11	DKO	8805	2551	3.57751	0	G1	Macrophage	3	Macrophage	NA	NA	NA	NA	DKO_1	B	monocyte	0.931758	monocyte	0.931758	monocyte	0.931758	0	0	Macrophage_8
Set1_ACATGCAAGATGCGAC-1	ACATGCAAGATGCGAC-1	Set1	Sample-04_DJ582M11	DKO	1599	752	1.87617	0	G1	Neutrophil	2	Neutrophil	NA	NA	NA	NA	DKO_1	B	granulocyte	0.810294	granulocyte	0.810294	granulocyte	0.810294	1362	103	Neutrophil_0
Set1_ACATGCACAGATAAAC-1	ACATGCACAGATAAAC-1	Set1	Sample-04_DJ582M11	DKO	2310	1009	5.97403	0	G1	Bcell	10	Bcell	NA	NA	NA	NA	DKO_1	B	immature_B_cell	0.985433	immature_B_cell	0.985433	immature_B_cell	0.985433	1920	0	Bcell_2
Set1_ACATGCAGTAGATCCT-1	ACATGCAGTAGATCCT-1	Set1	Sample-04_DJ582M11	DKO	4549	1791	1.6044	0.021978	G1	Endothelial	5	Endothelial	EC_arterial	0.902878	Vascular	1	DKO_1	B	NA	NA	EC_arterial	0.902878	Vascular	1	1580	60	Endothelial_2
Set1_ACATGCATCCAGTACA-1	ACATGCATCCAGTACA-1	Set1	Sample-04_DJ582M11	DKO	23077	4275	1.3	0.00433332	G1	Osteoclast	4	Osteoclast	NA	NA	NA	NA	DKO_1	B	hematopoietic_precursor_cell	0.438469	hematopoietic_precursor_cell	0.438469	hematopoietic_precursor_cell	0.438469	1199	67	Osteoclast_5
Set1_ACATGCATCTGGGATT-1	ACATGCATCTGGGATT-1	Set1	Sample-04_DJ582M11	DKO	41465	6809	7.599	0.00964646	G1	Malignant	1	Malignant	OLC_2	0.689484	Osteo	0.689484	DKO_1	B	NA	NA	OLC_2	0.689484	Osteo	0.689484	5160	837	Malignant_7
Set1_ACATTTCAGATGTTAG-1	ACATTTCAGATGTTAG-1	Set1	Sample-04_DJ582M11	DKO	23364	4971	8.91115	0	G1	Malignant	1	Malignant	OLC_2	0.618542	Osteo	0.618542	DKO_1	B	NA	NA	OLC_2	0.618542	Osteo	0.618542	4728	827	Malignant_7
Set1_ACATTTCAGCACTTTG-1	ACATTTCAGCACTTTG-1	Set1	Sample-04_DJ582M11	DKO	1386	682	2.5974	0.0721501	G2M	Neutrophil	2	Neutrophil	NA	NA	NA	NA	DKO_1	B	granulocyte	0.987194	granulocyte	0.987194	granulocyte	0.987194	1333	55	Neutrophil_0
Set1_ACATTTCAGTGGTGAC-1	ACATTTCAGTGGTGAC-1	Set1	Sample-04_DJ582M11	DKO	1353	640	1.18256	0.0739098	G2M	Neutrophil	2	Neutrophil	NA	NA	NA	NA	DKO_1	B	basophil	0.618167	basophil	0.618167	basophil	0.618167	1401	50	Neutrophil_1
Set1_ACATTTCCAATAGTCC-1	ACATTTCCAATAGTCC-1	Set1	Sample-04_DJ582M11	DKO	16661	3329	2.32865	0	G1	Osteoclast	4	Osteoclast	NA	NA	NA	NA	DKO_1	B	hematopoietic_precursor_cell	0.354378	hematopoietic_precursor_cell	0.354378	hematopoietic_precursor_cell	0.354378	1781	111	Osteoclast_5
Set1_ACATTTCCATTCTCTA-1	ACATTTCCATTCTCTA-1	Set1	Sample-04_DJ582M11	DKO	4591	1921	2.17817	0.0217817	G1	Endothelial	5	Endothelial	EC_arterial	0.988971	Vascular	1	DKO_1	B	NA	NA	EC_arterial	0.988971	Vascular	1	2621	94	Endothelial_2
Set1_ACATTTCGTCCCGGTA-1	ACATTTCGTCCCGGTA-1	Set1	Sample-04_DJ582M11	DKO	1229	568	0.895037	0	S	Neutrophil	2	Neutrophil	NA	NA	NA	NA	DKO_1	B	basophil	0.470142	basophil	0.470142	basophil	0.470142	1436	84	Neutrophil_1
Set1_ACATTTCGTGGTCTCG-1	ACATTTCGTGGTCTCG-1	Set1	Sample-04_DJ582M11	DKO	20298	4780	5.78875	0.00985319	G1	Malignant	1	Malignant	OLC_2	0.688218	Osteo	0.688218	DKO_1	B	NA	NA	OLC_2	0.688218	Osteo	0.688218	4478	649	Malignant_7
Set1_ACATTTCTCACAACCA-1	ACATTTCTCACAACCA-1	Set1	Sample-04_DJ582M11	DKO	23417	5310	5.97404	0.00854044	S	Malignant	1	Malignant	OLC_2	0.501704	Osteo	0.501704	DKO_1	B	NA	NA	OLC_2	0.501704	Osteo	0.501704	4682	959	Malignant_7
Set1_ACATTTCTCCCATTTA-1	ACATTTCTCCCATTTA-1	Set1	Sample-04_DJ582M11	DKO	1317	651	2.58162	0	G1	Neutrophil	2	Neutrophil	NA	NA	NA	NA	DKO_1	B	basophil	0.525036	basophil	0.525036	basophil	0.525036	1461	73	Neutrophil_1
Set1_ACATTTCTCCTTATGT-1	ACATTTCTCCTTATGT-1	Set1	Sample-04_DJ582M11	DKO	2194	956	5.01139	0	S	Bcell	10	Bcell	NA	NA	NA	NA	DKO_1	B	immature_B_cell	1	immature_B_cell	1	immature_B_cell	1	1914	0	Bcell_2
Set1_ACCAAACAGACCTCCG-1	ACCAAACAGACCTCCG-1	Set1	Sample-04_DJ582M11	DKO	5001	1832	7.45851	0.019996	G1	Macrophage	6	Macrophage	NA	NA	NA	NA	DKO_1	B	monocyte	1	monocyte	1	monocyte	1	0	0	Macrophage_8
Set1_ACCAAACAGCACTCAT-1	ACCAAACAGCACTCAT-1	Set1	Sample-04_DJ582M11	DKO	53924	7146	5.03616	0.0129798	S	Malignant	1	Malignant	OLC_2	0.533027	Osteo	0.533027	DKO_1	B	NA	NA	OLC_2	0.533027	Osteo	0.533027	5160	837	Malignant_7
Set1_ACCAAACAGCGGTAGT-1	ACCAAACAGCGGTAGT-1	Set1	Sample-04_DJ582M11	DKO	20941	4755	4.97111	0.00477532	S	Malignant	1	Malignant	OLC_2	0.651132	Osteo	0.651132	DKO_1	B	NA	NA	OLC_2	0.651132	Osteo	0.651132	3703	476	Malignant_7
Set1_ACCAAACCAGTCAACT-1	ACCAAACCAGTCAACT-1	Set1	Sample-04_DJ582M11	DKO	29201	5896	6.10211	0	G1	Malignant	1	Malignant	OLC_2	0.533493	Osteo	0.533493	DKO_1	B	NA	NA	OLC_2	0.533493	Osteo	0.533493	4400	705	Malignant_7
Set1_ACCAAACGTCAAACGG-1	ACCAAACGTCAAACGG-1	Set1	Sample-04_DJ582M11	DKO	12794	3238	3.24345	0.00781555	G1	Macrophage	3	Macrophage	NA	NA	NA	NA	DKO_1	B	monocyte	1	monocyte	1	monocyte	1	0	0	Macrophage_8
Set1_ACCAAACTCGGATAAA-1	ACCAAACTCGGATAAA-1	Set1	Sample-04_DJ582M11	DKO	2028	928	3.79497	0	G1	Neutrophil	2	Neutrophil	NA	NA	NA	NA	DKO_1	B	granulocyte	0.623884	granulocyte	0.623884	granulocyte	0.623884	1571	135	Neutrophil_1
Set1_ACCAACACAATTGAGA-1	ACCAACACAATTGAGA-1	Set1	Sample-04_DJ582M11	DKO	20526	4818	4.7111	0.00974374	S	Malignant	1	Malignant	OLC_2	0.631737	Osteo	0.631737	DKO_1	B	NA	NA	OLC_2	0.631737	Osteo	0.631737	5037	971	Malignant_7
Set1_ACCAACAGTCAATGGG-1	ACCAACAGTCAATGGG-1	Set1	Sample-04_DJ582M11	DKO	26552	5288	6.02568	0.00376605	S	Malignant	1	Malignant	OLC_2	0.715549	Osteo	0.715549	DKO_1	B	NA	NA	OLC_2	0.715549	Osteo	0.715549	4728	827	Malignant_7
Set1_ACCAACAGTGACATCT-1	ACCAACAGTGACATCT-1	Set1	Sample-04_DJ582M11	DKO	1154	574	1.21317	0.0866551	S	Neutrophil	2	Neutrophil	NA	NA	NA	NA	DKO_1	B	granulocyte	0.798781	granulocyte	0.798781	granulocyte	0.798781	1329	47	Neutrophil_1
Set1_ACCACAAAGATACCAA-1	ACCACAAAGATACCAA-1	Set1	Sample-04_DJ582M11	DKO	12351	3420	9.99838	0.00809585	S	Malignant	1	Malignant	OLC_2	0.587742	Osteo	0.587742	DKO_1	B	NA	NA	OLC_2	0.587742	Osteo	0.587742	5043	959	Malignant_7
Set1_ACCACAACACAAGCAG-1	ACCACAACACAAGCAG-1	Set1	Sample-04_DJ582M11	DKO	6175	2507	3.19028	0	S	Malignant	7	Malignant	OLC_2	0.898111	Osteo	0.991139	DKO_1	B	NA	NA	OLC_2	0.898111	Osteo	0.991139	4059	446	Malignant_4
Set1_ACCACAACACCCAAGC-1	ACCACAACACCCAAGC-1	Set1	Sample-04_DJ582M11	DKO	20728	4014	3.55075	0.00964878	G2M	Macrophage	3	Macrophage	NA	NA	NA	NA	DKO_1	B	monocyte	0.98005	monocyte	0.98005	monocyte	0.98005	0	0	Macrophage_7
Set1_ACCACAACATCTGTTT-1	ACCACAACATCTGTTT-1	Set1	Sample-04_DJ582M11	DKO	10646	2715	4.05748	0.00939232	S	Macrophage	3	Macrophage	NA	NA	NA	NA	DKO_1	B	monocyte	1	monocyte	1	monocyte	1	0	0	Macrophage_8
Set1_ACCACAACATGGAGAC-1	ACCACAACATGGAGAC-1	Set1	Sample-04_DJ582M11	DKO	1104	600	1.81159	0.271739	G2M	Neutrophil	2	Neutrophil	NA	NA	NA	NA	DKO_1	B	granulocyte	0.523042	granulocyte	0.523042	granulocyte	0.523042	1197	57	Neutrophil_1
Set1_ACCACAAGTCCAACGC-1	ACCACAAGTCCAACGC-1	Set1	Sample-04_DJ582M11	DKO	14913	3989	6.07483	0.00670511	G1	Malignant	1	Malignant	OLC_2	0.585142	Osteo	0.585142	DKO_1	B	NA	NA	OLC_2	0.585142	Osteo	0.585142	4429	610	Malignant_7
Set1_ACCACAATCCAACCGG-1	ACCACAATCCAACCGG-1	Set1	Sample-04_DJ582M11	DKO	29882	5521	8.24159	0	S	Malignant	1	Malignant	OLC_2	0.564698	Osteo	0.564698	DKO_1	B	NA	NA	OLC_2	0.564698	Osteo	0.564698	4881	809	Malignant_7
Set1_ACCATTTAGAGCTGCA-1	ACCATTTAGAGCTGCA-1	Set1	Sample-04_DJ582M11	DKO	1069	519	1.77736	0.0935454	G2M	Neutrophil	2	Neutrophil	NA	NA	NA	NA	DKO_1	B	granulocyte	0.689043	granulocyte	0.689043	granulocyte	0.689043	2242	67	Neutrophil_0
Set1_ACCATTTGTACCCAGC-1	ACCATTTGTACCCAGC-1	Set1	Sample-04_DJ582M11	DKO	29016	5403	4.10794	0.00344626	G2M	Osteoclast	4	Osteoclast	NA	NA	NA	NA	DKO_1	B	hematopoietic_precursor_cell	0.535945	hematopoietic_precursor_cell	0.535945	hematopoietic_precursor_cell	0.535945	1067	64	Osteoclast_6
Set1_ACCATTTGTCTGTCCT-1	ACCATTTGTCTGTCCT-1	Set1	Sample-04_DJ582M11	DKO	1244	649	4.34084	0.241158	G2M	Neutrophil	2	Neutrophil	NA	NA	NA	NA	DKO_1	B	granulocyte	0.539625	granulocyte	0.539625	granulocyte	0.539625	1413	81	Neutrophil_0
Set1_ACCATTTTCAAATGCC-1	ACCATTTTCAAATGCC-1	Set1	Sample-04_DJ582M11	DKO	6796	2371	2.69118	0.0147059	G1	Fibroblast	11	Fibroblast	Fibro_1	0.98103	Fibro	1	DKO_1	B	NA	NA	Fibro_1	0.98103	Fibro	1	2095	56	Fibroblast_0
Set1_ACCCAAACAATACCTG-1	ACCCAAACAATACCTG-1	Set1	Sample-04_DJ582M11	DKO	1944	794	3.85802	0	S	Bcell	10	Bcell	NA	NA	NA	NA	DKO_1	B	immature_B_cell	0.982606	immature_B_cell	0.982606	immature_B_cell	0.982606	1336	0	Bcell_2
Set1_ACCCAAAGTCTAATCG-1	ACCCAAAGTCTAATCG-1	Set1	Sample-04_DJ582M11	DKO	24834	4458	5.36743	0	G1	Osteoclast	4	Osteoclast	NA	NA	NA	NA	DKO_1	B	hematopoietic_precursor_cell	0.682096	hematopoietic_precursor_cell	0.682096	hematopoietic_precursor_cell	0.682096	1377	75	Osteoclast_5
Set1_ACCCAAAGTGATGTAA-1	ACCCAAAGTGATGTAA-1	Set1	Sample-04_DJ582M11	DKO	25330	5031	6.90091	0.00789578	S	Malignant	1	Malignant	OLC_2	0.553629	Osteo	0.553629	DKO_1	B	NA	NA	OLC_2	0.553629	Osteo	0.553629	4580	915	Malignant_7
Set1_ACCCAAATCGAATCCA-1	ACCCAAATCGAATCCA-1	Set1	Sample-04_DJ582M11	DKO	10664	3246	3.75961	0.00937559	G1	Fibroblast	11	Fibroblast	Fibro_1	0.882017	Fibro	0.896865	DKO_1	B	NA	NA	Fibro_1	0.882017	Fibro	0.896865	2095	56	Fibroblast_0
Set1_ACCCTCACAGTGAGCA-1	ACCCTCACAGTGAGCA-1	Set1	Sample-04_DJ582M11	DKO	1075	481	9.02326	0.0930233	S	Tcell	9	Tcell	NA	NA	NA	NA	DKO_1	B	T_cell	1	T_cell	1	T_cell	1	1392	0	Tcell_0
Set1_ACCCTCACATGCCGAC-1	ACCCTCACATGCCGAC-1	Set1	Sample-04_DJ582M11	DKO	13940	3406	3.40746	0.0071736	G1	Macrophage	4	Osteoclast	NA	NA	NA	NA	DKO_1	B	monocyte	0.932961	monocyte	0.932961	monocyte	0.932961	549	38	Osteoclast_4
Set1_ACCCTCAGTACTCCCT-1	ACCCTCAGTACTCCCT-1	Set1	Sample-04_DJ582M11	DKO	7879	2450	2.81726	0	G1	Macrophage	3	Macrophage	NA	NA	NA	NA	DKO_1	B	monocyte	1	monocyte	1	monocyte	1	0	0	Macrophage_8
Set1_ACCCTCAGTAGAATAC-1	ACCCTCAGTAGAATAC-1	Set1	Sample-04_DJ582M11	DKO	1800	753	1.66667	0.111111	G2M	Neutrophil	2	Neutrophil	NA	NA	NA	NA	DKO_1	B	granulocyte	1	granulocyte	1	granulocyte	1	1571	135	Neutrophil_0
Set1_ACCCTCAGTATTCTCT-1	ACCCTCAGTATTCTCT-1	Set1	Sample-04_DJ582M11	DKO	26646	5288	4.64593	0.00375277	G1	Malignant	1	Malignant	OLC_2	0.61544	Osteo	0.61544	DKO_1	B	NA	NA	OLC_2	0.61544	Osteo	0.61544	4375	692	Malignant_7
Set1_ACCCTTGAGACGTCGA-1	ACCCTTGAGACGTCGA-1	Set1	Sample-04_DJ582M11	DKO	26817	5527	3.12488	0.0298318	S	Malignant	1	Malignant	OLC_2	0.51868	Osteo	0.51868	DKO_1	B	NA	NA	OLC_2	0.51868	Osteo	0.51868	4881	809	Malignant_7
Set1_ACCCTTGAGTTCATCG-1	ACCCTTGAGTTCATCG-1	Set1	Sample-04_DJ582M11	DKO	12593	3647	3.04113	0.00794029	S	Malignant	1	Malignant	OLC_2	0.570525	Osteo	0.570525	DKO_1	B	NA	NA	OLC_2	0.570525	Osteo	0.570525	4478	649	Malignant_7
Set1_ACCCTTGCAATTGAAG-1	ACCCTTGCAATTGAAG-1	Set1	Sample-04_DJ582M11	DKO	27540	5424	7.48312	0.00726164	G1	Malignant	1	Malignant	OLC_2	0.632113	Osteo	0.632113	DKO_1	B	NA	NA	OLC_2	0.632113	Osteo	0.632113	4903	743	Malignant_7
Set1_ACCCTTGTCTAAGGAA-1	ACCCTTGTCTAAGGAA-1	Set1	Sample-04_DJ582M11	DKO	23308	5015	6.82939	0.0128695	S	Malignant	1	Malignant	OLC_2	0.521319	Osteo	0.521319	DKO_1	B	NA	NA	OLC_2	0.521319	Osteo	0.521319	5179	971	Malignant_7
Set1_ACCGTTCCACCTTCGT-1	ACCGTTCCACCTTCGT-1	Set1	Sample-04_DJ582M11	DKO	13572	3818	5.02468	0	G1	Malignant	1	Malignant	OLC_2	0.543035	Osteo	0.543035	DKO_1	B	NA	NA	OLC_2	0.543035	Osteo	0.543035	4478	649	Malignant_7
Set1_ACCGTTCGTTCTGACA-1	ACCGTTCGTTCTGACA-1	Set1	Sample-04_DJ582M11	DKO	25907	4489	3.8561	0.0154398	S	Osteoclast	4	Osteoclast	NA	NA	NA	NA	DKO_1	B	late_pro_B_cell	0.412927	late_pro_B_cell	0.412927	late_pro_B_cell	0.412927	1479	57	Osteoclast_6
Set1_ACCTACCGTGACCGAA-1	ACCTACCGTGACCGAA-1	Set1	Sample-04_DJ582M11	DKO	18639	3400	5.33262	0.0214592	G1	Osteoclast	4	Osteoclast	NA	NA	NA	NA	DKO_1	B	promonocyte	0.564254	promonocyte	0.564254	promonocyte	0.564254	1364	63	Osteoclast_5
Set1_ACCTACCGTGGTATGG-1	ACCTACCGTGGTATGG-1	Set1	Sample-04_DJ582M11	DKO	17209	3492	2.3649	0	G1	Osteoclast	4	Osteoclast	NA	NA	NA	NA	DKO_1	B	hematopoietic_precursor_cell	0.468172	hematopoietic_precursor_cell	0.468172	hematopoietic_precursor_cell	0.468172	1207	64	Osteoclast_5
Set1_ACCTACCTCAAGAGTA-1	ACCTACCTCAAGAGTA-1	Set1	Sample-04_DJ582M11	DKO	1773	810	6.26058	0.0564016	G2M	Bcell	10	Bcell	NA	NA	NA	NA	DKO_1	B	immature_B_cell	0.980881	immature_B_cell	0.980881	immature_B_cell	0.980881	1053	0	Bcell_0
Set1_ACCTACCTCCCAGCGA-1	ACCTACCTCCCAGCGA-1	Set1	Sample-04_DJ582M11	DKO	1417	571	7.26888	0.0705716	S	Unclassified	3	Macrophage	NA	NA	NA	NA	DKO_1	B	NA	NA	NA	NA	NA	NA	0	0	Macrophage_3
Set1_ACCTACCTCTTAATCC-1	ACCTACCTCTTAATCC-1	Set1	Sample-04_DJ582M11	DKO	1449	782	0.966184	0	G2M	Neutrophil	2	Neutrophil	NA	NA	NA	NA	DKO_1	B	basophil	0.726503	basophil	0.726503	basophil	0.726503	1461	73	Neutrophil_1
Set1_ACCTGAAAGCGTGAGT-1	ACCTGAAAGCGTGAGT-1	Set1	Sample-04_DJ582M11	DKO	17052	4386	7.49472	0	G1	Malignant	1	Malignant	OLC_2	0.596304	Osteo	0.596304	DKO_1	B	NA	NA	OLC_2	0.596304	Osteo	0.596304	4881	809	Malignant_7
Set1_ACCTGAACACCCTCTA-1	ACCTGAACACCCTCTA-1	Set1	Sample-04_DJ582M11	DKO	14021	4482	5.27742	0.00713165	G2M	Malignant	7	Malignant	OLC_2	0.841994	Osteo	0.984112	DKO_1	B	NA	NA	OLC_2	0.841994	Osteo	0.984112	4059	446	Malignant_4
Set1_ACCTGAACAGACCTAT-1	ACCTGAACAGACCTAT-1	Set1	Sample-04_DJ582M11	DKO	11700	2882	3.21368	0.00854701	S	Macrophage	4	Osteoclast	NA	NA	NA	NA	DKO_1	B	monocyte	0.783844	monocyte	0.783844	monocyte	0.783844	602	51	Osteoclast_4
Set1_ACCTGAACAGCACAGA-1	ACCTGAACAGCACAGA-1	Set1	Sample-04_DJ582M11	DKO	1906	833	1.20545	0.0524109	S	Neutrophil	2	Neutrophil	NA	NA	NA	NA	DKO_1	B	granulocyte	0.878617	granulocyte	0.878617	granulocyte	0.878617	1583	88	Neutrophil_1
Set1_ACCTGAAGTACGTGAG-1	ACCTGAAGTACGTGAG-1	Set1	Sample-04_DJ582M11	DKO	31465	5594	5.35198	0.0095344	G1	Malignant	1	Malignant	Fibro_1	0.645917	Fibro	0.759153	DKO_1	B	NA	NA	Fibro_1	0.645917	Fibro	0.759153	4903	743	Malignant_7
Set1_ACCTGAAGTAGACGTG-1	ACCTGAAGTAGACGTG-1	Set1	Sample-04_DJ582M11	DKO	1645	682	5.83587	0.0607903	S	Bcell	10	Bcell	NA	NA	NA	NA	DKO_1	B	immature_B_cell	0.978007	immature_B_cell	0.978007	immature_B_cell	0.978007	1387	0	Bcell_0
Set1_ACCTGAAGTCGTATGT-1	ACCTGAAGTCGTATGT-1	Set1	Sample-04_DJ582M11	DKO	11026	3141	4.59697	0.00906701	G1	Malignant	8	Malignant	OLC_2	0.662698	Osteo	0.662698	DKO_1	B	NA	NA	OLC_2	0.662698	Osteo	0.662698	977	51	Malignant_4
Set1_ACCTGAATCCAAAGGG-1	ACCTGAATCCAAAGGG-1	Set1	Sample-04_DJ582M11	DKO	6274	2087	4.52662	0	G2M	Macrophage	4	Osteoclast	NA	NA	NA	NA	DKO_1	B	monocyte	1	monocyte	1	monocyte	1	602	51	Osteoclast_4
Set1_ACCTGAATCTATCCAT-1	ACCTGAATCTATCCAT-1	Set1	Sample-04_DJ582M11	DKO	4562	1705	1.49057	0	S	Macrophage	6	Macrophage	NA	NA	NA	NA	DKO_1	B	monocyte	1	monocyte	1	monocyte	1	0	0	Macrophage_8
Set1_ACCTGTCCAAGTCGTT-1	ACCTGTCCAAGTCGTT-1	Set1	Sample-04_DJ582M11	DKO	1884	770	9.50106	0	S	Bcell	10	Bcell	NA	NA	NA	NA	DKO_1	B	immature_B_cell	0.980101	immature_B_cell	0.980101	immature_B_cell	0.980101	1580	0	Bcell_0
Set1_ACCTGTCCACCCTTGT-1	ACCTGTCCACCCTTGT-1	Set1	Sample-04_DJ582M11	DKO	7705	2659	4.73718	0	G1	Endothelial	5	Endothelial	EC_arteriolar	0.928324	Vascular	1	DKO_1	B	NA	NA	EC_arteriolar	0.928324	Vascular	1	1700	0	Endothelial_7
Set1_ACCTGTCGTTGCATTG-1	ACCTGTCGTTGCATTG-1	Set1	Sample-04_DJ582M11	DKO	23374	4794	8.08522	0	G1	Malignant	1	Malignant	OLC_2	0.548803	Osteo	0.548803	DKO_1	B	NA	NA	OLC_2	0.548803	Osteo	0.548803	4478	649	Malignant_7
Set1_ACCTGTCTCGATAACC-1	ACCTGTCTCGATAACC-1	Set1	Sample-04_DJ582M11	DKO	1349	723	0.593032	0.148258	G2M	Neutrophil	2	Neutrophil	NA	NA	NA	NA	DKO_1	B	granulocyte	0.941796	granulocyte	0.941796	granulocyte	0.941796	1469	64	Neutrophil_0
Set1_ACGATCAAGTTGCCTA-1	ACGATCAAGTTGCCTA-1	Set1	Sample-04_DJ582M11	DKO	88753	8133	6.06733	0.00563355	G1	Malignant	1	Malignant	OLC_2	0.61675	Osteo	0.61675	DKO_1	B	NA	NA	OLC_2	0.61675	Osteo	0.61675	5179	971	Malignant_7
Set1_ACGATCACACCCTCTA-1	ACGATCACACCCTCTA-1	Set1	Sample-04_DJ582M11	DKO	18300	4084	3.84153	0.00546448	S	Osteoclast	4	Osteoclast	NA	NA	NA	NA	DKO_1	B	promonocyte	0.82033	promonocyte	0.82033	promonocyte	0.82033	697	49	Osteoclast_4
Set1_ACGATCAGTACCAATC-1	ACGATCAGTACCAATC-1	Set1	Sample-04_DJ582M11	DKO	27592	4622	2.69281	0	S	Osteoclast	4	Osteoclast	NA	NA	NA	NA	DKO_1	B	promonocyte	0.902915	promonocyte	0.902915	promonocyte	0.902915	566	43	Osteoclast_6
Set1_ACGATCAGTCCAACGC-1	ACGATCAGTCCAACGC-1	Set1	Sample-04_DJ582M11	DKO	1193	640	0.838223	0.0838223	S	Neutrophil	2	Neutrophil	NA	NA	NA	NA	DKO_1	B	basophil	0.603621	basophil	0.603621	basophil	0.603621	2233	219	Neutrophil_1
Set1_ACGATCAGTCGAGCAA-1	ACGATCAGTCGAGCAA-1	Set1	Sample-04_DJ582M11	DKO	9657	2995	7.72497	0.0103552	G1	Malignant	1	Malignant	OLC_2	0.7839	Osteo	0.7839	DKO_1	B	NA	NA	OLC_2	0.7839	Osteo	0.7839	5570	1072	Malignant_7
Set1_ACGATCATCACCTCTG-1	ACGATCATCACCTCTG-1	Set1	Sample-04_DJ582M11	DKO	7767	2832	4.90411	0	S	Malignant	7	Malignant	OLC_2	0.818536	Osteo	0.818536	DKO_1	B	NA	NA	OLC_2	0.818536	Osteo	0.818536	4059	446	Malignant_4
Set1_ACGATGTAGACAAGCC-1	ACGATGTAGACAAGCC-1	Set1	Sample-04_DJ582M11	DKO	4848	1876	3.83663	0	G1	Fibroblast	11	Fibroblast	Fibro_1	1	Fibro	1	DKO_1	B	NA	NA	Fibro_1	1	Fibro	1	2095	56	Fibroblast_0
Set1_ACGATGTAGATGCGAC-1	ACGATGTAGATGCGAC-1	Set1	Sample-04_DJ582M11	DKO	26684	5424	5.78977	0.00749485	G1	Malignant	7	Malignant	OLC_2	0.735149	Osteo	0.735149	DKO_1	B	NA	NA	OLC_2	0.735149	Osteo	0.735149	3703	476	Malignant_7
Set1_ACGATGTAGATTACCC-1	ACGATGTAGATTACCC-1	Set1	Sample-04_DJ582M11	DKO	7077	2437	8.99845	0	G1	Malignant	1	Malignant	OLC_2	0.549113	Osteo	0.549113	DKO_1	B	NA	NA	OLC_2	0.549113	Osteo	0.549113	4647	1032	Malignant_7
Set1_ACGATGTAGCTGTTAC-1	ACGATGTAGCTGTTAC-1	Set1	Sample-04_DJ582M11	DKO	8151	2422	3.59465	0	G1	Macrophage	3	Macrophage	NA	NA	NA	NA	DKO_1	B	monocyte	1	monocyte	1	monocyte	1	0	0	Macrophage_8
Set1_ACGATGTAGTACAGCG-1	ACGATGTAGTACAGCG-1	Set1	Sample-04_DJ582M11	DKO	1175	576	0.765957	0	G2M	Neutrophil	2	Neutrophil	NA	NA	NA	NA	DKO_1	B	granulocyte	0.962838	granulocyte	0.962838	granulocyte	0.962838	1514	94	Neutrophil_0
Set1_ACGATGTAGTTCTCTT-1	ACGATGTAGTTCTCTT-1	Set1	Sample-04_DJ582M11	DKO	7391	2074	4.70716	0	G1	Macrophage	4	Osteoclast	NA	NA	NA	NA	DKO_1	B	monocyte	0.773002	monocyte	0.773002	monocyte	0.773002	374	0	Osteoclast_4
Set1_ACGATGTCAAGAGTTA-1	ACGATGTCAAGAGTTA-1	Set1	Sample-04_DJ582M11	DKO	19329	4655	7.90998	0.0103466	G1	Malignant	1	Malignant	OLC_2	0.697167	Osteo	0.697167	DKO_1	B	NA	NA	OLC_2	0.697167	Osteo	0.697167	4400	705	Malignant_7
Set1_ACGATGTCACCAGCCA-1	ACGATGTCACCAGCCA-1	Set1	Sample-04_DJ582M11	DKO	35281	5899	5.63193	0.00850316	S	Malignant	1	Malignant	OLC_2	0.846389	Osteo	0.903887	DKO_1	B	NA	NA	OLC_2	0.846389	Osteo	0.903887	3703	476	Malignant_7
Set1_ACGATGTGTGTTCCAA-1	ACGATGTGTGTTCCAA-1	Set1	Sample-04_DJ582M11	DKO	12378	2942	2.66602	0.0242365	S	Macrophage	4	Osteoclast	NA	NA	NA	NA	DKO_1	B	promonocyte	0.461418	promonocyte	0.461418	promonocyte	0.461418	374	0	Osteoclast_4
Set1_ACGATGTTCAGAGTTC-1	ACGATGTTCAGAGTTC-1	Set1	Sample-04_DJ582M11	DKO	10184	2953	5.29262	0.0196386	G2M	Macrophage	3	Macrophage	NA	NA	NA	NA	DKO_1	B	monocyte	0.980829	monocyte	0.980829	monocyte	0.980829	0	0	Macrophage_8
Set1_ACGATGTTCGGCCAAC-1	ACGATGTTCGGCCAAC-1	Set1	Sample-04_DJ582M11	DKO	5874	2181	5.82227	0	G1	Macrophage	6	Macrophage	NA	NA	NA	NA	DKO_1	B	monocyte	1	monocyte	1	monocyte	1	0	0	Macrophage_10
Set1_ACGATGTTCTTCGTAT-1	ACGATGTTCTTCGTAT-1	Set1	Sample-04_DJ582M11	DKO	18356	4269	7.29967	0.010895	G1	Malignant	1	Malignant	OLC_2	0.556123	Osteo	0.556123	DKO_1	B	NA	NA	OLC_2	0.556123	Osteo	0.556123	4881	809	Malignant_7
Set1_ACGCACGCACACTTAG-1	ACGCACGCACACTTAG-1	Set1	Sample-04_DJ582M11	DKO	21923	5023	6.84088	0.00456059	G1	Malignant	1	Malignant	OLC_2	0.831584	Osteo	0.831584	DKO_1	B	NA	NA	OLC_2	0.831584	Osteo	0.831584	4580	915	Malignant_7
Set1_ACGCACGCACAGTCGC-1	ACGCACGCACAGTCGC-1	Set1	Sample-04_DJ582M11	DKO	1144	531	1.04895	0.0874126	G2M	Neutrophil	2	Neutrophil	NA	NA	NA	NA	DKO_1	B	granulocyte	0.876373	granulocyte	0.876373	granulocyte	0.876373	1583	88	Neutrophil_0
Set1_ACGCACGCATCGGAAG-1	ACGCACGCATCGGAAG-1	Set1	Sample-04_DJ582M11	DKO	1008	604	3.47222	0.0992063	G1	Neutrophil	2	Neutrophil	NA	NA	NA	NA	DKO_1	B	granulocyte	0.64852	granulocyte	0.64852	granulocyte	0.64852	1707	197	Neutrophil_1
Set1_ACGCACGGTCAAGCCC-1	ACGCACGGTCAAGCCC-1	Set1	Sample-04_DJ582M11	DKO	8815	2606	5.55871	0	G1	Macrophage	3	Macrophage	NA	NA	NA	NA	DKO_1	B	monocyte	1	monocyte	1	monocyte	1	0	0	Macrophage_8
Set1_ACGCACGGTGATGTAA-1	ACGCACGGTGATGTAA-1	Set1	Sample-04_DJ582M11	DKO	2044	929	1.0274	0.0489237	G1	Neutrophil	2	Neutrophil	NA	NA	NA	NA	DKO_1	B	granulocyte	0.693545	granulocyte	0.693545	granulocyte	0.693545	1061	43	Neutrophil_1
Set1_ACGCACGTCCACGTAA-1	ACGCACGTCCACGTAA-1	Set1	Sample-04_DJ582M11	DKO	44072	6359	7.27219	0.00680704	G1	Malignant	1	Malignant	OLC_2	0.727733	Osteo	0.727733	DKO_1	B	NA	NA	OLC_2	0.727733	Osteo	0.727733	4881	809	Malignant_7
Set1_ACGCACGTCGGCATAT-1	ACGCACGTCGGCATAT-1	Set1	Sample-04_DJ582M11	DKO	36039	5929	6.6121	0.00554939	G1	Malignant	1	Malignant	Fibro_1	0.488351	Fibro	0.573659	DKO_1	B	NA	NA	Fibro_1	0.488351	Fibro	0.573659	4903	743	Malignant_7
Set1_ACGGAAGAGGAATGTT-1	ACGGAAGAGGAATGTT-1	Set1	Sample-04_DJ582M11	DKO	13312	3644	6.15234	0.015024	S	Malignant	1	Malignant	OLC_2	0.661484	Osteo	0.661484	DKO_1	B	NA	NA	OLC_2	0.661484	Osteo	0.661484	4429	610	Malignant_7
Set1_ACGGAAGTCAAATAGG-1	ACGGAAGTCAAATAGG-1	Set1	Sample-04_DJ582M11	DKO	6629	1629	3.95233	0.0150852	G2M	Unclassified	10	Bcell	NA	NA	NA	NA	DKO_1	B	NA	NA	NA	NA	NA	NA	1336	0	Bcell_2
Set1_ACGGAAGTCGATGGAG-1	ACGGAAGTCGATGGAG-1	Set1	Sample-04_DJ582M11	DKO	17200	3661	2.36019	0	G2M	Osteoclast	4	Osteoclast	NA	NA	NA	NA	DKO_1	B	promonocyte	0.677111	promonocyte	0.677111	promonocyte	0.677111	1004	50	Osteoclast_6
Set1_ACGGGTCAGAGGTGCT-1	ACGGGTCAGAGGTGCT-1	Set1	Sample-04_DJ582M11	DKO	6226	1846	4.09573	0	G1	Macrophage	6	Macrophage	NA	NA	NA	NA	DKO_1	B	monocyte	0.972716	monocyte	0.972716	monocyte	0.972716	0	0	Macrophage_8
Set1_ACGGGTCCAGGAGACT-1	ACGGGTCCAGGAGACT-1	Set1	Sample-04_DJ582M11	DKO	2803	1137	9.88227	0.0713521	S	Macrophage	6	Macrophage	NA	NA	NA	NA	DKO_1	B	monocyte	1	monocyte	1	monocyte	1	0	0	Macrophage_5
Set1_ACGGGTCCATCTCATT-1	ACGGGTCCATCTCATT-1	Set1	Sample-04_DJ582M11	DKO	2680	1292	4.81164	0	G2M	Tcell	9	Tcell	NA	NA	NA	NA	DKO_1	B	T_cell	1	T_cell	1	T_cell	1	1565	37	Tcell_6
Set1_ACGGGTCTCAGCTCTC-1	ACGGGTCTCAGCTCTC-1	Set1	Sample-04_DJ582M11	DKO	1448	677	0.89779	0.0690608	G1	Neutrophil	2	Neutrophil	NA	NA	NA	NA	DKO_1	B	granulocyte	1	granulocyte	1	granulocyte	1	1469	64	Neutrophil_0
Set1_ACGGGTCTCGACGCTG-1	ACGGGTCTCGACGCTG-1	Set1	Sample-04_DJ582M11	DKO	1412	604	9.84419	24.7167	G1	Macrophage	6	Macrophage	NA	NA	NA	NA	DKO_1	B	promonocyte	0.307465	promonocyte	0.307465	promonocyte	0.307465	0	0	Macrophage_11
Set1_ACGGGTCTCGGATAAA-1	ACGGGTCTCGGATAAA-1	Set1	Sample-04_DJ582M11	DKO	41256	6571	1.77686	0.0120875	G1	Endothelial	5	Endothelial	EC_arterial	0.726144	Vascular	0.941488	DKO_1	B	NA	NA	EC_arterial	0.726144	Vascular	0.941488	2247	146	Endothelial_10
Set1_ACGGGTCTCGGCTCTT-1	ACGGGTCTCGGCTCTT-1	Set1	Sample-04_DJ582M11	DKO	15478	3949	4.63884	0	G1	Malignant	1	Malignant	OLC_2	0.550397	Osteo	0.550397	DKO_1	B	NA	NA	OLC_2	0.550397	Osteo	0.550397	4478	649	Malignant_7
Set1_ACGGGTCTCTAACACG-1	ACGGGTCTCTAACACG-1	Set1	Sample-04_DJ582M11	DKO	36059	6056	11.5523	0.005546	G1	Malignant	1	Malignant	OLC_2	0.735378	Osteo	0.735378	DKO_1	B	NA	NA	OLC_2	0.735378	Osteo	0.735378	4903	743	Malignant_7
Set1_ACGGGTCTCTTAAGGC-1	ACGGGTCTCTTAAGGC-1	Set1	Sample-04_DJ582M11	DKO	47768	6596	6.52069	0.0125599	S	Malignant	1	Malignant	OLC_2	0.492596	Fibro	0.507404	DKO_1	B	NA	NA	OLC_2	0.492596	Fibro	0.507404	4429	610	Malignant_7
Set1_ACGGTCGAGACGCTCC-1	ACGGTCGAGACGCTCC-1	Set1	Sample-04_DJ582M11	DKO	33041	4351	11.5553	0.00907963	G1	Osteoclast	4	Osteoclast	NA	NA	NA	NA	DKO_1	B	hematopoietic_precursor_cell	0.586239	hematopoietic_precursor_cell	0.586239	hematopoietic_precursor_cell	0.586239	1519	99	Osteoclast_5
Set1_ACGGTCGAGCACTCAT-1	ACGGTCGAGCACTCAT-1	Set1	Sample-04_DJ582M11	DKO	8978	2353	4.14254	0.0222717	G1	Macrophage	3	Macrophage	NA	NA	NA	NA	DKO_1	B	monocyte	1	monocyte	1	monocyte	1	0	0	Macrophage_8
Set1_ACGGTCGAGCTATCCA-1	ACGGTCGAGCTATCCA-1	Set1	Sample-04_DJ582M11	DKO	5602	1841	5.56845	0.0713903	G1	Macrophage	3	Macrophage	NA	NA	NA	NA	DKO_1	B	monocyte	1	monocyte	1	monocyte	1	0	0	Macrophage_8
Set1_ACGGTCGCAAATTGCC-1	ACGGTCGCAAATTGCC-1	Set1	Sample-04_DJ582M11	DKO	26692	5527	9.67706	0	G1	Malignant	1	Malignant	OLC_2	0.830081	Osteo	0.830081	DKO_1	B	NA	NA	OLC_2	0.830081	Osteo	0.830081	5179	971	Malignant_7
Set1_ACGGTCGCAAATTGGA-1	ACGGTCGCAAATTGGA-1	Set1	Sample-04_DJ582M11	DKO	14058	2923	5.61958	0	G2M	Macrophage	4	Osteoclast	NA	NA	NA	NA	DKO_1	B	promonocyte	0.579673	promonocyte	0.579673	promonocyte	0.579673	804	81	Osteoclast_4
Set1_ACGGTCGCACCATATG-1	ACGGTCGCACCATATG-1	Set1	Sample-04_DJ582M11	DKO	1720	805	1.27907	0.0581395	G2M	Neutrophil	2	Neutrophil	NA	NA	NA	NA	DKO_1	B	granulocyte	1	granulocyte	1	granulocyte	1	1108	99	Neutrophil_0
Set1_ACGGTCGCAGAGCTAG-1	ACGGTCGCAGAGCTAG-1	Set1	Sample-04_DJ582M11	DKO	8925	2823	5.65826	0.022409	G1	Endothelial	5	Endothelial	EC_arteriolar	1	Vascular	1	DKO_1	B	NA	NA	EC_arteriolar	1	Vascular	1	1506	0	Endothelial_7
Set1_ACGGTCGTCACGACTA-1	ACGGTCGTCACGACTA-1	Set1	Sample-04_DJ582M11	DKO	16195	4004	9.31152	0	G1	Malignant	1	Malignant	OLC_2	0.536909	Osteo	0.536909	DKO_1	B	NA	NA	OLC_2	0.536909	Osteo	0.536909	4375	692	Malignant_7
Set1_ACGGTCGTCCATTCGC-1	ACGGTCGTCCATTCGC-1	Set1	Sample-04_DJ582M11	DKO	1890	705	10.5291	0.0529101	G1	Bcell	10	Bcell	NA	NA	NA	NA	DKO_1	B	immature_B_cell	0.984726	immature_B_cell	0.984726	immature_B_cell	0.984726	1580	0	Bcell_0
Set1_ACGGTCGTCCGTGGTG-1	ACGGTCGTCCGTGGTG-1	Set1	Sample-04_DJ582M11	DKO	15541	3425	4.47204	0	S	Osteoclast	4	Osteoclast	NA	NA	NA	NA	DKO_1	B	promonocyte	0.711879	promonocyte	0.711879	promonocyte	0.711879	812	57	Osteoclast_4
Set1_ACGGTCGTCTGCCTGT-1	ACGGTCGTCTGCCTGT-1	Set1	Sample-04_DJ582M11	DKO	21613	4536	2.3088	0.00462684	S	Osteoclast	4	Osteoclast	NA	NA	NA	NA	DKO_1	B	promonocyte	0.977732	promonocyte	0.977732	promonocyte	0.977732	1004	50	Osteoclast_6
Set1_ACGGTTAAGAATCGCG-1	ACGGTTAAGAATCGCG-1	Set1	Sample-04_DJ582M11	DKO	1202	560	0.915141	0	G2M	Neutrophil	2	Neutrophil	NA	NA	NA	NA	DKO_1	B	granulocyte	0.802216	granulocyte	0.802216	granulocyte	0.802216	1285	47	Neutrophil_0
Set1_ACGGTTAAGACGATAT-1	ACGGTTAAGACGATAT-1	Set1	Sample-04_DJ582M11	DKO	23818	3938	7.77143	0.00839701	G1	Osteoclast	4	Osteoclast	NA	NA	NA	NA	DKO_1	B	hematopoietic_precursor_cell	0.444296	hematopoietic_precursor_cell	0.444296	hematopoietic_precursor_cell	0.444296	1377	75	Osteoclast_5
Set1_ACGGTTAAGCATCTTG-1	ACGGTTAAGCATCTTG-1	Set1	Sample-04_DJ582M11	DKO	1321	715	1.4383	0	G1	Neutrophil	2	Neutrophil	NA	NA	NA	NA	DKO_1	B	granulocyte	0.808202	granulocyte	0.808202	granulocyte	0.808202	1765	53	Neutrophil_0
Set1_ACGGTTAAGGGAGGGT-1	ACGGTTAAGGGAGGGT-1	Set1	Sample-04_DJ582M11	DKO	7616	2011	4.18855	0	G1	Macrophage	4	Osteoclast	NA	NA	NA	NA	DKO_1	B	monocyte	0.944004	monocyte	0.944004	monocyte	0.944004	406	0	Osteoclast_4
Set1_ACGGTTAAGTCTTCCC-1	ACGGTTAAGTCTTCCC-1	Set1	Sample-04_DJ582M11	DKO	37597	5960	6.33511	0.00265957	S	Malignant	1	Malignant	OLC_2	0.558498	Osteo	0.558498	DKO_1	B	NA	NA	OLC_2	0.558498	Osteo	0.558498	4881	809	Malignant_7
Set1_ACGGTTACACGTGAGA-1	ACGGTTACACGTGAGA-1	Set1	Sample-04_DJ582M11	DKO	39851	6173	5.4853	0.00501857	S	Malignant	1	Malignant	OLC_2	0.506919	Osteo	0.506919	DKO_1	B	NA	NA	OLC_2	0.506919	Osteo	0.506919	4903	743	Malignant_7
Set1_ACGGTTAGTCCAGCGT-1	ACGGTTAGTCCAGCGT-1	Set1	Sample-04_DJ582M11	DKO	34386	5358	2.60839	0	G2M	Osteoclast	4	Osteoclast	NA	NA	NA	NA	DKO_1	B	promonocyte	0.796252	promonocyte	0.796252	promonocyte	0.796252	1004	50	Osteoclast_6
Set1_ACGGTTATCACCGACG-1	ACGGTTATCACCGACG-1	Set1	Sample-04_DJ582M11	DKO	22458	3809	7.72108	0.00445276	G1	Osteoclast	4	Osteoclast	NA	NA	NA	NA	DKO_1	B	hematopoietic_precursor_cell	0.597723	hematopoietic_precursor_cell	0.597723	hematopoietic_precursor_cell	0.597723	1377	75	Osteoclast_5
Set1_ACGGTTATCGTGGGTC-1	ACGGTTATCGTGGGTC-1	Set1	Sample-04_DJ582M11	DKO	21992	3237	7.96162	0.0090938	G1	Osteoclast	4	Osteoclast	NA	NA	NA	NA	DKO_1	B	hematopoietic_precursor_cell	0.389284	hematopoietic_precursor_cell	0.389284	hematopoietic_precursor_cell	0.389284	1326	99	Osteoclast_5
Set1_ACGTAACAGGTACATA-1	ACGTAACAGGTACATA-1	Set1	Sample-04_DJ582M11	DKO	9359	2742	6.17521	0	S	Osteoclast	4	Osteoclast	NA	NA	NA	NA	DKO_1	B	promonocyte	0.553954	promonocyte	0.553954	promonocyte	0.553954	1004	50	Osteoclast_6
Set1_ACGTAACCACGGTAGA-1	ACGTAACCACGGTAGA-1	Set1	Sample-04_DJ582M11	DKO	21840	4783	6.24485	0	S	Malignant	1	Malignant	OLC_2	0.650249	Osteo	0.650249	DKO_1	B	NA	NA	OLC_2	0.650249	Osteo	0.650249	4334	791	Malignant_7
Set1_ACGTAACCACTGTCGG-1	ACGTAACCACTGTCGG-1	Set1	Sample-04_DJ582M11	DKO	7737	2228	6.60463	0.0258498	G1	Macrophage	6	Macrophage	NA	NA	NA	NA	DKO_1	B	monocyte	1	monocyte	1	monocyte	1	0	0	Macrophage_8
Set1_ACGTAACCAGAACATA-1	ACGTAACCAGAACATA-1	Set1	Sample-04_DJ582M11	DKO	1046	491	1.91205	0	S	Neutrophil	2	Neutrophil	NA	NA	NA	NA	DKO_1	B	granulocyte	0.830671	granulocyte	0.830671	granulocyte	0.830671	1267	41	Neutrophil_0
Set1_ACGTAACCAGTCCGTG-1	ACGTAACCAGTCCGTG-1	Set1	Sample-04_DJ582M11	DKO	1663	677	6.13349	0.0601323	G2M	Bcell	10	Bcell	NA	NA	NA	NA	DKO_1	B	immature_B_cell	0.984383	immature_B_cell	0.984383	immature_B_cell	0.984383	1639	0	Bcell_2
Set1_ACGTAACGTATGGTAA-1	ACGTAACGTATGGTAA-1	Set1	Sample-04_DJ582M11	DKO	1451	596	4.68642	0	G1	Neutrophil	2	Neutrophil	NA	NA	NA	NA	DKO_1	B	granulocyte	0.791337	granulocyte	0.791337	granulocyte	0.791337	2365	99	Neutrophil_0
Set1_ACGTAACGTGATACAA-1	ACGTAACGTGATACAA-1	Set1	Sample-04_DJ582M11	DKO	17176	4363	8.79613	0.0116428	S	Malignant	1	Malignant	OLC_2	0.64847	Osteo	0.64847	DKO_1	B	NA	NA	OLC_2	0.64847	Osteo	0.64847	4728	827	Malignant_7
Set1_ACGTAACTCACATACG-1	ACGTAACTCACATACG-1	Set1	Sample-04_DJ582M11	DKO	1775	691	6.92958	0.056338	G1	Tcell	9	Tcell	NA	NA	NA	NA	DKO_1	B	T_cell	1	T_cell	1	T_cell	1	1441	0	Tcell_0
Set1_ACGTAACTCCCGTTGT-1	ACGTAACTCCCGTTGT-1	Set1	Sample-04_DJ582M11	DKO	26270	5503	4.78094	0.0114194	G1	Malignant	1	Malignant	OLC_2	0.632205	Osteo	0.632205	DKO_1	B	NA	NA	OLC_2	0.632205	Osteo	0.632205	4881	809	Malignant_7
Set1_ACGTAACTCGTAGCCG-1	ACGTAACTCGTAGCCG-1	Set1	Sample-04_DJ582M11	DKO	1620	759	0.432099	0	G2M	Neutrophil	2	Neutrophil	NA	NA	NA	NA	DKO_1	B	granulocyte	0.730099	granulocyte	0.730099	granulocyte	0.730099	1395	45	Neutrophil_1
Set1_ACGTACACAATACCCA-1	ACGTACACAATACCCA-1	Set1	Sample-04_DJ582M11	DKO	26415	5033	7.17692	0.0113559	G1	Malignant	1	Malignant	OLC_2	0.734135	Osteo	0.734135	DKO_1	B	NA	NA	OLC_2	0.734135	Osteo	0.734135	4728	827	Malignant_7
Set1_ACGTACACAGCGACCT-1	ACGTACACAGCGACCT-1	Set1	Sample-04_DJ582M11	DKO	20098	3590	6.92606	0	G2M	Osteoclast	4	Osteoclast	NA	NA	NA	NA	DKO_1	B	hematopoietic_precursor_cell	0.376507	hematopoietic_precursor_cell	0.376507	hematopoietic_precursor_cell	0.376507	1326	99	Osteoclast_5
Set1_ACGTACACAGCTGTAT-1	ACGTACACAGCTGTAT-1	Set1	Sample-04_DJ582M11	DKO	1417	586	1.19972	0	G2M	Neutrophil	2	Neutrophil	NA	NA	NA	NA	DKO_1	B	granulocyte	1	granulocyte	1	granulocyte	1	1870	50	Neutrophil_0
Set1_ACGTACAGTTCCGCGA-1	ACGTACAGTTCCGCGA-1	Set1	Sample-04_DJ582M11	DKO	2149	738	0.186133	0.0930665	G2M	Neutrophil	2	Neutrophil	NA	NA	NA	NA	DKO_1	B	granulocyte	1	granulocyte	1	granulocyte	1	1109	68	Neutrophil_0
Set1_ACGTACATCGTCCTTG-1	ACGTACATCGTCCTTG-1	Set1	Sample-04_DJ582M11	DKO	6463	2094	2.18165	0.0309454	S	Macrophage	3	Macrophage	NA	NA	NA	NA	DKO_1	B	monocyte	1	monocyte	1	monocyte	1	0	0	Macrophage_8
Set1_ACGTAGTCACCAAAGG-1	ACGTAGTCACCAAAGG-1	Set1	Sample-04_DJ582M11	DKO	4743	2045	9.10816	0.0843348	G1	Endothelial	5	Endothelial	EC_arteriolar	0.876921	Vascular	1	DKO_1	B	NA	NA	EC_arteriolar	0.876921	Vascular	1	2621	94	Endothelial_7
Set1_ACGTAGTGTATCGATC-1	ACGTAGTGTATCGATC-1	Set1	Sample-04_DJ582M11	DKO	1520	627	5.39474	0.0657895	G2M	Neutrophil	2	Neutrophil	NA	NA	NA	NA	DKO_1	B	granulocyte	1	granulocyte	1	granulocyte	1	1793	47	Neutrophil_0
Set1_ACGTAGTGTCGACTGC-1	ACGTAGTGTCGACTGC-1	Set1	Sample-04_DJ582M11	DKO	24719	4441	2.32605	0.00809061	G2M	Osteoclast	4	Osteoclast	NA	NA	NA	NA	DKO_1	B	promonocyte	0.515178	promonocyte	0.515178	promonocyte	0.515178	1320	56	Osteoclast_6
Set1_ACGTAGTTCAAATAGG-1	ACGTAGTTCAAATAGG-1	Set1	Sample-04_DJ582M11	DKO	9041	2512	4.46853	0	G1	Macrophage	6	Macrophage	NA	NA	NA	NA	DKO_1	B	monocyte	1	monocyte	1	monocyte	1	0	0	Macrophage_10
Set1_ACGTCCTCAAGCTGCC-1	ACGTCCTCAAGCTGCC-1	Set1	Sample-04_DJ582M11	DKO	1158	566	1.12263	0.0863558	G2M	Neutrophil	2	Neutrophil	NA	NA	NA	NA	DKO_1	B	granulocyte	0.700537	granulocyte	0.700537	granulocyte	0.700537	1377	54	Neutrophil_0
Set1_ACGTCCTCAGAGGGTT-1	ACGTCCTCAGAGGGTT-1	Set1	Sample-04_DJ582M11	DKO	20956	3679	5.3493	0.0047719	G1	Osteoclast	4	Osteoclast	NA	NA	NA	NA	DKO_1	B	hematopoietic_precursor_cell	0.476088	hematopoietic_precursor_cell	0.476088	hematopoietic_precursor_cell	0.476088	1377	75	Osteoclast_5
Set1_ACGTCCTTCCGAGTGC-1	ACGTCCTTCCGAGTGC-1	Set1	Sample-04_DJ582M11	DKO	7696	2441	2.90985	0.0259808	G1	Fibroblast	11	Fibroblast	Fibro_1	0.975278	Fibro	1	DKO_1	B	NA	NA	Fibro_1	0.975278	Fibro	1	1747	56	Fibroblast_0
Set1_ACGTTCCAGATGGCAC-1	ACGTTCCAGATGGCAC-1	Set1	Sample-04_DJ582M11	DKO	2873	1094	7.20251	0	G1	Bcell	10	Bcell	NA	NA	NA	NA	DKO_1	B	immature_B_cell	0.983868	immature_B_cell	0.983868	immature_B_cell	0.983868	1362	0	Bcell_2
Set1_ACGTTCCAGATTGTGA-1	ACGTTCCAGATTGTGA-1	Set1	Sample-04_DJ582M11	DKO	46701	6998	7.45792	0.00642371	S	Malignant	1	Malignant	OLC_2	0.709976	Osteo	0.709976	DKO_1	B	NA	NA	OLC_2	0.709976	Osteo	0.709976	5761	1554	Malignant_7
Set1_ACGTTCCGTAATGATG-1	ACGTTCCGTAATGATG-1	Set1	Sample-04_DJ582M11	DKO	7439	2462	5.08065	0	G1	Unclassified	8	Malignant	NA	NA	NA	NA	DKO_1	B	NA	NA	NA	NA	NA	NA	977	51	Malignant_4
Set1_ACGTTCCGTATGCTTG-1	ACGTTCCGTATGCTTG-1	Set1	Sample-04_DJ582M11	DKO	2821	1510	7.51507	0.0354484	S	Endothelial	5	Endothelial	EC_arteriolar	0.99144	Vascular	1	DKO_1	B	NA	NA	EC_arteriolar	0.99144	Vascular	1	2159	86	Endothelial_7
Set1_ACGTTCCGTGTAAACA-1	ACGTTCCGTGTAAACA-1	Set1	Sample-04_DJ582M11	DKO	1021	498	4.89716	0	G2M	Neutrophil	2	Neutrophil	NA	NA	NA	NA	DKO_1	B	basophil	0.639877	basophil	0.639877	basophil	0.639877	1430	55	Neutrophil_1
Set1_ACGTTCCTCCGAAATC-1	ACGTTCCTCCGAAATC-1	Set1	Sample-04_DJ582M11	DKO	7287	2406	4.74818	0.0274461	G1	Macrophage	3	Macrophage	NA	NA	NA	NA	DKO_1	B	monocyte	0.986603	monocyte	0.986603	monocyte	0.986603	0	0	Macrophage_8
Set1_ACGTTCCTCTGCTTTA-1	ACGTTCCTCTGCTTTA-1	Set1	Sample-04_DJ582M11	DKO	4834	1831	4.98552	0	G1	Macrophage	6	Macrophage	NA	NA	NA	NA	DKO_1	B	monocyte	1	monocyte	1	monocyte	1	0	0	Macrophage_11
Set1_ACTACGAAGGTTCTTG-1	ACTACGAAGGTTCTTG-1	Set1	Sample-04_DJ582M11	DKO	1167	583	1.88518	0	G1	Neutrophil	2	Neutrophil	NA	NA	NA	NA	DKO_1	B	granulocyte	0.679195	granulocyte	0.679195	granulocyte	0.679195	2242	67	Neutrophil_0
Set1_ACTACGACAGACCATT-1	ACTACGACAGACCATT-1	Set1	Sample-04_DJ582M11	DKO	16093	4240	7.27024	0.0186416	G1	Malignant	1	Malignant	OLC_2	0.551561	Osteo	0.551561	DKO_1	B	NA	NA	OLC_2	0.551561	Osteo	0.551561	4334	791	Malignant_7
Set1_ACTACGACAGTACTAC-1	ACTACGACAGTACTAC-1	Set1	Sample-04_DJ582M11	DKO	28579	4972	1.73904	0.0104972	G2M	Osteoclast	4	Osteoclast	NA	NA	NA	NA	DKO_1	B	promonocyte	0.798966	promonocyte	0.798966	promonocyte	0.798966	1004	50	Osteoclast_6
Set1_ACTACGAGTTGGGTAG-1	ACTACGAGTTGGGTAG-1	Set1	Sample-04_DJ582M11	DKO	4138	1929	6.69406	0	G1	Malignant	7	Malignant	OLC_2	0.753362	Osteo	0.776995	DKO_1	B	NA	NA	OLC_2	0.753362	Osteo	0.776995	3879	546	Malignant_4
Set1_ACTACGAGTTGGGTTT-1	ACTACGAGTTGGGTTT-1	Set1	Sample-04_DJ582M11	DKO	3873	1452	3.04673	0	G1	Macrophage	6	Macrophage	NA	NA	NA	NA	DKO_1	B	monocyte	1	monocyte	1	monocyte	1	0	0	Macrophage_8
Set1_ACTACGATCACACCGG-1	ACTACGATCACACCGG-1	Set1	Sample-04_DJ582M11	DKO	28373	5520	8.90252	0.0105731	S	Malignant	1	Malignant	OLC_2	0.488697	Osteo	0.488697	DKO_1	B	NA	NA	OLC_2	0.488697	Osteo	0.488697	5037	971	Malignant_7
Set1_ACTACGATCAGCCTTC-1	ACTACGATCAGCCTTC-1	Set1	Sample-04_DJ582M11	DKO	2121	874	3.06315	0.0471254	S	Bcell	10	Bcell	NA	NA	NA	NA	DKO_1	B	immature_B_cell	0.984671	immature_B_cell	0.984671	immature_B_cell	0.984671	1661	0	Bcell_2
Set1_ACTATCTAGACTGGGT-1	ACTATCTAGACTGGGT-1	Set1	Sample-04_DJ582M11	DKO	4096	1746	3.6377	0	G2M	Tcell	9	Tcell	NA	NA	NA	NA	DKO_1	B	T_cell	1	T_cell	1	T_cell	1	1565	37	Tcell_0
Set1_ACTATCTAGTTCCATG-1	ACTATCTAGTTCCATG-1	Set1	Sample-04_DJ582M11	DKO	26500	4396	5.04151	0.00377358	G2M	Osteoclast	4	Osteoclast	NA	NA	NA	NA	DKO_1	B	promonocyte	0.755846	promonocyte	0.755846	promonocyte	0.755846	1004	50	Osteoclast_6
Set1_ACTATCTCACATGAAA-1	ACTATCTCACATGAAA-1	Set1	Sample-04_DJ582M11	DKO	20016	4747	4.81067	0.019982	G1	Malignant	1	Malignant	OLC_2	0.778567	Osteo	0.778567	DKO_1	B	NA	NA	OLC_2	0.778567	Osteo	0.778567	3703	476	Malignant_7
Set1_ACTATCTTCTAGGAAA-1	ACTATCTTCTAGGAAA-1	Set1	Sample-04_DJ582M11	DKO	1001	541	2.3976	0.0999001	S	Neutrophil	2	Neutrophil	NA	NA	NA	NA	DKO_1	B	granulocyte	0.809425	granulocyte	0.809425	granulocyte	0.809425	1342	0	Neutrophil_5
Set1_ACTATGGAGCTAATGA-1	ACTATGGAGCTAATGA-1	Set1	Sample-04_DJ582M11	DKO	10568	3138	2.06283	0.00946253	G1	Fibroblast	11	Fibroblast	Fibro_1	0.979328	Fibro	1	DKO_1	B	NA	NA	Fibro_1	0.979328	Fibro	1	1522	55	Fibroblast_0
Set1_ACTATGGAGTAGACCG-1	ACTATGGAGTAGACCG-1	Set1	Sample-04_DJ582M11	DKO	1121	479	1.4273	0	G1	Neutrophil	2	Neutrophil	NA	NA	NA	NA	DKO_1	B	granulocyte	0.944252	granulocyte	0.944252	granulocyte	0.944252	1514	94	Neutrophil_0
Set1_ACTATGGGTAGTTACC-1	ACTATGGGTAGTTACC-1	Set1	Sample-04_DJ582M11	DKO	34051	5724	6.09033	0.0146826	S	Malignant	1	Malignant	OLC_2	0.728853	Osteo	0.728853	DKO_1	B	NA	NA	OLC_2	0.728853	Osteo	0.728853	5570	1072	Malignant_7
Set1_ACTATGGTCTTCCGTG-1	ACTATGGTCTTCCGTG-1	Set1	Sample-04_DJ582M11	DKO	1307	566	10.635	0	G1	Neutrophil	2	Neutrophil	NA	NA	NA	NA	DKO_1	B	granulocyte	0.866053	granulocyte	0.866053	granulocyte	0.866053	1854	48	Neutrophil_0
Set1_ACTATTCAGCATGCGA-1	ACTATTCAGCATGCGA-1	Set1	Sample-04_DJ582M11	DKO	4652	1236	1.13929	0.0214961	G1	Neutrophil	2	Neutrophil	NA	NA	NA	NA	DKO_1	B	granulocyte	1	granulocyte	1	granulocyte	1	1792	80	Neutrophil_2
Set1_ACTATTCAGCTAGTTC-1	ACTATTCAGCTAGTTC-1	Set1	Sample-04_DJ582M11	DKO	15136	4049	6.76443	0.00660589	G1	Malignant	1	Malignant	OLC_2	0.543493	Osteo	0.543493	DKO_1	B	NA	NA	OLC_2	0.543493	Osteo	0.543493	4728	827	Malignant_7
Set1_ACTATTCCAACTTGGT-1	ACTATTCCAACTTGGT-1	Set1	Sample-04_DJ582M11	DKO	1042	595	0.383509	0.0958773	S	Neutrophil	2	Neutrophil	NA	NA	NA	NA	DKO_1	B	basophil	0.543097	basophil	0.543097	basophil	0.543097	1184	78	Neutrophil_5
Set1_ACTATTCCAAGAGTGC-1	ACTATTCCAAGAGTGC-1	Set1	Sample-04_DJ582M11	DKO	13569	4193	9.82314	0.0221076	G1	Malignant	7	Malignant	OLC_2	0.93093	Osteo	0.93093	DKO_1	B	NA	NA	OLC_2	0.93093	Osteo	0.93093	4059	446	Malignant_4
Set1_ACTATTCCACCATATG-1	ACTATTCCACCATATG-1	Set1	Sample-04_DJ582M11	DKO	39868	6511	8.0303	0.0025079	S	Malignant	1	Malignant	OLC_2	0.776103	Osteo	0.813753	DKO_1	B	NA	NA	OLC_2	0.776103	Osteo	0.813753	5043	959	Malignant_7
Set1_ACTATTCGTCATATGC-1	ACTATTCGTCATATGC-1	Set1	Sample-04_DJ582M11	DKO	4849	1895	4.24742	0.0206186	G1	Tcell	9	Tcell	NA	NA	NA	NA	DKO_1	B	T_cell	1	T_cell	1	T_cell	1	1885	307	Tcell_0
Set1_ACTATTCGTCTGTAGT-1	ACTATTCGTCTGTAGT-1	Set1	Sample-04_DJ582M11	DKO	20514	3684	4.87959	10.3149	S	Osteoclast	4	Osteoclast	NA	NA	NA	NA	DKO_1	B	promonocyte	0.520865	promonocyte	0.520865	promonocyte	0.520865	697	49	Osteoclast_4
Set1_ACTATTCTCTATCACT-1	ACTATTCTCTATCACT-1	Set1	Sample-04_DJ582M11	DKO	3016	1023	6.1008	0.0331565	S	Bcell	10	Bcell	NA	NA	NA	NA	DKO_1	B	immature_B_cell	0.985974	immature_B_cell	0.985974	immature_B_cell	0.985974	1914	0	Bcell_2
Set1_ACTCCCAAGACATCAA-1	ACTCCCAAGACATCAA-1	Set1	Sample-04_DJ582M11	DKO	1345	580	8.17844	0.0743494	G2M	Neutrophil	2	Neutrophil	NA	NA	NA	NA	DKO_1	B	granulocyte	0.844246	granulocyte	0.844246	granulocyte	0.844246	1362	103	Neutrophil_1
Set1_ACTCCCAAGAGTCTGG-1	ACTCCCAAGAGTCTGG-1	Set1	Sample-04_DJ582M11	DKO	25627	5337	8.22928	0	G1	Malignant	1	Malignant	OLC_2	0.6514	Osteo	0.6514	DKO_1	B	NA	NA	OLC_2	0.6514	Osteo	0.6514	4881	809	Malignant_7
Set1_ACTCCCAAGCTGTTCA-1	ACTCCCAAGCTGTTCA-1	Set1	Sample-04_DJ582M11	DKO	24836	4862	2.20612	0.0120773	S	Osteoclast	4	Osteoclast	NA	NA	NA	NA	DKO_1	B	hematopoietic_precursor_cell	0.571218	hematopoietic_precursor_cell	0.571218	hematopoietic_precursor_cell	0.571218	1479	57	Osteoclast_4
Set1_ACTCCCAAGTTTCGAC-1	ACTCCCAAGTTTCGAC-1	Set1	Sample-04_DJ582M11	DKO	5618	1806	3.47099	0.0177999	S	Macrophage	6	Macrophage	NA	NA	NA	NA	DKO_1	B	monocyte	1	monocyte	1	monocyte	1	0	0	Macrophage_8
Set1_ACTCCCAGTAGGATAT-1	ACTCCCAGTAGGATAT-1	Set1	Sample-04_DJ582M11	DKO	35603	5951	5.75232	0.00280875	S	Malignant	1	Malignant	OLC_2	0.678803	Osteo	0.678803	DKO_1	B	NA	NA	OLC_2	0.678803	Osteo	0.678803	4881	809	Malignant_7
Set1_ACTCCCATCTGGTTGA-1	ACTCCCATCTGGTTGA-1	Set1	Sample-04_DJ582M11	DKO	1521	653	4.20499	0.065703	G1	Neutrophil	2	Neutrophil	NA	NA	NA	NA	DKO_1	B	granulocyte	1	granulocyte	1	granulocyte	1	1457	57	Neutrophil_0
Set1_ACTCTCGAGAGTCAGC-1	ACTCTCGAGAGTCAGC-1	Set1	Sample-04_DJ582M11	DKO	18163	4212	6.41964	0.0110114	S	Malignant	1	Malignant	OLC_2	0.667069	Osteo	0.667069	DKO_1	B	NA	NA	OLC_2	0.667069	Osteo	0.667069	4478	649	Malignant_7
Set1_ACTCTCGCAAGAGTAT-1	ACTCTCGCAAGAGTAT-1	Set1	Sample-04_DJ582M11	DKO	2208	991	4.79638	0.0452489	G1	Neutrophil	2	Neutrophil	NA	NA	NA	NA	DKO_1	B	basophil	0.673928	basophil	0.673928	basophil	0.673928	1285	47	Neutrophil_1
Set1_ACTCTCGCAGACAAAT-1	ACTCTCGCAGACAAAT-1	Set1	Sample-04_DJ582M11	DKO	8645	2681	5.74832	0.011566	G1	Macrophage	3	Macrophage	NA	NA	NA	NA	DKO_1	B	monocyte	1	monocyte	1	monocyte	1	0	0	Macrophage_8
Set1_ACTCTCGCAGAGTGAC-1	ACTCTCGCAGAGTGAC-1	Set1	Sample-04_DJ582M11	DKO	1073	535	1.49115	0.0931966	G1	Neutrophil	2	Neutrophil	NA	NA	NA	NA	DKO_1	B	granulocyte	0.940552	granulocyte	0.940552	granulocyte	0.940552	1497	48	Neutrophil_0
Set1_ACTCTCGGTTCTTCAT-1	ACTCTCGGTTCTTCAT-1	Set1	Sample-04_DJ582M11	DKO	2680	1107	1.15672	0	G1	Neutrophil	2	Neutrophil	NA	NA	NA	NA	DKO_1	B	granulocyte	0.881506	granulocyte	0.881506	granulocyte	0.881506	1106	48	Neutrophil_1
Set1_ACTCTCGTCTTCGCTG-1	ACTCTCGTCTTCGCTG-1	Set1	Sample-04_DJ582M11	DKO	1856	810	5.16963	0	G1	Bcell	10	Bcell	NA	NA	NA	NA	DKO_1	B	immature_B_cell	0.983058	immature_B_cell	0.983058	immature_B_cell	0.983058	1896	0	Bcell_2
Set1_ACTGATGAGAGAGCGG-1	ACTGATGAGAGAGCGG-1	Set1	Sample-04_DJ582M11	DKO	21111	3667	4.43823	0.00947329	G1	Osteoclast	4	Osteoclast	NA	NA	NA	NA	DKO_1	B	promonocyte	0.457356	promonocyte	0.457356	promonocyte	0.457356	1364	63	Osteoclast_5
Set1_ACTGATGCACATGAAA-1	ACTGATGCACATGAAA-1	Set1	Sample-04_DJ582M11	DKO	4198	1827	6.33333	0	G1	Endothelial	5	Endothelial	EC_arteriolar	0.94864	Vascular	1	DKO_1	B	NA	NA	EC_arteriolar	0.94864	Vascular	1	2055	94	Endothelial_7
Set1_ACTGATGCATAGAAAC-1	ACTGATGCATAGAAAC-1	Set1	Sample-04_DJ582M11	DKO	2613	823	5.31549	0	G1	Tcell	9	Tcell	NA	NA	NA	NA	DKO_1	B	T_cell	1	T_cell	1	T_cell	1	1571	0	Tcell_0
Set1_ACTGATGCATTAGGCT-1	ACTGATGCATTAGGCT-1	Set1	Sample-04_DJ582M11	DKO	16116	4205	6.57691	0	S	Malignant	1	Malignant	OLC_2	0.703662	Osteo	0.703662	DKO_1	B	NA	NA	OLC_2	0.703662	Osteo	0.703662	4881	809	Malignant_7
Set1_ACTGATGGTATACAGA-1	ACTGATGGTATACAGA-1	Set1	Sample-04_DJ582M11	DKO	19384	4608	10.8698	0.0103178	G1	Malignant	1	Malignant	OLC_2	0.567783	Osteo	0.567783	DKO_1	B	NA	NA	OLC_2	0.567783	Osteo	0.567783	4334	791	Malignant_7
Set1_ACTGATGGTCATAACC-1	ACTGATGGTCATAACC-1	Set1	Sample-04_DJ582M11	DKO	31292	5599	7.44256	0	G1	Malignant	1	Malignant	OLC_2	0.648532	Osteo	0.648532	DKO_1	B	NA	NA	OLC_2	0.648532	Osteo	0.648532	4903	743	Malignant_7
Set1_ACTGATGTCACTCACC-1	ACTGATGTCACTCACC-1	Set1	Sample-04_DJ582M11	DKO	3733	1554	2.65202	0.0535762	G1	Macrophage	6	Macrophage	NA	NA	NA	NA	DKO_1	B	monocyte	0.982658	monocyte	0.982658	monocyte	0.982658	0	0	Macrophage_8
Set1_ACTGCAAAGTGGTGGT-1	ACTGCAAAGTGGTGGT-1	Set1	Sample-04_DJ582M11	DKO	17988	3677	5.35883	0.00555895	S	Macrophage	6	Macrophage	NA	NA	NA	NA	DKO_1	B	monocyte	1	monocyte	1	monocyte	1	0	0	Macrophage_10
Set1_ACTGCAACAAGGATGC-1	ACTGCAACAAGGATGC-1	Set1	Sample-04_DJ582M11	DKO	28687	4357	6.5184	0.00697156	G1	Osteoclast	4	Osteoclast	NA	NA	NA	NA	DKO_1	B	hematopoietic_precursor_cell	0.529287	hematopoietic_precursor_cell	0.529287	hematopoietic_precursor_cell	0.529287	1377	75	Osteoclast_5
Set1_ACTGCAACAATTGAAG-1	ACTGCAACAATTGAAG-1	Set1	Sample-04_DJ582M11	DKO	8554	2409	5.78677	0.0233809	G1	Macrophage	3	Macrophage	NA	NA	NA	NA	DKO_1	B	monocyte	1	monocyte	1	monocyte	1	0	0	Macrophage_8
Set1_ACTGCAACACCTAAAC-1	ACTGCAACACCTAAAC-1	Set1	Sample-04_DJ582M11	DKO	23553	5066	5.28595	0.016983	S	Malignant	1	Malignant	OLC_2	0.509653	Osteo	0.509653	DKO_1	B	NA	NA	OLC_2	0.509653	Osteo	0.509653	4334	791	Malignant_7
Set1_ACTGCAACAGAGAATT-1	ACTGCAACAGAGAATT-1	Set1	Sample-04_DJ582M11	DKO	2716	1256	6.62739	0	S	Bcell	10	Bcell	NA	NA	NA	NA	DKO_1	B	immature_B_cell	0.983291	immature_B_cell	0.983291	immature_B_cell	0.983291	1746	0	Bcell_2
Set1_ACTGCAACAGATCATC-1	ACTGCAACAGATCATC-1	Set1	Sample-04_DJ582M11	DKO	1307	689	2.67789	0.0765111	S	Neutrophil	2	Neutrophil	NA	NA	NA	NA	DKO_1	B	granulocyte	0.478641	granulocyte	0.478641	granulocyte	0.478641	1461	73	Neutrophil_1
Set1_ACTGTCCCATGACAAA-1	ACTGTCCCATGACAAA-1	Set1	Sample-04_DJ582M11	DKO	1778	764	1.1811	0	G1	Neutrophil	2	Neutrophil	NA	NA	NA	NA	DKO_1	B	granulocyte	1	granulocyte	1	granulocyte	1	1436	84	Neutrophil_0
Set1_ACTGTCCGTAATGTGA-1	ACTGTCCGTAATGTGA-1	Set1	Sample-04_DJ582M11	DKO	14311	3277	8.63611	0	G1	Osteoclast	4	Osteoclast	NA	NA	NA	NA	DKO_1	B	hematopoietic_precursor_cell	0.494745	hematopoietic_precursor_cell	0.494745	hematopoietic_precursor_cell	0.494745	1377	75	Osteoclast_5
Set1_ACTGTCCGTCCGAAAG-1	ACTGTCCGTCCGAAAG-1	Set1	Sample-04_DJ582M11	DKO	19260	4449	8.45794	0.00519211	G1	Malignant	1	Malignant	OLC_2	0.736397	Osteo	0.736397	DKO_1	B	NA	NA	OLC_2	0.736397	Osteo	0.736397	5179	971	Malignant_7
Set1_ACTGTCCGTCGTATTG-1	ACTGTCCGTCGTATTG-1	Set1	Sample-04_DJ582M11	DKO	4044	1060	4.45104	0	G1	Tcell	9	Tcell	NA	NA	NA	NA	DKO_1	B	T_cell	1	T_cell	1	T_cell	1	1446	0	Tcell_0
Set1_ACTGTCCGTGACTGAG-1	ACTGTCCGTGACTGAG-1	Set1	Sample-04_DJ582M11	DKO	23986	4807	5.76586	0.0208455	G2M	Osteoclast	4	Osteoclast	NA	NA	NA	NA	DKO_1	B	late_pro_B_cell	0.387978	late_pro_B_cell	0.387978	late_pro_B_cell	0.387978	1004	50	Osteoclast_6
Set1_ACTGTCCTCCCTGTTG-1	ACTGTCCTCCCTGTTG-1	Set1	Sample-04_DJ582M11	DKO	9559	2829	3.53556	0.0104603	G1	Macrophage	4	Osteoclast	NA	NA	NA	NA	DKO_1	B	hematopoietic_precursor_cell	0.369897	hematopoietic_precursor_cell	0.369897	hematopoietic_precursor_cell	0.369897	841	56	Osteoclast_4
Set1_ACTGTCCTCGACATAC-1	ACTGTCCTCGACATAC-1	Set1	Sample-04_DJ582M11	DKO	13288	3895	9.84347	0	S	Malignant	1	Malignant	OLC_2	0.681781	Osteo	0.681781	DKO_1	B	NA	NA	OLC_2	0.681781	Osteo	0.681781	4429	610	Malignant_7
Set1_ACTGTCCTCGATTGAC-1	ACTGTCCTCGATTGAC-1	Set1	Sample-04_DJ582M11	DKO	1029	520	0.874636	0.0971817	S	Neutrophil	2	Neutrophil	NA	NA	NA	NA	DKO_1	B	basophil	0.566625	basophil	0.566625	basophil	0.566625	1245	50	Neutrophil_1
Set1_ACTGTGAGTACTGACT-1	ACTGTGAGTACTGACT-1	Set1	Sample-04_DJ582M11	DKO	23699	5299	5.173	0.00421941	G2M	Malignant	1	Malignant	OLC_2	0.621646	Osteo	0.621646	DKO_1	B	NA	NA	OLC_2	0.621646	Osteo	0.621646	4728	827	Malignant_7
Set1_ACTGTGATCCATGATG-1	ACTGTGATCCATGATG-1	Set1	Sample-04_DJ582M11	DKO	2371	1038	3.03669	0.0421763	G2M	Macrophage	6	Macrophage	NA	NA	NA	NA	DKO_1	B	monocyte	1	monocyte	1	monocyte	1	0	0	Macrophage_11
Set1_ACTGTGATCTTCGGAA-1	ACTGTGATCTTCGGAA-1	Set1	Sample-04_DJ582M11	DKO	24080	5192	6.44438	0	S	Malignant	1	Malignant	OLC_2	0.70862	Osteo	0.70862	DKO_1	B	NA	NA	OLC_2	0.70862	Osteo	0.70862	4728	827	Malignant_7
Set1_ACTTAGGAGACGGATC-1	ACTTAGGAGACGGATC-1	Set1	Sample-04_DJ582M11	DKO	5822	1759	3.27953	0.0171703	G1	Tcell	3	Macrophage	NA	NA	NA	NA	DKO_1	B	T_cell	0.813578	T_cell	0.813578	T_cell	0.813578	0	0	Macrophage_16
Set1_ACTTAGGAGTATTAGG-1	ACTTAGGAGTATTAGG-1	Set1	Sample-04_DJ582M11	DKO	2608	1138	2.64469	0.0383289	G1	Neutrophil	2	Neutrophil	NA	NA	NA	NA	DKO_1	B	granulocyte	1	granulocyte	1	granulocyte	1	1362	103	Neutrophil_0
Set1_ACTTAGGCAAGACAAT-1	ACTTAGGCAAGACAAT-1	Set1	Sample-04_DJ582M11	DKO	28115	4605	4.7304	0.00355669	S	Osteoclast	4	Osteoclast	NA	NA	NA	NA	DKO_1	B	late_pro_B_cell	0.451392	late_pro_B_cell	0.451392	late_pro_B_cell	0.451392	1067	64	Osteoclast_4
Set1_ACTTAGGCAGGAACCA-1	ACTTAGGCAGGAACCA-1	Set1	Sample-04_DJ582M11	DKO	1402	632	1.0699	0.0713267	S	Neutrophil	2	Neutrophil	NA	NA	NA	NA	DKO_1	B	granulocyte	0.988701	granulocyte	0.988701	granulocyte	0.988701	1544	67	Neutrophil_0
Set1_ACTTAGGGTGACGTCC-1	ACTTAGGGTGACGTCC-1	Set1	Sample-04_DJ582M11	DKO	27427	5410	8.69549	0.0145836	S	Malignant	1	Malignant	OLC_2	0.596117	Osteo	0.596117	DKO_1	B	NA	NA	OLC_2	0.596117	Osteo	0.596117	4429	610	Malignant_7
Set1_ACTTAGGGTGGGAGAG-1	ACTTAGGGTGGGAGAG-1	Set1	Sample-04_DJ582M11	DKO	19231	4381	6.78072	0	S	Malignant	1	Malignant	OLC_2	0.730148	Osteo	0.730148	DKO_1	B	NA	NA	OLC_2	0.730148	Osteo	0.730148	4429	610	Malignant_7
Set1_ACTTAGGGTGTGAGCA-1	ACTTAGGGTGTGAGCA-1	Set1	Sample-04_DJ582M11	DKO	19072	4758	9.08662	0.00524329	S	Malignant	1	Malignant	OLC_2	0.495893	Osteo	0.495893	DKO_1	B	NA	NA	OLC_2	0.495893	Osteo	0.495893	5160	837	Malignant_7
Set1_ACTTAGGTCAAGTCGT-1	ACTTAGGTCAAGTCGT-1	Set1	Sample-04_DJ582M11	DKO	1086	563	4.23183	0.0919963	G2M	Neutrophil	2	Neutrophil	NA	NA	NA	NA	DKO_1	B	granulocyte	0.687414	granulocyte	0.687414	granulocyte	0.687414	1722	119	Neutrophil_0
Set1_ACTTAGGTCAGTGATC-1	ACTTAGGTCAGTGATC-1	Set1	Sample-04_DJ582M11	DKO	6171	2058	3.27338	0.0162048	G2M	Macrophage	6	Macrophage	NA	NA	NA	NA	DKO_1	B	monocyte	1	monocyte	1	monocyte	1	0	0	Macrophage_8
Set1_ACTTAGGTCCATCCGT-1	ACTTAGGTCCATCCGT-1	Set1	Sample-04_DJ582M11	DKO	15922	4335	4.23835	0.00627904	G1	Endothelial	5	Endothelial	Pericytes	0.690403	Pericytes	0.690403	DKO_1	B	NA	NA	Pericytes	0.690403	Pericytes	0.690403	2212	76	Endothelial_8
Set1_ACTTAGGTCGCGTTTC-1	ACTTAGGTCGCGTTTC-1	Set1	Sample-04_DJ582M11	DKO	12269	3612	6.70742	0.00814996	G1	Malignant	1	Malignant	Fibro_5	0.396975	Fibro	0.714087	DKO_1	B	NA	NA	Fibro_5	0.396975	Fibro	0.714087	4580	915	Malignant_7
Set1_ACTTAGGTCTATTTCG-1	ACTTAGGTCTATTTCG-1	Set1	Sample-04_DJ582M11	DKO	24755	5419	4.14866	0.00807918	G2M	Malignant	1	Malignant	OLC_2	0.640411	Osteo	0.640411	DKO_1	B	NA	NA	OLC_2	0.640411	Osteo	0.640411	3703	476	Malignant_7
Set1_ACTTCCGAGGTGCGAT-1	ACTTCCGAGGTGCGAT-1	Set1	Sample-04_DJ582M11	DKO	1311	632	0.381388	0	G1	Neutrophil	2	Neutrophil	NA	NA	NA	NA	DKO_1	B	granulocyte	0.538569	granulocyte	0.538569	granulocyte	0.538569	1334	50	Neutrophil_1
Set1_ACTTCCGCACAATGCT-1	ACTTCCGCACAATGCT-1	Set1	Sample-04_DJ582M11	DKO	1881	852	1.27592	0.0531632	G1	Neutrophil	2	Neutrophil	NA	NA	NA	NA	DKO_1	B	granulocyte	1	granulocyte	1	granulocyte	1	1184	78	Neutrophil_0
Set1_ACTTCCGGTTAAACCC-1	ACTTCCGGTTAAACCC-1	Set1	Sample-04_DJ582M11	DKO	8422	2520	3.98955	0	G1	Macrophage	3	Macrophage	NA	NA	NA	NA	DKO_1	B	monocyte	1	monocyte	1	monocyte	1	0	0	Macrophage_8
Set1_ACTTCCGTCAGGAACG-1	ACTTCCGTCAGGAACG-1	Set1	Sample-04_DJ582M11	DKO	14589	3030	4.83208	0.020562	G1	Osteoclast	4	Osteoclast	NA	NA	NA	NA	DKO_1	B	promonocyte	0.583747	promonocyte	0.583747	promonocyte	0.583747	943	52	Osteoclast_5
Set1_ACTTCCGTCGTGACTA-1	ACTTCCGTCGTGACTA-1	Set1	Sample-04_DJ582M11	DKO	30352	5320	2.0624	0.00658913	G2M	Osteoclast	4	Osteoclast	NA	NA	NA	NA	DKO_1	B	hematopoietic_precursor_cell	0.486289	hematopoietic_precursor_cell	0.486289	hematopoietic_precursor_cell	0.486289	1067	64	Osteoclast_4
Set1_ACTTCGCAGTCAGCCC-1	ACTTCGCAGTCAGCCC-1	Set1	Sample-04_DJ582M11	DKO	16760	3264	4.30191	0.0119332	S	Osteoclast	4	Osteoclast	NA	NA	NA	NA	DKO_1	B	promonocyte	0.661014	promonocyte	0.661014	promonocyte	0.661014	812	57	Osteoclast_4
Set1_ACTTCGCCACGGTAGA-1	ACTTCGCCACGGTAGA-1	Set1	Sample-04_DJ582M11	DKO	1293	633	1.23743	0.154679	G1	Neutrophil	2	Neutrophil	NA	NA	NA	NA	DKO_1	B	granulocyte	0.86373	granulocyte	0.86373	granulocyte	0.86373	1023	51	Neutrophil_0
Set1_ACTTCGCCACGTCGGT-1	ACTTCGCCACGTCGGT-1	Set1	Sample-04_DJ582M11	DKO	1559	601	7.76139	0	G1	Macrophage	8	Malignant	NA	NA	NA	NA	DKO_1	B	promonocyte	0.662616	promonocyte	0.662616	promonocyte	0.662616	977	51	Malignant_5
Set1_ACTTCGCGTGGGTATG-1	ACTTCGCGTGGGTATG-1	Set1	Sample-04_DJ582M11	DKO	2655	933	4.7081	0	G1	Tcell	9	Tcell	NA	NA	NA	NA	DKO_1	B	T_cell	1	T_cell	1	T_cell	1	1774	0	Tcell_0
Set1_ACTTCGCTCGAGATAA-1	ACTTCGCTCGAGATAA-1	Set1	Sample-04_DJ582M11	DKO	1104	590	3.62319	0.0905797	S	Neutrophil	2	Neutrophil	NA	NA	NA	NA	DKO_1	B	basophil	0.517787	basophil	0.517787	basophil	0.517787	1607	95	Neutrophil_1
Set1_ACTTTCAAGCAATAAC-1	ACTTTCAAGCAATAAC-1	Set1	Sample-04_DJ582M11	DKO	1146	572	0.34904	0.08726	G2M	Neutrophil	2	Neutrophil	NA	NA	NA	NA	DKO_1	B	basophil	0.576065	basophil	0.576065	basophil	0.576065	1395	45	Neutrophil_1
Set1_ACTTTCACAGAGAGGG-1	ACTTTCACAGAGAGGG-1	Set1	Sample-04_DJ582M11	DKO	1570	782	1.71975	0	G2M	Neutrophil	2	Neutrophil	NA	NA	NA	NA	DKO_1	B	granulocyte	0.694148	granulocyte	0.694148	granulocyte	0.694148	1334	50	Neutrophil_1
Set1_ACTTTCATCATAGACC-1	ACTTTCATCATAGACC-1	Set1	Sample-04_DJ582M11	DKO	11848	2971	5.57009	0.00843953	S	Macrophage	3	Macrophage	NA	NA	NA	NA	DKO_1	B	monocyte	0.964105	monocyte	0.964105	monocyte	0.964105	0	0	Macrophage_8
Set1_ACTTTCATCTCACCCA-1	ACTTTCATCTCACCCA-1	Set1	Sample-04_DJ582M11	DKO	26947	5265	6.3829	0.00742198	G1	Malignant	1	Malignant	OLC_2	0.582288	Osteo	0.582288	DKO_1	B	NA	NA	OLC_2	0.582288	Osteo	0.582288	4580	915	Malignant_7
Set1_ACTTTGTAGACAACAT-1	ACTTTGTAGACAACAT-1	Set1	Sample-04_DJ582M11	DKO	5446	1939	3.23173	0	G1	Macrophage	3	Macrophage	NA	NA	NA	NA	DKO_1	B	monocyte	1	monocyte	1	monocyte	1	0	0	Macrophage_2
Set1_ACTTTGTAGGTACATA-1	ACTTTGTAGGTACATA-1	Set1	Sample-04_DJ582M11	DKO	1281	644	5.23029	0	G1	Bcell	10	Bcell	NA	NA	NA	NA	DKO_1	B	immature_B_cell	0.97373	immature_B_cell	0.97373	immature_B_cell	0.97373	1610	0	Bcell_0
Set1_ACTTTGTCAAACTAGA-1	ACTTTGTCAAACTAGA-1	Set1	Sample-04_DJ582M11	DKO	1890	819	7.03704	0.0529101	G2M	Bcell	10	Bcell	NA	NA	NA	NA	DKO_1	B	immature_B_cell	0.983278	immature_B_cell	0.983278	immature_B_cell	0.983278	1580	0	Bcell_0
Set1_ACTTTGTCACTTGAAC-1	ACTTTGTCACTTGAAC-1	Set1	Sample-04_DJ582M11	DKO	1253	616	1.83559	0.0798085	G1	Neutrophil	2	Neutrophil	NA	NA	NA	NA	DKO_1	B	granulocyte	0.48126	granulocyte	0.48126	granulocyte	0.48126	1461	73	Neutrophil_1
Set1_ACTTTGTGTATGAGGC-1	ACTTTGTGTATGAGGC-1	Set1	Sample-04_DJ582M11	DKO	16958	4252	6.64544	0.0117931	G1	Malignant	1	Malignant	OLC_2	0.593096	Osteo	0.593096	DKO_1	B	NA	NA	OLC_2	0.593096	Osteo	0.593096	4795	895	Malignant_7
Set1_ACTTTGTGTGTCTTGA-1	ACTTTGTGTGTCTTGA-1	Set1	Sample-04_DJ582M11	DKO	1018	489	1.6683	0.490677	S	Neutrophil	2	Neutrophil	NA	NA	NA	NA	DKO_1	B	granulocyte	0.740292	granulocyte	0.740292	granulocyte	0.740292	1383	120	Neutrophil_0
Set1_ACTTTGTGTTATTCTC-1	ACTTTGTGTTATTCTC-1	Set1	Sample-04_DJ582M11	DKO	5415	1754	4.22899	0	G1	Macrophage	6	Macrophage	NA	NA	NA	NA	DKO_1	B	monocyte	1	monocyte	1	monocyte	1	0	0	Macrophage_8
Set1_ACTTTGTTCCACATAG-1	ACTTTGTTCCACATAG-1	Set1	Sample-04_DJ582M11	DKO	1226	588	5.30179	0	G2M	Neutrophil	2	Neutrophil	NA	NA	NA	NA	DKO_1	B	basophil	0.691294	basophil	0.691294	basophil	0.691294	1447	49	Neutrophil_1
Set1_AGAAATGCAGGTGTTT-1	AGAAATGCAGGTGTTT-1	Set1	Sample-04_DJ582M11	DKO	21957	4343	7.6832	0.00455436	S	Malignant	1	Malignant	OLC_2	0.641599	Osteo	0.641599	DKO_1	B	NA	NA	OLC_2	0.641599	Osteo	0.641599	4881	809	Malignant_7
Set1_AGAAATGCATAGATGA-1	AGAAATGCATAGATGA-1	Set1	Sample-04_DJ582M11	DKO	1677	706	6.43623	0	G1	Bcell	10	Bcell	NA	NA	NA	NA	DKO_1	B	immature_B_cell	0.984229	immature_B_cell	0.984229	immature_B_cell	0.984229	1016	0	Bcell_0
Set1_AGAAATGGTCGCACGT-1	AGAAATGGTCGCACGT-1	Set1	Sample-04_DJ582M11	DKO	2590	855	5.40541	0.0772201	S	Tcell	9	Tcell	NA	NA	NA	NA	DKO_1	B	T_cell	1	T_cell	1	T_cell	1	2154	24	Tcell_0
Set1_AGAAATGGTTGTGGCC-1	AGAAATGGTTGTGGCC-1	Set1	Sample-04_DJ582M11	DKO	1637	704	6.59743	0	S	Bcell	10	Bcell	NA	NA	NA	NA	DKO_1	B	immature_B_cell	0.98093	immature_B_cell	0.98093	immature_B_cell	0.98093	1090	0	Bcell_0
Set1_AGAAATGTCACTGAAC-1	AGAAATGTCACTGAAC-1	Set1	Sample-04_DJ582M11	DKO	44017	5720	3.51782	0.00681307	G2M	Unclassified	10	Bcell	NA	NA	NA	NA	DKO_1	B	NA	NA	NA	NA	NA	NA	1394	0	Bcell_3
Set1_AGAAATGTCATGCCCT-1	AGAAATGTCATGCCCT-1	Set1	Sample-04_DJ582M11	DKO	1830	798	4.31694	0	S	Tcell	9	Tcell	NA	NA	NA	NA	DKO_1	B	T_cell	1	T_cell	1	T_cell	1	2023	60	Tcell_0
Set1_AGAAATGTCCGAGAAG-1	AGAAATGTCCGAGAAG-1	Set1	Sample-04_DJ582M11	DKO	15736	4056	7.11063	0.0190634	G1	Malignant	1	Malignant	OLC_2	0.558655	Osteo	0.558655	DKO_1	B	NA	NA	OLC_2	0.558655	Osteo	0.558655	4478	649	Malignant_7
Set1_AGAACAAAGCCTTTCC-1	AGAACAAAGCCTTTCC-1	Set1	Sample-04_DJ582M11	DKO	9648	2505	2.79851	0.0103648	G1	Macrophage	4	Osteoclast	NA	NA	NA	NA	DKO_1	B	monocyte	0.602021	monocyte	0.602021	monocyte	0.602021	549	38	Osteoclast_4
Set1_AGAACAAAGTAGAGTT-1	AGAACAAAGTAGAGTT-1	Set1	Sample-04_DJ582M11	DKO	5622	1777	5.4429	0.0533618	G1	Macrophage	6	Macrophage	NA	NA	NA	NA	DKO_1	B	monocyte	1	monocyte	1	monocyte	1	0	0	Macrophage_8
Set1_AGAACAACAGACGGAT-1	AGAACAACAGACGGAT-1	Set1	Sample-04_DJ582M11	DKO	1241	611	4.99597	0.0805802	G1	Bcell	10	Bcell	NA	NA	NA	NA	DKO_1	B	immature_B_cell	0.978993	immature_B_cell	0.978993	immature_B_cell	0.978993	1610	0	Bcell_0
Set1_AGAACAACAGGCGAAT-1	AGAACAACAGGCGAAT-1	Set1	Sample-04_DJ582M11	DKO	24153	4309	2.40964	0.0124208	S	Osteoclast	4	Osteoclast	NA	NA	NA	NA	DKO_1	B	late_pro_B_cell	0.450462	late_pro_B_cell	0.450462	late_pro_B_cell	0.450462	1320	56	Osteoclast_6
Set1_AGAACAATCTACCAGA-1	AGAACAATCTACCAGA-1	Set1	Sample-04_DJ582M11	DKO	1055	543	1.13744	0	G2M	Neutrophil	2	Neutrophil	NA	NA	NA	NA	DKO_1	B	granulocyte	0.745871	granulocyte	0.745871	granulocyte	0.745871	1430	55	Neutrophil_0
Set1_AGAACAATCTCGGGAC-1	AGAACAATCTCGGGAC-1	Set1	Sample-04_DJ582M11	DKO	1446	663	7.25639	0	G1	Neutrophil	2	Neutrophil	NA	NA	NA	NA	DKO_1	B	granulocyte	0.834141	granulocyte	0.834141	granulocyte	0.834141	1395	45	Neutrophil_0
Set1_AGAACCTAGTCGTTAC-1	AGAACCTAGTCGTTAC-1	Set1	Sample-04_DJ582M11	DKO	45906	6398	6.68976	0.00653509	S	Malignant	1	Malignant	OLC_2	0.504495	Osteo	0.504495	DKO_1	B	NA	NA	OLC_2	0.504495	Osteo	0.504495	4375	692	Malignant_7
Set1_AGAACCTCAGGATCTT-1	AGAACCTCAGGATCTT-1	Set1	Sample-04_DJ582M11	DKO	1185	669	7.08861	0.0843882	S	Bcell	10	Bcell	NA	NA	NA	NA	DKO_1	B	immature_B_cell	0.977096	immature_B_cell	0.977096	immature_B_cell	0.977096	1849	0	Bcell_1
Set1_AGAACCTCATCCTAAG-1	AGAACCTCATCCTAAG-1	Set1	Sample-04_DJ582M11	DKO	12455	3145	4.56845	0.0160578	G1	Macrophage	4	Osteoclast	NA	NA	NA	NA	DKO_1	B	monocyte	0.689893	monocyte	0.689893	monocyte	0.689893	602	51	Osteoclast_4
Set1_AGAACCTCATTGAAGA-1	AGAACCTCATTGAAGA-1	Set1	Sample-04_DJ582M11	DKO	1074	414	3.35196	0	G2M	Tcell	9	Tcell	NA	NA	NA	NA	DKO_1	B	T_cell	1	T_cell	1	T_cell	1	1571	0	Tcell_0
Set1_AGAACCTGTGGCAGAT-1	AGAACCTGTGGCAGAT-1	Set1	Sample-04_DJ582M11	DKO	1538	694	0.975293	0.195059	G2M	Neutrophil	2	Neutrophil	NA	NA	NA	NA	DKO_1	B	granulocyte	0.827352	granulocyte	0.827352	granulocyte	0.827352	1109	45	Neutrophil_0
Set1_AGAACCTGTTTGAAAG-1	AGAACCTGTTTGAAAG-1	Set1	Sample-04_DJ582M11	DKO	26215	4140	8.83082	0.00762922	S	Osteoclast	4	Osteoclast	NA	NA	NA	NA	DKO_1	B	hematopoietic_precursor_cell	0.462425	hematopoietic_precursor_cell	0.462425	hematopoietic_precursor_cell	0.462425	1781	111	Osteoclast_6
Set1_AGAACCTTCGGTCTGG-1	AGAACCTTCGGTCTGG-1	Set1	Sample-04_DJ582M11	DKO	25649	5739	7.48148	0.00779727	G1	Malignant	1	Malignant	OLC_2	0.454054	Fibro	0.545946	DKO_1	B	NA	NA	OLC_2	0.454054	Fibro	0.545946	4728	827	Malignant_7
Set1_AGAAGCGAGACTCATC-1	AGAAGCGAGACTCATC-1	Set1	Sample-04_DJ582M11	DKO	1280	536	2.1875	0.078125	G1	Neutrophil	2	Neutrophil	NA	NA	NA	NA	DKO_1	B	granulocyte	0.74288	granulocyte	0.74288	granulocyte	0.74288	1564	92	Neutrophil_0
Set1_AGAAGCGAGCCGTTGC-1	AGAAGCGAGCCGTTGC-1	Set1	Sample-04_DJ582M11	DKO	5339	1679	4.96069	0.0187196	G1	Tcell	9	Tcell	NA	NA	NA	NA	DKO_1	B	T_cell	1	T_cell	1	T_cell	1	1446	0	Tcell_3
Set1_AGAAGCGAGTGGGAAA-1	AGAAGCGAGTGGGAAA-1	Set1	Sample-04_DJ582M11	DKO	4775	1525	3.22378	0	S	Macrophage	6	Macrophage	NA	NA	NA	NA	DKO_1	B	monocyte	1	monocyte	1	monocyte	1	0	0	Macrophage_8
Set1_AGAAGCGCAAATGATG-1	AGAAGCGCAAATGATG-1	Set1	Sample-04_DJ582M11	DKO	12880	3198	5.02329	0.00776398	G1	Osteoclast	4	Osteoclast	NA	NA	NA	NA	DKO_1	B	promonocyte	0.558074	promonocyte	0.558074	promonocyte	0.558074	1067	64	Osteoclast_4
Set1_AGAAGCGCACAACATC-1	AGAAGCGCACAACATC-1	Set1	Sample-04_DJ582M11	DKO	5084	1633	5.80138	0.0196657	G1	Macrophage	6	Macrophage	NA	NA	NA	NA	DKO_1	B	monocyte	1	monocyte	1	monocyte	1	0	0	Macrophage_8
Set1_AGAAGCGGTCGGCACT-1	AGAAGCGGTCGGCACT-1	Set1	Sample-04_DJ582M11	DKO	29556	5454	6.99327	0.00676659	G1	Malignant	1	Malignant	OLC_2	0.560911	Osteo	0.560911	DKO_1	B	NA	NA	OLC_2	0.560911	Osteo	0.560911	4429	610	Malignant_7
Set1_AGAAGCGGTGATAGAT-1	AGAAGCGGTGATAGAT-1	Set1	Sample-04_DJ582M11	DKO	1905	811	4.04199	0	S	Tcell	9	Tcell	NA	NA	NA	NA	DKO_1	B	T_cell	1	T_cell	1	T_cell	1	1439	0	Tcell_0
Set1_AGAAGCGGTTGTCTAG-1	AGAAGCGGTTGTCTAG-1	Set1	Sample-04_DJ582M11	DKO	1102	572	1.90563	0	G1	Neutrophil	2	Neutrophil	NA	NA	NA	NA	DKO_1	B	granulocyte	0.701667	granulocyte	0.701667	granulocyte	0.701667	1765	53	Neutrophil_1
Set1_AGAAGCGTCACGACTA-1	AGAAGCGTCACGACTA-1	Set1	Sample-04_DJ582M11	DKO	1012	584	3.55731	0.197628	S	Neutrophil	2	Neutrophil	NA	NA	NA	NA	DKO_1	B	basophil	0.483328	basophil	0.483328	basophil	0.483328	3261	467	Neutrophil_1
Set1_AGAAGTAGTCGTCTCT-1	AGAAGTAGTCGTCTCT-1	Set1	Sample-04_DJ582M11	DKO	38204	5746	3.44683	12.3112	S	Malignant	7	Malignant	OLC_2	0.448048	Fibro	0.551952	DKO_1	B	NA	NA	OLC_2	0.448048	Fibro	0.551952	4375	692	Malignant_7
Set1_AGAAGTAGTGATCATC-1	AGAAGTAGTGATCATC-1	Set1	Sample-04_DJ582M11	DKO	1071	529	4.7619	0	G2M	Neutrophil	2	Neutrophil	NA	NA	NA	NA	DKO_1	B	granulocyte	0.6649	granulocyte	0.6649	granulocyte	0.6649	1285	47	Neutrophil_0
Set1_AGAAGTAGTTTACGAC-1	AGAAGTAGTTTACGAC-1	Set1	Sample-04_DJ582M11	DKO	34808	6243	5.47528	0.00574531	G2M	Malignant	1	Malignant	OLC_2	0.522323	Osteo	0.522323	DKO_1	B	NA	NA	OLC_2	0.522323	Osteo	0.522323	4881	809	Malignant_7
Set1_AGAAGTATCCCAAGCG-1	AGAAGTATCCCAAGCG-1	Set1	Sample-04_DJ582M11	DKO	2205	957	6.57596	0.0907029	S	Bcell	10	Bcell	NA	NA	NA	NA	DKO_1	B	immature_B_cell	1	immature_B_cell	1	immature_B_cell	1	1746	0	Bcell_2
Set1_AGACAAAGTCAACGCC-1	AGACAAAGTCAACGCC-1	Set1	Sample-04_DJ582M11	DKO	29009	5095	5.37419	0.00689441	G1	Malignant	1	Malignant	OLC_2	0.390567	Fibro	0.609433	DKO_1	B	NA	NA	OLC_2	0.390567	Fibro	0.609433	4478	649	Malignant_7
Set1_AGACAAAGTGGTTTGT-1	AGACAAAGTGGTTTGT-1	Set1	Sample-04_DJ582M11	DKO	18660	4149	5.61093	0	G1	Malignant	1	Malignant	OLC_2	0.618781	Osteo	0.618781	DKO_1	B	NA	NA	OLC_2	0.618781	Osteo	0.618781	3703	476	Malignant_7
Set1_AGACAAATCACTTGTT-1	AGACAAATCACTTGTT-1	Set1	Sample-04_DJ582M11	DKO	14609	3868	10.0951	0.0136883	S	Malignant	1	Malignant	OLC_2	0.603892	Osteo	0.603892	DKO_1	B	NA	NA	OLC_2	0.603892	Osteo	0.603892	5179	971	Malignant_7
Set1_AGACACTAGATTGGGC-1	AGACACTAGATTGGGC-1	Set1	Sample-04_DJ582M11	DKO	5748	1829	3.82742	0.0347947	G1	Macrophage	6	Macrophage	NA	NA	NA	NA	DKO_1	B	monocyte	0.980698	monocyte	0.980698	monocyte	0.980698	0	0	Macrophage_8
Set1_AGACACTAGGAAAGGT-1	AGACACTAGGAAAGGT-1	Set1	Sample-04_DJ582M11	DKO	5180	1573	5.34749	0.03861	G1	Macrophage	3	Macrophage	NA	NA	NA	NA	DKO_1	B	monocyte	1	monocyte	1	monocyte	1	0	0	Macrophage_8
Set1_AGACACTAGGATGTTA-1	AGACACTAGGATGTTA-1	Set1	Sample-04_DJ582M11	DKO	50524	6876	6.82052	0.0158341	S	Malignant	1	Malignant	OLC_2	0.478945	Fibro	0.521055	DKO_1	B	NA	NA	OLC_2	0.478945	Fibro	0.521055	4375	692	Malignant_7
Set1_AGACACTCATCATTGG-1	AGACACTCATCATTGG-1	Set1	Sample-04_DJ582M11	DKO	10459	2623	4.52242	0.00956114	S	Osteoclast	4	Osteoclast	NA	NA	NA	NA	DKO_1	B	promonocyte	0.853676	promonocyte	0.853676	promonocyte	0.853676	841	56	Osteoclast_4
Set1_AGACACTCATCCCACT-1	AGACACTCATCCCACT-1	Set1	Sample-04_DJ582M11	DKO	3838	1486	2.10992	0	G1	Macrophage	6	Macrophage	NA	NA	NA	NA	DKO_1	B	monocyte	1	monocyte	1	monocyte	1	0	0	Macrophage_8
Set1_AGACAGGCAGATGCGA-1	AGACAGGCAGATGCGA-1	Set1	Sample-04_DJ582M11	DKO	23468	4679	7.59661	0	G1	Malignant	1	Malignant	OLC_2	0.601784	Osteo	0.671416	DKO_1	B	NA	NA	OLC_2	0.601784	Osteo	0.671416	4795	895	Malignant_7
Set1_AGACAGGGTATTGGCT-1	AGACAGGGTATTGGCT-1	Set1	Sample-04_DJ582M11	DKO	35174	6233	7.41436	0.00568586	G1	Malignant	1	Malignant	OLC_2	0.416992	Fibro	0.567089	DKO_1	B	NA	NA	OLC_2	0.416992	Fibro	0.567089	4881	809	Malignant_7
Set1_AGACAGGTCGACACTA-1	AGACAGGTCGACACTA-1	Set1	Sample-04_DJ582M11	DKO	9830	2842	4.06918	0.0203459	G2M	Macrophage	3	Macrophage	NA	NA	NA	NA	DKO_1	B	monocyte	1	monocyte	1	monocyte	1	0	0	Macrophage_8
Set1_AGACCATAGAAATCCA-1	AGACCATAGAAATCCA-1	Set1	Sample-04_DJ582M11	DKO	5784	2313	3.6461	0.0345602	S	Tcell	9	Tcell	NA	NA	NA	NA	DKO_1	B	T_cell	1	T_cell	1	T_cell	1	1341	0	Tcell_7
Set1_AGACCATAGTCACTAC-1	AGACCATAGTCACTAC-1	Set1	Sample-04_DJ582M11	DKO	42194	5910	3.67825	0.00237001	G2M	Osteoclast	4	Osteoclast	NA	NA	NA	NA	DKO_1	B	promonocyte	0.481701	promonocyte	0.481701	promonocyte	0.481701	566	43	Osteoclast_6
Set1_AGACCATGTTCAAGGG-1	AGACCATGTTCAAGGG-1	Set1	Sample-04_DJ582M11	DKO	2248	1023	7.69573	0	G2M	Bcell	10	Bcell	NA	NA	NA	NA	DKO_1	B	immature_B_cell	0.985504	immature_B_cell	0.985504	immature_B_cell	0.985504	1053	0	Bcell_2
Set1_AGACCATGTTCGCGTG-1	AGACCATGTTCGCGTG-1	Set1	Sample-04_DJ582M11	DKO	1393	634	0.646088	0	G2M	Neutrophil	2	Neutrophil	NA	NA	NA	NA	DKO_1	B	granulocyte	0.674583	granulocyte	0.674583	granulocyte	0.674583	1198	52	Neutrophil_1
Set1_AGACCCGAGACGCCAA-1	AGACCCGAGACGCCAA-1	Set1	Sample-04_DJ582M11	DKO	3121	1527	2.75553	0.032041	G1	Endothelial	5	Endothelial	EC_arterial	1	Vascular	1	DKO_1	B	NA	NA	EC_arterial	1	Vascular	1	1534	28	Endothelial_2
Set1_AGACCCGAGCCGTAAG-1	AGACCCGAGCCGTAAG-1	Set1	Sample-04_DJ582M11	DKO	8129	2500	1.98032	0.0123001	G1	Fibroblast	11	Fibroblast	Fibro_1	1	Fibro	1	DKO_1	B	NA	NA	Fibro_1	1	Fibro	1	1747	56	Fibroblast_0
Set1_AGACCCGAGGTAGTAT-1	AGACCCGAGGTAGTAT-1	Set1	Sample-04_DJ582M11	DKO	2606	1390	7.52111	0	G1	Malignant	7	Malignant	OLC_2	0.972809	Osteo	0.989916	DKO_1	B	NA	NA	OLC_2	0.972809	Osteo	0.989916	4059	446	Malignant_4
Set1_AGACCCGAGTATGATG-1	AGACCCGAGTATGATG-1	Set1	Sample-04_DJ582M11	DKO	3355	1392	1.99583	0	G1	Fibroblast	11	Fibroblast	Fibro_1	0.982283	Fibro	1	DKO_1	B	NA	NA	Fibro_1	0.982283	Fibro	1	1747	56	Fibroblast_0
Set1_AGACCCGTCATTGTTC-1	AGACCCGTCATTGTTC-1	Set1	Sample-04_DJ582M11	DKO	1028	537	6.8999	0.291545	S	Neutrophil	2	Neutrophil	NA	NA	NA	NA	DKO_1	B	granulocyte	0.63971	granulocyte	0.63971	granulocyte	0.63971	1786	41	Neutrophil_1
Set1_AGACCCGTCGCCGATG-1	AGACCCGTCGCCGATG-1	Set1	Sample-04_DJ582M11	DKO	28078	5355	6.36797	0	G1	Malignant	1	Malignant	Fibro_1	0.520479	Fibro	0.617785	DKO_1	B	NA	NA	Fibro_1	0.520479	Fibro	0.617785	4903	743	Malignant_7
Set1_AGACTCAAGACCATTC-1	AGACTCAAGACCATTC-1	Set1	Sample-04_DJ582M11	DKO	2530	865	1.18577	0	S	Neutrophil	2	Neutrophil	NA	NA	NA	NA	DKO_1	B	granulocyte	1	granulocyte	1	granulocyte	1	1109	68	Neutrophil_2
Set1_AGACTCAAGACTCAAA-1	AGACTCAAGACTCAAA-1	Set1	Sample-04_DJ582M11	DKO	8667	2457	4.34983	0.011538	G1	Macrophage	3	Macrophage	NA	NA	NA	NA	DKO_1	B	monocyte	1	monocyte	1	monocyte	1	0	0	Macrophage_8
Set1_AGACTCAAGATTAGTG-1	AGACTCAAGATTAGTG-1	Set1	Sample-04_DJ582M11	DKO	40995	6095	7.87901	0.0121966	G1	Malignant	1	Malignant	OLC_2	0.518231	Osteo	0.518231	DKO_1	B	NA	NA	OLC_2	0.518231	Osteo	0.518231	5179	971	Malignant_7
Set1_AGACTCACAGCGATTT-1	AGACTCACAGCGATTT-1	Set1	Sample-04_DJ582M11	DKO	20204	3506	5.74639	0.0148485	G1	Osteoclast	4	Osteoclast	NA	NA	NA	NA	DKO_1	B	hematopoietic_precursor_cell	0.373344	hematopoietic_precursor_cell	0.373344	hematopoietic_precursor_cell	0.373344	1377	75	Osteoclast_5
Set1_AGACTCACATTGTAGC-1	AGACTCACATTGTAGC-1	Set1	Sample-04_DJ582M11	DKO	18816	4707	3.9273	0.0106287	G1	Malignant	1	Malignant	Fibro_1	0.610039	Fibro	0.63732	DKO_1	B	NA	NA	Fibro_1	0.610039	Fibro	0.63732	4728	827	Malignant_7
Set1_AGACTCAGTCCTTTGC-1	AGACTCAGTCCTTTGC-1	Set1	Sample-04_DJ582M11	DKO	1456	728	4.3956	0	G1	Neutrophil	2	Neutrophil	NA	NA	NA	NA	DKO_1	B	basophil	0.541	basophil	0.541	basophil	0.541	1681	43	Neutrophil_1
Set1_AGAGAATCAACCACAT-1	AGAGAATCAACCACAT-1	Set1	Sample-04_DJ582M11	DKO	12716	3422	4.10442	0	G2M	Osteoclast	4	Osteoclast	NA	NA	NA	NA	DKO_1	B	promonocyte	0.970714	promonocyte	0.970714	promonocyte	0.970714	1004	50	Osteoclast_6
Set1_AGAGAATGTCCAAAGG-1	AGAGAATGTCCAAAGG-1	Set1	Sample-04_DJ582M11	DKO	1122	498	1.24777	0	G2M	Neutrophil	2	Neutrophil	NA	NA	NA	NA	DKO_1	B	granulocyte	0.782342	granulocyte	0.782342	granulocyte	0.782342	1362	103	Neutrophil_1
Set1_AGAGAGCAGACTCCGC-1	AGAGAGCAGACTCCGC-1	Set1	Sample-04_DJ582M11	DKO	21479	4183	3.77113	0	G1	Osteoclast	4	Osteoclast	NA	NA	NA	NA	DKO_1	B	hematopoietic_precursor_cell	0.405981	hematopoietic_precursor_cell	0.405981	hematopoietic_precursor_cell	0.405981	1207	64	Osteoclast_5
Set1_AGAGAGCCAAACGAGC-1	AGAGAGCCAAACGAGC-1	Set1	Sample-04_DJ582M11	DKO	5345	1535	3.66698	0	G1	Macrophage	6	Macrophage	NA	NA	NA	NA	DKO_1	B	monocyte	1	monocyte	1	monocyte	1	0	0	Macrophage_8
Set1_AGAGAGCGTGCCGAAA-1	AGAGAGCGTGCCGAAA-1	Set1	Sample-04_DJ582M11	DKO	2072	842	1.64093	0.0482625	G1	Neutrophil	2	Neutrophil	NA	NA	NA	NA	DKO_1	B	granulocyte	0.86805	granulocyte	0.86805	granulocyte	0.86805	1184	78	Neutrophil_1
Set1_AGAGAGCTCGATGGAG-1	AGAGAGCTCGATGGAG-1	Set1	Sample-04_DJ582M11	DKO	19650	3975	1.6335	0	S	Osteoclast	4	Osteoclast	NA	NA	NA	NA	DKO_1	B	hematopoietic_precursor_cell	0.384719	hematopoietic_precursor_cell	0.384719	hematopoietic_precursor_cell	0.384719	1067	64	Osteoclast_5
Set1_AGAGAGCTCGCACGGT-1	AGAGAGCTCGCACGGT-1	Set1	Sample-04_DJ582M11	DKO	5761	1871	2.04826	0	S	Macrophage	3	Macrophage	NA	NA	NA	NA	DKO_1	B	monocyte	1	monocyte	1	monocyte	1	0	0	Macrophage_0
Set1_AGAGCAGCACAGCTTA-1	AGAGCAGCACAGCTTA-1	Set1	Sample-04_DJ582M11	DKO	3363	1442	5.73892	0.0297354	S	Neutrophil	2	Neutrophil	NA	NA	NA	NA	DKO_1	B	granulocyte	0.878606	granulocyte	0.878606	granulocyte	0.878606	1363	89	Neutrophil_1
Set1_AGAGCAGGTAATCAGA-1	AGAGCAGGTAATCAGA-1	Set1	Sample-04_DJ582M11	DKO	5479	2335	4.26463	0	G2M	Osteoclast	12	Malignant	NA	NA	NA	NA	DKO_1	B	late_pro_B_cell	0.524459	late_pro_B_cell	0.524459	late_pro_B_cell	0.524459	977	51	Malignant_3
Set1_AGAGCAGGTAGCGTTT-1	AGAGCAGGTAGCGTTT-1	Set1	Sample-04_DJ582M11	DKO	5919	1980	6.16554	0	G1	Macrophage	4	Osteoclast	NA	NA	NA	NA	DKO_1	B	monocyte	0.976563	monocyte	0.976563	monocyte	0.976563	549	38	Osteoclast_4
Set1_AGAGCAGGTGCAGGAT-1	AGAGCAGGTGCAGGAT-1	Set1	Sample-04_DJ582M11	DKO	16647	3539	3.67325	0.00600204	G1	Unclassified	6	Macrophage	NA	NA	NA	NA	DKO_1	B	NA	NA	NA	NA	NA	NA	0	0	Macrophage_15
Set1_AGAGCAGGTGGGCTCT-1	AGAGCAGGTGGGCTCT-1	Set1	Sample-04_DJ582M11	DKO	4416	1645	2.64946	0.0226449	G2M	Macrophage	6	Macrophage	NA	NA	NA	NA	DKO_1	B	monocyte	1	monocyte	1	monocyte	1	0	0	Macrophage_8
Set1_AGAGCAGTCTCGAGTA-1	AGAGCAGTCTCGAGTA-1	Set1	Sample-04_DJ582M11	DKO	20586	3813	4.77509	0.014573	G2M	Osteoclast	4	Osteoclast	NA	NA	NA	NA	DKO_1	B	late_pro_B_cell	0.375606	late_pro_B_cell	0.375606	late_pro_B_cell	0.375606	1207	64	Osteoclast_5
Set1_AGAGCCCAGCAAACAT-1	AGAGCCCAGCAAACAT-1	Set1	Sample-04_DJ582M11	DKO	7699	2177	3.40216	0	G1	Macrophage	4	Osteoclast	NA	NA	NA	NA	DKO_1	B	monocyte	0.909405	monocyte	0.909405	monocyte	0.909405	278	0	Osteoclast_4
Set1_AGAGCCCAGGAAAGTG-1	AGAGCCCAGGAAAGTG-1	Set1	Sample-04_DJ582M11	DKO	23049	4366	4.32104	0.00433839	G2M	Osteoclast	4	Osteoclast	NA	NA	NA	NA	DKO_1	B	hematopoietic_precursor_cell	0.430152	hematopoietic_precursor_cell	0.430152	hematopoietic_precursor_cell	0.430152	1067	64	Osteoclast_5
Set1_AGAGCCCCACAGTGTT-1	AGAGCCCCACAGTGTT-1	Set1	Sample-04_DJ582M11	DKO	15023	3471	3.22838	0	G2M	Osteoclast	4	Osteoclast	NA	NA	NA	NA	DKO_1	B	promonocyte	0.874841	promonocyte	0.874841	promonocyte	0.874841	602	51	Osteoclast_4
Set1_AGAGCCCGTTTCAGAC-1	AGAGCCCGTTTCAGAC-1	Set1	Sample-04_DJ582M11	DKO	1608	757	0.870647	0	G2M	Neutrophil	2	Neutrophil	NA	NA	NA	NA	DKO_1	B	granulocyte	0.987495	granulocyte	0.987495	granulocyte	0.987495	1507	98	Neutrophil_0
Set1_AGAGCCCTCGTAGCCG-1	AGAGCCCTCGTAGCCG-1	Set1	Sample-04_DJ582M11	DKO	6500	1625	4.59929	0.061529	G1	Unclassified	10	Bcell	NA	NA	NA	NA	DKO_1	B	NA	NA	NA	NA	NA	NA	1849	0	Bcell_2
Set1_AGATAGAAGAAGCGAA-1	AGATAGAAGAAGCGAA-1	Set1	Sample-04_DJ582M11	DKO	1412	739	1.91218	0	G2M	Neutrophil	2	Neutrophil	NA	NA	NA	NA	DKO_1	B	granulocyte	0.652484	granulocyte	0.652484	granulocyte	0.652484	1942	99	Neutrophil_1
Set1_AGATAGAAGCTGCGAA-1	AGATAGAAGCTGCGAA-1	Set1	Sample-04_DJ582M11	DKO	25594	5160	6.00508	0.00781403	S	Malignant	1	Malignant	OLC_2	0.641428	Osteo	0.641428	DKO_1	B	NA	NA	OLC_2	0.641428	Osteo	0.641428	4429	610	Malignant_7
Set1_AGATAGAGTCATCCGG-1	AGATAGAGTCATCCGG-1	Set1	Sample-04_DJ582M11	DKO	2681	956	4.88624	0	S	Tcell	9	Tcell	NA	NA	NA	NA	DKO_1	B	T_cell	1	T_cell	1	T_cell	1	1554	0	Tcell_0
Set1_AGATAGAGTTGTGCCG-1	AGATAGAGTTGTGCCG-1	Set1	Sample-04_DJ582M11	DKO	1137	532	1.67106	0.0879507	G2M	Neutrophil	2	Neutrophil	NA	NA	NA	NA	DKO_1	B	granulocyte	0.591706	granulocyte	0.591706	granulocyte	0.591706	1288	56	Neutrophil_1
Set1_AGATAGATCCCAAGTA-1	AGATAGATCCCAAGTA-1	Set1	Sample-04_DJ582M11	DKO	2137	926	2.24614	0.0467946	S	Neutrophil	2	Neutrophil	NA	NA	NA	NA	DKO_1	B	granulocyte	0.851895	granulocyte	0.851895	granulocyte	0.851895	1556	161	Neutrophil_1
Set1_AGATAGATCGAGATAA-1	AGATAGATCGAGATAA-1	Set1	Sample-04_DJ582M11	DKO	6655	1950	4.25244	0	S	Macrophage	6	Macrophage	NA	NA	NA	NA	DKO_1	B	monocyte	1	monocyte	1	monocyte	1	0	0	Macrophage_8
Set1_AGATCCAAGATTGACA-1	AGATCCAAGATTGACA-1	Set1	Sample-04_DJ582M11	DKO	23817	4518	4.11419	0.0209908	S	Osteoclast	4	Osteoclast	NA	NA	NA	NA	DKO_1	B	hematopoietic_precursor_cell	0.526272	hematopoietic_precursor_cell	0.526272	hematopoietic_precursor_cell	0.526272	1067	64	Osteoclast_4
Set1_AGATCCAAGCGGGTAT-1	AGATCCAAGCGGGTAT-1	Set1	Sample-04_DJ582M11	DKO	15381	3418	2.75665	0.0130031	G1	Osteoclast	4	Osteoclast	NA	NA	NA	NA	DKO_1	B	hematopoietic_precursor_cell	0.496909	hematopoietic_precursor_cell	0.496909	hematopoietic_precursor_cell	0.496909	1067	64	Osteoclast_4
Set1_AGATCCACAAGTAGTA-1	AGATCCACAAGTAGTA-1	Set1	Sample-04_DJ582M11	DKO	18190	4668	6.48708	0.00549753	S	Malignant	1	Malignant	OLC_2	0.614546	Osteo	0.614546	DKO_1	B	NA	NA	OLC_2	0.614546	Osteo	0.614546	4334	791	Malignant_7
Set1_AGATCCACACGTCATA-1	AGATCCACACGTCATA-1	Set1	Sample-04_DJ582M11	DKO	11194	3757	6.48504	0.00893256	G1	Malignant	1	Malignant	OLC_2	0.425265	Fibro	0.574735	DKO_1	B	NA	NA	OLC_2	0.425265	Fibro	0.574735	4334	791	Malignant_7
Set1_AGATCCATCCGAAATC-1	AGATCCATCCGAAATC-1	Set1	Sample-04_DJ582M11	DKO	38024	6319	6.57199	0.00262985	S	Malignant	1	Malignant	OLC_2	0.712252	Osteo	0.712252	DKO_1	B	NA	NA	OLC_2	0.712252	Osteo	0.712252	4728	827	Malignant_7
Set1_AGATCGTCAAGTTCCA-1	AGATCGTCAAGTTCCA-1	Set1	Sample-04_DJ582M11	DKO	12638	2822	4.27283	0	S	Osteoclast	4	Osteoclast	NA	NA	NA	NA	DKO_1	B	promonocyte	0.606159	promonocyte	0.606159	promonocyte	0.606159	768	47	Osteoclast_4
Set1_AGATCGTCATATCTGG-1	AGATCGTCATATCTGG-1	Set1	Sample-04_DJ582M11	DKO	29167	5502	7.33998	0.00685659	S	Malignant	1	Malignant	OLC_2	0.601976	Osteo	0.601976	DKO_1	B	NA	NA	OLC_2	0.601976	Osteo	0.601976	4571	619	Malignant_7
Set1_AGATCGTGTCGCAACC-1	AGATCGTGTCGCAACC-1	Set1	Sample-04_DJ582M11	DKO	7119	2208	3.28698	0.0561877	G1	Macrophage	3	Macrophage	NA	NA	NA	NA	DKO_1	B	monocyte	1	monocyte	1	monocyte	1	0	0	Macrophage_8
Set1_AGATCGTTCTCGGCTT-1	AGATCGTTCTCGGCTT-1	Set1	Sample-04_DJ582M11	DKO	3230	1272	0.743034	0.0619195	G1	Neutrophil	2	Neutrophil	NA	NA	NA	NA	DKO_1	B	granulocyte	1	granulocyte	1	granulocyte	1	1288	56	Neutrophil_0
Set1_AGATGAAAGCACAAAT-1	AGATGAAAGCACAAAT-1	Set1	Sample-04_DJ582M11	DKO	17308	4325	4.87636	0.017333	S	Malignant	1	Malignant	OLC_2	0.682451	Osteo	0.682451	DKO_1	B	NA	NA	OLC_2	0.682451	Osteo	0.682451	4818	665	Malignant_7
Set1_AGATGAAGTTGCTGAT-1	AGATGAAGTTGCTGAT-1	Set1	Sample-04_DJ582M11	DKO	11790	3587	11.6455	0	S	Malignant	1	Malignant	OLC_2	0.611413	Osteo	0.611413	DKO_1	B	NA	NA	OLC_2	0.611413	Osteo	0.611413	4881	809	Malignant_7
Set1_AGATGAATCCTACCGT-1	AGATGAATCCTACCGT-1	Set1	Sample-04_DJ582M11	DKO	6556	2001	4.88103	0	G1	Macrophage	3	Macrophage	NA	NA	NA	NA	DKO_1	B	monocyte	0.977485	monocyte	0.977485	monocyte	0.977485	0	0	Macrophage_8
Set1_AGATGCTAGACTAAGT-1	AGATGCTAGACTAAGT-1	Set1	Sample-04_DJ582M11	DKO	1967	794	2.99949	0.101678	G1	Neutrophil	2	Neutrophil	NA	NA	NA	NA	DKO_1	B	granulocyte	1	granulocyte	1	granulocyte	1	1444	59	Neutrophil_0
Set1_AGATGCTCAGACCTAT-1	AGATGCTCAGACCTAT-1	Set1	Sample-04_DJ582M11	DKO	1015	592	4.82759	0.0985222	G2M	Neutrophil	2	Neutrophil	NA	NA	NA	NA	DKO_1	B	granulocyte	0.730438	granulocyte	0.730438	granulocyte	0.730438	1326	38	Neutrophil_0
Set1_AGATGCTGTACGGGAT-1	AGATGCTGTACGGGAT-1	Set1	Sample-04_DJ582M11	DKO	14245	3431	2.16216	0.00702001	G1	Fibroblast	11	Fibroblast	Fibro_1	0.939164	Fibro	1	DKO_1	B	NA	NA	Fibro_1	0.939164	Fibro	1	2055	99	Fibroblast_0
Set1_AGATGCTTCCCTCTCC-1	AGATGCTTCCCTCTCC-1	Set1	Sample-04_DJ582M11	DKO	10504	3139	5.51219	0	G1	Macrophage	3	Macrophage	NA	NA	NA	NA	DKO_1	B	monocyte	1	monocyte	1	monocyte	1	0	0	Macrophage_8
Set1_AGATGCTTCTTTGCAT-1	AGATGCTTCTTTGCAT-1	Set1	Sample-04_DJ582M11	DKO	1102	561	0.998185	0	G1	Neutrophil	2	Neutrophil	NA	NA	NA	NA	DKO_1	B	granulocyte	0.613625	granulocyte	0.613625	granulocyte	0.613625	1106	53	Neutrophil_0
Set1_AGCATCAAGCCATCCG-1	AGCATCAAGCCATCCG-1	Set1	Sample-04_DJ582M11	DKO	9515	2717	2.40673	0.0105097	G1	Fibroblast	11	Fibroblast	Fibro_1	0.952096	Fibro	1	DKO_1	B	NA	NA	Fibro_1	0.952096	Fibro	1	1522	55	Fibroblast_0
Set1_AGCATCACAAAGGGCT-1	AGCATCACAAAGGGCT-1	Set1	Sample-04_DJ582M11	DKO	2550	797	5.21569	0.0392157	G2M	Bcell	10	Bcell	NA	NA	NA	NA	DKO_1	B	immature_B_cell	0.983314	immature_B_cell	0.983314	immature_B_cell	0.983314	1580	0	Bcell_0
Set1_AGCATCACATGACGTT-1	AGCATCACATGACGTT-1	Set1	Sample-04_DJ582M11	DKO	70752	7392	7.03282	0.00565339	S	Malignant	1	Malignant	OLC_2	0.754062	Osteo	0.754062	DKO_1	B	NA	NA	OLC_2	0.754062	Osteo	0.754062	4728	827	Malignant_7
Set1_AGCATCAGTTGCCGCA-1	AGCATCAGTTGCCGCA-1	Set1	Sample-04_DJ582M11	DKO	1567	686	6.88776	0.0637755	G2M	Neutrophil	2	Neutrophil	NA	NA	NA	NA	DKO_1	B	granulocyte	0.707025	granulocyte	0.707025	granulocyte	0.707025	1570	116	Neutrophil_1
Set1_AGCATCATCGTTAGAC-1	AGCATCATCGTTAGAC-1	Set1	Sample-04_DJ582M11	DKO	1623	736	1.66359	0	G1	Neutrophil	2	Neutrophil	NA	NA	NA	NA	DKO_1	B	granulocyte	0.870466	granulocyte	0.870466	granulocyte	0.870466	1106	48	Neutrophil_1
Set1_AGCCAATAGGTCCCTG-1	AGCCAATAGGTCCCTG-1	Set1	Sample-04_DJ582M11	DKO	1151	640	0.521286	0	G1	Neutrophil	2	Neutrophil	NA	NA	NA	NA	DKO_1	B	basophil	0.45932	basophil	0.45932	basophil	0.45932	1106	53	Neutrophil_1
Set1_AGCCAATCAACTGCCG-1	AGCCAATCAACTGCCG-1	Set1	Sample-04_DJ582M11	DKO	1580	696	2.8463	0.0632511	G1	Neutrophil	2	Neutrophil	NA	NA	NA	NA	DKO_1	B	basophil	0.504518	basophil	0.504518	basophil	0.504518	1461	73	Neutrophil_1
Set1_AGCCAATCAAGTCATC-1	AGCCAATCAAGTCATC-1	Set1	Sample-04_DJ582M11	DKO	1097	539	6.8306	0	G1	Neutrophil	2	Neutrophil	NA	NA	NA	NA	DKO_1	B	basophil	0.577556	basophil	0.577556	basophil	0.577556	1437	43	Neutrophil_1
Set1_AGCCAATCATCGGCCA-1	AGCCAATCATCGGCCA-1	Set1	Sample-04_DJ582M11	DKO	18194	3465	3.42951	0.016488	S	Osteoclast	4	Osteoclast	NA	NA	NA	NA	DKO_1	B	promonocyte	0.804404	promonocyte	0.804404	promonocyte	0.804404	846	0	Osteoclast_4
Set1_AGCCAATCATTGAAGA-1	AGCCAATCATTGAAGA-1	Set1	Sample-04_DJ582M11	DKO	2857	1000	6.26531	0.0350018	S	Bcell	10	Bcell	NA	NA	NA	NA	DKO_1	B	immature_B_cell	0.983395	immature_B_cell	0.983395	immature_B_cell	0.983395	1639	0	Bcell_2
Set1_AGCCAATTCGAGAACG-1	AGCCAATTCGAGAACG-1	Set1	Sample-04_DJ582M11	DKO	1516	636	1.12137	0.0659631	G2M	Neutrophil	2	Neutrophil	NA	NA	NA	NA	DKO_1	B	granulocyte	1	granulocyte	1	granulocyte	1	1593	98	Neutrophil_0
Set1_AGCCAATTCGCTCCTA-1	AGCCAATTCGCTCCTA-1	Set1	Sample-04_DJ582M11	DKO	1199	714	2.8357	0	S	Neutrophil	2	Neutrophil	NA	NA	NA	NA	DKO_1	B	basophil	0.601695	basophil	0.601695	basophil	0.601695	1413	81	Neutrophil_1
Set1_AGCCAATTCGTGCGAC-1	AGCCAATTCGTGCGAC-1	Set1	Sample-04_DJ582M11	DKO	26005	5222	7.83311	0.00769083	S	Malignant	1	Malignant	OLC_2	0.756326	Osteo	0.756326	DKO_1	B	NA	NA	OLC_2	0.756326	Osteo	0.756326	4881	809	Malignant_7
Set1_AGCCACGCAACAGCCC-1	AGCCACGCAACAGCCC-1	Set1	Sample-04_DJ582M11	DKO	16877	4244	5.0237	0.00592417	G1	Malignant	1	Malignant	OLC_2	0.555335	Osteo	0.555335	DKO_1	B	NA	NA	OLC_2	0.555335	Osteo	0.555335	4334	791	Malignant_7
Set1_AGCCACGCACGCTGTG-1	AGCCACGCACGCTGTG-1	Set1	Sample-04_DJ582M11	DKO	1036	502	1.64093	0	G2M	Neutrophil	2	Neutrophil	NA	NA	NA	NA	DKO_1	B	granulocyte	0.656798	granulocyte	0.656798	granulocyte	0.656798	1587	53	Neutrophil_0
Set1_AGCCACGGTGACATCT-1	AGCCACGGTGACATCT-1	Set1	Sample-04_DJ582M11	DKO	4899	1693	5.51133	0	G1	Macrophage	3	Macrophage	NA	NA	NA	NA	DKO_1	B	monocyte	1	monocyte	1	monocyte	1	0	0	Macrophage_10
Set1_AGCCACGGTTCTTGCC-1	AGCCACGGTTCTTGCC-1	Set1	Sample-04_DJ582M11	DKO	1176	493	3.31633	0	G1	Neutrophil	2	Neutrophil	NA	NA	NA	NA	DKO_1	B	granulocyte	0.727581	granulocyte	0.727581	granulocyte	0.727581	1224	46	Neutrophil_0
Set1_AGCCACGGTTTACTTC-1	AGCCACGGTTTACTTC-1	Set1	Sample-04_DJ582M11	DKO	3633	1440	7.81508	0.0550358	G1	Macrophage	6	Macrophage	NA	NA	NA	NA	DKO_1	B	monocyte	1	monocyte	1	monocyte	1	0	0	Macrophage_8
Set1_AGCCACGTCAAGGTGG-1	AGCCACGTCAAGGTGG-1	Set1	Sample-04_DJ582M11	DKO	56690	7066	6.93068	0.00176398	S	Malignant	1	Malignant	OLC_2	0.537782	Osteo	0.537782	DKO_1	B	NA	NA	OLC_2	0.537782	Osteo	0.537782	5179	971	Malignant_7
Set1_AGCCAGCAGAGCATTA-1	AGCCAGCAGAGCATTA-1	Set1	Sample-04_DJ582M11	DKO	2288	944	4.76399	0	G1	Bcell	10	Bcell	NA	NA	NA	NA	DKO_1	B	immature_B_cell	0.982589	immature_B_cell	0.982589	immature_B_cell	0.982589	1914	0	Bcell_2
Set1_AGCCAGCAGCGAGTAC-1	AGCCAGCAGCGAGTAC-1	Set1	Sample-04_DJ582M11	DKO	19881	2699	2.8807	0.0050274	G1	Unclassified	6	Macrophage	NA	NA	NA	NA	DKO_1	B	NA	NA	NA	NA	NA	NA	0	0	Macrophage_17
Set1_AGCCAGCAGGAGGTTC-1	AGCCAGCAGGAGGTTC-1	Set1	Sample-04_DJ582M11	DKO	1564	778	0.959079	0.127877	G1	Neutrophil	2	Neutrophil	NA	NA	NA	NA	DKO_1	B	granulocyte	1	granulocyte	1	granulocyte	1	2947	408	Neutrophil_5
Set1_AGCCAGCAGGGAGGAC-1	AGCCAGCAGGGAGGAC-1	Set1	Sample-04_DJ582M11	DKO	1823	794	0.329128	0.109709	G1	Neutrophil	2	Neutrophil	NA	NA	NA	NA	DKO_1	B	granulocyte	0.821696	granulocyte	0.821696	granulocyte	0.821696	1447	49	Neutrophil_1
Set1_AGCCAGCCATGAGTAA-1	AGCCAGCCATGAGTAA-1	Set1	Sample-04_DJ582M11	DKO	1076	509	3.15985	0	S	Neutrophil	2	Neutrophil	NA	NA	NA	NA	DKO_1	B	granulocyte	0.858384	granulocyte	0.858384	granulocyte	0.858384	1285	47	Neutrophil_0
Set1_AGCCAGCGTAAGGAGA-1	AGCCAGCGTAAGGAGA-1	Set1	Sample-04_DJ582M11	DKO	8243	1881	3.57836	0	G1	Unclassified	10	Bcell	NA	NA	NA	NA	DKO_1	B	NA	NA	NA	NA	NA	NA	1580	0	Bcell_2
Set1_AGCCAGCTCGCCCAGA-1	AGCCAGCTCGCCCAGA-1	Set1	Sample-04_DJ582M11	DKO	7930	2671	4.95524	0.0252175	G1	Macrophage	3	Macrophage	NA	NA	NA	NA	DKO_1	B	monocyte	1	monocyte	1	monocyte	1	0	0	Macrophage_8
Set1_AGCGATTAGGATTTCC-1	AGCGATTAGGATTTCC-1	Set1	Sample-04_DJ582M11	DKO	1386	655	2.09235	0	G1	Neutrophil	2	Neutrophil	NA	NA	NA	NA	DKO_1	B	granulocyte	0.9466	granulocyte	0.9466	granulocyte	0.9466	1754	108	Neutrophil_0
Set1_AGCGATTCATCGGAGA-1	AGCGATTCATCGGAGA-1	Set1	Sample-04_DJ582M11	DKO	13914	3863	7.9632	0.014374	G1	Malignant	1	Malignant	OLC_2	0.527946	Osteo	0.527946	DKO_1	B	NA	NA	OLC_2	0.527946	Osteo	0.527946	4429	610	Malignant_7
Set1_AGCGATTCATGACTTG-1	AGCGATTCATGACTTG-1	Set1	Sample-04_DJ582M11	DKO	7517	2117	4.94812	0.0133014	G2M	Unclassified	10	Bcell	NA	NA	NA	NA	DKO_1	B	NA	NA	NA	NA	NA	NA	1336	0	Bcell_3
Set1_AGCGATTGTATAGCTC-1	AGCGATTGTATAGCTC-1	Set1	Sample-04_DJ582M11	DKO	26011	5262	5.61301	0.0153781	G1	Malignant	1	Malignant	OLC_2	0.513368	Osteo	0.513368	DKO_1	B	NA	NA	OLC_2	0.513368	Osteo	0.513368	4903	743	Malignant_7
Set1_AGCGATTGTCACAATC-1	AGCGATTGTCACAATC-1	Set1	Sample-04_DJ582M11	DKO	24669	3964	5.24929	0.0121605	G2M	Osteoclast	4	Osteoclast	NA	NA	NA	NA	DKO_1	B	late_pro_B_cell	0.381802	late_pro_B_cell	0.381802	late_pro_B_cell	0.381802	1320	56	Osteoclast_6
Set1_AGCGATTTCGTAACCA-1	AGCGATTTCGTAACCA-1	Set1	Sample-04_DJ582M11	DKO	12979	3266	10.7173	0	S	Malignant	1	Malignant	OLC_2	0.758354	Osteo	0.758354	DKO_1	B	NA	NA	OLC_2	0.758354	Osteo	0.758354	4478	649	Malignant_7
Set1_AGCGATTTCGTGAGAG-1	AGCGATTTCGTGAGAG-1	Set1	Sample-04_DJ582M11	DKO	1441	664	1.52672	0.138793	G1	Neutrophil	2	Neutrophil	NA	NA	NA	NA	DKO_1	B	granulocyte	1	granulocyte	1	granulocyte	1	1117	52	Neutrophil_0
Set1_AGCGATTTCTGCGAGC-1	AGCGATTTCTGCGAGC-1	Set1	Sample-04_DJ582M11	DKO	24549	4703	5.51527	0	G1	Macrophage	3	Macrophage	NA	NA	NA	NA	DKO_1	B	monocyte	1	monocyte	1	monocyte	1	0	0	Macrophage_8
Set1_AGCGCCAAGTGCGTCC-1	AGCGCCAAGTGCGTCC-1	Set1	Sample-04_DJ582M11	DKO	2693	1211	10.6533	0.074239	G1	Macrophage	6	Macrophage	NA	NA	NA	NA	DKO_1	B	monocyte	0.980926	monocyte	0.980926	monocyte	0.980926	0	0	Macrophage_1
Set1_AGCGCCAAGTTGCCCG-1	AGCGCCAAGTTGCCCG-1	Set1	Sample-04_DJ582M11	DKO	6175	1989	4.03239	0	G2M	Macrophage	3	Macrophage	NA	NA	NA	NA	DKO_1	B	monocyte	1	monocyte	1	monocyte	1	0	0	Macrophage_8
Set1_AGCGCCATCTGCCCTA-1	AGCGCCATCTGCCCTA-1	Set1	Sample-04_DJ582M11	DKO	2128	778	4.13534	0	G1	Bcell	10	Bcell	NA	NA	NA	NA	DKO_1	B	immature_B_cell	0.983812	immature_B_cell	0.983812	immature_B_cell	0.983812	1362	0	Bcell_0
Set1_AGCGCTGAGCCGATAG-1	AGCGCTGAGCCGATAG-1	Set1	Sample-04_DJ582M11	DKO	1210	567	5.78035	0.0825764	G1	Bcell	10	Bcell	NA	NA	NA	NA	DKO_1	B	immature_B_cell	0.980717	immature_B_cell	0.980717	immature_B_cell	0.980717	1746	0	Bcell_0
Set1_AGCGCTGAGTAGAATC-1	AGCGCTGAGTAGAATC-1	Set1	Sample-04_DJ582M11	DKO	9909	3304	9.65789	0.0100918	G1	Malignant	1	Malignant	OLC_2	0.543056	Osteo	0.543056	DKO_1	B	NA	NA	OLC_2	0.543056	Osteo	0.543056	4818	665	Malignant_7
Set1_AGCGCTGAGTTAGTGA-1	AGCGCTGAGTTAGTGA-1	Set1	Sample-04_DJ582M11	DKO	1310	624	1.60183	0	G2M	Neutrophil	2	Neutrophil	NA	NA	NA	NA	DKO_1	B	granulocyte	0.948778	granulocyte	0.948778	granulocyte	0.948778	1593	98	Neutrophil_0
Set1_AGCGCTGGTAGATCCT-1	AGCGCTGGTAGATCCT-1	Set1	Sample-04_DJ582M11	DKO	13524	3633	8.3703	0.0147885	S	Malignant	1	Malignant	OLC_2	0.508871	Osteo	0.508871	DKO_1	B	NA	NA	OLC_2	0.508871	Osteo	0.508871	4334	791	Malignant_7
Set1_AGCGCTGTCGTGGACC-1	AGCGCTGTCGTGGACC-1	Set1	Sample-04_DJ582M11	DKO	25430	4355	5.04522	0.00393236	G2M	Osteoclast	4	Osteoclast	NA	NA	NA	NA	DKO_1	B	late_pro_B_cell	0.495281	late_pro_B_cell	0.495281	late_pro_B_cell	0.495281	1320	56	Osteoclast_6
Set1_AGCGTATAGTATCTGC-1	AGCGTATAGTATCTGC-1	Set1	Sample-04_DJ582M11	DKO	5068	1764	1.91397	0	G1	Fibroblast	11	Fibroblast	Fibro_1	0.988637	Fibro	1	DKO_1	B	NA	NA	Fibro_1	0.988637	Fibro	1	1522	55	Fibroblast_0
Set1_AGCGTATCAATTGAGA-1	AGCGTATCAATTGAGA-1	Set1	Sample-04_DJ582M11	DKO	11721	2972	5.33231	0	S	Osteoclast	4	Osteoclast	NA	NA	NA	NA	DKO_1	B	promonocyte	0.582263	promonocyte	0.582263	promonocyte	0.582263	1067	64	Osteoclast_4
Set1_AGCGTATCACGCTGAC-1	AGCGTATCACGCTGAC-1	Set1	Sample-04_DJ582M11	DKO	4121	1431	6.40621	0.0727979	G1	Unclassified	10	Bcell	NA	NA	NA	NA	DKO_1	B	NA	NA	NA	NA	NA	NA	1132	0	Bcell_2
Set1_AGCGTATCAGAAATCA-1	AGCGTATCAGAAATCA-1	Set1	Sample-04_DJ582M11	DKO	1289	611	1.86191	0	S	Neutrophil	2	Neutrophil	NA	NA	NA	NA	DKO_1	B	basophil	0.552716	basophil	0.552716	basophil	0.552716	1232	40	Neutrophil_1
Set1_AGCGTATTCAATCTCT-1	AGCGTATTCAATCTCT-1	Set1	Sample-04_DJ582M11	DKO	12055	3110	5.48877	0	S	Tcell	9	Tcell	NA	NA	NA	NA	DKO_1	B	T_cell	1	T_cell	1	T_cell	1	1366	0	Tcell_7
Set1_AGCGTATTCATTTGTC-1	AGCGTATTCATTTGTC-1	Set1	Sample-04_DJ582M11	DKO	1240	679	0.887097	0	G1	Neutrophil	2	Neutrophil	NA	NA	NA	NA	DKO_1	B	granulocyte	0.807613	granulocyte	0.807613	granulocyte	0.807613	2822	326	Neutrophil_1
Set1_AGCGTATTCCACACCT-1	AGCGTATTCCACACCT-1	Set1	Sample-04_DJ582M11	DKO	1334	674	2.9985	0.0749625	G1	Neutrophil	2	Neutrophil	NA	NA	NA	NA	DKO_1	B	granulocyte	0.643275	granulocyte	0.643275	granulocyte	0.643275	1386	44	Neutrophil_1
Set1_AGCGTATTCGCTTACC-1	AGCGTATTCGCTTACC-1	Set1	Sample-04_DJ582M11	DKO	1390	586	0.719424	0.0719424	G2M	Neutrophil	2	Neutrophil	NA	NA	NA	NA	DKO_1	B	granulocyte	0.87492	granulocyte	0.87492	granulocyte	0.87492	1395	45	Neutrophil_0
Set1_AGCGTATTCGTCGACG-1	AGCGTATTCGTCGACG-1	Set1	Sample-04_DJ582M11	DKO	1305	659	2.14559	0	G2M	Neutrophil	2	Neutrophil	NA	NA	NA	NA	DKO_1	B	basophil	0.715387	basophil	0.715387	basophil	0.715387	1574	85	Neutrophil_1
Set1_AGCGTATTCTAACGCA-1	AGCGTATTCTAACGCA-1	Set1	Sample-04_DJ582M11	DKO	22679	4053	3.49222	0.0176375	G1	Osteoclast	4	Osteoclast	NA	NA	NA	NA	DKO_1	B	promonocyte	0.39273	promonocyte	0.39273	promonocyte	0.39273	1207	64	Osteoclast_5
Set1_AGCGTATTCTCTGCCA-1	AGCGTATTCTCTGCCA-1	Set1	Sample-04_DJ582M11	DKO	20368	2553	2.18362	0.00490701	G1	Unclassified	6	Macrophage	NA	NA	NA	NA	DKO_1	B	NA	NA	NA	NA	NA	NA	0	0	Macrophage_17
Set1_AGCGTCGCATCCTGTC-1	AGCGTCGCATCCTGTC-1	Set1	Sample-04_DJ582M11	DKO	7940	2233	3.85342	0.0125929	G1	Osteoclast	4	Osteoclast	NA	NA	NA	NA	DKO_1	B	promonocyte	0.79674	promonocyte	0.79674	promonocyte	0.79674	1207	64	Osteoclast_4
Set1_AGCTACAAGCCTATCA-1	AGCTACAAGCCTATCA-1	Set1	Sample-04_DJ582M11	DKO	1145	544	3.40611	0	G2M	Neutrophil	2	Neutrophil	NA	NA	NA	NA	DKO_1	B	granulocyte	1	granulocyte	1	granulocyte	1	1626	98	Neutrophil_0
Set1_AGCTACACACAGTCCG-1	AGCTACACACAGTCCG-1	Set1	Sample-04_DJ582M11	DKO	1402	751	1.71184	0	S	Neutrophil	2	Neutrophil	NA	NA	NA	NA	DKO_1	B	granulocyte	0.764545	granulocyte	0.764545	granulocyte	0.764545	1023	51	Neutrophil_0
Set1_AGCTACAGTACGTGTT-1	AGCTACAGTACGTGTT-1	Set1	Sample-04_DJ582M11	DKO	2343	1189	3.62783	0.0426803	G1	Fibroblast	11	Fibroblast	Fibro_1	0.992131	Fibro	1	DKO_1	B	NA	NA	Fibro_1	0.992131	Fibro	1	1522	55	Fibroblast_0
Set1_AGCTACAGTATCTTCT-1	AGCTACAGTATCTTCT-1	Set1	Sample-04_DJ582M11	DKO	3789	1483	2.63922	0	G1	Macrophage	3	Macrophage	NA	NA	NA	NA	DKO_1	B	monocyte	1	monocyte	1	monocyte	1	0	0	Macrophage_8
Set1_AGCTACAGTCACCGCA-1	AGCTACAGTCACCGCA-1	Set1	Sample-04_DJ582M11	DKO	26179	5218	10.497	3.95355	G1	Malignant	1	Malignant	OLC_2	0.508164	Osteo	0.508164	DKO_1	B	NA	NA	OLC_2	0.508164	Osteo	0.508164	4728	827	Malignant_7
Set1_AGCTCAAAGCCGAACA-1	AGCTCAAAGCCGAACA-1	Set1	Sample-04_DJ582M11	DKO	21817	4062	3.7677	0.0183343	G2M	Osteoclast	4	Osteoclast	NA	NA	NA	NA	DKO_1	B	hematopoietic_precursor_cell	0.373011	hematopoietic_precursor_cell	0.373011	hematopoietic_precursor_cell	0.373011	812	57	Osteoclast_4
Set1_AGCTCAAAGGTCTACT-1	AGCTCAAAGGTCTACT-1	Set1	Sample-04_DJ582M11	DKO	1177	621	1.61427	0	G2M	Malignant	8	Malignant	OLC_1	0.732577	Osteo	1	DKO_1	B	NA	NA	OLC_1	0.732577	Osteo	1	977	51	Malignant_5
Set1_AGCTCAAAGTACTGGG-1	AGCTCAAAGTACTGGG-1	Set1	Sample-04_DJ582M11	DKO	23571	4624	1.86238	0.00848464	S	Osteoclast	4	Osteoclast	NA	NA	NA	NA	DKO_1	B	promonocyte	0.795907	promonocyte	0.795907	promonocyte	0.795907	1016	62	Osteoclast_4
Set1_AGCTCAACAGCTATTG-1	AGCTCAACAGCTATTG-1	Set1	Sample-04_DJ582M11	DKO	8830	2626	5.33409	0	G1	Macrophage	3	Macrophage	NA	NA	NA	NA	DKO_1	B	monocyte	0.984032	monocyte	0.984032	monocyte	0.984032	0	0	Macrophage_8
Set1_AGCTCAAGTATCAGGG-1	AGCTCAAGTATCAGGG-1	Set1	Sample-04_DJ582M11	DKO	2562	973	0.468384	0.039032	G1	Neutrophil	2	Neutrophil	NA	NA	NA	NA	DKO_1	B	granulocyte	1	granulocyte	1	granulocyte	1	1146	46	Neutrophil_0
Set1_AGCTCAATCCGATTAG-1	AGCTCAATCCGATTAG-1	Set1	Sample-04_DJ582M11	DKO	25687	5202	6.71909	0.00778574	G1	Malignant	1	Malignant	OLC_2	0.541619	Osteo	0.541619	DKO_1	B	NA	NA	OLC_2	0.541619	Osteo	0.541619	4903	743	Malignant_7
Set1_AGCTTCCAGCAACTCT-1	AGCTTCCAGCAACTCT-1	Set1	Sample-04_DJ582M11	DKO	1357	631	3.31614	0	G1	Neutrophil	2	Neutrophil	NA	NA	NA	NA	DKO_1	B	granulocyte	0.752005	granulocyte	0.752005	granulocyte	0.752005	1245	50	Neutrophil_0
Set1_AGCTTCCCAGTCTCTC-1	AGCTTCCCAGTCTCTC-1	Set1	Sample-04_DJ582M11	DKO	1269	634	2.91568	0.0788022	G1	Neutrophil	2	Neutrophil	NA	NA	NA	NA	DKO_1	B	granulocyte	0.852901	granulocyte	0.852901	granulocyte	0.852901	1285	47	Neutrophil_0
Set1_AGCTTCCGTAAGTCAA-1	AGCTTCCGTAAGTCAA-1	Set1	Sample-04_DJ582M11	DKO	28013	5240	7.88863	0.00356952	G1	Malignant	1	Malignant	OLC_2	0.493869	Osteo	0.493869	DKO_1	B	NA	NA	OLC_2	0.493869	Osteo	0.493869	4478	649	Malignant_7
Set1_AGCTTCCTCTGTGCGG-1	AGCTTCCTCTGTGCGG-1	Set1	Sample-04_DJ582M11	DKO	2648	977	8.49698	0.0377644	S	Bcell	10	Bcell	NA	NA	NA	NA	DKO_1	B	immature_B_cell	0.983729	immature_B_cell	0.983729	immature_B_cell	0.983729	1896	0	Bcell_2
Set1_AGGAAATAGCACTAGG-1	AGGAAATAGCACTAGG-1	Set1	Sample-04_DJ582M11	DKO	1811	1105	5.63225	0.0552181	G1	Endothelial	5	Endothelial	EC_arterial	0.959696	Vascular	1	DKO_1	B	NA	NA	EC_arterial	0.959696	Vascular	1	2252	31	Endothelial_2
Set1_AGGAAATAGCGAGGAG-1	AGGAAATAGCGAGGAG-1	Set1	Sample-04_DJ582M11	DKO	13198	3178	3.90968	0.00757691	G2M	Osteoclast	4	Osteoclast	NA	NA	NA	NA	DKO_1	B	promonocyte	0.753879	promonocyte	0.753879	promonocyte	0.753879	841	56	Osteoclast_4
Set1_AGGAAATAGTCTAGCT-1	AGGAAATAGTCTAGCT-1	Set1	Sample-04_DJ582M11	DKO	4442	2007	8.21702	0	S	Malignant	7	Malignant	OLC_2	0.712445	Osteo	0.996371	DKO_1	B	NA	NA	OLC_2	0.712445	Osteo	0.996371	4059	446	Malignant_4
Set1_AGGAAATAGTTGGAAT-1	AGGAAATAGTTGGAAT-1	Set1	Sample-04_DJ582M11	DKO	8204	2431	4.82691	0.0121892	G1	Macrophage	6	Macrophage	NA	NA	NA	NA	DKO_1	B	monocyte	1	monocyte	1	monocyte	1	0	0	Macrophage_8
Set1_AGGAAATCAATCCTTT-1	AGGAAATCAATCCTTT-1	Set1	Sample-04_DJ582M11	DKO	2759	1179	5.40051	0.181225	G1	Bcell	10	Bcell	NA	NA	NA	NA	DKO_1	B	immature_B_cell	1	immature_B_cell	1	immature_B_cell	1	1914	0	Bcell_2
Set1_AGGAAATCATCCGTTC-1	AGGAAATCATCCGTTC-1	Set1	Sample-04_DJ582M11	DKO	32785	5879	7.50297	0.00914997	S	Malignant	1	Malignant	OLC_2	0.690282	Osteo	0.690282	DKO_1	B	NA	NA	OLC_2	0.690282	Osteo	0.690282	4903	743	Malignant_7
Set1_AGGAAATGTAGCTTGT-1	AGGAAATGTAGCTTGT-1	Set1	Sample-04_DJ582M11	DKO	11216	2808	4.11912	0.00891583	S	Macrophage	4	Osteoclast	NA	NA	NA	NA	DKO_1	B	promonocyte	0.469062	promonocyte	0.469062	promonocyte	0.469062	697	49	Osteoclast_4
Set1_AGGAAATTCAGTGTCA-1	AGGAAATTCAGTGTCA-1	Set1	Sample-04_DJ582M11	DKO	1688	728	2.90284	0.0592417	G2M	Neutrophil	2	Neutrophil	NA	NA	NA	NA	DKO_1	B	granulocyte	0.988089	granulocyte	0.988089	granulocyte	0.988089	1106	48	Neutrophil_0
Set1_AGGAAATTCCATACAG-1	AGGAAATTCCATACAG-1	Set1	Sample-04_DJ582M11	DKO	3848	1698	8.18394	0.0259808	G1	Unclassified	7	Malignant	NA	NA	NA	NA	DKO_1	B	NA	NA	NA	NA	NA	NA	977	51	Malignant_4
Set1_AGGAAATTCTTTACAC-1	AGGAAATTCTTTACAC-1	Set1	Sample-04_DJ582M11	DKO	2197	703	5.37096	0	G2M	Tcell	9	Tcell	NA	NA	NA	NA	DKO_1	B	T_cell	1	T_cell	1	T_cell	1	1722	0	Tcell_0
Set1_AGGAATAAGAGGTATT-1	AGGAATAAGAGGTATT-1	Set1	Sample-04_DJ582M11	DKO	13329	4151	5.88015	0	G1	Malignant	1	Malignant	Fibro_1	0.399092	Fibro	0.666708	DKO_1	B	NA	NA	Fibro_1	0.399092	Fibro	0.666708	5640	1601	Malignant_7
Set1_AGGAATAAGATGCTGG-1	AGGAATAAGATGCTGG-1	Set1	Sample-04_DJ582M11	DKO	52495	6613	7.58548	0.00190494	G1	Malignant	1	Malignant	OLC_2	0.549436	Osteo	0.549436	DKO_1	B	NA	NA	OLC_2	0.549436	Osteo	0.549436	5179	971	Malignant_7
Set1_AGGAATAAGGCTTCCG-1	AGGAATAAGGCTTCCG-1	Set1	Sample-04_DJ582M11	DKO	1047	516	1.52672	0	G2M	Neutrophil	2	Neutrophil	NA	NA	NA	NA	DKO_1	B	granulocyte	0.690356	granulocyte	0.690356	granulocyte	0.690356	1397	51	Neutrophil_0
Set1_AGGAATAAGTCTACCA-1	AGGAATAAGTCTACCA-1	Set1	Sample-04_DJ582M11	DKO	1090	563	0.824931	0	G1	Neutrophil	2	Neutrophil	NA	NA	NA	NA	DKO_1	B	basophil	0.529183	basophil	0.529183	basophil	0.529183	1334	50	Neutrophil_1
Set1_AGGAATACAACTGAAA-1	AGGAATACAACTGAAA-1	Set1	Sample-04_DJ582M11	DKO	1198	619	1.66945	0	G2M	Neutrophil	2	Neutrophil	NA	NA	NA	NA	DKO_1	B	granulocyte	0.634508	granulocyte	0.634508	granulocyte	0.634508	1842	87	Neutrophil_1
Set1_AGGACGAAGAAGCTCG-1	AGGACGAAGAAGCTCG-1	Set1	Sample-04_DJ582M11	DKO	10636	2797	4.67281	0	S	Macrophage	3	Macrophage	NA	NA	NA	NA	DKO_1	B	monocyte	1	monocyte	1	monocyte	1	0	0	Macrophage_8
Set1_AGGACGACAAGCCATT-1	AGGACGACAAGCCATT-1	Set1	Sample-04_DJ582M11	DKO	6268	2024	4.46713	0.0159541	G1	Macrophage	6	Macrophage	NA	NA	NA	NA	DKO_1	B	monocyte	1	monocyte	1	monocyte	1	0	0	Macrophage_8
Set1_AGGACGACACCGGCTA-1	AGGACGACACCGGCTA-1	Set1	Sample-04_DJ582M11	DKO	13266	3419	5.0049	0.015075	G1	Malignant	1	Malignant	OLC_2	0.494956	Fibro	0.505044	DKO_1	B	NA	NA	OLC_2	0.494956	Fibro	0.505044	4429	610	Malignant_7
Set1_AGGACGACAGAACTTC-1	AGGACGACAGAACTTC-1	Set1	Sample-04_DJ582M11	DKO	27994	5760	7.46946	0.00357219	G1	Malignant	1	Malignant	OLC_2	0.863256	Osteo	0.863256	DKO_1	B	NA	NA	OLC_2	0.863256	Osteo	0.863256	5043	959	Malignant_7
Set1_AGGACGATCCAAGCAT-1	AGGACGATCCAAGCAT-1	Set1	Sample-04_DJ582M11	DKO	1424	638	2.24719	0	G2M	Neutrophil	2	Neutrophil	NA	NA	NA	NA	DKO_1	B	granulocyte	0.987192	granulocyte	0.987192	granulocyte	0.987192	1447	49	Neutrophil_0
Set1_AGGACTTTCGTGTTCC-1	AGGACTTTCGTGTTCC-1	Set1	Sample-04_DJ582M11	DKO	1417	651	6.77488	0	G1	Bcell	10	Bcell	NA	NA	NA	NA	DKO_1	B	immature_B_cell	0.984791	immature_B_cell	0.984791	immature_B_cell	0.984791	1746	0	Bcell_0
Set1_AGGAGGTAGAAATGGG-1	AGGAGGTAGAAATGGG-1	Set1	Sample-04_DJ582M11	DKO	17024	4101	7.3367	0.0117481	G1	Malignant	1	Malignant	OLC_2	0.595158	Osteo	0.595158	DKO_1	B	NA	NA	OLC_2	0.595158	Osteo	0.595158	4881	809	Malignant_7
Set1_AGGAGGTGTTGGAGGT-1	AGGAGGTGTTGGAGGT-1	Set1	Sample-04_DJ582M11	DKO	3392	1081	6.01415	0	G1	Bcell	10	Bcell	NA	NA	NA	NA	DKO_1	B	immature_B_cell	1	immature_B_cell	1	immature_B_cell	1	1413	0	Bcell_2
Set1_AGGATAAAGTTTGGCT-1	AGGATAAAGTTTGGCT-1	Set1	Sample-04_DJ582M11	DKO	19731	4843	7.64748	0.0101358	S	Malignant	1	Malignant	OLC_2	0.870848	Osteo	0.870848	DKO_1	B	NA	NA	OLC_2	0.870848	Osteo	0.870848	4940	814	Malignant_7
Set1_AGGATAACAAGGTACG-1	AGGATAACAAGGTACG-1	Set1	Sample-04_DJ582M11	DKO	10945	2943	6.89813	0.0182732	G1	Fibroblast	11	Fibroblast	Fibro_1	0.875102	Fibro	0.929967	DKO_1	B	NA	NA	Fibro_1	0.875102	Fibro	0.929967	2055	99	Fibroblast_0
Set1_AGGATAACATGGTGGA-1	AGGATAACATGGTGGA-1	Set1	Sample-04_DJ582M11	DKO	1264	599	10.3639	0.0791139	G2M	Neutrophil	2	Neutrophil	NA	NA	NA	NA	DKO_1	B	basophil	0.527799	basophil	0.527799	basophil	0.527799	1401	50	Neutrophil_1
Set1_AGGATAAGTGTCATGT-1	AGGATAAGTGTCATGT-1	Set1	Sample-04_DJ582M11	DKO	1440	687	1.25	0	G1	Neutrophil	2	Neutrophil	NA	NA	NA	NA	DKO_1	B	granulocyte	1	granulocyte	1	granulocyte	1	1184	78	Neutrophil_0
Set1_AGGATCTCAAAGCTAA-1	AGGATCTCAAAGCTAA-1	Set1	Sample-04_DJ582M11	DKO	8950	2487	3.98883	0.0111732	G1	Macrophage	3	Macrophage	NA	NA	NA	NA	DKO_1	B	monocyte	1	monocyte	1	monocyte	1	0	0	Macrophage_8
Set1_AGGATCTCAATCTGCA-1	AGGATCTCAATCTGCA-1	Set1	Sample-04_DJ582M11	DKO	2817	1445	2.59141	0	G1	Endothelial	5	Endothelial	EC_arterial	0.978277	Vascular	1	DKO_1	B	NA	NA	EC_arterial	0.978277	Vascular	1	2326	40	Endothelial_2
Set1_AGGATCTCAGCGTAGA-1	AGGATCTCAGCGTAGA-1	Set1	Sample-04_DJ582M11	DKO	17528	3203	1.96828	0.0114103	G1	Osteoclast	4	Osteoclast	NA	NA	NA	NA	DKO_1	B	hematopoietic_precursor_cell	0.37552	hematopoietic_precursor_cell	0.37552	hematopoietic_precursor_cell	0.37552	1326	99	Osteoclast_5
Set1_AGGATCTGTATTTCCT-1	AGGATCTGTATTTCCT-1	Set1	Sample-04_DJ582M11	DKO	8700	3383	3.19504	0.0114929	S	Malignant	7	Malignant	OLC_2	0.883637	Osteo	0.883637	DKO_1	B	NA	NA	OLC_2	0.883637	Osteo	0.883637	3879	546	Malignant_7
Set1_AGGATCTGTCCGGACT-1	AGGATCTGTCCGGACT-1	Set1	Sample-04_DJ582M11	DKO	30187	5267	11.6831	0.00993739	S	Osteoclast	4	Osteoclast	NA	NA	NA	NA	DKO_1	B	hematopoietic_precursor_cell	0.550294	hematopoietic_precursor_cell	0.550294	hematopoietic_precursor_cell	0.550294	1016	62	Osteoclast_6
Set1_AGGATCTGTCGCTGCA-1	AGGATCTGTCGCTGCA-1	Set1	Sample-04_DJ582M11	DKO	27826	5386	4.73281	0.0107809	G1	Malignant	1	Malignant	OLC_2	0.560176	Osteo	0.560176	DKO_1	B	NA	NA	OLC_2	0.560176	Osteo	0.560176	4429	610	Malignant_7
Set1_AGGATCTGTGATGTAA-1	AGGATCTGTGATGTAA-1	Set1	Sample-04_DJ582M11	DKO	6352	1826	6.82927	0	G1	Macrophage	6	Macrophage	NA	NA	NA	NA	DKO_1	B	monocyte	1	monocyte	1	monocyte	1	0	0	Macrophage_8
Set1_AGGATCTGTGCGTTTA-1	AGGATCTGTGCGTTTA-1	Set1	Sample-04_DJ582M11	DKO	26890	5087	2.64763	0	G1	Osteoclast	4	Osteoclast	NA	NA	NA	NA	DKO_1	B	hematopoietic_precursor_cell	0.673674	hematopoietic_precursor_cell	0.673674	hematopoietic_precursor_cell	0.673674	841	56	Osteoclast_3
Set1_AGGCATTCATCCAATG-1	AGGCATTCATCCAATG-1	Set1	Sample-04_DJ582M11	DKO	6715	1936	3.39538	0.014892	S	Macrophage	6	Macrophage	NA	NA	NA	NA	DKO_1	B	monocyte	1	monocyte	1	monocyte	1	0	0	Macrophage_8
Set1_AGGCATTGTCGTTATG-1	AGGCATTGTCGTTATG-1	Set1	Sample-04_DJ582M11	DKO	4532	1990	2.29479	0.198588	G1	Endothelial	5	Endothelial	EC_arterial	0.994046	Vascular	1	DKO_1	B	NA	NA	EC_arterial	0.994046	Vascular	1	2031	38	Endothelial_2
Set1_AGGCATTGTCTAGTGT-1	AGGCATTGTCTAGTGT-1	Set1	Sample-04_DJ582M11	DKO	1368	602	6.87135	0.0730994	S	Neutrophil	2	Neutrophil	NA	NA	NA	NA	DKO_1	B	basophil	0.525633	basophil	0.525633	basophil	0.525633	1842	87	Neutrophil_1
Set1_AGGCATTGTTCACCGG-1	AGGCATTGTTCACCGG-1	Set1	Sample-04_DJ582M11	DKO	8864	2538	3.82446	0	G1	Macrophage	3	Macrophage	NA	NA	NA	NA	DKO_1	B	monocyte	1	monocyte	1	monocyte	1	0	0	Macrophage_8
Set1_AGGCCACAGCCTGAGA-1	AGGCCACAGCCTGAGA-1	Set1	Sample-04_DJ582M11	DKO	1045	539	1.91388	0	S	Neutrophil	2	Neutrophil	NA	NA	NA	NA	DKO_1	B	granulocyte	0.632762	granulocyte	0.632762	granulocyte	0.632762	1393	43	Neutrophil_1
Set1_AGGCCACAGCGGCTCT-1	AGGCCACAGCGGCTCT-1	Set1	Sample-04_DJ582M11	DKO	41141	5043	7.97239	0.0243061	G1	Osteoclast	4	Osteoclast	NA	NA	NA	NA	DKO_1	B	hematopoietic_precursor_cell	0.597494	hematopoietic_precursor_cell	0.597494	hematopoietic_precursor_cell	0.597494	1377	75	Osteoclast_5
Set1_AGGCCACAGGCGTTGA-1	AGGCCACAGGCGTTGA-1	Set1	Sample-04_DJ582M11	DKO	2580	1007	1.12403	0	G2M	Neutrophil	2	Neutrophil	NA	NA	NA	NA	DKO_1	B	granulocyte	0.984398	granulocyte	0.984398	granulocyte	0.984398	1397	51	Neutrophil_1
Set1_AGGCCACCAAGTTCGT-1	AGGCCACCAAGTTCGT-1	Set1	Sample-04_DJ582M11	DKO	2035	764	0.638821	0	G1	Neutrophil	2	Neutrophil	NA	NA	NA	NA	DKO_1	B	granulocyte	0.988731	granulocyte	0.988731	granulocyte	0.988731	1725	111	Neutrophil_0
Set1_AGGCCACCAGCGACAA-1	AGGCCACCAGCGACAA-1	Set1	Sample-04_DJ582M11	DKO	18119	3796	5.59634	0.00551907	G1	Osteoclast	4	Osteoclast	NA	NA	NA	NA	DKO_1	B	promonocyte	0.56864	promonocyte	0.56864	promonocyte	0.56864	1067	64	Osteoclast_4
Set1_AGGCCACCATCAGTGT-1	AGGCCACCATCAGTGT-1	Set1	Sample-04_DJ582M11	DKO	2510	1012	5.93625	0	G2M	Bcell	10	Bcell	NA	NA	NA	NA	DKO_1	B	immature_B_cell	0.985932	immature_B_cell	0.985932	immature_B_cell	0.985932	1914	0	Bcell_2
Set1_AGGCCACGTAGCTAAA-1	AGGCCACGTAGCTAAA-1	Set1	Sample-04_DJ582M11	DKO	5814	1870	3.49157	0	S	Macrophage	6	Macrophage	NA	NA	NA	NA	DKO_1	B	monocyte	1	monocyte	1	monocyte	1	0	0	Macrophage_8
Set1_AGGCCACGTATAGCTC-1	AGGCCACGTATAGCTC-1	Set1	Sample-04_DJ582M11	DKO	2042	842	1.51738	0	G2M	Neutrophil	2	Neutrophil	NA	NA	NA	NA	DKO_1	B	granulocyte	0.791591	granulocyte	0.791591	granulocyte	0.791591	1507	98	Neutrophil_1
Set1_AGGCCACGTCGTATTG-1	AGGCCACGTCGTATTG-1	Set1	Sample-04_DJ582M11	DKO	2625	913	4.72381	0	G1	Bcell	10	Bcell	NA	NA	NA	NA	DKO_1	B	immature_B_cell	0.985379	immature_B_cell	0.985379	immature_B_cell	0.985379	1639	0	Bcell_2
Set1_AGGCCACTCTATACTC-1	AGGCCACTCTATACTC-1	Set1	Sample-04_DJ582M11	DKO	1204	591	1.16279	0.0830565	G2M	Neutrophil	2	Neutrophil	NA	NA	NA	NA	DKO_1	B	granulocyte	0.781962	granulocyte	0.781962	granulocyte	0.781962	1447	49	Neutrophil_0
Set1_AGGCTGCCAAGCGAGT-1	AGGCTGCCAAGCGAGT-1	Set1	Sample-04_DJ582M11	DKO	11597	3452	10.0276	0	G1	Malignant	1	Malignant	OLC_2	0.612917	Osteo	0.612917	DKO_1	B	NA	NA	OLC_2	0.612917	Osteo	0.612917	4334	791	Malignant_7
Set1_AGGCTGCCAGATACCT-1	AGGCTGCCAGATACCT-1	Set1	Sample-04_DJ582M11	DKO	20822	4830	11.5828	0.00480215	G1	Malignant	1	Malignant	OLC_2	0.544057	Osteo	0.544057	DKO_1	B	NA	NA	OLC_2	0.544057	Osteo	0.544057	4903	743	Malignant_7
Set1_AGGCTGCCAGCTTTGA-1	AGGCTGCCAGCTTTGA-1	Set1	Sample-04_DJ582M11	DKO	1398	606	1.35908	0.0715308	G2M	Neutrophil	2	Neutrophil	NA	NA	NA	NA	DKO_1	B	granulocyte	0.710664	granulocyte	0.710664	granulocyte	0.710664	1435	44	Neutrophil_1
Set1_AGGCTGCTCATCTGTT-1	AGGCTGCTCATCTGTT-1	Set1	Sample-04_DJ582M11	DKO	25997	5071	7.75474	0.0153864	S	Malignant	1	Malignant	OLC_2	0.500244	Osteo	0.500244	DKO_1	B	NA	NA	OLC_2	0.500244	Osteo	0.500244	4429	610	Malignant_7
Set1_AGGCTGCTCCGGTTCT-1	AGGCTGCTCCGGTTCT-1	Set1	Sample-04_DJ582M11	DKO	17776	4411	8.2977	0.00562556	G1	Malignant	1	Malignant	OLC_2	0.500424	Osteo	0.500424	DKO_1	B	NA	NA	OLC_2	0.500424	Osteo	0.500424	4728	827	Malignant_7
Set1_AGGGAGTCAAGAGCTG-1	AGGGAGTCAAGAGCTG-1	Set1	Sample-04_DJ582M11	DKO	2255	948	1.33038	0	G2M	Neutrophil	2	Neutrophil	NA	NA	NA	NA	DKO_1	B	granulocyte	0.824525	granulocyte	0.824525	granulocyte	0.824525	1285	47	Neutrophil_1
Set1_AGGGAGTGTAGGACTG-1	AGGGAGTGTAGGACTG-1	Set1	Sample-04_DJ582M11	DKO	1196	636	0.585284	0	G2M	Neutrophil	2	Neutrophil	NA	NA	NA	NA	DKO_1	B	basophil	0.557678	basophil	0.557678	basophil	0.557678	1437	43	Neutrophil_1
Set1_AGGGAGTGTCATTGCA-1	AGGGAGTGTCATTGCA-1	Set1	Sample-04_DJ582M11	DKO	9758	2611	3.00266	0.020496	G1	Macrophage	6	Macrophage	NA	NA	NA	NA	DKO_1	B	monocyte	0.539144	monocyte	0.539144	monocyte	0.539144	0	0	Macrophage_8
Set1_AGGGCCTAGTGGCCTC-1	AGGGCCTAGTGGCCTC-1	Set1	Sample-04_DJ582M11	DKO	29035	5196	5.917	0.0206647	G1	Osteoclast	4	Osteoclast	NA	NA	NA	NA	DKO_1	B	hematopoietic_precursor_cell	0.615505	hematopoietic_precursor_cell	0.615505	hematopoietic_precursor_cell	0.615505	1377	75	Osteoclast_5
Set1_AGGGCCTCAAATCGGG-1	AGGGCCTCAAATCGGG-1	Set1	Sample-04_DJ582M11	DKO	2094	828	6.39924	0	G2M	Bcell	10	Bcell	NA	NA	NA	NA	DKO_1	B	immature_B_cell	1	immature_B_cell	1	immature_B_cell	1	1746	0	Bcell_0
Set1_AGGGCCTCATTCATCT-1	AGGGCCTCATTCATCT-1	Set1	Sample-04_DJ582M11	DKO	5709	1939	2.85514	0.0175162	S	Macrophage	6	Macrophage	NA	NA	NA	NA	DKO_1	B	monocyte	1	monocyte	1	monocyte	1	0	0	Macrophage_8
Set1_AGGGCCTGTCGGTGTC-1	AGGGCCTGTCGGTGTC-1	Set1	Sample-04_DJ582M11	DKO	17927	3714	5.17655	0	G2M	Macrophage	3	Macrophage	NA	NA	NA	NA	DKO_1	B	monocyte	1	monocyte	1	monocyte	1	0	0	Macrophage_7
Set1_AGGGCCTTCCGTCCTA-1	AGGGCCTTCCGTCCTA-1	Set1	Sample-04_DJ582M11	DKO	1170	599	2.82051	0.0854701	S	Neutrophil	2	Neutrophil	NA	NA	NA	NA	DKO_1	B	basophil	0.690201	basophil	0.690201	basophil	0.690201	1224	52	Neutrophil_1
Set1_AGGGCCTTCTCGCAGG-1	AGGGCCTTCTCGCAGG-1	Set1	Sample-04_DJ582M11	DKO	1377	643	3.3406	0.0726216	G2M	Neutrophil	2	Neutrophil	NA	NA	NA	NA	DKO_1	B	basophil	0.585962	basophil	0.585962	basophil	0.585962	1574	85	Neutrophil_1
Set1_AGGGCTCAGCCGCTTG-1	AGGGCTCAGCCGCTTG-1	Set1	Sample-04_DJ582M11	DKO	6375	2141	1.27059	0	G1	Fibroblast	11	Fibroblast	Fibro_1	1	Fibro	1	DKO_1	B	NA	NA	Fibro_1	1	Fibro	1	1522	55	Fibroblast_0
Set1_AGGGCTCAGGCGCTCT-1	AGGGCTCAGGCGCTCT-1	Set1	Sample-04_DJ582M11	DKO	21414	4104	3.54441	0.0140095	G2M	Osteoclast	4	Osteoclast	NA	NA	NA	NA	DKO_1	B	promonocyte	1	promonocyte	1	promonocyte	1	1004	50	Osteoclast_6
Set1_AGGGCTCCAAACTAGA-1	AGGGCTCCAAACTAGA-1	Set1	Sample-04_DJ582M11	DKO	1105	567	0.995475	0	G2M	Neutrophil	2	Neutrophil	NA	NA	NA	NA	DKO_1	B	granulocyte	0.508271	granulocyte	0.508271	granulocyte	0.508271	1397	51	Neutrophil_1
Set1_AGGGCTCCAATGTGGG-1	AGGGCTCCAATGTGGG-1	Set1	Sample-04_DJ582M11	DKO	31102	5703	5.87082	0.00321512	G1	Malignant	1	Malignant	OLC_2	0.544665	Osteo	0.544665	DKO_1	B	NA	NA	OLC_2	0.544665	Osteo	0.544665	4580	915	Malignant_7
Set1_AGGGCTCGTAAGGAGA-1	AGGGCTCGTAAGGAGA-1	Set1	Sample-04_DJ582M11	DKO	25118	4680	6.29429	0	G1	Malignant	1	Malignant	Fibro_1	0.538658	Fibro	0.617601	DKO_1	B	NA	NA	Fibro_1	0.538658	Fibro	0.617601	4903	743	Malignant_7
Set1_AGGGCTCGTTCCTAAG-1	AGGGCTCGTTCCTAAG-1	Set1	Sample-04_DJ582M11	DKO	3489	1013	11.7226	0.0859845	G1	Malignant	8	Malignant	OLC_2	0.565242	Osteo	0.565242	DKO_1	B	NA	NA	OLC_2	0.565242	Osteo	0.565242	3554	350	Malignant_4
Set1_AGGGCTCTCACCCTCA-1	AGGGCTCTCACCCTCA-1	Set1	Sample-04_DJ582M11	DKO	18831	3903	3.12218	0	G1	Osteoclast	4	Osteoclast	NA	NA	NA	NA	DKO_1	B	promonocyte	0.650051	promonocyte	0.650051	promonocyte	0.650051	841	56	Osteoclast_4
Set1_AGGGCTCTCATTTCCA-1	AGGGCTCTCATTTCCA-1	Set1	Sample-04_DJ582M11	DKO	1345	649	7.95539	0.0743494	G2M	Neutrophil	2	Neutrophil	NA	NA	NA	NA	DKO_1	B	granulocyte	0.711531	granulocyte	0.711531	granulocyte	0.711531	1528	50	Neutrophil_5
Set1_AGGGCTCTCTTCCCGA-1	AGGGCTCTCTTCCCGA-1	Set1	Sample-04_DJ582M11	DKO	1181	639	0.676819	0	G1	Neutrophil	2	Neutrophil	NA	NA	NA	NA	DKO_1	B	granulocyte	0.574637	granulocyte	0.574637	granulocyte	0.574637	1507	98	Neutrophil_0
Set1_AGGGTCCAGGATACGC-1	AGGGTCCAGGATACGC-1	Set1	Sample-04_DJ582M11	DKO	1210	564	1.90083	0.165289	G2M	Neutrophil	2	Neutrophil	NA	NA	NA	NA	DKO_1	B	granulocyte	0.625401	granulocyte	0.625401	granulocyte	0.625401	1285	47	Neutrophil_1
Set1_AGGGTCCGTCACCACG-1	AGGGTCCGTCACCACG-1	Set1	Sample-04_DJ582M11	DKO	24162	4470	4.36186	0.00413839	G2M	Osteoclast	4	Osteoclast	NA	NA	NA	NA	DKO_1	B	promonocyte	0.46402	promonocyte	0.46402	promonocyte	0.46402	1004	50	Osteoclast_6
Set1_AGGGTCCTCTATGCCC-1	AGGGTCCTCTATGCCC-1	Set1	Sample-04_DJ582M11	DKO	1089	524	0.367309	0	G2M	Neutrophil	2	Neutrophil	NA	NA	NA	NA	DKO_1	B	granulocyte	0.75431	granulocyte	0.75431	granulocyte	0.75431	1285	47	Neutrophil_1
Set1_AGGGTGAAGAATCGAT-1	AGGGTGAAGAATCGAT-1	Set1	Sample-04_DJ582M11	DKO	1762	646	4.76731	0.113507	S	Bcell	10	Bcell	NA	NA	NA	NA	DKO_1	B	immature_B_cell	0.980656	immature_B_cell	0.980656	immature_B_cell	0.980656	1048	0	Bcell_0
Set1_AGGGTGAAGCAATTCC-1	AGGGTGAAGCAATTCC-1	Set1	Sample-04_DJ582M11	DKO	10615	3145	4.31465	0.00942063	G1	Fibroblast	11	Fibroblast	Fibro_1	0.961003	Fibro	1	DKO_1	B	NA	NA	Fibro_1	0.961003	Fibro	1	1522	55	Fibroblast_0
Set1_AGGGTGACAAGGTCTT-1	AGGGTGACAAGGTCTT-1	Set1	Sample-04_DJ582M11	DKO	10347	2603	3.90451	0	G1	Macrophage	3	Macrophage	NA	NA	NA	NA	DKO_1	B	monocyte	1	monocyte	1	monocyte	1	0	0	Macrophage_8
Set1_AGGGTGACATGAGTAA-1	AGGGTGACATGAGTAA-1	Set1	Sample-04_DJ582M11	DKO	21588	4818	9.01427	0.00926441	G1	Malignant	1	Malignant	OLC_2	0.710283	Osteo	0.710283	DKO_1	B	NA	NA	OLC_2	0.710283	Osteo	0.710283	5160	837	Malignant_7
Set1_AGGGTGAGTGACGTCC-1	AGGGTGAGTGACGTCC-1	Set1	Sample-04_DJ582M11	DKO	6813	2205	3.93366	0.0440335	G1	Macrophage	3	Macrophage	NA	NA	NA	NA	DKO_1	B	monocyte	1	monocyte	1	monocyte	1	0	0	Macrophage_8
Set1_AGGGTGATCACTTCTA-1	AGGGTGATCACTTCTA-1	Set1	Sample-04_DJ582M11	DKO	1389	631	5.75954	0	G1	Bcell	10	Bcell	NA	NA	NA	NA	DKO_1	B	immature_B_cell	0.981509	immature_B_cell	0.981509	immature_B_cell	0.981509	1580	0	Bcell_0
Set1_AGGGTGATCCCTGTTG-1	AGGGTGATCCCTGTTG-1	Set1	Sample-04_DJ582M11	DKO	7255	2227	5.0448	0	G2M	Macrophage	6	Macrophage	NA	NA	NA	NA	DKO_1	B	monocyte	1	monocyte	1	monocyte	1	0	0	Macrophage_8
Set1_AGGGTGATCCGCGGAT-1	AGGGTGATCCGCGGAT-1	Set1	Sample-04_DJ582M11	DKO	3069	1138	4.92017	0	G2M	Tcell	9	Tcell	NA	NA	NA	NA	DKO_1	B	T_cell	1	T_cell	1	T_cell	1	1441	0	Tcell_0
Set1_AGGGTTTAGCTGAAAT-1	AGGGTTTAGCTGAAAT-1	Set1	Sample-04_DJ582M11	DKO	9762	3163	3.45216	0.0307314	G1	Endothelial	5	Endothelial	EC_arterial	0.978026	Vascular	1	DKO_1	B	NA	NA	EC_arterial	0.978026	Vascular	1	2007	65	Endothelial_2
Set1_AGGGTTTAGCTTTCCC-1	AGGGTTTAGCTTTCCC-1	Set1	Sample-04_DJ582M11	DKO	8241	3187	4.562	0	G1	Malignant	1	Malignant	OLC_2	0.626375	Osteo	0.626375	DKO_1	B	NA	NA	OLC_2	0.626375	Osteo	0.626375	4400	705	Malignant_7
Set1_AGGGTTTCACCGGCTA-1	AGGGTTTCACCGGCTA-1	Set1	Sample-04_DJ582M11	DKO	2343	1052	2.85836	0.0426621	G2M	Neutrophil	2	Neutrophil	NA	NA	NA	NA	DKO_1	B	granulocyte	0.442939	granulocyte	0.442939	granulocyte	0.442939	1507	98	Neutrophil_1
Set1_AGGGTTTCACCTAAAC-1	AGGGTTTCACCTAAAC-1	Set1	Sample-04_DJ582M11	DKO	23598	4095	3.5681	0.00423765	S	Osteoclast	4	Osteoclast	NA	NA	NA	NA	DKO_1	B	promonocyte	0.315203	promonocyte	0.315203	promonocyte	0.315203	1067	64	Osteoclast_4
Set1_AGGGTTTTCGAACCTA-1	AGGGTTTTCGAACCTA-1	Set1	Sample-04_DJ582M11	DKO	12728	3310	3.92773	0.109976	G1	Fibroblast	11	Fibroblast	Fibro_1	1	Fibro	1	DKO_1	B	NA	NA	Fibro_1	1	Fibro	1	1522	55	Fibroblast_3
Set1_AGGTAGGAGGAGTACC-1	AGGTAGGAGGAGTACC-1	Set1	Sample-04_DJ582M11	DKO	30133	5433	5.26333	0.00331862	S	Malignant	1	Malignant	OLC_2	0.568151	Osteo	0.568151	DKO_1	B	NA	NA	OLC_2	0.568151	Osteo	0.568151	4881	809	Malignant_7
Set1_AGGTAGGCAATTTCGG-1	AGGTAGGCAATTTCGG-1	Set1	Sample-04_DJ582M11	DKO	20477	4098	3.17902	0.00488329	G2M	Osteoclast	4	Osteoclast	NA	NA	NA	NA	DKO_1	B	promonocyte	0.978447	promonocyte	0.978447	promonocyte	0.978447	566	43	Osteoclast_6
Set1_AGGTAGGCATCCGATA-1	AGGTAGGCATCCGATA-1	Set1	Sample-04_DJ582M11	DKO	17075	3293	4.49168	0.0117123	G1	Osteoclast	4	Osteoclast	NA	NA	NA	NA	DKO_1	B	hematopoietic_precursor_cell	0.517161	hematopoietic_precursor_cell	0.517161	hematopoietic_precursor_cell	0.517161	1177	61	Osteoclast_5
Set1_AGGTAGGGTGTCGCTG-1	AGGTAGGGTGTCGCTG-1	Set1	Sample-04_DJ582M11	DKO	20179	4436	7.21011	0.0049554	S	Malignant	1	Malignant	OLC_2	0.591557	Osteo	0.591557	DKO_1	B	NA	NA	OLC_2	0.591557	Osteo	0.591557	4881	809	Malignant_7
Set1_AGGTAGGGTGTCTCCT-1	AGGTAGGGTGTCTCCT-1	Set1	Sample-04_DJ582M11	DKO	1379	553	2.75562	0.145033	G2M	Neutrophil	2	Neutrophil	NA	NA	NA	NA	DKO_1	B	granulocyte	0.861838	granulocyte	0.861838	granulocyte	0.861838	1278	52	Neutrophil_0
Set1_AGGTCATAGCTCTATG-1	AGGTCATAGCTCTATG-1	Set1	Sample-04_DJ582M11	DKO	6654	2192	5.21491	0	G1	Macrophage	3	Macrophage	NA	NA	NA	NA	DKO_1	B	monocyte	1	monocyte	1	monocyte	1	0	0	Macrophage_8
Set1_AGGTCATAGCTGCGAA-1	AGGTCATAGCTGCGAA-1	Set1	Sample-04_DJ582M11	DKO	13053	3261	6.51042	0.00765931	G1	Osteoclast	4	Osteoclast	NA	NA	NA	NA	DKO_1	B	promonocyte	0.622342	promonocyte	0.622342	promonocyte	0.622342	841	56	Osteoclast_4
Set1_AGGTCATCACGTGAGA-1	AGGTCATCACGTGAGA-1	Set1	Sample-04_DJ582M11	DKO	6439	2016	4.5038	0	G1	Macrophage	6	Macrophage	NA	NA	NA	NA	DKO_1	B	monocyte	1	monocyte	1	monocyte	1	0	0	Macrophage_8
Set1_AGGTCATGTTAAGCAA-1	AGGTCATGTTAAGCAA-1	Set1	Sample-04_DJ582M11	DKO	3595	1664	3.67177	0	G1	Endothelial	5	Endothelial	EC_arterial	0.581821	Vascular	1	DKO_1	B	NA	NA	EC_arterial	0.581821	Vascular	1	1494	0	Endothelial_7
Set1_AGGTCATTCAAGCGTT-1	AGGTCATTCAAGCGTT-1	Set1	Sample-04_DJ582M11	DKO	6615	2005	6.87831	0.0453515	S	Unclassified	10	Bcell	NA	NA	NA	NA	DKO_1	B	NA	NA	NA	NA	NA	NA	1053	0	Bcell_2
Set1_AGGTCTACAAATCGGG-1	AGGTCTACAAATCGGG-1	Set1	Sample-04_DJ582M11	DKO	1289	681	4.26687	0	S	Neutrophil	2	Neutrophil	NA	NA	NA	NA	DKO_1	B	basophil	0.446568	basophil	0.446568	basophil	0.446568	1437	43	Neutrophil_1
Set1_AGGTCTATCAACTGGT-1	AGGTCTATCAACTGGT-1	Set1	Sample-04_DJ582M11	DKO	1407	737	2.06112	0.0710732	G1	Neutrophil	2	Neutrophil	NA	NA	NA	NA	DKO_1	B	basophil	0.635486	basophil	0.635486	basophil	0.635486	1349	201	Neutrophil_1
Set1_AGGTGTTGTTCAAGGG-1	AGGTGTTGTTCAAGGG-1	Set1	Sample-04_DJ582M11	DKO	1021	568	1.76298	0	G2M	Neutrophil	2	Neutrophil	NA	NA	NA	NA	DKO_1	B	basophil	0.812199	basophil	0.812199	basophil	0.812199	1607	95	Neutrophil_1
Set1_AGGTGTTGTTCGGCGT-1	AGGTGTTGTTCGGCGT-1	Set1	Sample-04_DJ582M11	DKO	1206	528	1.16086	0	G1	Neutrophil	2	Neutrophil	NA	NA	NA	NA	DKO_1	B	granulocyte	0.798246	granulocyte	0.798246	granulocyte	0.798246	1461	73	Neutrophil_1
Set1_AGGTGTTTCGTAGCCG-1	AGGTGTTTCGTAGCCG-1	Set1	Sample-04_DJ582M11	DKO	6179	2065	4.83897	0.0161838	G1	Macrophage	6	Macrophage	NA	NA	NA	NA	DKO_1	B	monocyte	0.983815	monocyte	0.983815	monocyte	0.983815	0	0	Macrophage_8
Set1_AGGTTACAGAGGGCGA-1	AGGTTACAGAGGGCGA-1	Set1	Sample-04_DJ582M11	DKO	13136	3156	4.96346	0.00761267	G1	Macrophage	3	Macrophage	NA	NA	NA	NA	DKO_1	B	monocyte	1	monocyte	1	monocyte	1	0	0	Macrophage_8
Set1_AGGTTACGTAGCTTAC-1	AGGTTACGTAGCTTAC-1	Set1	Sample-04_DJ582M11	DKO	4510	1942	2.90466	0.0221729	G1	Malignant	7	Malignant	OLC_2	0.616968	Osteo	0.932355	DKO_1	B	NA	NA	OLC_2	0.616968	Osteo	0.932355	4059	446	Malignant_4
Set1_AGGTTACGTATGTCCA-1	AGGTTACGTATGTCCA-1	Set1	Sample-04_DJ582M11	DKO	1204	628	0.996678	0.0830565	G1	Neutrophil	2	Neutrophil	NA	NA	NA	NA	DKO_1	B	granulocyte	0.778086	granulocyte	0.778086	granulocyte	0.778086	1285	47	Neutrophil_0
Set1_AGGTTACGTTCCTACC-1	AGGTTACGTTCCTACC-1	Set1	Sample-04_DJ582M11	DKO	7243	2227	8.00773	0	G1	Macrophage	3	Macrophage	NA	NA	NA	NA	DKO_1	B	monocyte	1	monocyte	1	monocyte	1	0	0	Macrophage_8
Set1_AGGTTACGTTCGTAAC-1	AGGTTACGTTCGTAAC-1	Set1	Sample-04_DJ582M11	DKO	9027	2482	3.43376	0.0110767	G1	Macrophage	6	Macrophage	NA	NA	NA	NA	DKO_1	B	monocyte	1	monocyte	1	monocyte	1	0	0	Macrophage_8
Set1_AGGTTACGTTGCTGAT-1	AGGTTACGTTGCTGAT-1	Set1	Sample-04_DJ582M11	DKO	11778	3150	4.0669	0.00849041	G1	Macrophage	3	Macrophage	NA	NA	NA	NA	DKO_1	B	monocyte	0.589506	monocyte	0.589506	monocyte	0.589506	0	0	Macrophage_8
Set1_AGGTTACTCAGCTAGT-1	AGGTTACTCAGCTAGT-1	Set1	Sample-04_DJ582M11	DKO	1138	635	4.13005	0.0878735	G1	Neutrophil	2	Neutrophil	NA	NA	NA	NA	DKO_1	B	granulocyte	0.463201	granulocyte	0.463201	granulocyte	0.463201	1009	56	Neutrophil_1
Set1_AGGTTACTCATGGATC-1	AGGTTACTCATGGATC-1	Set1	Sample-04_DJ582M11	DKO	25088	5010	7.46971	0	G1	Malignant	1	Malignant	OLC_2	0.598752	Osteo	0.598752	DKO_1	B	NA	NA	OLC_2	0.598752	Osteo	0.598752	4728	827	Malignant_7
Set1_AGGTTACTCTTTCCAA-1	AGGTTACTCTTTCCAA-1	Set1	Sample-04_DJ582M11	DKO	1830	816	3.70977	0	G1	Neutrophil	9	Tcell	NA	NA	NA	NA	DKO_1	B	basophil	0.828757	basophil	0.828757	basophil	0.828757	1056	0	Tcell_0
Set1_AGGTTGTAGCGCCTAC-1	AGGTTGTAGCGCCTAC-1	Set1	Sample-04_DJ582M11	DKO	4067	1769	7.0568	0	G1	Endothelial	5	Endothelial	EC_arteriolar	0.945054	Vascular	1	DKO_1	B	NA	NA	EC_arteriolar	0.945054	Vascular	1	1945	26	Endothelial_7
Set1_AGGTTGTAGCGTATGG-1	AGGTTGTAGCGTATGG-1	Set1	Sample-04_DJ582M11	DKO	29204	5441	7.00565	0	G1	Malignant	1	Malignant	OLC_2	0.550043	Osteo	0.587282	DKO_1	B	NA	NA	OLC_2	0.550043	Osteo	0.587282	4429	610	Malignant_7
Set1_AGGTTGTAGCTGGCCT-1	AGGTTGTAGCTGGCCT-1	Set1	Sample-04_DJ582M11	DKO	1426	582	4.5582	0.0701262	G1	Neutrophil	2	Neutrophil	NA	NA	NA	NA	DKO_1	B	granulocyte	0.948392	granulocyte	0.948392	granulocyte	0.948392	1023	51	Neutrophil_1
Set1_AGGTTGTAGTATGAGT-1	AGGTTGTAGTATGAGT-1	Set1	Sample-04_DJ582M11	DKO	13215	3188	3.07983	0.0302686	G1	Macrophage	3	Macrophage	NA	NA	NA	NA	DKO_1	B	monocyte	1	monocyte	1	monocyte	1	0	0	Macrophage_8
Set1_AGGTTGTCACGTGTGC-1	AGGTTGTCACGTGTGC-1	Set1	Sample-04_DJ582M11	DKO	24859	4386	3.51971	0.0120676	G2M	Osteoclast	4	Osteoclast	NA	NA	NA	NA	DKO_1	B	promonocyte	0.41754	promonocyte	0.41754	promonocyte	0.41754	1004	50	Osteoclast_6
Set1_AGGTTGTCATTGCAAC-1	AGGTTGTCATTGCAAC-1	Set1	Sample-04_DJ582M11	DKO	3237	1470	4.13964	0	G2M	Tcell	9	Tcell	NA	NA	NA	NA	DKO_1	B	T_cell	1	T_cell	1	T_cell	1	2328	148	Tcell_0
Set1_AGGTTGTGTCCCTAAA-1	AGGTTGTGTCCCTAAA-1	Set1	Sample-04_DJ582M11	DKO	21299	4909	7.4041	0.00939011	G1	Malignant	1	Malignant	OLC_2	0.635315	Osteo	0.635315	DKO_1	B	NA	NA	OLC_2	0.635315	Osteo	0.635315	4881	809	Malignant_7
Set1_AGGTTGTGTTGGTACT-1	AGGTTGTGTTGGTACT-1	Set1	Sample-04_DJ582M11	DKO	9796	2756	3.43948	0	G1	Macrophage	3	Macrophage	NA	NA	NA	NA	DKO_1	B	monocyte	1	monocyte	1	monocyte	1	0	0	Macrophage_8
Set1_AGGTTGTTCACTGGTA-1	AGGTTGTTCACTGGTA-1	Set1	Sample-04_DJ582M11	DKO	11005	2833	0.899591	0.00908678	G2M	Osteoclast	4	Osteoclast	NA	NA	NA	NA	DKO_1	B	late_pro_B_cell	0.421468	late_pro_B_cell	0.421468	late_pro_B_cell	0.421468	1237	0	Osteoclast_1
Set1_AGGTTGTTCCATTTAC-1	AGGTTGTTCCATTTAC-1	Set1	Sample-04_DJ582M11	DKO	41434	6239	7.72758	0.00724008	G1	Malignant	1	Malignant	OLC_2	0.717782	Osteo	0.717782	DKO_1	B	NA	NA	OLC_2	0.717782	Osteo	0.717782	5179	971	Malignant_7
Set1_AGGTTGTTCTCCGCAT-1	AGGTTGTTCTCCGCAT-1	Set1	Sample-04_DJ582M11	DKO	1130	469	1.32743	0	G2M	Neutrophil	2	Neutrophil	NA	NA	NA	NA	DKO_1	B	granulocyte	0.86762	granulocyte	0.86762	granulocyte	0.86762	1108	99	Neutrophil_0
Set1_AGTAACCAGATCCTAC-1	AGTAACCAGATCCTAC-1	Set1	Sample-04_DJ582M11	DKO	1302	620	1.76651	0.15361	G2M	Neutrophil	2	Neutrophil	NA	NA	NA	NA	DKO_1	B	granulocyte	0.766145	granulocyte	0.766145	granulocyte	0.766145	1009	56	Neutrophil_0
Set1_AGTAACCAGATGACCG-1	AGTAACCAGATGACCG-1	Set1	Sample-04_DJ582M11	DKO	1077	627	3.89972	0	G1	Neutrophil	2	Neutrophil	NA	NA	NA	NA	DKO_1	B	granulocyte	0.778609	granulocyte	0.778609	granulocyte	0.778609	1089	0	Neutrophil_0
Set1_AGTAACCAGTGGTTAA-1	AGTAACCAGTGGTTAA-1	Set1	Sample-04_DJ582M11	DKO	1305	598	1.83908	0	G2M	Neutrophil	2	Neutrophil	NA	NA	NA	NA	DKO_1	B	granulocyte	0.731275	granulocyte	0.731275	granulocyte	0.731275	1285	47	Neutrophil_1
Set1_AGTAACCGTCTGTAGT-1	AGTAACCGTCTGTAGT-1	Set1	Sample-04_DJ582M11	DKO	2312	838	1.51384	0	G2M	Neutrophil	2	Neutrophil	NA	NA	NA	NA	DKO_1	B	granulocyte	0.987798	granulocyte	0.987798	granulocyte	0.987798	1117	52	Neutrophil_0
Set1_AGTAACCTCAACGCTA-1	AGTAACCTCAACGCTA-1	Set1	Sample-04_DJ582M11	DKO	27592	5574	7.84591	0.00724795	G1	Malignant	1	Malignant	OLC_2	0.65264	Osteo	0.65264	DKO_1	B	NA	NA	OLC_2	0.65264	Osteo	0.65264	5179	971	Malignant_7
Set1_AGTAACCTCCAAGCCG-1	AGTAACCTCCAAGCCG-1	Set1	Sample-04_DJ582M11	DKO	22223	3906	6.10629	0	S	Osteoclast	4	Osteoclast	NA	NA	NA	NA	DKO_1	B	hematopoietic_precursor_cell	0.363733	hematopoietic_precursor_cell	0.363733	hematopoietic_precursor_cell	0.363733	1377	75	Osteoclast_5
Set1_AGTAACCTCGTTGTAG-1	AGTAACCTCGTTGTAG-1	Set1	Sample-04_DJ582M11	DKO	25902	4116	9.09512	0.0115812	G1	Osteoclast	4	Osteoclast	NA	NA	NA	NA	DKO_1	B	hematopoietic_precursor_cell	0.572561	hematopoietic_precursor_cell	0.572561	hematopoietic_precursor_cell	0.572561	1580	122	Osteoclast_5
Set1_AGTACCAAGTAACAGT-1	AGTACCAAGTAACAGT-1	Set1	Sample-04_DJ582M11	DKO	1602	650	6.36704	0	G2M	Bcell	10	Bcell	NA	NA	NA	NA	DKO_1	B	immature_B_cell	0.981589	immature_B_cell	0.981589	immature_B_cell	0.981589	1413	0	Bcell_0
Set1_AGTACCAAGTAGCATA-1	AGTACCAAGTAGCATA-1	Set1	Sample-04_DJ582M11	DKO	18430	4413	8.18774	0.0108519	G1	Malignant	1	Malignant	OLC_2	0.821797	Osteo	0.821797	DKO_1	B	NA	NA	OLC_2	0.821797	Osteo	0.821797	4881	809	Malignant_7
Set1_AGTACCACAACCCTAA-1	AGTACCACAACCCTAA-1	Set1	Sample-04_DJ582M11	DKO	1113	628	0.898473	0	G1	Neutrophil	2	Neutrophil	NA	NA	NA	NA	DKO_1	B	granulocyte	0.62241	granulocyte	0.62241	granulocyte	0.62241	1587	53	Neutrophil_1
Set1_AGTACCACAAGCAATA-1	AGTACCACAAGCAATA-1	Set1	Sample-04_DJ582M11	DKO	41140	6224	6.09596	0.00243061	G1	Malignant	1	Malignant	OLC_2	0.618931	Osteo	0.618931	DKO_1	B	NA	NA	OLC_2	0.618931	Osteo	0.618931	5179	971	Malignant_7
Set1_AGTACCAGTAACAAGT-1	AGTACCAGTAACAAGT-1	Set1	Sample-04_DJ582M11	DKO	21914	3992	4.12065	0.0136899	S	Osteoclast	4	Osteoclast	NA	NA	NA	NA	DKO_1	B	promonocyte	0.386659	promonocyte	0.386659	promonocyte	0.386659	1207	64	Osteoclast_5
Set1_AGTACCAGTACCTATG-1	AGTACCAGTACCTATG-1	Set1	Sample-04_DJ582M11	DKO	23718	4823	8.2975	0.00421621	S	Malignant	1	Malignant	OLC_2	0.510619	Osteo	0.510619	DKO_1	B	NA	NA	OLC_2	0.510619	Osteo	0.510619	4571	619	Malignant_7
Set1_AGTACCAGTATACAGA-1	AGTACCAGTATACAGA-1	Set1	Sample-04_DJ582M11	DKO	3406	1034	0.822079	0	G2M	Neutrophil	2	Neutrophil	NA	NA	NA	NA	DKO_1	B	granulocyte	1	granulocyte	1	granulocyte	1	1508	51	Neutrophil_2
Set1_AGTACCAGTGGACCAA-1	AGTACCAGTGGACCAA-1	Set1	Sample-04_DJ582M11	DKO	1212	630	1.81518	0.0825083	G2M	Neutrophil	2	Neutrophil	NA	NA	NA	NA	DKO_1	B	granulocyte	0.867758	granulocyte	0.867758	granulocyte	0.867758	1106	48	Neutrophil_1
Set1_AGTACCAGTTTATGCG-1	AGTACCAGTTTATGCG-1	Set1	Sample-04_DJ582M11	DKO	35369	5758	7.18708	0	G1	Malignant	1	Malignant	OLC_2	0.708462	Osteo	0.708462	DKO_1	B	NA	NA	OLC_2	0.708462	Osteo	0.708462	4375	692	Malignant_7
Set1_AGTACCATCTACAGGT-1	AGTACCATCTACAGGT-1	Set1	Sample-04_DJ582M11	DKO	1453	778	1.30764	0	G2M	Neutrophil	2	Neutrophil	NA	NA	NA	NA	DKO_1	B	granulocyte	0.985356	granulocyte	0.985356	granulocyte	0.985356	1106	53	Neutrophil_0
Set1_AGTACCATCTTAGGAC-1	AGTACCATCTTAGGAC-1	Set1	Sample-04_DJ582M11	DKO	1250	575	1.92	0	G2M	Neutrophil	2	Neutrophil	NA	NA	NA	NA	DKO_1	B	granulocyte	0.639163	granulocyte	0.639163	granulocyte	0.639163	1334	50	Neutrophil_0
Set1_AGTACTGAGAGTCAGC-1	AGTACTGAGAGTCAGC-1	Set1	Sample-04_DJ582M11	DKO	8695	2447	3.76078	0	G1	Macrophage	3	Macrophage	NA	NA	NA	NA	DKO_1	B	monocyte	1	monocyte	1	monocyte	1	0	0	Macrophage_8
Set1_AGTACTGAGCAACAAT-1	AGTACTGAGCAACAAT-1	Set1	Sample-04_DJ582M11	DKO	41058	6207	5.5312	0.0121779	S	Malignant	1	Malignant	OLC_2	0.608736	Osteo	0.608736	DKO_1	B	NA	NA	OLC_2	0.608736	Osteo	0.608736	4881	809	Malignant_7
Set1_AGTACTGAGTTCACTG-1	AGTACTGAGTTCACTG-1	Set1	Sample-04_DJ582M11	DKO	19634	4600	6.07619	0.00509321	G1	Malignant	1	Malignant	OLC_2	0.670052	Osteo	0.670052	DKO_1	B	NA	NA	OLC_2	0.670052	Osteo	0.670052	4429	610	Malignant_7
Set1_AGTACTGCAATTTCGG-1	AGTACTGCAATTTCGG-1	Set1	Sample-04_DJ582M11	DKO	8598	2422	11.4096	0	S	Endothelial	5	Endothelial	EC_arteriolar	0.797671	Vascular	0.884851	DKO_1	B	NA	NA	EC_arteriolar	0.797671	Vascular	0.884851	1765	18	Endothelial_7
Set1_AGTACTGCAGCGGTTC-1	AGTACTGCAGCGGTTC-1	Set1	Sample-04_DJ582M11	DKO	21075	4721	4.57845	0.00948902	G1	Malignant	1	Malignant	Fibro_1	0.577635	Fibro	0.657067	DKO_1	B	NA	NA	Fibro_1	0.577635	Fibro	0.657067	4903	743	Malignant_7
Set1_AGTACTGTCTCAAAGC-1	AGTACTGTCTCAAAGC-1	Set1	Sample-04_DJ582M11	DKO	13031	2963	4.05188	0.015348	S	Macrophage	4	Osteoclast	NA	NA	NA	NA	DKO_1	B	monocyte	0.920508	monocyte	0.920508	monocyte	0.920508	374	0	Osteoclast_4
Set1_AGTAGCTAGCACTTTG-1	AGTAGCTAGCACTTTG-1	Set1	Sample-04_DJ582M11	DKO	1279	613	1.48554	0.0781861	S	Neutrophil	2	Neutrophil	NA	NA	NA	NA	DKO_1	B	granulocyte	0.780759	granulocyte	0.780759	granulocyte	0.780759	1441	67	Neutrophil_0
Set1_AGTAGCTCATACTGAC-1	AGTAGCTCATACTGAC-1	Set1	Sample-04_DJ582M11	DKO	1551	672	7.15667	0	G2M	Neutrophil	2	Neutrophil	NA	NA	NA	NA	DKO_1	B	granulocyte	1	granulocyte	1	granulocyte	1	1626	98	Neutrophil_0
Set1_AGTAGCTGTCTGTCCT-1	AGTAGCTGTCTGTCCT-1	Set1	Sample-04_DJ582M11	DKO	14453	4125	8.967	0.013838	G1	Malignant	1	Malignant	OLC_2	0.730664	Osteo	0.730664	DKO_1	B	NA	NA	OLC_2	0.730664	Osteo	0.730664	4881	809	Malignant_7
Set1_AGTAGCTGTGTACGCC-1	AGTAGCTGTGTACGCC-1	Set1	Sample-04_DJ582M11	DKO	1130	534	6.28319	0	G1	Neutrophil	2	Neutrophil	NA	NA	NA	NA	DKO_1	B	granulocyte	0.739126	granulocyte	0.739126	granulocyte	0.739126	1393	43	Neutrophil_0
Set1_AGTAGTCAGAGAAGGT-1	AGTAGTCAGAGAAGGT-1	Set1	Sample-04_DJ582M11	DKO	4997	1793	4.62277	0.020012	G2M	Macrophage	6	Macrophage	NA	NA	NA	NA	DKO_1	B	monocyte	1	monocyte	1	monocyte	1	0	0	Macrophage_8
Set1_AGTAGTCAGCTCACTA-1	AGTAGTCAGCTCACTA-1	Set1	Sample-04_DJ582M11	DKO	17542	4407	7.22267	0.0114012	G1	Malignant	1	Malignant	Fibro_1	0.495579	Fibro	0.648344	DKO_1	B	NA	NA	Fibro_1	0.495579	Fibro	0.648344	4334	791	Malignant_7
Set1_AGTAGTCAGCTCGGCT-1	AGTAGTCAGCTCGGCT-1	Set1	Sample-04_DJ582M11	DKO	1274	518	0.941915	0.0784929	G2M	Neutrophil	2	Neutrophil	NA	NA	NA	NA	DKO_1	B	granulocyte	0.759358	granulocyte	0.759358	granulocyte	0.759358	1806	43	Neutrophil_0
Set1_AGTAGTCCACCCTTAC-1	AGTAGTCCACCCTTAC-1	Set1	Sample-04_DJ582M11	DKO	4297	1552	2.65301	0	G1	Macrophage	6	Macrophage	NA	NA	NA	NA	DKO_1	B	monocyte	1	monocyte	1	monocyte	1	0	0	Macrophage_8
Set1_AGTAGTCTCATCTGTT-1	AGTAGTCTCATCTGTT-1	Set1	Sample-04_DJ582M11	DKO	1580	745	0.822785	0.0632911	G1	Neutrophil	2	Neutrophil	NA	NA	NA	NA	DKO_1	B	granulocyte	0.98615	granulocyte	0.98615	granulocyte	0.98615	1787	70	Neutrophil_0
Set1_AGTAGTCTCCCTCAAC-1	AGTAGTCTCCCTCAAC-1	Set1	Sample-04_DJ582M11	DKO	8935	2515	3.04387	0	G1	Macrophage	4	Osteoclast	NA	NA	NA	NA	DKO_1	B	monocyte	0.89157	monocyte	0.89157	monocyte	0.89157	551	0	Osteoclast_4
Set1_AGTAGTCTCGGCCTTT-1	AGTAGTCTCGGCCTTT-1	Set1	Sample-04_DJ582M11	DKO	2128	812	5.78008	0	G2M	Bcell	10	Bcell	NA	NA	NA	NA	DKO_1	B	immature_B_cell	0.984699	immature_B_cell	0.984699	immature_B_cell	0.984699	1580	0	Bcell_2
Set1_AGTCAACCACACCAGC-1	AGTCAACCACACCAGC-1	Set1	Sample-04_DJ582M11	DKO	1350	725	0.814815	0	G2M	Neutrophil	2	Neutrophil	NA	NA	NA	NA	DKO_1	B	granulocyte	0.788063	granulocyte	0.788063	granulocyte	0.788063	1395	43	Neutrophil_0
Set1_AGTCAACCATGAATAG-1	AGTCAACCATGAATAG-1	Set1	Sample-04_DJ582M11	DKO	2566	880	4.053	0	G2M	Tcell	9	Tcell	NA	NA	NA	NA	DKO_1	B	T_cell	1	T_cell	1	T_cell	1	1675	0	Tcell_0
Set1_AGTCAACGTCTCTCAC-1	AGTCAACGTCTCTCAC-1	Set1	Sample-04_DJ582M11	DKO	7555	2168	4.28855	0.0132363	S	Macrophage	4	Osteoclast	NA	NA	NA	NA	DKO_1	B	monocyte	0.818303	monocyte	0.818303	monocyte	0.818303	358	43	Osteoclast_4
Set1_AGTCAACTCTCCCAAC-1	AGTCAACTCTCCCAAC-1	Set1	Sample-04_DJ582M11	DKO	11174	2744	4.18829	0.0178987	G1	Macrophage	3	Macrophage	NA	NA	NA	NA	DKO_1	B	monocyte	1	monocyte	1	monocyte	1	0	0	Macrophage_8
Set1_AGTCACAAGAAGGATG-1	AGTCACAAGAAGGATG-1	Set1	Sample-04_DJ582M11	DKO	4663	2223	9.06947	0	G1	Malignant	7	Malignant	OLC_2	0.821786	Osteo	0.821786	DKO_1	B	NA	NA	OLC_2	0.821786	Osteo	0.821786	3879	546	Malignant_4
Set1_AGTCACACAAGACCGA-1	AGTCACACAAGACCGA-1	Set1	Sample-04_DJ582M11	DKO	33668	5748	5.53015	0.00297	G1	Unclassified	7	Malignant	NA	NA	NA	NA	DKO_1	B	NA	NA	NA	NA	NA	NA	5393	1209	Malignant_7
Set1_AGTCACACACGCGGTT-1	AGTCACACACGCGGTT-1	Set1	Sample-04_DJ582M11	DKO	23823	5044	6.30483	0.0209881	G1	Malignant	1	Malignant	OLC_2	0.620218	Osteo	0.620218	DKO_1	B	NA	NA	OLC_2	0.620218	Osteo	0.620218	4881	809	Malignant_7
Set1_AGTCACACAGCTGCCA-1	AGTCACACAGCTGCCA-1	Set1	Sample-04_DJ582M11	DKO	13194	3067	6.25142	0.015155	G2M	Unclassified	10	Bcell	NA	NA	NA	NA	DKO_1	B	NA	NA	NA	NA	NA	NA	1362	0	Bcell_3
Set1_AGTCACATCTCTCAAT-1	AGTCACATCTCTCAAT-1	Set1	Sample-04_DJ582M11	DKO	6853	1885	4.23172	0	G1	Macrophage	6	Macrophage	NA	NA	NA	NA	DKO_1	B	monocyte	1	monocyte	1	monocyte	1	0	0	Macrophage_8
Set1_AGTCATGAGGCTGGAT-1	AGTCATGAGGCTGGAT-1	Set1	Sample-04_DJ582M11	DKO	1243	600	1.93081	0.0804505	S	Neutrophil	2	Neutrophil	NA	NA	NA	NA	DKO_1	B	granulocyte	0.669442	granulocyte	0.669442	granulocyte	0.669442	1395	43	Neutrophil_0
Set1_AGTCATGCACAGAGCA-1	AGTCATGCACAGAGCA-1	Set1	Sample-04_DJ582M11	DKO	2106	752	6.07499	0	G2M	Bcell	10	Bcell	NA	NA	NA	NA	DKO_1	B	immature_B_cell	0.982663	immature_B_cell	0.982663	immature_B_cell	0.982663	1580	0	Bcell_0
Set1_AGTCATGGTCATATGC-1	AGTCATGGTCATATGC-1	Set1	Sample-04_DJ582M11	DKO	8732	2565	4.31745	0	G1	Macrophage	3	Macrophage	NA	NA	NA	NA	DKO_1	B	monocyte	1	monocyte	1	monocyte	1	0	0	Macrophage_8
Set1_AGTCATGGTGCCGAAA-1	AGTCATGGTGCCGAAA-1	Set1	Sample-04_DJ582M11	DKO	17188	3905	9.33737	0	G1	Malignant	1	Malignant	OLC_2	0.616833	Osteo	0.616833	DKO_1	B	NA	NA	OLC_2	0.616833	Osteo	0.616833	4571	619	Malignant_7
Set1_AGTCTCCCAACAAGTA-1	AGTCTCCCAACAAGTA-1	Set1	Sample-04_DJ582M11	DKO	22479	5063	8.92388	0.00889719	S	Malignant	1	Malignant	OLC_2	0.67413	Osteo	0.67413	DKO_1	B	NA	NA	OLC_2	0.67413	Osteo	0.67413	5030	973	Malignant_7
Set1_AGTCTCCCAAGGCCTC-1	AGTCTCCCAAGGCCTC-1	Set1	Sample-04_DJ582M11	DKO	5664	1614	0.193935	0.0176305	G1	Neutrophil	2	Neutrophil	NA	NA	NA	NA	DKO_1	B	basophil	0.603893	basophil	0.603893	basophil	0.603893	1224	52	Neutrophil_4
Set1_AGTCTCCTCAAACTGC-1	AGTCTCCTCAAACTGC-1	Set1	Sample-04_DJ582M11	DKO	1172	628	1.36519	0.170648	G2M	Neutrophil	2	Neutrophil	NA	NA	NA	NA	DKO_1	B	basophil	0.431836	basophil	0.431836	basophil	0.431836	1224	46	Neutrophil_1
Set1_AGTCTCCTCGTCGACG-1	AGTCTCCTCGTCGACG-1	Set1	Sample-04_DJ582M11	DKO	7213	2268	2.12117	0	G1	Macrophage	6	Macrophage	NA	NA	NA	NA	DKO_1	B	monocyte	1	monocyte	1	monocyte	1	0	0	Macrophage_0
Set1_AGTGACTGTACAGGTG-1	AGTGACTGTACAGGTG-1	Set1	Sample-04_DJ582M11	DKO	1816	746	0.440529	0	G2M	Neutrophil	2	Neutrophil	NA	NA	NA	NA	DKO_1	B	granulocyte	1	granulocyte	1	granulocyte	1	1144	54	Neutrophil_0
Set1_AGTGACTGTAGGCTCC-1	AGTGACTGTAGGCTCC-1	Set1	Sample-04_DJ582M11	DKO	1418	671	2.04513	0.141044	G1	Neutrophil	2	Neutrophil	NA	NA	NA	NA	DKO_1	B	granulocyte	0.846949	granulocyte	0.846949	granulocyte	0.846949	1362	103	Neutrophil_0
Set1_AGTGACTGTCTACATG-1	AGTGACTGTCTACATG-1	Set1	Sample-04_DJ582M11	DKO	9145	2776	11.1852	0.0109337	G1	Unclassified	11	Fibroblast	NA	NA	NA	NA	DKO_1	B	NA	NA	NA	NA	NA	NA	1711	0	Fibroblast_6
Set1_AGTGACTGTGCTAGCC-1	AGTGACTGTGCTAGCC-1	Set1	Sample-04_DJ582M11	DKO	1234	630	2.10697	0	G2M	Neutrophil	2	Neutrophil	NA	NA	NA	NA	DKO_1	B	granulocyte	0.718584	granulocyte	0.718584	granulocyte	0.718584	1522	114	Neutrophil_0
Set1_AGTGACTGTTGGTACT-1	AGTGACTGTTGGTACT-1	Set1	Sample-04_DJ582M11	DKO	30685	4547	9.97523	0.0228117	G1	Osteoclast	4	Osteoclast	NA	NA	NA	NA	DKO_1	B	hematopoietic_precursor_cell	0.704253	hematopoietic_precursor_cell	0.704253	hematopoietic_precursor_cell	0.704253	1697	104	Osteoclast_5
Set1_AGTGACTTCGATACAC-1	AGTGACTTCGATACAC-1	Set1	Sample-04_DJ582M11	DKO	4536	1619	1.8739	0	G1	Macrophage	6	Macrophage	NA	NA	NA	NA	DKO_1	B	monocyte	1	monocyte	1	monocyte	1	0	0	Macrophage_8
Set1_AGTGACTTCTGGACCG-1	AGTGACTTCTGGACCG-1	Set1	Sample-04_DJ582M11	DKO	1252	558	1.75719	0.0798722	G2M	Neutrophil	2	Neutrophil	NA	NA	NA	NA	DKO_1	B	granulocyte	0.634537	granulocyte	0.634537	granulocyte	0.634537	1522	114	Neutrophil_1
Set1_AGTGATCAGATGAAGG-1	AGTGATCAGATGAAGG-1	Set1	Sample-04_DJ582M11	DKO	16811	4332	8.32193	0.011897	S	Malignant	1	Malignant	OLC_2	0.526709	Osteo	0.526709	DKO_1	B	NA	NA	OLC_2	0.526709	Osteo	0.526709	5043	959	Malignant_7
Set1_AGTGATCCACAGCCTG-1	AGTGATCCACAGCCTG-1	Set1	Sample-04_DJ582M11	DKO	6292	1918	4.13223	0	G2M	Macrophage	3	Macrophage	NA	NA	NA	NA	DKO_1	B	monocyte	1	monocyte	1	monocyte	1	0	0	Macrophage_8
Set1_AGTGATCCATTGCCTC-1	AGTGATCCATTGCCTC-1	Set1	Sample-04_DJ582M11	DKO	2247	706	6.00801	0	G1	Bcell	10	Bcell	NA	NA	NA	NA	DKO_1	B	immature_B_cell	0.979715	immature_B_cell	0.979715	immature_B_cell	0.979715	1639	0	Bcell_0
Set1_AGTGATCTCCCGTGTT-1	AGTGATCTCCCGTGTT-1	Set1	Sample-04_DJ582M11	DKO	17409	4073	3.62456	0	G1	Macrophage	6	Macrophage	NA	NA	NA	NA	DKO_1	B	monocyte	1	monocyte	1	monocyte	1	0	0	Macrophage_8
Set1_AGTGCCGAGAGAGGTA-1	AGTGCCGAGAGAGGTA-1	Set1	Sample-04_DJ582M11	DKO	21552	4564	9.0985	0.0139192	G1	Malignant	1	Malignant	OLC_2	0.610111	Osteo	0.610111	DKO_1	B	NA	NA	OLC_2	0.610111	Osteo	0.610111	4728	827	Malignant_7
Set1_AGTGCCGAGAGTTGTA-1	AGTGCCGAGAGTTGTA-1	Set1	Sample-04_DJ582M11	DKO	1398	707	2.00286	0.286123	S	Neutrophil	2	Neutrophil	NA	NA	NA	NA	DKO_1	B	granulocyte	0.775062	granulocyte	0.775062	granulocyte	0.775062	1571	135	Neutrophil_1
Set1_AGTGCCGAGCTGGCTC-1	AGTGCCGAGCTGGCTC-1	Set1	Sample-04_DJ582M11	DKO	1191	682	2.01511	0.167926	G1	Neutrophil	2	Neutrophil	NA	NA	NA	NA	DKO_1	B	granulocyte	0.614342	granulocyte	0.614342	granulocyte	0.614342	1632	55	Neutrophil_1
Set1_AGTGCCGCAAACCATC-1	AGTGCCGCAAACCATC-1	Set1	Sample-04_DJ582M11	DKO	1349	592	5.55967	0.518903	G2M	Bcell	10	Bcell	NA	NA	NA	NA	DKO_1	B	immature_B_cell	0.981004	immature_B_cell	0.981004	immature_B_cell	0.981004	1610	0	Bcell_0
Set1_AGTGCCGCACAATGAA-1	AGTGCCGCACAATGAA-1	Set1	Sample-04_DJ582M11	DKO	6082	2321	8.56626	0.016442	G1	Malignant	7	Malignant	OLC_2	0.726823	Osteo	0.726823	DKO_1	B	NA	NA	OLC_2	0.726823	Osteo	0.726823	3879	546	Malignant_4
Set1_AGTGCCGCAGCAGTGA-1	AGTGCCGCAGCAGTGA-1	Set1	Sample-04_DJ582M11	DKO	1205	571	0.912863	0	G1	Neutrophil	2	Neutrophil	NA	NA	NA	NA	DKO_1	B	granulocyte	0.850636	granulocyte	0.850636	granulocyte	0.850636	1184	78	Neutrophil_0
Set1_AGTGCCGGTCCGGATC-1	AGTGCCGGTCCGGATC-1	Set1	Sample-04_DJ582M11	DKO	1478	774	0.541272	0.202977	G2M	Neutrophil	2	Neutrophil	NA	NA	NA	NA	DKO_1	B	granulocyte	0.986496	granulocyte	0.986496	granulocyte	0.986496	1557	55	Neutrophil_0
Set1_AGTGCCGGTTATGTCG-1	AGTGCCGGTTATGTCG-1	Set1	Sample-04_DJ582M11	DKO	18102	3800	4.34182	0.0110479	S	Osteoclast	4	Osteoclast	NA	NA	NA	NA	DKO_1	B	promonocyte	0.924906	promonocyte	0.924906	promonocyte	0.924906	841	56	Osteoclast_4
Set1_AGTGCCGTCACCTGGG-1	AGTGCCGTCACCTGGG-1	Set1	Sample-04_DJ582M11	DKO	8476	2432	3.25625	0	G1	Macrophage	3	Macrophage	NA	NA	NA	NA	DKO_1	B	monocyte	0.954479	monocyte	0.954479	monocyte	0.954479	0	0	Macrophage_8
Set1_AGTGCCGTCACTACTT-1	AGTGCCGTCACTACTT-1	Set1	Sample-04_DJ582M11	DKO	1207	612	1.07705	0.08285	G1	Neutrophil	2	Neutrophil	NA	NA	NA	NA	DKO_1	B	granulocyte	0.694382	granulocyte	0.694382	granulocyte	0.694382	1401	50	Neutrophil_1
Set1_AGTGCCGTCCTCTGCA-1	AGTGCCGTCCTCTGCA-1	Set1	Sample-04_DJ582M11	DKO	32247	5726	9.43654	0.0186064	G1	Malignant	1	Malignant	OLC_2	0.76804	Osteo	0.817285	DKO_1	B	NA	NA	OLC_2	0.76804	Osteo	0.817285	4429	610	Malignant_7
Set1_AGTGCCGTCGAGTACT-1	AGTGCCGTCGAGTACT-1	Set1	Sample-04_DJ582M11	DKO	21561	3947	4.73076	0.018552	G1	Osteoclast	4	Osteoclast	NA	NA	NA	NA	DKO_1	B	hematopoietic_precursor_cell	0.408379	hematopoietic_precursor_cell	0.408379	hematopoietic_precursor_cell	0.408379	1377	75	Osteoclast_5
Set1_AGTGCCGTCTCGGTAA-1	AGTGCCGTCTCGGTAA-1	Set1	Sample-04_DJ582M11	DKO	1336	651	1.64671	0	S	Neutrophil	2	Neutrophil	NA	NA	NA	NA	DKO_1	B	granulocyte	0.878242	granulocyte	0.878242	granulocyte	0.878242	1469	64	Neutrophil_0
Set1_AGTGTTGAGACGCTCC-1	AGTGTTGAGACGCTCC-1	Set1	Sample-04_DJ582M11	DKO	16156	4306	6.96955	0.00618965	S	Malignant	1	Malignant	OLC_2	0.709852	Osteo	0.709852	DKO_1	B	NA	NA	OLC_2	0.709852	Osteo	0.709852	4571	619	Malignant_7
Set1_AGTGTTGAGCAACTCT-1	AGTGTTGAGCAACTCT-1	Set1	Sample-04_DJ582M11	DKO	1470	744	3.40136	0.0680272	G2M	Neutrophil	2	Neutrophil	NA	NA	NA	NA	DKO_1	B	granulocyte	0.726233	granulocyte	0.726233	granulocyte	0.726233	1632	55	Neutrophil_1
Set1_AGTGTTGAGTAGGCCA-1	AGTGTTGAGTAGGCCA-1	Set1	Sample-04_DJ582M11	DKO	3078	1080	5.19818	0	S	Tcell	9	Tcell	NA	NA	NA	NA	DKO_1	B	T_cell	1	T_cell	1	T_cell	1	1885	307	Tcell_0
Set1_AGTGTTGAGTCCTACA-1	AGTGTTGAGTCCTACA-1	Set1	Sample-04_DJ582M11	DKO	10085	2678	3.4705	0.0198314	G1	Macrophage	3	Macrophage	NA	NA	NA	NA	DKO_1	B	monocyte	1	monocyte	1	monocyte	1	0	0	Macrophage_8
Set1_AGTGTTGAGTTAGTGA-1	AGTGTTGAGTTAGTGA-1	Set1	Sample-04_DJ582M11	DKO	8330	2650	3.27731	0	G1	Macrophage	3	Macrophage	NA	NA	NA	NA	DKO_1	B	monocyte	1	monocyte	1	monocyte	1	0	0	Macrophage_8
Set1_AGTGTTGCAAGATGGC-1	AGTGTTGCAAGATGGC-1	Set1	Sample-04_DJ582M11	DKO	1591	585	0.817096	0	G2M	Neutrophil	2	Neutrophil	NA	NA	NA	NA	DKO_1	B	granulocyte	0.987615	granulocyte	0.987615	granulocyte	0.987615	1413	81	Neutrophil_0
Set1_AGTGTTGGTGCCCAGT-1	AGTGTTGGTGCCCAGT-1	Set1	Sample-04_DJ582M11	DKO	5220	1836	3.86973	0.0957854	G1	Macrophage	3	Macrophage	NA	NA	NA	NA	DKO_1	B	monocyte	0.980417	monocyte	0.980417	monocyte	0.980417	0	0	Macrophage_8
Set1_AGTGTTGTCCTCCACA-1	AGTGTTGTCCTCCACA-1	Set1	Sample-04_DJ582M11	DKO	1081	512	4.34783	0.0925069	S	Neutrophil	2	Neutrophil	NA	NA	NA	NA	DKO_1	B	basophil	0.583585	basophil	0.583585	basophil	0.583585	1061	43	Neutrophil_0
Set1_AGTGTTGTCGACCTAA-1	AGTGTTGTCGACCTAA-1	Set1	Sample-04_DJ582M11	DKO	10807	3568	7.35634	0.0185065	G1	Malignant	1	Malignant	OLC_2	0.611482	Osteo	0.611482	DKO_1	B	NA	NA	OLC_2	0.611482	Osteo	0.611482	4478	649	Malignant_7
Set1_AGTGTTGTCGGACTTA-1	AGTGTTGTCGGACTTA-1	Set1	Sample-04_DJ582M11	DKO	3941	1368	3.6276	0	G2M	Tcell	9	Tcell	NA	NA	NA	NA	DKO_1	B	T_cell	1	T_cell	1	T_cell	1	1382	0	Tcell_0
Set1_AGTGTTGTCGTAACCA-1	AGTGTTGTCGTAACCA-1	Set1	Sample-04_DJ582M11	DKO	1845	782	6.99187	0	G1	Bcell	10	Bcell	NA	NA	NA	NA	DKO_1	B	immature_B_cell	0.985003	immature_B_cell	0.985003	immature_B_cell	0.985003	1914	0	Bcell_0
Set1_AGTTAGCAGCGAAACC-1	AGTTAGCAGCGAAACC-1	Set1	Sample-04_DJ582M11	DKO	2668	1169	5.47226	0	G1	Macrophage	6	Macrophage	NA	NA	NA	NA	DKO_1	B	monocyte	1	monocyte	1	monocyte	1	0	0	Macrophage_5
Set1_AGTTAGCAGTCTAACC-1	AGTTAGCAGTCTAACC-1	Set1	Sample-04_DJ582M11	DKO	1299	611	0.538876	0	S	Neutrophil	2	Neutrophil	NA	NA	NA	NA	DKO_1	B	basophil	0.659304	basophil	0.659304	basophil	0.659304	1386	44	Neutrophil_1
Set1_AGTTAGCCAGAGGCTA-1	AGTTAGCCAGAGGCTA-1	Set1	Sample-04_DJ582M11	DKO	33508	5757	1.81151	0.00895309	G2M	Osteoclast	4	Osteoclast	NA	NA	NA	NA	DKO_1	B	late_pro_B_cell	0.442821	late_pro_B_cell	0.442821	late_pro_B_cell	0.442821	1199	67	Osteoclast_6
Set1_AGTTAGCCAGATCCTA-1	AGTTAGCCAGATCCTA-1	Set1	Sample-04_DJ582M11	DKO	15438	3592	1.45097	0.00647752	G1	Osteoclast	4	Osteoclast	NA	NA	NA	NA	DKO_1	B	promonocyte	0.501897	promonocyte	0.501897	promonocyte	0.501897	841	56	Osteoclast_4
Set1_AGTTAGCCATTGACCA-1	AGTTAGCCATTGACCA-1	Set1	Sample-04_DJ582M11	DKO	3522	1517	2.49858	0	G1	Macrophage	6	Macrophage	NA	NA	NA	NA	DKO_1	B	monocyte	1	monocyte	1	monocyte	1	0	0	Macrophage_11
Set1_AGTTAGCGTCATGCAT-1	AGTTAGCGTCATGCAT-1	Set1	Sample-04_DJ582M11	DKO	3979	1488	4.52261	0.0502513	G1	Macrophage	3	Macrophage	NA	NA	NA	NA	DKO_1	B	monocyte	1	monocyte	1	monocyte	1	0	0	Macrophage_8
Set1_AGTTAGCTCACTGTCC-1	AGTTAGCTCACTGTCC-1	Set1	Sample-04_DJ582M11	DKO	29054	4810	1.39386	0.0172081	S	Osteoclast	4	Osteoclast	NA	NA	NA	NA	DKO_1	B	promonocyte	0.493654	promonocyte	0.493654	promonocyte	0.493654	1004	50	Osteoclast_6
Set1_AGTTAGCTCCTCACGT-1	AGTTAGCTCCTCACGT-1	Set1	Sample-04_DJ582M11	DKO	1165	591	1.20172	0	G1	Neutrophil	2	Neutrophil	NA	NA	NA	NA	DKO_1	B	granulocyte	0.809638	granulocyte	0.809638	granulocyte	0.809638	1150	83	Neutrophil_0
Set1_AGTTCCCAGCTGACAG-1	AGTTCCCAGCTGACAG-1	Set1	Sample-04_DJ582M11	DKO	24883	4230	7.08918	0.00803762	G1	Osteoclast	4	Osteoclast	NA	NA	NA	NA	DKO_1	B	hematopoietic_precursor_cell	0.619772	hematopoietic_precursor_cell	0.619772	hematopoietic_precursor_cell	0.619772	1377	75	Osteoclast_5
Set1_AGTTCCCCAACTCGTA-1	AGTTCCCCAACTCGTA-1	Set1	Sample-04_DJ582M11	DKO	1616	651	7.11634	0.0618812	G2M	Bcell	10	Bcell	NA	NA	NA	NA	DKO_1	B	immature_B_cell	0.980196	immature_B_cell	0.980196	immature_B_cell	0.980196	1580	0	Bcell_0
Set1_AGTTCCCGTCATTGCA-1	AGTTCCCGTCATTGCA-1	Set1	Sample-04_DJ582M11	DKO	1776	794	0.45045	0	G2M	Neutrophil	2	Neutrophil	NA	NA	NA	NA	DKO_1	B	granulocyte	0.733157	granulocyte	0.733157	granulocyte	0.733157	1285	47	Neutrophil_1
Set1_AGTTCCCGTGTAAATG-1	AGTTCCCGTGTAAATG-1	Set1	Sample-04_DJ582M11	DKO	5816	2034	2.52751	0	G1	Macrophage	6	Macrophage	NA	NA	NA	NA	DKO_1	B	monocyte	1	monocyte	1	monocyte	1	0	0	Macrophage_8
Set1_AGTTCCCTCGAGAACG-1	AGTTCCCTCGAGAACG-1	Set1	Sample-04_DJ582M11	DKO	14961	3585	6.38824	0	G1	Fibroblast	11	Fibroblast	Fibro_1	1	Fibro	1	DKO_1	B	NA	NA	Fibro_1	1	Fibro	1	1553	51	Fibroblast_3
Set1_AGTTCGAAGCGACATG-1	AGTTCGAAGCGACATG-1	Set1	Sample-04_DJ582M11	DKO	10624	2403	6.37998	0	S	Unclassified	10	Bcell	NA	NA	NA	NA	DKO_1	B	NA	NA	NA	NA	NA	NA	1639	0	Bcell_3
Set1_AGTTCGACAACTTGGT-1	AGTTCGACAACTTGGT-1	Set1	Sample-04_DJ582M11	DKO	58549	7081	5.09462	0.0119552	S	Malignant	1	Malignant	OLC_2	0.575552	Osteo	0.575552	DKO_1	B	NA	NA	OLC_2	0.575552	Osteo	0.575552	4903	743	Malignant_7
Set1_AGTTCGACAAGATGTA-1	AGTTCGACAAGATGTA-1	Set1	Sample-04_DJ582M11	DKO	1599	756	6.94184	0	S	Bcell	10	Bcell	NA	NA	NA	NA	DKO_1	B	immature_B_cell	0.97688	immature_B_cell	0.97688	immature_B_cell	0.97688	1865	37	Bcell_2
Set1_AGTTCGACACCAGCTG-1	AGTTCGACACCAGCTG-1	Set1	Sample-04_DJ582M11	DKO	1608	653	1.30597	0.124378	S	Neutrophil	2	Neutrophil	NA	NA	NA	NA	DKO_1	B	granulocyte	1	granulocyte	1	granulocyte	1	1009	56	Neutrophil_0
Set1_AGTTCGACAGGGATAC-1	AGTTCGACAGGGATAC-1	Set1	Sample-04_DJ582M11	DKO	8413	2354	3.09046	0.0118864	G1	Macrophage	3	Macrophage	NA	NA	NA	NA	DKO_1	B	monocyte	1	monocyte	1	monocyte	1	0	0	Macrophage_8
Set1_AGTTCGACATCTGTTT-1	AGTTCGACATCTGTTT-1	Set1	Sample-04_DJ582M11	DKO	5716	1818	3.06158	0.0349895	G1	Macrophage	6	Macrophage	NA	NA	NA	NA	DKO_1	B	monocyte	1	monocyte	1	monocyte	1	0	0	Macrophage_8
Set1_ATACCGAAGACTGTTC-1	ATACCGAAGACTGTTC-1	Set1	Sample-04_DJ582M11	DKO	1079	537	0.741427	0.185357	G2M	Neutrophil	2	Neutrophil	NA	NA	NA	NA	DKO_1	B	granulocyte	0.876121	granulocyte	0.876121	granulocyte	0.876121	2090	195	Neutrophil_1
Set1_ATACCTTAGAGGCCAT-1	ATACCTTAGAGGCCAT-1	Set1	Sample-04_DJ582M11	DKO	32848	6067	6.27606	0.00913103	S	Malignant	1	Malignant	OLC_2	0.664988	Osteo	0.664988	DKO_1	B	NA	NA	OLC_2	0.664988	Osteo	0.664988	4319	770	Malignant_7
Set1_ATACCTTAGGTATCTC-1	ATACCTTAGGTATCTC-1	Set1	Sample-04_DJ582M11	DKO	46163	6925	7.37355	0.00649843	G1	Malignant	1	Malignant	OLC_2	0.421231	Fibro	0.578769	DKO_1	B	NA	NA	OLC_2	0.421231	Fibro	0.578769	5043	959	Malignant_7
Set1_ATACCTTCAAGTGGCA-1	ATACCTTCAAGTGGCA-1	Set1	Sample-04_DJ582M11	DKO	11109	3604	8.95509	0.00900009	G1	Malignant	1	Malignant	OLC_2	0.669706	Osteo	0.669706	DKO_1	B	NA	NA	OLC_2	0.669706	Osteo	0.669706	3703	476	Malignant_7
Set1_ATACCTTGTACCGGCT-1	ATACCTTGTACCGGCT-1	Set1	Sample-04_DJ582M11	DKO	8919	2445	3.85693	0	G1	Macrophage	6	Macrophage	NA	NA	NA	NA	DKO_1	B	monocyte	1	monocyte	1	monocyte	1	0	0	Macrophage_8
Set1_ATACCTTGTAGTGCGA-1	ATACCTTGTAGTGCGA-1	Set1	Sample-04_DJ582M11	DKO	17379	4233	9.55751	0.0115081	G1	Malignant	1	Malignant	OLC_2	0.585043	Osteo	0.585043	DKO_1	B	NA	NA	OLC_2	0.585043	Osteo	0.585043	4728	827	Malignant_7
Set1_ATACCTTGTATGTCAC-1	ATACCTTGTATGTCAC-1	Set1	Sample-04_DJ582M11	DKO	5819	1957	3.3677	0.0343643	S	Macrophage	6	Macrophage	NA	NA	NA	NA	DKO_1	B	monocyte	0.97935	monocyte	0.97935	monocyte	0.97935	0	0	Macrophage_8
Set1_ATACCTTTCGTCACCT-1	ATACCTTTCGTCACCT-1	Set1	Sample-04_DJ582M11	DKO	7345	2212	3.09054	0.0272294	G1	Macrophage	3	Macrophage	NA	NA	NA	NA	DKO_1	B	monocyte	0.688517	monocyte	0.688517	monocyte	0.688517	0	0	Macrophage_8
Set1_ATACTTCAGGTTGACG-1	ATACTTCAGGTTGACG-1	Set1	Sample-04_DJ582M11	DKO	1050	549	2.38095	0	G2M	Neutrophil	2	Neutrophil	NA	NA	NA	NA	DKO_1	B	granulocyte	0.735167	granulocyte	0.735167	granulocyte	0.735167	1620	52	Neutrophil_0
Set1_ATACTTCAGTGGAATT-1	ATACTTCAGTGGAATT-1	Set1	Sample-04_DJ582M11	DKO	19208	4625	6.55977	0.0104123	S	Malignant	1	Malignant	OLC_2	0.712436	Osteo	0.712436	DKO_1	B	NA	NA	OLC_2	0.712436	Osteo	0.712436	4881	809	Malignant_7
Set1_ATACTTCAGTTTGCTG-1	ATACTTCAGTTTGCTG-1	Set1	Sample-04_DJ582M11	DKO	2210	872	4.20814	0.0904977	S	Bcell	10	Bcell	NA	NA	NA	NA	DKO_1	B	immature_B_cell	0.985245	immature_B_cell	0.985245	immature_B_cell	0.985245	1387	0	Bcell_2
Set1_ATACTTCCAAAGGGTC-1	ATACTTCCAAAGGGTC-1	Set1	Sample-04_DJ582M11	DKO	39363	5854	4.93103	0.00254046	G1	Malignant	1	Malignant	OLC_2	0.523097	Osteo	0.523097	DKO_1	B	NA	NA	OLC_2	0.523097	Osteo	0.523097	5019	837	Malignant_7
Set1_ATACTTCGTATCAGCT-1	ATACTTCGTATCAGCT-1	Set1	Sample-04_DJ582M11	DKO	16253	4383	9.54168	0	S	Malignant	1	Malignant	OLC_2	0.698898	Osteo	0.698898	DKO_1	B	NA	NA	OLC_2	0.698898	Osteo	0.698898	4940	814	Malignant_7
Set1_ATACTTCGTCCACATA-1	ATACTTCGTCCACATA-1	Set1	Sample-04_DJ582M11	DKO	1502	691	3.26232	0	S	Neutrophil	2	Neutrophil	NA	NA	NA	NA	DKO_1	B	granulocyte	0.942007	granulocyte	0.942007	granulocyte	0.942007	1144	54	Neutrophil_1
Set1_ATACTTCGTCTGTGGC-1	ATACTTCGTCTGTGGC-1	Set1	Sample-04_DJ582M11	DKO	3451	1045	4.37428	0.0289687	S	Tcell	9	Tcell	NA	NA	NA	NA	DKO_1	B	T_cell	1	T_cell	1	T_cell	1	1540	0	Tcell_0
Set1_ATAGACCAGCCTCATA-1	ATAGACCAGCCTCATA-1	Set1	Sample-04_DJ582M11	DKO	5538	1874	3.41278	0.0180571	S	Macrophage	6	Macrophage	NA	NA	NA	NA	DKO_1	B	monocyte	1	monocyte	1	monocyte	1	0	0	Macrophage_8
Set1_ATAGACCAGGGCAGTT-1	ATAGACCAGGGCAGTT-1	Set1	Sample-04_DJ582M11	DKO	2998	1226	1.26751	0.0333556	G1	Neutrophil	2	Neutrophil	NA	NA	NA	NA	DKO_1	B	granulocyte	0.987502	granulocyte	0.987502	granulocyte	0.987502	1198	52	Neutrophil_1
Set1_ATAGACCAGGTCGTCC-1	ATAGACCAGGTCGTCC-1	Set1	Sample-04_DJ582M11	DKO	21499	4849	7.23721	0	G1	Malignant	1	Malignant	OLC_2	0.696416	Osteo	0.696416	DKO_1	B	NA	NA	OLC_2	0.696416	Osteo	0.696416	4571	619	Malignant_7
Set1_ATAGACCCATCGTCCT-1	ATAGACCCATCGTCCT-1	Set1	Sample-04_DJ582M11	DKO	6904	2075	4.43157	0	G1	Macrophage	3	Macrophage	NA	NA	NA	NA	DKO_1	B	monocyte	1	monocyte	1	monocyte	1	0	0	Macrophage_8
Set1_ATAGACCGTATAATGG-1	ATAGACCGTATAATGG-1	Set1	Sample-04_DJ582M11	DKO	1437	584	1.53097	0.0695894	S	Neutrophil	2	Neutrophil	NA	NA	NA	NA	DKO_1	B	granulocyte	0.758006	granulocyte	0.758006	granulocyte	0.758006	1397	51	Neutrophil_0
Set1_ATAGACCGTTCAGCTA-1	ATAGACCGTTCAGCTA-1	Set1	Sample-04_DJ582M11	DKO	22656	5432	4.39158	0	S	Malignant	1	Malignant	OLC_2	0.610308	Osteo	0.610308	DKO_1	B	NA	NA	OLC_2	0.610308	Osteo	0.610308	4478	649	Malignant_7
Set1_ATAGACCGTTGAGAGC-1	ATAGACCGTTGAGAGC-1	Set1	Sample-04_DJ582M11	DKO	1958	890	7.45659	0.102145	G1	Bcell	10	Bcell	NA	NA	NA	NA	DKO_1	B	immature_B_cell	1	immature_B_cell	1	immature_B_cell	1	1746	0	Bcell_2
Set1_ATAGACCTCTCGTCGT-1	ATAGACCTCTCGTCGT-1	Set1	Sample-04_DJ582M11	DKO	1026	547	3.9961	0	S	Neutrophil	2	Neutrophil	NA	NA	NA	NA	DKO_1	B	basophil	0.636235	basophil	0.636235	basophil	0.636235	1295	78	Neutrophil_1
Set1_ATAGAGAAGTCATTGC-1	ATAGAGAAGTCATTGC-1	Set1	Sample-04_DJ582M11	DKO	4183	1314	4.70954	0	G2M	Macrophage	6	Macrophage	NA	NA	NA	NA	DKO_1	B	monocyte	0.987666	monocyte	0.987666	monocyte	0.987666	0	0	Macrophage_8
Set1_ATAGAGACACGGCGTT-1	ATAGAGACACGGCGTT-1	Set1	Sample-04_DJ582M11	DKO	32515	5643	9.5799	0.00307541	S	Malignant	1	Malignant	OLC_2	0.523135	Osteo	0.523135	DKO_1	B	NA	NA	OLC_2	0.523135	Osteo	0.523135	4375	692	Malignant_7
Set1_ATAGAGACAGATACCT-1	ATAGAGACAGATACCT-1	Set1	Sample-04_DJ582M11	DKO	4985	1556	4.43241	0	G2M	Tcell	9	Tcell	NA	NA	NA	NA	DKO_1	B	T_cell	1	T_cell	1	T_cell	1	1554	0	Tcell_0
Set1_ATAGAGATCAATGCAC-1	ATAGAGATCAATGCAC-1	Set1	Sample-04_DJ582M11	DKO	25530	4188	2.9103	0.00783392	S	Osteoclast	4	Osteoclast	NA	NA	NA	NA	DKO_1	B	hematopoietic_precursor_cell	0.422295	hematopoietic_precursor_cell	0.422295	hematopoietic_precursor_cell	0.422295	1580	122	Osteoclast_5
Set1_ATAGAGATCACTACGA-1	ATAGAGATCACTACGA-1	Set1	Sample-04_DJ582M11	DKO	1610	750	0.621118	0	G1	Neutrophil	2	Neutrophil	NA	NA	NA	NA	DKO_1	B	basophil	0.702421	basophil	0.702421	basophil	0.702421	1522	114	Neutrophil_1
Set1_ATAGAGATCTCGGTAA-1	ATAGAGATCTCGGTAA-1	Set1	Sample-04_DJ582M11	DKO	1594	819	2.07026	0	G2M	Neutrophil	2	Neutrophil	NA	NA	NA	NA	DKO_1	B	granulocyte	0.799036	granulocyte	0.799036	granulocyte	0.799036	1437	43	Neutrophil_1
Set1_ATAGGCTAGACATATG-1	ATAGGCTAGACATATG-1	Set1	Sample-04_DJ582M11	DKO	29888	5445	6.86783	0.0133811	G1	Malignant	1	Malignant	OLC_2	0.512128	Osteo	0.512128	DKO_1	B	NA	NA	OLC_2	0.512128	Osteo	0.512128	5160	837	Malignant_7
Set1_ATAGGCTAGTTCCAGT-1	ATAGGCTAGTTCCAGT-1	Set1	Sample-04_DJ582M11	DKO	4200	1619	3.7619	0	G1	Macrophage	6	Macrophage	NA	NA	NA	NA	DKO_1	B	monocyte	0.944988	monocyte	0.944988	monocyte	0.944988	0	0	Macrophage_5
Set1_ATAGGCTCACCTCGTT-1	ATAGGCTCACCTCGTT-1	Set1	Sample-04_DJ582M11	DKO	15000	4384	4.31914	0.00666533	G1	Malignant	1	Malignant	OLC_2	0.601222	Osteo	0.652216	DKO_1	B	NA	NA	OLC_2	0.601222	Osteo	0.652216	3703	476	Malignant_7
Set1_ATAGGCTCAGACCTGC-1	ATAGGCTCAGACCTGC-1	Set1	Sample-04_DJ582M11	DKO	2054	929	4.42392	0.097229	G2M	Tcell	9	Tcell	NA	NA	NA	NA	DKO_1	B	T_cell	1	T_cell	1	T_cell	1	1446	0	Tcell_0
Set1_ATAGGCTGTTTGACAC-1	ATAGGCTGTTTGACAC-1	Set1	Sample-04_DJ582M11	DKO	1145	599	1.91972	0	G2M	Neutrophil	2	Neutrophil	NA	NA	NA	NA	DKO_1	B	basophil	0.653411	basophil	0.653411	basophil	0.653411	1673	99	Neutrophil_1
Set1_ATAGGCTTCACATCAG-1	ATAGGCTTCACATCAG-1	Set1	Sample-04_DJ582M11	DKO	14007	3289	3.98372	0.0214179	S	Osteoclast	4	Osteoclast	NA	NA	NA	NA	DKO_1	B	promonocyte	0.668468	promonocyte	0.668468	promonocyte	0.668468	1067	64	Osteoclast_4
Set1_ATAGGCTTCGTCGATA-1	ATAGGCTTCGTCGATA-1	Set1	Sample-04_DJ582M11	DKO	1302	639	3.149	0	G1	Neutrophil	2	Neutrophil	NA	NA	NA	NA	DKO_1	B	basophil	0.713199	basophil	0.713199	basophil	0.713199	1401	50	Neutrophil_1
Set1_ATATCCTAGGCCTTGC-1	ATATCCTAGGCCTTGC-1	Set1	Sample-04_DJ582M11	DKO	4581	1413	3.95024	0	G1	Macrophage	6	Macrophage	NA	NA	NA	NA	DKO_1	B	monocyte	1	monocyte	1	monocyte	1	0	0	Macrophage_8
Set1_ATATCCTAGTATCTGC-1	ATATCCTAGTATCTGC-1	Set1	Sample-04_DJ582M11	DKO	6210	2034	3.01127	0.0322061	G2M	Macrophage	6	Macrophage	NA	NA	NA	NA	DKO_1	B	monocyte	1	monocyte	1	monocyte	1	0	0	Macrophage_8
Set1_ATATCCTCACACCTGG-1	ATATCCTCACACCTGG-1	Set1	Sample-04_DJ582M11	DKO	20135	4568	6.0591	0.0148994	G1	Malignant	1	Malignant	OLC_2	0.65104	Osteo	0.65104	DKO_1	B	NA	NA	OLC_2	0.65104	Osteo	0.65104	4375	692	Malignant_7
Set1_ATATCCTCACAGTGAG-1	ATATCCTCACAGTGAG-1	Set1	Sample-04_DJ582M11	DKO	11379	3521	5.00923	0.00878812	S	Malignant	1	Malignant	OLC_2	0.55836	Osteo	0.55836	DKO_1	B	NA	NA	OLC_2	0.55836	Osteo	0.55836	4478	649	Malignant_7
Set1_ATATCCTCAGCAGTTT-1	ATATCCTCAGCAGTTT-1	Set1	Sample-04_DJ582M11	DKO	4962	1287	4.26989	0	G2M	Tcell	9	Tcell	NA	NA	NA	NA	DKO_1	B	T_cell	1	T_cell	1	T_cell	1	1968	21	Tcell_0
Set1_ATATCCTTCGCAGTGC-1	ATATCCTTCGCAGTGC-1	Set1	Sample-04_DJ582M11	DKO	6031	2070	3.39854	0.0165782	G1	Macrophage	3	Macrophage	NA	NA	NA	NA	DKO_1	B	monocyte	1	monocyte	1	monocyte	1	0	0	Macrophage_8
Set1_ATATCCTTCGGAAGGT-1	ATATCCTTCGGAAGGT-1	Set1	Sample-04_DJ582M11	DKO	6333	1887	5.0521	0.0315756	G1	Macrophage	3	Macrophage	NA	NA	NA	NA	DKO_1	B	monocyte	1	monocyte	1	monocyte	1	0	0	Macrophage_8
Set1_ATCACAGCAACCCTAA-1	ATCACAGCAACCCTAA-1	Set1	Sample-04_DJ582M11	DKO	8362	2586	4.93901	0.0358766	G1	Macrophage	3	Macrophage	NA	NA	NA	NA	DKO_1	B	monocyte	1	monocyte	1	monocyte	1	0	0	Macrophage_8
Set1_ATCACAGTCCAACACA-1	ATCACAGTCCAACACA-1	Set1	Sample-04_DJ582M11	DKO	12283	3210	4.07814	0.00814001	G1	Fibroblast	11	Fibroblast	Fibro_5	0.632582	Fibro	0.919468	DKO_1	B	NA	NA	Fibro_5	0.632582	Fibro	0.919468	1522	55	Fibroblast_0
Set1_ATCACGACAAGGTCTT-1	ATCACGACAAGGTCTT-1	Set1	Sample-04_DJ582M11	DKO	9682	2564	4.47222	0.0103284	G1	Macrophage	3	Macrophage	NA	NA	NA	NA	DKO_1	B	monocyte	1	monocyte	1	monocyte	1	0	0	Macrophage_8
Set1_ATCACGACAAGTTCGT-1	ATCACGACAAGTTCGT-1	Set1	Sample-04_DJ582M11	DKO	9549	2520	4.51262	0.0104701	G2M	Osteoclast	4	Osteoclast	NA	NA	NA	NA	DKO_1	B	promonocyte	0.885402	promonocyte	0.885402	promonocyte	0.885402	566	43	Osteoclast_4
Set1_ATCACGACAATCGAAA-1	ATCACGACAATCGAAA-1	Set1	Sample-04_DJ582M11	DKO	25455	4293	3.41387	0.0039285	G2M	Osteoclast	4	Osteoclast	NA	NA	NA	NA	DKO_1	B	promonocyte	0.884579	promonocyte	0.884579	promonocyte	0.884579	1004	50	Osteoclast_6
Set1_ATCACGAGTTCGTACA-1	ATCACGAGTTCGTACA-1	Set1	Sample-04_DJ582M11	DKO	7264	2031	5.14868	0	G1	Macrophage	6	Macrophage	NA	NA	NA	NA	DKO_1	B	monocyte	1	monocyte	1	monocyte	1	0	0	Macrophage_8
Set1_ATCACGATCAGACCTA-1	ATCACGATCAGACCTA-1	Set1	Sample-04_DJ582M11	DKO	18969	4582	5.92514	0.0210859	S	Malignant	1	Malignant	OLC_2	0.803322	Osteo	0.803322	DKO_1	B	NA	NA	OLC_2	0.803322	Osteo	0.803322	4478	649	Malignant_7
Set1_ATCACGATCTTCTCAA-1	ATCACGATCTTCTCAA-1	Set1	Sample-04_DJ582M11	DKO	10300	2700	3.03883	0	S	Macrophage	3	Macrophage	NA	NA	NA	NA	DKO_1	B	monocyte	0.984768	monocyte	0.984768	monocyte	0.984768	0	0	Macrophage_8
Set1_ATCACTTAGTGTTCCA-1	ATCACTTAGTGTTCCA-1	Set1	Sample-04_DJ582M11	DKO	10006	2582	3.59784	0.029982	G1	Macrophage	3	Macrophage	NA	NA	NA	NA	DKO_1	B	monocyte	1	monocyte	1	monocyte	1	0	0	Macrophage_8
Set1_ATCACTTCAAGCGAGT-1	ATCACTTCAAGCGAGT-1	Set1	Sample-04_DJ582M11	DKO	6120	1722	5.29412	0.0326797	G2M	Bcell	10	Bcell	NA	NA	NA	NA	DKO_1	B	immature_B_cell	1	immature_B_cell	1	immature_B_cell	1	1016	0	Bcell_2
Set1_ATCACTTCAAGTTCGT-1	ATCACTTCAAGTTCGT-1	Set1	Sample-04_DJ582M11	DKO	2953	1027	4.97799	0	G1	Bcell	10	Bcell	NA	NA	NA	NA	DKO_1	B	immature_B_cell	0.985192	immature_B_cell	0.985192	immature_B_cell	0.985192	1639	0	Bcell_2
Set1_ATCACTTGTAGTTCCA-1	ATCACTTGTAGTTCCA-1	Set1	Sample-04_DJ582M11	DKO	4359	1613	5.20762	0.022941	G1	Macrophage	6	Macrophage	NA	NA	NA	NA	DKO_1	B	monocyte	1	monocyte	1	monocyte	1	0	0	Macrophage_8
Set1_ATCACTTTCGCCTTGT-1	ATCACTTTCGCCTTGT-1	Set1	Sample-04_DJ582M11	DKO	4604	1545	3.2139	0.0217155	G1	Fibroblast	11	Fibroblast	Fibro_4	0.429116	Fibro	0.901383	DKO_1	B	NA	NA	Fibro_4	0.429116	Fibro	0.901383	1522	55	Fibroblast_0
Set1_ATCACTTTCTTTGCTA-1	ATCACTTTCTTTGCTA-1	Set1	Sample-04_DJ582M11	DKO	5624	1243	0.871266	0.0177809	G2M	Neutrophil	2	Neutrophil	NA	NA	NA	NA	DKO_1	B	granulocyte	0.804254	granulocyte	0.804254	granulocyte	0.804254	1061	62	Neutrophil_2
Set1_ATCAGGTAGATTGCGG-1	ATCAGGTAGATTGCGG-1	Set1	Sample-04_DJ582M11	DKO	7722	2327	6.78581	0.01295	G1	Macrophage	3	Macrophage	NA	NA	NA	NA	DKO_1	B	monocyte	1	monocyte	1	monocyte	1	0	0	Macrophage_8
Set1_ATCAGGTAGCCTCCAG-1	ATCAGGTAGCCTCCAG-1	Set1	Sample-04_DJ582M11	DKO	10198	2779	7.39361	0	S	Osteoclast	4	Osteoclast	NA	NA	NA	NA	DKO_1	B	promonocyte	0.640074	promonocyte	0.640074	promonocyte	0.640074	1479	57	Osteoclast_4
Set1_ATCAGGTAGGAAGAAC-1	ATCAGGTAGGAAGAAC-1	Set1	Sample-04_DJ582M11	DKO	20600	3872	6.1068	0.00970874	G1	Osteoclast	4	Osteoclast	NA	NA	NA	NA	DKO_1	B	hematopoietic_precursor_cell	0.528577	hematopoietic_precursor_cell	0.528577	hematopoietic_precursor_cell	0.528577	1067	64	Osteoclast_5
Set1_ATCAGGTCACACCGAC-1	ATCAGGTCACACCGAC-1	Set1	Sample-04_DJ582M11	DKO	1463	658	2.66576	0	G1	Neutrophil	2	Neutrophil	NA	NA	NA	NA	DKO_1	B	granulocyte	0.95139	granulocyte	0.95139	granulocyte	0.95139	1278	52	Neutrophil_0
Set1_ATCAGGTGTATGCAAA-1	ATCAGGTGTATGCAAA-1	Set1	Sample-04_DJ582M11	DKO	1307	569	0.6886	0	G2M	Neutrophil	2	Neutrophil	NA	NA	NA	NA	DKO_1	B	granulocyte	0.86052	granulocyte	0.86052	granulocyte	0.86052	1436	84	Neutrophil_0
Set1_ATCAGGTGTGCCTAAT-1	ATCAGGTGTGCCTAAT-1	Set1	Sample-04_DJ582M11	DKO	2882	911	5.68852	0.0693722	G1	Tcell	9	Tcell	NA	NA	NA	NA	DKO_1	B	T_cell	1	T_cell	1	T_cell	1	1571	0	Tcell_0
Set1_ATCAGGTTCCTCACGT-1	ATCAGGTTCCTCACGT-1	Set1	Sample-04_DJ582M11	DKO	3763	1309	4.3848	0.0265745	G1	Bcell	10	Bcell	NA	NA	NA	NA	DKO_1	B	immature_B_cell	0.984801	immature_B_cell	0.984801	immature_B_cell	0.984801	1914	0	Bcell_2
Set1_ATCATTCAGTAGTCCT-1	ATCATTCAGTAGTCCT-1	Set1	Sample-04_DJ582M11	DKO	1864	890	5.04292	0	G1	Neutrophil	2	Neutrophil	NA	NA	NA	NA	DKO_1	B	granulocyte	0.723941	granulocyte	0.723941	granulocyte	0.723941	1461	73	Neutrophil_1
Set1_ATCATTCCACTTGAGT-1	ATCATTCCACTTGAGT-1	Set1	Sample-04_DJ582M11	DKO	6284	2489	2.89532	0	S	Malignant	7	Malignant	OLC_2	0.738355	Osteo	0.820533	DKO_1	B	NA	NA	OLC_2	0.738355	Osteo	0.820533	4059	446	Malignant_4
Set1_ATCATTCGTACAACGG-1	ATCATTCGTACAACGG-1	Set1	Sample-04_DJ582M11	DKO	1017	550	1.57325	0	G1	Neutrophil	2	Neutrophil	NA	NA	NA	NA	DKO_1	B	granulocyte	0.56221	granulocyte	0.56221	granulocyte	0.56221	1401	50	Neutrophil_1
Set1_ATCCACCAGGCCTAGA-1	ATCCACCAGGCCTAGA-1	Set1	Sample-04_DJ582M11	DKO	4130	1435	3.80053	0.0242072	G1	Macrophage	6	Macrophage	NA	NA	NA	NA	DKO_1	B	monocyte	1	monocyte	1	monocyte	1	0	0	Macrophage_8
Set1_ATCCACCCAAGTGGAC-1	ATCCACCCAAGTGGAC-1	Set1	Sample-04_DJ582M11	DKO	1753	699	6.84541	0	G2M	Bcell	10	Bcell	NA	NA	NA	NA	DKO_1	B	immature_B_cell	0.9798	immature_B_cell	0.9798	immature_B_cell	0.9798	1746	0	Bcell_0
Set1_ATCCACCCAATCCTAG-1	ATCCACCCAATCCTAG-1	Set1	Sample-04_DJ582M11	DKO	9117	2553	2.04014	0.021937	G2M	Neutrophil	6	Macrophage	NA	NA	NA	NA	DKO_1	B	monocyte	0.981739	monocyte	0.981739	monocyte	0.981739	0	0	Macrophage_8
Set1_ATCCACCCAGAGTAAT-1	ATCCACCCAGAGTAAT-1	Set1	Sample-04_DJ582M11	DKO	1545	698	1.10032	0.0647249	G1	Neutrophil	2	Neutrophil	NA	NA	NA	NA	DKO_1	B	granulocyte	0.944892	granulocyte	0.944892	granulocyte	0.944892	1632	55	Neutrophil_1
Set1_ATCCACCGTCTCTCCA-1	ATCCACCGTCTCTCCA-1	Set1	Sample-04_DJ582M11	DKO	33711	5035	3.19471	19.714	G2M	Osteoclast	4	Osteoclast	NA	NA	NA	NA	DKO_1	B	hematopoietic_precursor_cell	0.405571	hematopoietic_precursor_cell	0.405571	hematopoietic_precursor_cell	0.405571	1016	62	Osteoclast_4
Set1_ATCCACCGTGCGTTTA-1	ATCCACCGTGCGTTTA-1	Set1	Sample-04_DJ582M11	DKO	4916	2198	4.63792	0	G1	Endothelial	5	Endothelial	EC_arteriolar	0.988798	Vascular	1	DKO_1	B	NA	NA	EC_arteriolar	0.988798	Vascular	1	2621	94	Endothelial_8
Set1_ATCCACCTCACGAACT-1	ATCCACCTCACGAACT-1	Set1	Sample-04_DJ582M11	DKO	21986	5164	7.09055	0.00909628	G1	Malignant	1	Malignant	OLC_2	0.608123	Osteo	0.608123	DKO_1	B	NA	NA	OLC_2	0.608123	Osteo	0.608123	5043	959	Malignant_7
Set1_ATCCACCTCGCCTAGG-1	ATCCACCTCGCCTAGG-1	Set1	Sample-04_DJ582M11	DKO	1026	539	2.43191	0.0972763	G1	Neutrophil	2	Neutrophil	NA	NA	NA	NA	DKO_1	B	basophil	0.618639	basophil	0.618639	basophil	0.618639	1183	57	Neutrophil_1
Set1_ATCCACCTCTCTTAAC-1	ATCCACCTCTCTTAAC-1	Set1	Sample-04_DJ582M11	DKO	12349	2870	3.22293	0.0161956	G1	Macrophage	4	Osteoclast	NA	NA	NA	NA	DKO_1	B	monocyte	0.522027	monocyte	0.522027	monocyte	0.522027	586	0	Osteoclast_4
Set1_ATCCATTAGCGCACAA-1	ATCCATTAGCGCACAA-1	Set1	Sample-04_DJ582M11	DKO	5472	2316	4.02047	0.0182749	G1	Endothelial	5	Endothelial	EC_arterial	0.933568	Vascular	1	DKO_1	B	NA	NA	EC_arterial	0.933568	Vascular	1	2115	91	Endothelial_2
Set1_ATCCATTAGTAGCATA-1	ATCCATTAGTAGCATA-1	Set1	Sample-04_DJ582M11	DKO	10721	2757	3.50681	0.00932662	G1	Macrophage	4	Osteoclast	NA	NA	NA	NA	DKO_1	B	monocyte	0.975117	monocyte	0.975117	monocyte	0.975117	278	0	Osteoclast_4
Set1_ATCCATTCAACTGAAA-1	ATCCATTCAACTGAAA-1	Set1	Sample-04_DJ582M11	DKO	12184	3847	5.33311	0.0246144	G1	Malignant	7	Malignant	OLC_2	0.824009	Osteo	0.985724	DKO_1	B	NA	NA	OLC_2	0.824009	Osteo	0.985724	4059	446	Malignant_4
Set1_ATCCATTCACCAGTTA-1	ATCCATTCACCAGTTA-1	Set1	Sample-04_DJ582M11	DKO	1473	765	2.51188	0	S	Neutrophil	2	Neutrophil	NA	NA	NA	NA	DKO_1	B	granulocyte	0.584397	granulocyte	0.584397	granulocyte	0.584397	1437	43	Neutrophil_1
Set1_ATCCATTGTAACACCT-1	ATCCATTGTAACACCT-1	Set1	Sample-04_DJ582M11	DKO	1007	560	3.37637	0	G1	Neutrophil	2	Neutrophil	NA	NA	NA	NA	DKO_1	B	basophil	0.679575	basophil	0.679575	basophil	0.679575	1673	99	Neutrophil_1
Set1_ATCCATTGTACTGAGG-1	ATCCATTGTACTGAGG-1	Set1	Sample-04_DJ582M11	DKO	1345	663	1.18959	0	G1	Neutrophil	2	Neutrophil	NA	NA	NA	NA	DKO_1	B	basophil	0.696112	basophil	0.696112	basophil	0.696112	1437	43	Neutrophil_1
Set1_ATCCATTGTTCTTGTT-1	ATCCATTGTTCTTGTT-1	Set1	Sample-04_DJ582M11	DKO	1714	745	4.43407	0.0583431	G1	Bcell	10	Bcell	NA	NA	NA	NA	DKO_1	B	immature_B_cell	0.984863	immature_B_cell	0.984863	immature_B_cell	0.984863	2202	282	Bcell_0
Set1_ATCCATTTCAAGCCTA-1	ATCCATTTCAAGCCTA-1	Set1	Sample-04_DJ582M11	DKO	1110	681	8.10811	0.0900901	S	Malignant	8	Malignant	OLC_2	0.765838	Osteo	0.788868	DKO_1	B	NA	NA	OLC_2	0.765838	Osteo	0.788868	3554	350	Malignant_4
Set1_ATCCATTTCAGGGATG-1	ATCCATTTCAGGGATG-1	Set1	Sample-04_DJ582M11	DKO	14041	3124	3.13346	0.00712149	G2M	Osteoclast	4	Osteoclast	NA	NA	NA	NA	DKO_1	B	promonocyte	0.375405	promonocyte	0.375405	promonocyte	0.375405	1067	64	Osteoclast_4
Set1_ATCCCTGCATGGAACG-1	ATCCCTGCATGGAACG-1	Set1	Sample-04_DJ582M11	DKO	1726	951	3.65006	0.0579374	G1	Tcell	9	Tcell	NA	NA	NA	NA	DKO_1	B	T_cell	1	T_cell	1	T_cell	1	1441	0	Tcell_9
Set1_ATCCCTGGTACCTAGT-1	ATCCCTGGTACCTAGT-1	Set1	Sample-04_DJ582M11	DKO	2144	883	5.50373	0	G1	Bcell	10	Bcell	NA	NA	NA	NA	DKO_1	B	immature_B_cell	0.986162	immature_B_cell	0.986162	immature_B_cell	0.986162	1580	0	Bcell_2
Set1_ATCCCTGGTCAACGCC-1	ATCCCTGGTCAACGCC-1	Set1	Sample-04_DJ582M11	DKO	28012	4815	2.95231	0.0071398	G2M	Osteoclast	4	Osteoclast	NA	NA	NA	NA	DKO_1	B	promonocyte	0.887179	promonocyte	0.887179	promonocyte	0.887179	1004	50	Osteoclast_6
Set1_ATCCCTGGTGTTGCCG-1	ATCCCTGGTGTTGCCG-1	Set1	Sample-04_DJ582M11	DKO	2244	707	4.45633	0.0445633	G2M	Tcell	9	Tcell	NA	NA	NA	NA	DKO_1	B	T_cell	0.985934	T_cell	0.985934	T_cell	0.985934	1241	0	Tcell_0
Set1_ATCCCTGTCAGCGCGT-1	ATCCCTGTCAGCGCGT-1	Set1	Sample-04_DJ582M11	DKO	11315	3511	5.28502	0	S	Malignant	7	Malignant	OLC_2	0.722493	Osteo	0.722493	DKO_1	B	NA	NA	OLC_2	0.722493	Osteo	0.722493	4059	446	Malignant_4
Set1_ATCCCTGTCGCAATGT-1	ATCCCTGTCGCAATGT-1	Set1	Sample-04_DJ582M11	DKO	1026	574	2.72904	0	G2M	Neutrophil	2	Neutrophil	NA	NA	NA	NA	DKO_1	B	basophil	0.580815	basophil	0.580815	basophil	0.580815	1765	53	Neutrophil_1
Set1_ATCCGTCAGAAGGCTC-1	ATCCGTCAGAAGGCTC-1	Set1	Sample-04_DJ582M11	DKO	20928	4784	10.0191	0.00955566	G1	Malignant	1	Malignant	OLC_2	0.680972	Osteo	0.680972	DKO_1	B	NA	NA	OLC_2	0.680972	Osteo	0.680972	5262	1054	Malignant_7
Set1_ATCCGTCAGAGAGCAA-1	ATCCGTCAGAGAGCAA-1	Set1	Sample-04_DJ582M11	DKO	33170	4980	6.32499	0.00602954	G1	Osteoclast	4	Osteoclast	NA	NA	NA	NA	DKO_1	B	hematopoietic_precursor_cell	0.735786	hematopoietic_precursor_cell	0.735786	hematopoietic_precursor_cell	0.735786	1199	67	Osteoclast_5
Set1_ATCCGTCAGCGTGCTC-1	ATCCGTCAGCGTGCTC-1	Set1	Sample-04_DJ582M11	DKO	4301	1430	2.46397	0.04649	G1	Neutrophil	2	Neutrophil	NA	NA	NA	NA	DKO_1	B	granulocyte	0.92823	granulocyte	0.92823	granulocyte	0.92823	1333	55	Neutrophil_1
Set1_ATCCGTCCAAACCATC-1	ATCCGTCCAAACCATC-1	Set1	Sample-04_DJ582M11	DKO	1985	914	6.85139	0.151134	S	Bcell	10	Bcell	NA	NA	NA	NA	DKO_1	B	immature_B_cell	1	immature_B_cell	1	immature_B_cell	1	1896	0	Bcell_2
Set1_ATCCGTCTCAGACATC-1	ATCCGTCTCAGACATC-1	Set1	Sample-04_DJ582M11	DKO	2055	963	3.98833	0.0972763	S	Tcell	9	Tcell	NA	NA	NA	NA	DKO_1	B	T_cell	1	T_cell	1	T_cell	1	1560	165	Tcell_0
Set1_ATCCTATAGCCTATCA-1	ATCCTATAGCCTATCA-1	Set1	Sample-04_DJ582M11	DKO	1335	627	1.72285	0	G2M	Neutrophil	2	Neutrophil	NA	NA	NA	NA	DKO_1	B	granulocyte	0.866566	granulocyte	0.866566	granulocyte	0.866566	1023	51	Neutrophil_1
Set1_ATCCTATAGCGTTCCG-1	ATCCTATAGCGTTCCG-1	Set1	Sample-04_DJ582M11	DKO	5343	1689	5.12629	0.0187091	G1	Macrophage	3	Macrophage	NA	NA	NA	NA	DKO_1	B	monocyte	0.988705	monocyte	0.988705	monocyte	0.988705	0	0	Macrophage_8
Set1_ATCCTATCACGCGCTA-1	ATCCTATCACGCGCTA-1	Set1	Sample-04_DJ582M11	DKO	8577	2650	4.41879	0	G1	Macrophage	4	Osteoclast	NA	NA	NA	NA	DKO_1	B	monocyte	0.97256	monocyte	0.97256	monocyte	0.97256	602	51	Osteoclast_4
Set1_ATCCTATCACTATCCC-1	ATCCTATCACTATCCC-1	Set1	Sample-04_DJ582M11	DKO	1393	646	2.22541	0	S	Neutrophil	2	Neutrophil	NA	NA	NA	NA	DKO_1	B	granulocyte	0.74558	granulocyte	0.74558	granulocyte	0.74558	1397	51	Neutrophil_1
Set1_ATCCTATCATTGAGCT-1	ATCCTATCATTGAGCT-1	Set1	Sample-04_DJ582M11	DKO	16575	3795	1.74962	0.00603318	S	Osteoclast	4	Osteoclast	NA	NA	NA	NA	DKO_1	B	late_pro_B_cell	0.44132	late_pro_B_cell	0.44132	late_pro_B_cell	0.44132	1067	64	Osteoclast_4
Set1_ATCCTATGTGTCACAT-1	ATCCTATGTGTCACAT-1	Set1	Sample-04_DJ582M11	DKO	2640	849	0.416667	0.0378788	G1	Neutrophil	2	Neutrophil	NA	NA	NA	NA	DKO_1	B	granulocyte	1	granulocyte	1	granulocyte	1	1333	55	Neutrophil_2
Set1_ATCCTATGTTTATGCG-1	ATCCTATGTTTATGCG-1	Set1	Sample-04_DJ582M11	DKO	5310	2353	10.2072	0.0188324	G1	Malignant	1	Malignant	OLC_2	0.662607	Osteo	0.662607	DKO_1	B	NA	NA	OLC_2	0.662607	Osteo	0.662607	4400	705	Malignant_7
Set1_ATCCTATTCCATTCGC-1	ATCCTATTCCATTCGC-1	Set1	Sample-04_DJ582M11	DKO	1477	684	3.92688	0	G1	Neutrophil	2	Neutrophil	NA	NA	NA	NA	DKO_1	B	granulocyte	0.86353	granulocyte	0.86353	granulocyte	0.86353	1295	78	Neutrophil_1
Set1_ATCGATGAGGTTAAAC-1	ATCGATGAGGTTAAAC-1	Set1	Sample-04_DJ582M11	DKO	22077	4035	2.60905	0.0090592	G2M	Osteoclast	4	Osteoclast	NA	NA	NA	NA	DKO_1	B	promonocyte	0.906456	promonocyte	0.906456	promonocyte	0.906456	1004	50	Osteoclast_6
Set1_ATCGATGGTACGGCAA-1	ATCGATGGTACGGCAA-1	Set1	Sample-04_DJ582M11	DKO	24358	4732	6.75726	0.00410526	G1	Malignant	1	Malignant	OLC_2	0.706453	Osteo	0.706453	DKO_1	B	NA	NA	OLC_2	0.706453	Osteo	0.706453	4429	610	Malignant_7
Set1_ATCGATGGTGACTGTT-1	ATCGATGGTGACTGTT-1	Set1	Sample-04_DJ582M11	DKO	1041	543	3.65034	0	S	Neutrophil	2	Neutrophil	NA	NA	NA	NA	DKO_1	B	basophil	0.744168	basophil	0.744168	basophil	0.744168	1909	62	Neutrophil_1
Set1_ATCGATGTCAAACCCA-1	ATCGATGTCAAACCCA-1	Set1	Sample-04_DJ582M11	DKO	2777	1495	8.71444	0.0720202	G1	Endothelial	5	Endothelial	EC_arteriolar	0.987074	Vascular	1	DKO_1	B	NA	NA	EC_arteriolar	0.987074	Vascular	1	2115	91	Endothelial_7
Set1_ATCGATGTCGTGACTA-1	ATCGATGTCGTGACTA-1	Set1	Sample-04_DJ582M11	DKO	1182	616	1.94421	0	S	Neutrophil	2	Neutrophil	NA	NA	NA	NA	DKO_1	B	granulocyte	0.760929	granulocyte	0.760929	granulocyte	0.760929	1184	78	Neutrophil_0
Set1_ATCGCCTCAAACACGG-1	ATCGCCTCAAACACGG-1	Set1	Sample-04_DJ582M11	DKO	2575	949	5.35714	0.0388199	G2M	Bcell	10	Bcell	NA	NA	NA	NA	DKO_1	B	immature_B_cell	1	immature_B_cell	1	immature_B_cell	1	1746	0	Bcell_2
Set1_ATCGCCTTCTCTCTTC-1	ATCGCCTTCTCTCTTC-1	Set1	Sample-04_DJ582M11	DKO	1288	671	1.31988	0.0776398	G2M	Neutrophil	2	Neutrophil	NA	NA	NA	NA	DKO_1	B	granulocyte	0.845328	granulocyte	0.845328	granulocyte	0.845328	1106	53	Neutrophil_0
Set1_ATCGGATAGTCCCGGT-1	ATCGGATAGTCCCGGT-1	Set1	Sample-04_DJ582M11	DKO	2527	865	4.03641	0	G2M	Bcell	10	Bcell	NA	NA	NA	NA	DKO_1	B	immature_B_cell	0.983952	immature_B_cell	0.983952	immature_B_cell	0.983952	1920	0	Bcell_2
Set1_ATCGGATCAAGAGGTC-1	ATCGGATCAAGAGGTC-1	Set1	Sample-04_DJ582M11	DKO	5520	2037	11.4312	0	G1	Malignant	7	Malignant	OLC_2	0.752181	Osteo	0.934134	DKO_1	B	NA	NA	OLC_2	0.752181	Osteo	0.934134	3879	546	Malignant_4
Set1_ATCGGATCATGGACAG-1	ATCGGATCATGGACAG-1	Set1	Sample-04_DJ582M11	DKO	55826	6145	2.68866	0.0161212	G2M	Osteoclast	4	Osteoclast	NA	NA	NA	NA	DKO_1	B	late_pro_B_cell	0.457627	late_pro_B_cell	0.457627	late_pro_B_cell	0.457627	1888	58	Osteoclast_6
Set1_ATCGGATGTATGCAAA-1	ATCGGATGTATGCAAA-1	Set1	Sample-04_DJ582M11	DKO	2029	779	6.05911	0	S	Bcell	10	Bcell	NA	NA	NA	NA	DKO_1	B	immature_B_cell	0.981661	immature_B_cell	0.981661	immature_B_cell	0.981661	1413	0	Bcell_2
Set1_ATCGGATGTCACTCAA-1	ATCGGATGTCACTCAA-1	Set1	Sample-04_DJ582M11	DKO	1208	560	1.65426	0	S	Neutrophil	2	Neutrophil	NA	NA	NA	NA	DKO_1	B	basophil	0.762641	basophil	0.762641	basophil	0.762641	1571	135	Neutrophil_1
Set1_ATCGGATGTGGCTTGC-1	ATCGGATGTGGCTTGC-1	Set1	Sample-04_DJ582M11	DKO	1249	630	10.6485	0	G2M	Tcell	9	Tcell	NA	NA	NA	NA	DKO_1	B	T_cell	1	T_cell	1	T_cell	1	1228	0	Tcell_0
Set1_ATCGGATGTTATCTTC-1	ATCGGATGTTATCTTC-1	Set1	Sample-04_DJ582M11	DKO	1195	603	1.50628	0	S	Neutrophil	2	Neutrophil	NA	NA	NA	NA	DKO_1	B	granulocyte	0.85637	granulocyte	0.85637	granulocyte	0.85637	1620	52	Neutrophil_0
Set1_ATCGGATTCAGTGCGC-1	ATCGGATTCAGTGCGC-1	Set1	Sample-04_DJ582M11	DKO	2239	1023	2.00983	0	G1	Neutrophil	2	Neutrophil	NA	NA	NA	NA	DKO_1	B	granulocyte	0.743199	granulocyte	0.743199	granulocyte	0.743199	1522	114	Neutrophil_1
Set1_ATCGGATTCGCAATGT-1	ATCGGATTCGCAATGT-1	Set1	Sample-04_DJ582M11	DKO	9680	2991	10.155	0.0309917	G1	Malignant	1	Malignant	OLC_2	0.498238	Fibro	0.501762	DKO_1	B	NA	NA	OLC_2	0.498238	Fibro	0.501762	4647	1032	Malignant_7
Set1_ATCGGATTCGCAATTG-1	ATCGGATTCGCAATTG-1	Set1	Sample-04_DJ582M11	DKO	20174	4613	5.20968	0	G1	Malignant	1	Malignant	Fibro_1	0.529496	Fibro	0.53571	DKO_1	B	NA	NA	Fibro_1	0.529496	Fibro	0.53571	4375	692	Malignant_7
Set1_ATCGGATTCGCGGACT-1	ATCGGATTCGCGGACT-1	Set1	Sample-04_DJ582M11	DKO	1074	482	5.21415	0	G1	Neutrophil	2	Neutrophil	NA	NA	NA	NA	DKO_1	B	granulocyte	0.952614	granulocyte	0.952614	granulocyte	0.952614	1393	43	Neutrophil_0
Set1_ATCGGCGAGCGCTGCT-1	ATCGGCGAGCGCTGCT-1	Set1	Sample-04_DJ582M11	DKO	1508	526	3.5809	0.132626	G2M	Neutrophil	2	Neutrophil	NA	NA	NA	NA	DKO_1	B	granulocyte	1	granulocyte	1	granulocyte	1	1295	78	Neutrophil_0
Set1_ATCGGCGCATCGGAGA-1	ATCGGCGCATCGGAGA-1	Set1	Sample-04_DJ582M11	DKO	7113	2154	4.28792	0	G1	Macrophage	3	Macrophage	NA	NA	NA	NA	DKO_1	B	monocyte	1	monocyte	1	monocyte	1	0	0	Macrophage_8
Set1_ATCGGCGTCTGATGGT-1	ATCGGCGTCTGATGGT-1	Set1	Sample-04_DJ582M11	DKO	1863	684	1.50295	0	G1	Neutrophil	2	Neutrophil	NA	NA	NA	NA	DKO_1	B	granulocyte	1	granulocyte	1	granulocyte	1	1430	55	Neutrophil_0
Set1_ATCGTAGCATACTGTG-1	ATCGTAGCATACTGTG-1	Set1	Sample-04_DJ582M11	DKO	12193	3044	6.60215	0	G2M	Osteoclast	4	Osteoclast	NA	NA	NA	NA	DKO_1	B	late_pro_B_cell	0.393482	late_pro_B_cell	0.393482	late_pro_B_cell	0.393482	1004	50	Osteoclast_4
Set1_ATCGTAGGTAGAGTTA-1	ATCGTAGGTAGAGTTA-1	Set1	Sample-04_DJ582M11	DKO	8513	2286	2.36109	0.0117467	G1	Macrophage	6	Macrophage	NA	NA	NA	NA	DKO_1	B	monocyte	1	monocyte	1	monocyte	1	0	0	Macrophage_8
Set1_ATCGTAGGTTTCGTGA-1	ATCGTAGGTTTCGTGA-1	Set1	Sample-04_DJ582M11	DKO	1072	566	1.21269	0.0932836	G1	Neutrophil	2	Neutrophil	NA	NA	NA	NA	DKO_1	B	basophil	0.613877	basophil	0.613877	basophil	0.613877	1217	61	Neutrophil_0
Set1_ATCGTAGGTTTGGGTT-1	ATCGTAGGTTTGGGTT-1	Set1	Sample-04_DJ582M11	DKO	35781	5256	3.25592	0.0139739	G2M	Osteoclast	4	Osteoclast	NA	NA	NA	NA	DKO_1	B	late_pro_B_cell	0.38514	late_pro_B_cell	0.38514	late_pro_B_cell	0.38514	1199	67	Osteoclast_6
Set1_ATCGTCCAGACAAGCC-1	ATCGTCCAGACAAGCC-1	Set1	Sample-04_DJ582M11	DKO	6715	1975	3.11197	0	G1	Macrophage	6	Macrophage	NA	NA	NA	NA	DKO_1	B	monocyte	1	monocyte	1	monocyte	1	0	0	Macrophage_8
Set1_ATCGTCCAGTCAGCGA-1	ATCGTCCAGTCAGCGA-1	Set1	Sample-04_DJ582M11	DKO	22727	4883	5.67557	0.00439967	G1	Malignant	1	Malignant	OLC_2	0.636188	Osteo	0.636188	DKO_1	B	NA	NA	OLC_2	0.636188	Osteo	0.636188	5160	837	Malignant_7
Set1_ATCGTCCGTACTGGGA-1	ATCGTCCGTACTGGGA-1	Set1	Sample-04_DJ582M11	DKO	12291	2851	3.62838	0	S	Osteoclast	4	Osteoclast	NA	NA	NA	NA	DKO_1	B	promonocyte	0.554334	promonocyte	0.554334	promonocyte	0.554334	812	57	Osteoclast_4
Set1_ATCGTCCGTATGAGAT-1	ATCGTCCGTATGAGAT-1	Set1	Sample-04_DJ582M11	DKO	22648	4581	3.22766	0.0044154	G2M	Osteoclast	4	Osteoclast	NA	NA	NA	NA	DKO_1	B	promonocyte	0.893799	promonocyte	0.893799	promonocyte	0.893799	1004	50	Osteoclast_6
Set1_ATCGTCCGTCTCAGAT-1	ATCGTCCGTCTCAGAT-1	Set1	Sample-04_DJ582M11	DKO	14536	3970	4.5811	0.00687853	G1	Malignant	1	Malignant	OLC_2	0.82905	Osteo	0.82905	DKO_1	B	NA	NA	OLC_2	0.82905	Osteo	0.82905	3703	476	Malignant_7
Set1_ATCGTCCGTTCTCCAC-1	ATCGTCCGTTCTCCAC-1	Set1	Sample-04_DJ582M11	DKO	1199	551	3.0859	0.250209	G2M	Neutrophil	2	Neutrophil	NA	NA	NA	NA	DKO_1	B	granulocyte	0.805595	granulocyte	0.805595	granulocyte	0.805595	1108	99	Neutrophil_0
Set1_ATCGTGAAGCACCGAA-1	ATCGTGAAGCACCGAA-1	Set1	Sample-04_DJ582M11	DKO	1670	824	2.81437	0	G1	Macrophage	6	Macrophage	NA	NA	NA	NA	DKO_1	B	monocyte	1	monocyte	1	monocyte	1	0	0	Macrophage_11
Set1_ATCGTGACATCCGCGA-1	ATCGTGACATCCGCGA-1	Set1	Sample-04_DJ582M11	DKO	1363	699	4.69552	0.146735	G2M	Tcell	9	Tcell	NA	NA	NA	NA	DKO_1	B	T_cell	1	T_cell	1	T_cell	1	1276	0	Tcell_6
Set1_ATCGTGACATGGTACT-1	ATCGTGACATGGTACT-1	Set1	Sample-04_DJ582M11	DKO	1138	565	0.615114	0	S	Neutrophil	2	Neutrophil	NA	NA	NA	NA	DKO_1	B	granulocyte	0.614068	granulocyte	0.614068	granulocyte	0.614068	1023	51	Neutrophil_1
Set1_ATCGTGACATTCATCT-1	ATCGTGACATTCATCT-1	Set1	Sample-04_DJ582M11	DKO	1209	579	2.48139	0	G2M	Neutrophil	2	Neutrophil	NA	NA	NA	NA	DKO_1	B	granulocyte	0.730344	granulocyte	0.730344	granulocyte	0.730344	1224	46	Neutrophil_1
Set1_ATCGTGATCCGTGGGT-1	ATCGTGATCCGTGGGT-1	Set1	Sample-04_DJ582M11	DKO	13049	3893	6.38363	0.0153268	G1	Malignant	1	Malignant	Fibro_1	0.548867	Fibro	0.583478	DKO_1	B	NA	NA	Fibro_1	0.548867	Fibro	0.583478	4375	692	Malignant_7
Set1_ATCTCTAAGCGGTAAC-1	ATCTCTAAGCGGTAAC-1	Set1	Sample-04_DJ582M11	DKO	28880	5361	7.34765	0.0034626	G1	Malignant	1	Malignant	OLC_2	0.826066	Osteo	0.826066	DKO_1	B	NA	NA	OLC_2	0.826066	Osteo	0.826066	5037	971	Malignant_7
Set1_ATCTCTAAGTGACACG-1	ATCTCTAAGTGACACG-1	Set1	Sample-04_DJ582M11	DKO	1436	647	2.6444	0.0695894	G1	Neutrophil	2	Neutrophil	NA	NA	NA	NA	DKO_1	B	granulocyte	0.941691	granulocyte	0.941691	granulocyte	0.941691	1461	76	Neutrophil_0
Set1_ATCTCTAAGTTTCTTC-1	ATCTCTAAGTTTCTTC-1	Set1	Sample-04_DJ582M11	DKO	1035	493	0.57971	0.0966184	G1	Neutrophil	2	Neutrophil	NA	NA	NA	NA	DKO_1	B	granulocyte	0.870278	granulocyte	0.870278	granulocyte	0.870278	1673	99	Neutrophil_0
Set1_ATCTCTAGTCGGCTAC-1	ATCTCTAGTCGGCTAC-1	Set1	Sample-04_DJ582M11	DKO	9581	2838	4.83248	0.0104373	G1	Macrophage	3	Macrophage	NA	NA	NA	NA	DKO_1	B	monocyte	1	monocyte	1	monocyte	1	0	0	Macrophage_8
Set1_ATCTCTATCCCATAAG-1	ATCTCTATCCCATAAG-1	Set1	Sample-04_DJ582M11	DKO	6914	2585	4.16426	0	G1	Unclassified	7	Malignant	NA	NA	NA	NA	DKO_1	B	NA	NA	NA	NA	NA	NA	977	51	Malignant_4
Set1_ATCTCTATCGTGTGAT-1	ATCTCTATCGTGTGAT-1	Set1	Sample-04_DJ582M11	DKO	1397	607	1.78955	0	G1	Neutrophil	2	Neutrophil	NA	NA	NA	NA	DKO_1	B	granulocyte	0.785552	granulocyte	0.785552	granulocyte	0.785552	1278	52	Neutrophil_0
Set1_ATCTCTATCTTAGCCC-1	ATCTCTATCTTAGCCC-1	Set1	Sample-04_DJ582M11	DKO	36511	5434	5.11051	0.0136938	G2M	Osteoclast	4	Osteoclast	NA	NA	NA	NA	DKO_1	B	late_pro_B_cell	0.458432	late_pro_B_cell	0.458432	late_pro_B_cell	0.458432	1479	57	Osteoclast_6
Set1_ATCTTCAAGATTGAGT-1	ATCTTCAAGATTGAGT-1	Set1	Sample-04_DJ582M11	DKO	6335	1900	6.31413	0	G1	Macrophage	6	Macrophage	NA	NA	NA	NA	DKO_1	B	monocyte	1	monocyte	1	monocyte	1	0	0	Macrophage_8
Set1_ATCTTCAAGTCGCCCA-1	ATCTTCAAGTCGCCCA-1	Set1	Sample-04_DJ582M11	DKO	1715	718	2.21574	0.058309	G1	Neutrophil	2	Neutrophil	NA	NA	NA	NA	DKO_1	B	granulocyte	1	granulocyte	1	granulocyte	1	1183	57	Neutrophil_0
Set1_ATCTTCACAAGCTGTT-1	ATCTTCACAAGCTGTT-1	Set1	Sample-04_DJ582M11	DKO	1776	701	0.788288	0.0563063	G2M	Neutrophil	2	Neutrophil	NA	NA	NA	NA	DKO_1	B	granulocyte	0.985303	granulocyte	0.985303	granulocyte	0.985303	1362	103	Neutrophil_0
Set1_ATCTTCACACTACCGG-1	ATCTTCACACTACCGG-1	Set1	Sample-04_DJ582M11	DKO	4458	1936	4.57604	0	G1	Fibroblast	11	Fibroblast	Fibro_1	1	Fibro	1	DKO_1	B	NA	NA	Fibro_1	1	Fibro	1	2095	56	Fibroblast_3
Set1_ATCTTCAGTAGCGCTC-1	ATCTTCAGTAGCGCTC-1	Set1	Sample-04_DJ582M11	DKO	15764	3924	5.30255	0.0190283	G1	Macrophage	3	Macrophage	NA	NA	NA	NA	DKO_1	B	monocyte	1	monocyte	1	monocyte	1	0	0	Macrophage_8
Set1_ATCTTCATCAACTCTT-1	ATCTTCATCAACTCTT-1	Set1	Sample-04_DJ582M11	DKO	3412	1363	1.23059	0.0292997	G2M	Neutrophil	2	Neutrophil	NA	NA	NA	NA	DKO_1	B	granulocyte	0.977753	granulocyte	0.977753	granulocyte	0.977753	1397	51	Neutrophil_1
Set1_ATCTTCATCCAACCGG-1	ATCTTCATCCAACCGG-1	Set1	Sample-04_DJ582M11	DKO	3656	1847	4.78403	0.0273373	G1	Endothelial	5	Endothelial	EC_arteriolar	0.906577	Vascular	1	DKO_1	B	NA	NA	EC_arteriolar	0.906577	Vascular	1	2247	146	Endothelial_7
Set1_ATGAAAGCAACGCCCA-1	ATGAAAGCAACGCCCA-1	Set1	Sample-04_DJ582M11	DKO	1496	710	1.47059	0.0668449	G2M	Neutrophil	2	Neutrophil	NA	NA	NA	NA	DKO_1	B	granulocyte	0.778829	granulocyte	0.778829	granulocyte	0.778829	1441	67	Neutrophil_1
Set1_ATGAAAGGTAGGACTG-1	ATGAAAGGTAGGACTG-1	Set1	Sample-04_DJ582M11	DKO	31331	5193	4.70461	0.00957518	G1	Osteoclast	4	Osteoclast	NA	NA	NA	NA	DKO_1	B	hematopoietic_precursor_cell	0.552216	hematopoietic_precursor_cell	0.552216	hematopoietic_precursor_cell	0.552216	1617	67	Osteoclast_5
Set1_ATGAAAGGTCAGGTAG-1	ATGAAAGGTCAGGTAG-1	Set1	Sample-04_DJ582M11	DKO	1383	625	0.433839	0.0723066	G2M	Neutrophil	2	Neutrophil	NA	NA	NA	NA	DKO_1	B	granulocyte	0.822406	granulocyte	0.822406	granulocyte	0.822406	1150	83	Neutrophil_0
Set1_ATGAAAGGTTATCTTC-1	ATGAAAGGTTATCTTC-1	Set1	Sample-04_DJ582M11	DKO	1536	707	2.14704	0.130124	G2M	Neutrophil	2	Neutrophil	NA	NA	NA	NA	DKO_1	B	granulocyte	0.844535	granulocyte	0.844535	granulocyte	0.844535	1842	87	Neutrophil_1
Set1_ATGAAAGTCCTAGCGG-1	ATGAAAGTCCTAGCGG-1	Set1	Sample-04_DJ582M11	DKO	31084	5151	2.31301	0.00643397	G2M	Osteoclast	4	Osteoclast	NA	NA	NA	NA	DKO_1	B	promonocyte	0.527668	promonocyte	0.527668	promonocyte	0.527668	1231	53	Osteoclast_6
Set1_ATGAAAGTCTCACGAA-1	ATGAAAGTCTCACGAA-1	Set1	Sample-04_DJ582M11	DKO	1015	512	1.28079	0	G2M	Neutrophil	2	Neutrophil	NA	NA	NA	NA	DKO_1	B	granulocyte	0.731168	granulocyte	0.731168	granulocyte	0.731168	1593	98	Neutrophil_0
Set1_ATGAAAGTCTGTGCTC-1	ATGAAAGTCTGTGCTC-1	Set1	Sample-04_DJ582M11	DKO	1643	733	0.730371	0.0608643	G1	Neutrophil	2	Neutrophil	NA	NA	NA	NA	DKO_1	B	granulocyte	1	granulocyte	1	granulocyte	1	1357	44	Neutrophil_0
Set1_ATGACCAAGCTCAGAG-1	ATGACCAAGCTCAGAG-1	Set1	Sample-04_DJ582M11	DKO	1120	632	7.5	0.0892857	G2M	Tcell	9	Tcell	NA	NA	NA	NA	DKO_1	B	T_cell	1	T_cell	1	T_cell	1	1959	22	Tcell_0
Set1_ATGACCAAGGGTAATT-1	ATGACCAAGGGTAATT-1	Set1	Sample-04_DJ582M11	DKO	37789	6086	7.77372	0.00264592	G1	Malignant	1	Malignant	OLC_2	0.640073	Osteo	0.640073	DKO_1	B	NA	NA	OLC_2	0.640073	Osteo	0.640073	5179	971	Malignant_7
Set1_ATGACCACACGCTGTG-1	ATGACCACACGCTGTG-1	Set1	Sample-04_DJ582M11	DKO	26118	5631	6.12175	0.00382848	S	Malignant	1	Malignant	Fibro_1	0.63552	Fibro	0.682843	DKO_1	B	NA	NA	Fibro_1	0.63552	Fibro	0.682843	4903	743	Malignant_7
Set1_ATGACCACATACTGTG-1	ATGACCACATACTGTG-1	Set1	Sample-04_DJ582M11	DKO	30958	5549	7.40334	0.0129203	G1	Malignant	1	Malignant	OLC_2	0.681125	Osteo	0.681125	DKO_1	B	NA	NA	OLC_2	0.681125	Osteo	0.681125	4334	791	Malignant_7
Set1_ATGACCAGTGCCGAAA-1	ATGACCAGTGCCGAAA-1	Set1	Sample-04_DJ582M11	DKO	29800	5377	5.75503	0.00671141	S	Malignant	1	Malignant	OLC_2	0.538203	Osteo	0.538203	DKO_1	B	NA	NA	OLC_2	0.538203	Osteo	0.538203	4429	610	Malignant_7
Set1_ATGACCATCATTACTC-1	ATGACCATCATTACTC-1	Set1	Sample-04_DJ582M11	DKO	21158	3693	4.6649	0	G1	Osteoclast	4	Osteoclast	NA	NA	NA	NA	DKO_1	B	hematopoietic_precursor_cell	0.43932	hematopoietic_precursor_cell	0.43932	hematopoietic_precursor_cell	0.43932	1781	111	Osteoclast_5
Set1_ATGACCATCTAGATCG-1	ATGACCATCTAGATCG-1	Set1	Sample-04_DJ582M11	DKO	21117	4829	7.26834	0.00473507	S	Malignant	1	Malignant	OLC_2	0.61404	Osteo	0.61404	DKO_1	B	NA	NA	OLC_2	0.61404	Osteo	0.61404	4728	827	Malignant_7
Set1_ATGAGGGAGGATCACG-1	ATGAGGGAGGATCACG-1	Set1	Sample-04_DJ582M11	DKO	1887	658	1.8018	0	G2M	Neutrophil	2	Neutrophil	NA	NA	NA	NA	DKO_1	B	granulocyte	1	granulocyte	1	granulocyte	1	1430	55	Neutrophil_0
Set1_ATGAGGGAGTCACTGT-1	ATGAGGGAGTCACTGT-1	Set1	Sample-04_DJ582M11	DKO	7818	2233	4.83438	0	S	Macrophage	3	Macrophage	NA	NA	NA	NA	DKO_1	B	monocyte	1	monocyte	1	monocyte	1	0	0	Macrophage_8
Set1_ATGAGGGAGTGCACCC-1	ATGAGGGAGTGCACCC-1	Set1	Sample-04_DJ582M11	DKO	24569	4018	2.4828	0.0122105	G1	Osteoclast	4	Osteoclast	NA	NA	NA	NA	DKO_1	B	hematopoietic_precursor_cell	0.371727	hematopoietic_precursor_cell	0.371727	hematopoietic_precursor_cell	0.371727	1781	111	Osteoclast_5
Set1_ATGAGGGGTCACGCTG-1	ATGAGGGGTCACGCTG-1	Set1	Sample-04_DJ582M11	DKO	21199	4625	5.25025	0	S	Malignant	1	Malignant	OLC_2	0.633148	Osteo	0.722947	DKO_1	B	NA	NA	OLC_2	0.633148	Osteo	0.722947	4429	610	Malignant_7
Set1_ATGAGTCAGTGAGTTA-1	ATGAGTCAGTGAGTTA-1	Set1	Sample-04_DJ582M11	DKO	23569	4966	6.41493	0.00424268	G1	Malignant	1	Malignant	OLC_2	0.522861	Osteo	0.522861	DKO_1	B	NA	NA	OLC_2	0.522861	Osteo	0.522861	4881	809	Malignant_7
Set1_ATGAGTCCAAAGCTCT-1	ATGAGTCCAAAGCTCT-1	Set1	Sample-04_DJ582M11	DKO	4852	1760	3.11212	0	G1	Macrophage	6	Macrophage	NA	NA	NA	NA	DKO_1	B	monocyte	1	monocyte	1	monocyte	1	0	0	Macrophage_8
Set1_ATGAGTCCAATCGCGC-1	ATGAGTCCAATCGCGC-1	Set1	Sample-04_DJ582M11	DKO	47025	6700	8.11219	0.0127584	G1	Malignant	1	Malignant	OLC_2	0.645542	Osteo	0.645542	DKO_1	B	NA	NA	OLC_2	0.645542	Osteo	0.645542	5179	971	Malignant_7
Set1_ATGAGTCCATCGGAGA-1	ATGAGTCCATCGGAGA-1	Set1	Sample-04_DJ582M11	DKO	1204	567	1.82724	0.0830565	G1	Neutrophil	2	Neutrophil	NA	NA	NA	NA	DKO_1	B	granulocyte	0.948059	granulocyte	0.948059	granulocyte	0.948059	1541	47	Neutrophil_0
Set1_ATGAGTCGTTGGTACT-1	ATGAGTCGTTGGTACT-1	Set1	Sample-04_DJ582M11	DKO	20083	4507	4.72539	0.014938	S	Malignant	1	Malignant	Fibro_1	0.431162	Fibro	0.629551	DKO_1	B	NA	NA	Fibro_1	0.431162	Fibro	0.629551	4818	665	Malignant_7
Set1_ATGATCGAGGGTCTTT-1	ATGATCGAGGGTCTTT-1	Set1	Sample-04_DJ582M11	DKO	1319	696	1.59212	0	G1	Neutrophil	2	Neutrophil	NA	NA	NA	NA	DKO_1	B	granulocyte	0.677304	granulocyte	0.677304	granulocyte	0.677304	1311	57	Neutrophil_1
Set1_ATGATCGCATGGCACC-1	ATGATCGCATGGCACC-1	Set1	Sample-04_DJ582M11	DKO	2234	1041	1.34288	0.134288	S	Malignant	8	Malignant	OLC_2	0.511125	Osteo	1	DKO_1	B	NA	NA	OLC_2	0.511125	Osteo	1	977	51	Malignant_5
Set1_ATGATCGGTTGGAGAC-1	ATGATCGGTTGGAGAC-1	Set1	Sample-04_DJ582M11	DKO	22799	4966	10.2592	0	S	Malignant	1	Malignant	OLC_2	0.668327	Osteo	0.688868	DKO_1	B	NA	NA	OLC_2	0.668327	Osteo	0.688868	4429	610	Malignant_7
Set1_ATGATCGTCGTAGGAG-1	ATGATCGTCGTAGGAG-1	Set1	Sample-04_DJ582M11	DKO	2462	1221	7.14866	0	G2M	Endothelial	5	Endothelial	EC_arteriolar	0.973916	Vascular	1	DKO_1	B	NA	NA	EC_arteriolar	0.973916	Vascular	1	2431	17	Endothelial_7
Set1_ATGATCGTCTATCGTT-1	ATGATCGTCTATCGTT-1	Set1	Sample-04_DJ582M11	DKO	7581	2267	4.1947	0.0395726	G2M	Macrophage	3	Macrophage	NA	NA	NA	NA	DKO_1	B	monocyte	0.904251	monocyte	0.904251	monocyte	0.904251	0	0	Macrophage_8
Set1_ATGCATGAGCCTATTG-1	ATGCATGAGCCTATTG-1	Set1	Sample-04_DJ582M11	DKO	1104	601	0.543478	0.181159	G1	Neutrophil	2	Neutrophil	NA	NA	NA	NA	DKO_1	B	granulocyte	0.871671	granulocyte	0.871671	granulocyte	0.871671	1679	55	Neutrophil_0
Set1_ATGCATGAGGGTTAAT-1	ATGCATGAGGGTTAAT-1	Set1	Sample-04_DJ582M11	DKO	22914	3873	5.00131	0	G1	Osteoclast	4	Osteoclast	NA	NA	NA	NA	DKO_1	B	promonocyte	0.372078	promonocyte	0.372078	promonocyte	0.372078	1781	111	Osteoclast_5
Set1_ATGCATGAGTTGAATG-1	ATGCATGAGTTGAATG-1	Set1	Sample-04_DJ582M11	DKO	1446	600	0.899032	0	G1	Neutrophil	2	Neutrophil	NA	NA	NA	NA	DKO_1	B	granulocyte	0.864407	granulocyte	0.864407	granulocyte	0.864407	1413	81	Neutrophil_1
Set1_ATGCATGGTCAGGAGT-1	ATGCATGGTCAGGAGT-1	Set1	Sample-04_DJ582M11	DKO	6897	2403	4.00116	0.014497	G1	Fibroblast	11	Fibroblast	OLC_2	0.513619	Osteo	0.513619	DKO_1	B	NA	NA	OLC_2	0.513619	Osteo	0.513619	1747	56	Fibroblast_4
Set1_ATGCATGGTTTGTTCT-1	ATGCATGGTTTGTTCT-1	Set1	Sample-04_DJ582M11	DKO	2876	986	5.11127	0	S	Tcell	9	Tcell	NA	NA	NA	NA	DKO_1	B	T_cell	1	T_cell	1	T_cell	1	1968	21	Tcell_0
Set1_ATGCCTCAGACGGTCA-1	ATGCCTCAGACGGTCA-1	Set1	Sample-04_DJ582M11	DKO	1244	566	0.643087	0.0803859	G2M	Neutrophil	2	Neutrophil	NA	NA	NA	NA	DKO_1	B	granulocyte	0.852955	granulocyte	0.852955	granulocyte	0.852955	1673	99	Neutrophil_0
Set1_ATGCCTCAGATACCAA-1	ATGCCTCAGATACCAA-1	Set1	Sample-04_DJ582M11	DKO	3039	1162	5.88816	0.0986842	G2M	Tcell	9	Tcell	NA	NA	NA	NA	DKO_1	B	T_cell	1	T_cell	1	T_cell	1	2154	0	Tcell_0
Set1_ATGCCTCAGCAGCGAT-1	ATGCCTCAGCAGCGAT-1	Set1	Sample-04_DJ582M11	DKO	1155	600	3.29004	0	G2M	Neutrophil	2	Neutrophil	NA	NA	NA	NA	DKO_1	B	basophil	0.491271	basophil	0.491271	basophil	0.491271	1461	73	Neutrophil_1
Set1_ATGCCTCAGTATGACA-1	ATGCCTCAGTATGACA-1	Set1	Sample-04_DJ582M11	DKO	30222	4279	11.2795	0.00992622	S	Osteoclast	4	Osteoclast	NA	NA	NA	NA	DKO_1	B	hematopoietic_precursor_cell	0.624867	hematopoietic_precursor_cell	0.624867	hematopoietic_precursor_cell	0.624867	1377	75	Osteoclast_5
Set1_ATGCCTCTCCGGCAGT-1	ATGCCTCTCCGGCAGT-1	Set1	Sample-04_DJ582M11	DKO	1650	794	8.48485	0.0606061	S	Bcell	10	Bcell	NA	NA	NA	NA	DKO_1	B	immature_B_cell	0.622188	immature_B_cell	0.622188	immature_B_cell	0.622188	1661	0	Bcell_0
Set1_ATGCCTCTCGCGGACT-1	ATGCCTCTCGCGGACT-1	Set1	Sample-04_DJ582M11	DKO	1932	875	1.39752	0	G1	Neutrophil	2	Neutrophil	NA	NA	NA	NA	DKO_1	B	granulocyte	1	granulocyte	1	granulocyte	1	1571	135	Neutrophil_0
Set1_ATGCGATAGATACTGA-1	ATGCGATAGATACTGA-1	Set1	Sample-04_DJ582M11	DKO	8880	2381	5.60811	0.0112613	G1	Macrophage	3	Macrophage	NA	NA	NA	NA	DKO_1	B	monocyte	1	monocyte	1	monocyte	1	0	0	Macrophage_8
Set1_ATGCGATAGTGGTTAA-1	ATGCGATAGTGGTTAA-1	Set1	Sample-04_DJ582M11	DKO	5662	1834	6.95867	0	G1	Macrophage	3	Macrophage	NA	NA	NA	NA	DKO_1	B	monocyte	1	monocyte	1	monocyte	1	0	0	Macrophage_8
Set1_ATGCGATGTGCCCGTA-1	ATGCGATGTGCCCGTA-1	Set1	Sample-04_DJ582M11	DKO	3431	1570	9.85136	0	G1	Endothelial	5	Endothelial	EC_arteriolar	0.806476	Vascular	1	DKO_1	B	NA	NA	EC_arteriolar	0.806476	Vascular	1	1540	0	Endothelial_1
Set1_ATGCGATGTGTGCCTG-1	ATGCGATGTGTGCCTG-1	Set1	Sample-04_DJ582M11	DKO	1124	546	1.06762	0.088968	G1	Neutrophil	2	Neutrophil	NA	NA	NA	NA	DKO_1	B	granulocyte	0.747259	granulocyte	0.747259	granulocyte	0.747259	1227	38	Neutrophil_0
Set1_ATGCGATGTTTAGAGA-1	ATGCGATGTTTAGAGA-1	Set1	Sample-04_DJ582M11	DKO	20301	4129	2.64026	0.0197035	G2M	Osteoclast	4	Osteoclast	NA	NA	NA	NA	DKO_1	B	promonocyte	0.689286	promonocyte	0.689286	promonocyte	0.689286	697	49	Osteoclast_4
Set1_ATGCGATTCAACGCTA-1	ATGCGATTCAACGCTA-1	Set1	Sample-04_DJ582M11	DKO	1728	752	2.37269	0.0578704	G1	Neutrophil	2	Neutrophil	NA	NA	NA	NA	DKO_1	B	granulocyte	1	granulocyte	1	granulocyte	1	1461	76	Neutrophil_0
Set1_ATGCGATTCGTTACCC-1	ATGCGATTCGTTACCC-1	Set1	Sample-04_DJ582M11	DKO	21917	4604	9.11621	0.00912534	S	Malignant	1	Malignant	OLC_2	0.523509	Osteo	0.523509	DKO_1	B	NA	NA	OLC_2	0.523509	Osteo	0.523509	4881	809	Malignant_7
Set1_ATGCGATTCTACACAG-1	ATGCGATTCTACACAG-1	Set1	Sample-04_DJ582M11	DKO	22603	4790	5.04358	0.00884838	S	Malignant	1	Malignant	OLC_2	0.58244	Osteo	0.58244	DKO_1	B	NA	NA	OLC_2	0.58244	Osteo	0.58244	4903	743	Malignant_7
Set1_ATGGAGGCAACTCCCT-1	ATGGAGGCAACTCCCT-1	Set1	Sample-04_DJ582M11	DKO	1295	609	9.80695	0.0772201	G1	Neutrophil	2	Neutrophil	NA	NA	NA	NA	DKO_1	B	granulocyte	0.608818	granulocyte	0.608818	granulocyte	0.608818	1707	197	Neutrophil_1
Set1_ATGGAGGCAAGTGGAC-1	ATGGAGGCAAGTGGAC-1	Set1	Sample-04_DJ582M11	DKO	2017	801	0.743679	0	G1	Neutrophil	2	Neutrophil	NA	NA	NA	NA	DKO_1	B	granulocyte	1	granulocyte	1	granulocyte	1	1288	56	Neutrophil_0
Set1_ATGGAGGCAAGTTTGC-1	ATGGAGGCAAGTTTGC-1	Set1	Sample-04_DJ582M11	DKO	1493	637	5.22088	0.0669344	G2M	Bcell	10	Bcell	NA	NA	NA	NA	DKO_1	B	immature_B_cell	0.980612	immature_B_cell	0.980612	immature_B_cell	0.980612	1580	0	Bcell_0
Set1_ATGGAGGCACTGAATC-1	ATGGAGGCACTGAATC-1	Set1	Sample-04_DJ582M11	DKO	6368	2289	2.40226	0.0314021	S	Macrophage	4	Osteoclast	NA	NA	NA	NA	DKO_1	B	monocyte	0.983661	monocyte	0.983661	monocyte	0.983661	549	38	Osteoclast_4
Set1_ATGGAGGCAGACACAG-1	ATGGAGGCAGACACAG-1	Set1	Sample-04_DJ582M11	DKO	47593	6466	7.69796	0.00420195	G1	Malignant	1	Malignant	OLC_2	0.500765	Osteo	0.500765	DKO_1	B	NA	NA	OLC_2	0.500765	Osteo	0.500765	4818	665	Malignant_7
Set1_ATGGAGGTCAGACCTA-1	ATGGAGGTCAGACCTA-1	Set1	Sample-04_DJ582M11	DKO	8154	2687	4.20652	0.0245278	S	Macrophage	6	Macrophage	NA	NA	NA	NA	DKO_1	B	monocyte	1	monocyte	1	monocyte	1	0	0	Macrophage_8
Set1_ATGGAGGTCGACGCGT-1	ATGGAGGTCGACGCGT-1	Set1	Sample-04_DJ582M11	DKO	1399	637	1.64403	0.0714796	S	Neutrophil	2	Neutrophil	NA	NA	NA	NA	DKO_1	B	granulocyte	0.82797	granulocyte	0.82797	granulocyte	0.82797	1311	57	Neutrophil_1
Set1_ATGGATCAGTTCCTGA-1	ATGGATCAGTTCCTGA-1	Set1	Sample-04_DJ582M11	DKO	27525	5508	5.88919	0.0145322	G1	Malignant	1	Malignant	OLC_2	0.594665	Osteo	0.594665	DKO_1	B	NA	NA	OLC_2	0.594665	Osteo	0.594665	4881	809	Malignant_7
Set1_ATGGATCCATCTGCGG-1	ATGGATCCATCTGCGG-1	Set1	Sample-04_DJ582M11	DKO	1695	806	6.72566	0	G1	Bcell	10	Bcell	NA	NA	NA	NA	DKO_1	B	immature_B_cell	1	immature_B_cell	1	immature_B_cell	1	1914	0	Bcell_0
Set1_ATGGATCGTAGGAGGG-1	ATGGATCGTAGGAGGG-1	Set1	Sample-04_DJ582M11	DKO	2679	1011	0.634565	0	G2M	Neutrophil	2	Neutrophil	NA	NA	NA	NA	DKO_1	B	granulocyte	1	granulocyte	1	granulocyte	1	1541	47	Neutrophil_2
Set1_ATGGATCTCTGTGCGG-1	ATGGATCTCTGTGCGG-1	Set1	Sample-04_DJ582M11	DKO	1294	632	1.23648	0	G1	Neutrophil	2	Neutrophil	NA	NA	NA	NA	DKO_1	B	granulocyte	0.77188	granulocyte	0.77188	granulocyte	0.77188	1413	81	Neutrophil_1
Set1_ATGGATCTCTTCGACC-1	ATGGATCTCTTCGACC-1	Set1	Sample-04_DJ582M11	DKO	24303	5250	6.52156	0	G1	Malignant	1	Malignant	OLC_2	0.613076	Osteo	0.613076	DKO_1	B	NA	NA	OLC_2	0.613076	Osteo	0.613076	4728	827	Malignant_7
Set1_ATGGGAGAGAGAAGGT-1	ATGGGAGAGAGAAGGT-1	Set1	Sample-04_DJ582M11	DKO	7332	2370	4.48718	0.0272777	G1	Macrophage	3	Macrophage	NA	NA	NA	NA	DKO_1	B	monocyte	0.981595	monocyte	0.981595	monocyte	0.981595	0	0	Macrophage_8
Set1_ATGGGAGAGTGAGCCA-1	ATGGGAGAGTGAGCCA-1	Set1	Sample-04_DJ582M11	DKO	16880	4109	9.65047	0	G1	Malignant	1	Malignant	OLC_2	0.489274	Fibro	0.510726	DKO_1	B	NA	NA	OLC_2	0.489274	Fibro	0.510726	4429	610	Malignant_7
Set1_ATGGGAGCACCGGAAA-1	ATGGGAGCACCGGAAA-1	Set1	Sample-04_DJ582M11	DKO	4709	1945	9.80892	0.0212314	G1	Malignant	7	Malignant	OLC_2	0.886171	Osteo	0.974524	DKO_1	B	NA	NA	OLC_2	0.886171	Osteo	0.974524	4059	446	Malignant_4
Set1_ATGGGAGCAGCCATTA-1	ATGGGAGCAGCCATTA-1	Set1	Sample-04_DJ582M11	DKO	1543	764	10.0454	0	S	Bcell	10	Bcell	NA	NA	NA	NA	DKO_1	B	immature_B_cell	0.977535	immature_B_cell	0.977535	immature_B_cell	0.977535	1953	0	Bcell_0
Set1_ATGGGAGGTGCGAACA-1	ATGGGAGGTGCGAACA-1	Set1	Sample-04_DJ582M11	DKO	8375	2941	3.43593	0	G2M	Osteoclast	12	Malignant	NA	NA	NA	NA	DKO_1	B	late_pro_B_cell	0.556785	late_pro_B_cell	0.556785	late_pro_B_cell	0.556785	977	51	Malignant_3
Set1_ATGGGAGGTTCGGTCG-1	ATGGGAGGTTCGGTCG-1	Set1	Sample-04_DJ582M11	DKO	14183	3824	7.48079	0.0141014	S	Malignant	1	Malignant	OLC_2	0.552733	Osteo	0.552733	DKO_1	B	NA	NA	OLC_2	0.552733	Osteo	0.552733	4881	809	Malignant_7
Set1_ATGGGTTAGTCTAGAA-1	ATGGGTTAGTCTAGAA-1	Set1	Sample-04_DJ582M11	DKO	1133	554	1.41218	0	G2M	Neutrophil	2	Neutrophil	NA	NA	NA	NA	DKO_1	B	granulocyte	0.466822	granulocyte	0.466822	granulocyte	0.466822	1904	341	Neutrophil_1
Set1_ATGGGTTCAAGACCTT-1	ATGGGTTCAAGACCTT-1	Set1	Sample-04_DJ582M11	DKO	1034	496	0.870406	0.386847	G2M	Neutrophil	2	Neutrophil	NA	NA	NA	NA	DKO_1	B	granulocyte	0.719814	granulocyte	0.719814	granulocyte	0.719814	1854	48	Neutrophil_0
Set1_ATGGGTTCAGTTACCA-1	ATGGGTTCAGTTACCA-1	Set1	Sample-04_DJ582M11	DKO	5341	2150	5.48484	0	G1	Endothelial	5	Endothelial	EC_arteriolar	1	Vascular	1	DKO_1	B	NA	NA	EC_arteriolar	1	Vascular	1	1667	49	Endothelial_7
Set1_ATGGGTTGTACTTGTG-1	ATGGGTTGTACTTGTG-1	Set1	Sample-04_DJ582M11	DKO	3641	1200	5.08102	0	G2M	Tcell	9	Tcell	NA	NA	NA	NA	DKO_1	B	T_cell	1	T_cell	1	T_cell	1	1959	22	Tcell_0
Set1_ATGGGTTGTCCGGCAT-1	ATGGGTTGTCCGGCAT-1	Set1	Sample-04_DJ582M11	DKO	1202	621	2.41265	0	G2M	Neutrophil	2	Neutrophil	NA	NA	NA	NA	DKO_1	B	granulocyte	1	granulocyte	1	granulocyte	1	1295	78	Neutrophil_0
Set1_ATGGTTGAGCCTGTCG-1	ATGGTTGAGCCTGTCG-1	Set1	Sample-04_DJ582M11	DKO	2043	1166	7.2932	0.0489476	S	Endothelial	5	Endothelial	EC_arteriolar	0.912028	Vascular	1	DKO_1	B	NA	NA	EC_arteriolar	0.912028	Vascular	1	2420	83	Endothelial_2
Set1_ATGGTTGCAAGGATGC-1	ATGGTTGCAAGGATGC-1	Set1	Sample-04_DJ582M11	DKO	1382	760	0.795948	0	G2M	Neutrophil	2	Neutrophil	NA	NA	NA	NA	DKO_1	B	granulocyte	0.360368	granulocyte	0.360368	granulocyte	0.360368	1009	56	Neutrophil_1
Set1_ATGGTTGGTATCGTGT-1	ATGGTTGGTATCGTGT-1	Set1	Sample-04_DJ582M11	DKO	6154	2318	5.9961	0.0324992	G1	Endothelial	5	Endothelial	EC_arteriolar	0.942255	Vascular	1	DKO_1	B	NA	NA	EC_arteriolar	0.942255	Vascular	1	1662	47	Endothelial_7
Set1_ATGGTTGGTCGAGCTC-1	ATGGTTGGTCGAGCTC-1	Set1	Sample-04_DJ582M11	DKO	33170	5670	5.88785	0.00904432	S	Malignant	1	Malignant	OLC_2	0.757714	Osteo	0.757714	DKO_1	B	NA	NA	OLC_2	0.757714	Osteo	0.757714	4881	809	Malignant_7
Set1_ATGGTTGTCATGCCGG-1	ATGGTTGTCATGCCGG-1	Set1	Sample-04_DJ582M11	DKO	1356	664	3.68732	0.0737463	G1	Neutrophil	2	Neutrophil	NA	NA	NA	NA	DKO_1	B	granulocyte	0.947999	granulocyte	0.947999	granulocyte	0.947999	1725	111	Neutrophil_0
Set1_ATGGTTGTCGAGTCCG-1	ATGGTTGTCGAGTCCG-1	Set1	Sample-04_DJ582M11	DKO	2047	828	5.61798	0.048852	G2M	Bcell	10	Bcell	NA	NA	NA	NA	DKO_1	B	immature_B_cell	0.978283	immature_B_cell	0.978283	immature_B_cell	0.978283	1633	0	Bcell_2
Set1_ATGTCCCAGCGGACAT-1	ATGTCCCAGCGGACAT-1	Set1	Sample-04_DJ582M11	DKO	1423	628	4.98946	0	G1	Bcell	10	Bcell	NA	NA	NA	NA	DKO_1	B	immature_B_cell	0.977162	immature_B_cell	0.977162	immature_B_cell	0.977162	1914	0	Bcell_0
Set1_ATGTCCCTCCAAGCAT-1	ATGTCCCTCCAAGCAT-1	Set1	Sample-04_DJ582M11	DKO	8485	2778	3.24063	0	G1	Macrophage	3	Macrophage	NA	NA	NA	NA	DKO_1	B	monocyte	1	monocyte	1	monocyte	1	0	0	Macrophage_8
Set1_ATGTCTTAGCCAGAGT-1	ATGTCTTAGCCAGAGT-1	Set1	Sample-04_DJ582M11	DKO	1590	671	6.10063	0	G2M	Neutrophil	2	Neutrophil	NA	NA	NA	NA	DKO_1	B	granulocyte	0.821502	granulocyte	0.821502	granulocyte	0.821502	1329	47	Neutrophil_1
Set1_ATGTCTTAGCCTGTCG-1	ATGTCTTAGCCTGTCG-1	Set1	Sample-04_DJ582M11	DKO	25695	5285	5.81024	0.00389166	G1	Malignant	1	Malignant	OLC_2	0.475218	Fibro	0.517275	DKO_1	B	NA	NA	OLC_2	0.475218	Fibro	0.517275	4571	619	Malignant_7
Set1_ATGTCTTGTCTGCAAT-1	ATGTCTTGTCTGCAAT-1	Set1	Sample-04_DJ582M11	DKO	1150	627	3.21739	0	G2M	Neutrophil	2	Neutrophil	NA	NA	NA	NA	DKO_1	B	granulocyte	0.457535	granulocyte	0.457535	granulocyte	0.457535	1570	116	Neutrophil_1
Set1_ATTACCTAGCACCAGA-1	ATTACCTAGCACCAGA-1	Set1	Sample-04_DJ582M11	DKO	1483	586	5.12475	0	G1	Neutrophil	2	Neutrophil	NA	NA	NA	NA	DKO_1	B	granulocyte	0.783734	granulocyte	0.783734	granulocyte	0.783734	1342	0	Neutrophil_1
Set1_ATTACCTAGGGTTGCA-1	ATTACCTAGGGTTGCA-1	Set1	Sample-04_DJ582M11	DKO	1141	624	2.10342	0	G2M	Neutrophil	2	Neutrophil	NA	NA	NA	NA	DKO_1	B	basophil	0.686801	basophil	0.686801	basophil	0.686801	2192	183	Neutrophil_1
Set1_ATTACCTCAGACCATT-1	ATTACCTCAGACCATT-1	Set1	Sample-04_DJ582M11	DKO	1339	719	4.92905	0	G1	Bcell	10	Bcell	NA	NA	NA	NA	DKO_1	B	immature_B_cell	0.975149	immature_B_cell	0.975149	immature_B_cell	0.975149	1896	0	Bcell_0
Set1_ATTACCTTCCGATGCG-1	ATTACCTTCCGATGCG-1	Set1	Sample-04_DJ582M11	DKO	1667	819	5.63887	0	G2M	Bcell	10	Bcell	NA	NA	NA	NA	DKO_1	B	immature_B_cell	0.975353	immature_B_cell	0.975353	immature_B_cell	0.975353	1746	0	Bcell_2
Set1_ATTACCTTCGAACCTA-1	ATTACCTTCGAACCTA-1	Set1	Sample-04_DJ582M11	DKO	10072	2869	4.41731	0.00992654	S	Unclassified	10	Bcell	NA	NA	NA	NA	DKO_1	B	NA	NA	NA	NA	NA	NA	1336	0	Bcell_3
Set1_ATTACCTTCTCTCGCA-1	ATTACCTTCTCTCGCA-1	Set1	Sample-04_DJ582M11	DKO	1957	987	5.92441	0	G1	Bcell	10	Bcell	NA	NA	NA	NA	DKO_1	B	immature_B_cell	1	immature_B_cell	1	immature_B_cell	1	1360	82	Bcell_0
Set1_ATTACTCCACGGTAGA-1	ATTACTCCACGGTAGA-1	Set1	Sample-04_DJ582M11	DKO	1543	672	1.03694	0	G2M	Neutrophil	2	Neutrophil	NA	NA	NA	NA	DKO_1	B	granulocyte	0.855453	granulocyte	0.855453	granulocyte	0.855453	1377	54	Neutrophil_0
Set1_ATTACTCGTATGCTAC-1	ATTACTCGTATGCTAC-1	Set1	Sample-04_DJ582M11	DKO	6857	2018	7.10223	0.0729182	G1	Macrophage	3	Macrophage	NA	NA	NA	NA	DKO_1	B	monocyte	1	monocyte	1	monocyte	1	0	0	Macrophage_8
Set1_ATTACTCGTGGATCAG-1	ATTACTCGTGGATCAG-1	Set1	Sample-04_DJ582M11	DKO	1194	661	10.134	0	S	Neutrophil	2	Neutrophil	NA	NA	NA	NA	DKO_1	B	basophil	0.620399	basophil	0.620399	basophil	0.620399	2511	49	Neutrophil_1
Set1_ATTACTCGTTGACTAC-1	ATTACTCGTTGACTAC-1	Set1	Sample-04_DJ582M11	DKO	7010	2501	4.09415	0.0142653	G1	Endothelial	5	Endothelial	EC_arteriolar	1	Vascular	1	DKO_1	B	NA	NA	EC_arteriolar	1	Vascular	1	1700	0	Endothelial_7
Set1_ATTACTCTCGAATGCT-1	ATTACTCTCGAATGCT-1	Set1	Sample-04_DJ582M11	DKO	19902	4950	9.37092	0.0150739	G1	Malignant	1	Malignant	OLC_2	0.65535	Osteo	0.65535	DKO_1	B	NA	NA	OLC_2	0.65535	Osteo	0.65535	5043	959	Malignant_7
Set1_ATTACTCTCGCTACGG-1	ATTACTCTCGCTACGG-1	Set1	Sample-04_DJ582M11	DKO	34260	5917	5.34427	0.0145939	G1	Malignant	1	Malignant	OLC_2	0.537569	Osteo	0.537569	DKO_1	B	NA	NA	OLC_2	0.537569	Osteo	0.537569	4429	610	Malignant_7
Set1_ATTACTCTCGTGCAGC-1	ATTACTCTCGTGCAGC-1	Set1	Sample-04_DJ582M11	DKO	35417	5218	2.47904	0.00564701	G2M	Osteoclast	4	Osteoclast	NA	NA	NA	NA	DKO_1	B	promonocyte	0.337272	promonocyte	0.337272	promonocyte	0.337272	1320	56	Osteoclast_6
Set1_ATTACTCTCTCCTGAC-1	ATTACTCTCTCCTGAC-1	Set1	Sample-04_DJ582M11	DKO	7816	2994	5.42477	0	G1	Malignant	1	Malignant	OLC_2	0.532351	Osteo	0.532351	DKO_1	B	NA	NA	OLC_2	0.532351	Osteo	0.532351	4334	791	Malignant_7
Set1_ATTACTCTCTTCGGAA-1	ATTACTCTCTTCGGAA-1	Set1	Sample-04_DJ582M11	DKO	12066	3668	10.4997	0.0165741	S	Malignant	1	Malignant	OLC_2	0.732228	Osteo	0.732228	DKO_1	B	NA	NA	OLC_2	0.732228	Osteo	0.732228	5262	1054	Malignant_7
Set1_ATTATCCCAGCTGTCG-1	ATTATCCCAGCTGTCG-1	Set1	Sample-04_DJ582M11	DKO	6944	1898	8.22293	0.0144009	G2M	Macrophage	3	Macrophage	NA	NA	NA	NA	DKO_1	B	monocyte	1	monocyte	1	monocyte	1	0	0	Macrophage_8
Set1_ATTATCCGTAGATTGA-1	ATTATCCGTAGATTGA-1	Set1	Sample-04_DJ582M11	DKO	1279	553	0.39093	0.0781861	G1	Neutrophil	2	Neutrophil	NA	NA	NA	NA	DKO_1	B	granulocyte	0.628075	granulocyte	0.628075	granulocyte	0.628075	1507	98	Neutrophil_1
Set1_ATTATCCGTCATGACT-1	ATTATCCGTCATGACT-1	Set1	Sample-04_DJ582M11	DKO	1279	630	1.56372	0	G1	Neutrophil	2	Neutrophil	NA	NA	NA	NA	DKO_1	B	granulocyte	0.847666	granulocyte	0.847666	granulocyte	0.847666	1144	54	Neutrophil_1
Set1_ATTCACTAGTGTGTTC-1	ATTCACTAGTGTGTTC-1	Set1	Sample-04_DJ582M11	DKO	1482	639	1.68691	0	G2M	Neutrophil	2	Neutrophil	NA	NA	NA	NA	DKO_1	B	granulocyte	1	granulocyte	1	granulocyte	1	1787	70	Neutrophil_0
Set1_ATTCACTTCCCAGGAC-1	ATTCACTTCCCAGGAC-1	Set1	Sample-04_DJ582M11	DKO	1369	713	3.6523	0	G1	Neutrophil	2	Neutrophil	NA	NA	NA	NA	DKO_1	B	basophil	0.640526	basophil	0.640526	basophil	0.640526	1469	64	Neutrophil_1
Set1_ATTCACTTCTACGCGG-1	ATTCACTTCTACGCGG-1	Set1	Sample-04_DJ582M11	DKO	7491	2204	2.70992	0.0133494	S	Macrophage	3	Macrophage	NA	NA	NA	NA	DKO_1	B	monocyte	1	monocyte	1	monocyte	1	0	0	Macrophage_8
Set1_ATTCAGGAGACTCCGC-1	ATTCAGGAGACTCCGC-1	Set1	Sample-04_DJ582M11	DKO	1603	701	6.55022	0.062383	G1	Bcell	10	Bcell	NA	NA	NA	NA	DKO_1	B	immature_B_cell	0.982425	immature_B_cell	0.982425	immature_B_cell	0.982425	1580	0	Bcell_0
Set1_ATTCAGGAGTGGTTAA-1	ATTCAGGAGTGGTTAA-1	Set1	Sample-04_DJ582M11	DKO	5292	1286	1.45503	0.0188964	G2M	Neutrophil	2	Neutrophil	NA	NA	NA	NA	DKO_1	B	granulocyte	1	granulocyte	1	granulocyte	1	1314	46	Neutrophil_2
Set1_ATTCAGGCAGACCCGT-1	ATTCAGGCAGACCCGT-1	Set1	Sample-04_DJ582M11	DKO	17399	3420	5.9946	0.0172424	G1	Osteoclast	4	Osteoclast	NA	NA	NA	NA	DKO_1	B	hematopoietic_precursor_cell	0.494645	hematopoietic_precursor_cell	0.494645	hematopoietic_precursor_cell	0.494645	1377	75	Osteoclast_5
Set1_ATTCAGGCAGCAGTGA-1	ATTCAGGCAGCAGTGA-1	Set1	Sample-04_DJ582M11	DKO	1744	715	0.974771	0	G2M	Neutrophil	2	Neutrophil	NA	NA	NA	NA	DKO_1	B	granulocyte	1	granulocyte	1	granulocyte	1	1108	99	Neutrophil_0
Set1_ATTCAGGGTCCATACA-1	ATTCAGGGTCCATACA-1	Set1	Sample-04_DJ582M11	DKO	3141	1203	6.27189	0	G1	Neutrophil	2	Neutrophil	NA	NA	NA	NA	DKO_1	B	granulocyte	0.671906	granulocyte	0.671906	granulocyte	0.671906	2071	239	Neutrophil_1
Set1_ATTCAGGTCGTAGCCG-1	ATTCAGGTCGTAGCCG-1	Set1	Sample-04_DJ582M11	DKO	1026	601	0.487329	0	G2M	Neutrophil	2	Neutrophil	NA	NA	NA	NA	DKO_1	B	granulocyte	0.647582	granulocyte	0.647582	granulocyte	0.647582	1395	45	Neutrophil_1
Set1_ATTCATCAGACAACAT-1	ATTCATCAGACAACAT-1	Set1	Sample-04_DJ582M11	DKO	1299	559	0.461894	0	G1	Neutrophil	2	Neutrophil	NA	NA	NA	NA	DKO_1	B	basophil	0.589055	basophil	0.589055	basophil	0.589055	1224	52	Neutrophil_0
Set1_ATTCATCAGACGACGT-1	ATTCATCAGACGACGT-1	Set1	Sample-04_DJ582M11	DKO	6410	1817	2.37129	0.0312012	G1	Macrophage	6	Macrophage	NA	NA	NA	NA	DKO_1	B	monocyte	1	monocyte	1	monocyte	1	0	0	Macrophage_5
Set1_ATTCATCAGTCGAAGC-1	ATTCATCAGTCGAAGC-1	Set1	Sample-04_DJ582M11	DKO	1118	475	0.894454	0	G1	Neutrophil	2	Neutrophil	NA	NA	NA	NA	DKO_1	B	granulocyte	0.94101	granulocyte	0.94101	granulocyte	0.94101	1469	64	Neutrophil_0
Set1_ATTCATCCAGAACTAA-1	ATTCATCCAGAACTAA-1	Set1	Sample-04_DJ582M11	DKO	1113	564	0.449236	0.0898473	G2M	Neutrophil	2	Neutrophil	NA	NA	NA	NA	DKO_1	B	granulocyte	0.703695	granulocyte	0.703695	granulocyte	0.703695	1413	81	Neutrophil_0
Set1_ATTCATCCAGAGTGAC-1	ATTCATCCAGAGTGAC-1	Set1	Sample-04_DJ582M11	DKO	1237	670	1.7785	0	G1	Neutrophil	2	Neutrophil	NA	NA	NA	NA	DKO_1	B	basophil	0.645344	basophil	0.645344	basophil	0.645344	1009	56	Neutrophil_1
Set1_ATTCCATCACAATGTC-1	ATTCCATCACAATGTC-1	Set1	Sample-04_DJ582M11	DKO	1229	660	6.02116	0	G1	Neutrophil	2	Neutrophil	NA	NA	NA	NA	DKO_1	B	basophil	0.475631	basophil	0.475631	basophil	0.475631	1334	50	Neutrophil_1
Set1_ATTCCATCACCTGATA-1	ATTCCATCACCTGATA-1	Set1	Sample-04_DJ582M11	DKO	1757	741	4.55322	0.0569152	G2M	Bcell	10	Bcell	NA	NA	NA	NA	DKO_1	B	immature_B_cell	0.979103	immature_B_cell	0.979103	immature_B_cell	0.979103	1666	0	Bcell_0
Set1_ATTCCATGTATCAAGA-1	ATTCCATGTATCAAGA-1	Set1	Sample-04_DJ582M11	DKO	2707	1128	2.58493	0	G2M	Neutrophil	2	Neutrophil	NA	NA	NA	NA	DKO_1	B	granulocyte	0.869759	granulocyte	0.869759	granulocyte	0.869759	1401	50	Neutrophil_1
Set1_ATTCCATGTCCTCCAT-1	ATTCCATGTCCTCCAT-1	Set1	Sample-04_DJ582M11	DKO	15092	3269	9.66075	0.0132521	G1	Osteoclast	4	Osteoclast	NA	NA	NA	NA	DKO_1	B	hematopoietic_precursor_cell	0.592501	hematopoietic_precursor_cell	0.592501	hematopoietic_precursor_cell	0.592501	1177	61	Osteoclast_5
Set1_ATTCCATGTCGTTGGC-1	ATTCCATGTCGTTGGC-1	Set1	Sample-04_DJ582M11	DKO	2141	996	6.53595	0.0466853	G1	Tcell	9	Tcell	NA	NA	NA	NA	DKO_1	B	T_cell	1	T_cell	1	T_cell	1	1441	0	Tcell_0
Set1_ATTCCATGTTTATGCG-1	ATTCCATGTTTATGCG-1	Set1	Sample-04_DJ582M11	DKO	11165	3550	6.46606	0.00895576	G1	Malignant	1	Malignant	OLC_2	0.748883	Osteo	0.748883	DKO_1	B	NA	NA	OLC_2	0.748883	Osteo	0.748883	4478	649	Malignant_7
Set1_ATTCCATTCAACACGT-1	ATTCCATTCAACACGT-1	Set1	Sample-04_DJ582M11	DKO	1147	647	0.610288	0	G1	Neutrophil	2	Neutrophil	NA	NA	NA	NA	DKO_1	B	granulocyte	0.814844	granulocyte	0.814844	granulocyte	0.814844	1401	50	Neutrophil_0
Set1_ATTCCATTCACTGGTA-1	ATTCCATTCACTGGTA-1	Set1	Sample-04_DJ582M11	DKO	18900	4894	7.03629	0.0158713	S	Malignant	1	Malignant	Fibro_1	0.449001	Fibro	0.621972	DKO_1	B	NA	NA	Fibro_1	0.449001	Fibro	0.621972	4728	827	Malignant_7
Set1_ATTCCCGAGAACAAGG-1	ATTCCCGAGAACAAGG-1	Set1	Sample-04_DJ582M11	DKO	1145	572	1.9214	0	G1	Neutrophil	2	Neutrophil	NA	NA	NA	NA	DKO_1	B	granulocyte	0.728769	granulocyte	0.728769	granulocyte	0.728769	1681	43	Neutrophil_1
Set1_ATTCCCGAGATACCAA-1	ATTCCCGAGATACCAA-1	Set1	Sample-04_DJ582M11	DKO	5893	1857	4.81928	0.0169693	G1	Macrophage	6	Macrophage	NA	NA	NA	NA	DKO_1	B	monocyte	1	monocyte	1	monocyte	1	0	0	Macrophage_8
Set1_ATTCCCGAGGGTTGCA-1	ATTCCCGAGGGTTGCA-1	Set1	Sample-04_DJ582M11	DKO	3604	1257	6.21532	0	G2M	Macrophage	6	Macrophage	NA	NA	NA	NA	DKO_1	B	monocyte	1	monocyte	1	monocyte	1	0	0	Macrophage_8
Set1_ATTCCCGCATTGTGCA-1	ATTCCCGCATTGTGCA-1	Set1	Sample-04_DJ582M11	DKO	1523	657	0.984898	0	S	Neutrophil	2	Neutrophil	NA	NA	NA	NA	DKO_1	B	granulocyte	0.960888	granulocyte	0.960888	granulocyte	0.960888	1295	78	Neutrophil_0
Set1_ATTCCCGGTTCCCAAA-1	ATTCCCGGTTCCCAAA-1	Set1	Sample-04_DJ582M11	DKO	19702	3830	3.2078	0.0101513	G1	Osteoclast	4	Osteoclast	NA	NA	NA	NA	DKO_1	B	monocyte	0.591722	monocyte	0.591722	monocyte	0.591722	768	47	Osteoclast_4
Set1_ATTCCCGGTTGTGGCC-1	ATTCCCGGTTGTGGCC-1	Set1	Sample-04_DJ582M11	DKO	7307	2000	2.21675	0	G1	Macrophage	6	Macrophage	NA	NA	NA	NA	DKO_1	B	monocyte	1	monocyte	1	monocyte	1	0	0	Macrophage_8
Set1_ATTCCTACAATCACGT-1	ATTCCTACAATCACGT-1	Set1	Sample-04_DJ582M11	DKO	1433	749	1.46546	0	G2M	Neutrophil	2	Neutrophil	NA	NA	NA	NA	DKO_1	B	granulocyte	0.667889	granulocyte	0.667889	granulocyte	0.667889	1632	55	Neutrophil_0
Set1_ATTCCTACAGTAGTTC-1	ATTCCTACAGTAGTTC-1	Set1	Sample-04_DJ582M11	DKO	27314	5504	5.60864	0.00732198	S	Malignant	1	Malignant	OLC_2	0.637284	Osteo	0.637284	DKO_1	B	NA	NA	OLC_2	0.637284	Osteo	0.637284	4571	619	Malignant_7
Set1_ATTCCTAGTATGCTTG-1	ATTCCTAGTATGCTTG-1	Set1	Sample-04_DJ582M11	DKO	4726	1683	1.96742	0.0211551	G2M	Macrophage	6	Macrophage	NA	NA	NA	NA	DKO_1	B	monocyte	1	monocyte	1	monocyte	1	0	0	Macrophage_0
Set1_ATTCGTTAGTCCTACA-1	ATTCGTTAGTCCTACA-1	Set1	Sample-04_DJ582M11	DKO	32029	5722	7.12123	0	S	Malignant	1	Malignant	OLC_2	0.537564	Osteo	0.583226	DKO_1	B	NA	NA	OLC_2	0.537564	Osteo	0.583226	5179	971	Malignant_7
Set1_ATTCGTTCAACGGGTA-1	ATTCGTTCAACGGGTA-1	Set1	Sample-04_DJ582M11	DKO	4001	1612	5.49863	0.0499875	G1	Bcell	10	Bcell	NA	NA	NA	NA	DKO_1	B	immature_B_cell	1	immature_B_cell	1	immature_B_cell	1	1633	0	Bcell_2
Set1_ATTCGTTCAGACACCC-1	ATTCGTTCAGACACCC-1	Set1	Sample-04_DJ582M11	DKO	8983	2318	5.00946	0.0222643	G1	Macrophage	3	Macrophage	NA	NA	NA	NA	DKO_1	B	monocyte	1	monocyte	1	monocyte	1	0	0	Macrophage_8
Set1_ATTCGTTGTACGTGAG-1	ATTCGTTGTACGTGAG-1	Set1	Sample-04_DJ582M11	DKO	19063	4575	7.39128	0.00524576	G1	Malignant	1	Malignant	OLC_2	0.716618	Osteo	0.716618	DKO_1	B	NA	NA	OLC_2	0.716618	Osteo	0.716618	4571	619	Malignant_7
Set1_ATTCGTTGTCACATTG-1	ATTCGTTGTCACATTG-1	Set1	Sample-04_DJ582M11	DKO	6045	1840	4.48304	0	G1	Macrophage	6	Macrophage	NA	NA	NA	NA	DKO_1	B	monocyte	1	monocyte	1	monocyte	1	0	0	Macrophage_8
Set1_ATTCGTTGTCTGTCAA-1	ATTCGTTGTCTGTCAA-1	Set1	Sample-04_DJ582M11	DKO	1596	755	7.13838	0.0626174	G1	Bcell	10	Bcell	NA	NA	NA	NA	DKO_1	B	immature_B_cell	0.978152	immature_B_cell	0.978152	immature_B_cell	0.978152	1661	0	Bcell_0
Set1_ATTCTACAGCAACAGC-1	ATTCTACAGCAACAGC-1	Set1	Sample-04_DJ582M11	DKO	6095	2285	6.54528	0	S	Endothelial	5	Endothelial	EC_arteriolar	1	Vascular	1	DKO_1	B	NA	NA	EC_arteriolar	1	Vascular	1	1824	32	Endothelial_7
Set1_ATTCTACAGTCATAGA-1	ATTCTACAGTCATAGA-1	Set1	Sample-04_DJ582M11	DKO	2245	840	1.64811	0.0890869	G2M	Neutrophil	2	Neutrophil	NA	NA	NA	NA	DKO_1	B	granulocyte	1	granulocyte	1	granulocyte	1	1397	51	Neutrophil_0
Set1_ATTCTACGTCCATCTC-1	ATTCTACGTCCATCTC-1	Set1	Sample-04_DJ582M11	DKO	26526	5923	4.55248	0	G1	Endothelial	5	Endothelial	Pericytes	0.83028	Pericytes	0.83028	DKO_1	B	NA	NA	Pericytes	0.83028	Pericytes	0.83028	2208	54	Endothelial_8
Set1_ATTCTACGTCGGCTAC-1	ATTCTACGTCGGCTAC-1	Set1	Sample-04_DJ582M11	DKO	4723	1949	6.09653	0.0211685	G1	Endothelial	5	Endothelial	EC_arteriolar	1	Vascular	1	DKO_1	B	NA	NA	EC_arteriolar	1	Vascular	1	1254	0	Endothelial_7
Set1_ATTCTACGTTAAACAG-1	ATTCTACGTTAAACAG-1	Set1	Sample-04_DJ582M11	DKO	2023	813	2.27385	0	G1	Neutrophil	2	Neutrophil	NA	NA	NA	NA	DKO_1	B	granulocyte	1	granulocyte	1	granulocyte	1	1528	50	Neutrophil_0
Set1_ATTCTACTCCGGTAGC-1	ATTCTACTCCGGTAGC-1	Set1	Sample-04_DJ582M11	DKO	1537	789	0.845804	0.0650618	G2M	Neutrophil	2	Neutrophil	NA	NA	NA	NA	DKO_1	B	granulocyte	0.840761	granulocyte	0.840761	granulocyte	0.840761	1278	52	Neutrophil_0
Set1_ATTCTTGAGCGTCAAG-1	ATTCTTGAGCGTCAAG-1	Set1	Sample-04_DJ582M11	DKO	4266	1215	3.5865	0.0234412	S	Bcell	10	Bcell	NA	NA	NA	NA	DKO_1	B	immature_B_cell	1	immature_B_cell	1	immature_B_cell	1	1580	0	Bcell_2
Set1_ATTCTTGCAAGCGAAC-1	ATTCTTGCAAGCGAAC-1	Set1	Sample-04_DJ582M11	DKO	23277	4122	6.24195	0.0042959	G2M	Osteoclast	4	Osteoclast	NA	NA	NA	NA	DKO_1	B	late_pro_B_cell	0.471682	late_pro_B_cell	0.471682	late_pro_B_cell	0.471682	1572	49	Osteoclast_6
Set1_ATTCTTGCAGCCCAGT-1	ATTCTTGCAGCCCAGT-1	Set1	Sample-04_DJ582M11	DKO	11608	2903	3.32472	0.0172265	G1	Macrophage	3	Macrophage	NA	NA	NA	NA	DKO_1	B	monocyte	1	monocyte	1	monocyte	1	0	0	Macrophage_4
Set1_ATTCTTGGTAAGCTCT-1	ATTCTTGGTAAGCTCT-1	Set1	Sample-04_DJ582M11	DKO	25996	5494	5.70044	0	G1	Malignant	1	Malignant	Fibro_1	0.572541	Fibro	0.723588	DKO_1	B	NA	NA	Fibro_1	0.572541	Fibro	0.723588	4881	809	Malignant_7
Set1_ATTCTTGGTGACGTCC-1	ATTCTTGGTGACGTCC-1	Set1	Sample-04_DJ582M11	DKO	30761	5531	6.88142	0.00325055	G1	Malignant	1	Malignant	OLC_2	0.676224	Osteo	0.676224	DKO_1	B	NA	NA	OLC_2	0.676224	Osteo	0.676224	4375	692	Malignant_7
Set1_ATTCTTGGTGAGTAAT-1	ATTCTTGGTGAGTAAT-1	Set1	Sample-04_DJ582M11	DKO	1160	606	4.48276	0.0862069	S	Neutrophil	2	Neutrophil	NA	NA	NA	NA	DKO_1	B	granulocyte	0.631799	granulocyte	0.631799	granulocyte	0.631799	1401	50	Neutrophil_1
Set1_ATTCTTGGTGGACAGT-1	ATTCTTGGTGGACAGT-1	Set1	Sample-04_DJ582M11	DKO	2542	926	5.9402	0.0786782	S	Bcell	10	Bcell	NA	NA	NA	NA	DKO_1	B	immature_B_cell	0.983318	immature_B_cell	0.983318	immature_B_cell	0.983318	1746	0	Bcell_2
Set1_ATTCTTGTCTGAGTCA-1	ATTCTTGTCTGAGTCA-1	Set1	Sample-04_DJ582M11	DKO	10513	3539	4.36519	0	G1	Malignant	7	Malignant	OLC_2	0.838519	Osteo	0.863126	DKO_1	B	NA	NA	OLC_2	0.838519	Osteo	0.863126	4059	446	Malignant_4
Set1_ATTGGGTAGACCACGA-1	ATTGGGTAGACCACGA-1	Set1	Sample-04_DJ582M11	DKO	24050	5093	4.42393	0.00415783	S	Malignant	1	Malignant	OLC_2	0.499586	Fibro	0.500414	DKO_1	B	NA	NA	OLC_2	0.499586	Fibro	0.500414	4571	619	Malignant_7
Set1_ATTGGGTGTCTAGGTT-1	ATTGGGTGTCTAGGTT-1	Set1	Sample-04_DJ582M11	DKO	1233	656	3.97405	0	S	Endothelial	5	Endothelial	EC_arterial	0.834584	Vascular	1	DKO_1	B	NA	NA	EC_arterial	0.834584	Vascular	1	1494	0	Endothelial_2
Set1_ATTGGGTGTCTGCATA-1	ATTGGGTGTCTGCATA-1	Set1	Sample-04_DJ582M11	DKO	1274	667	7.14286	0	G2M	Bcell	10	Bcell	NA	NA	NA	NA	DKO_1	B	immature_B_cell	0.985078	immature_B_cell	0.985078	immature_B_cell	0.985078	1914	0	Bcell_0
Set1_ATTGTTCAGTAACGAT-1	ATTGTTCAGTAACGAT-1	Set1	Sample-04_DJ582M11	DKO	28911	5038	1.85384	0.010376	G2M	Osteoclast	4	Osteoclast	NA	NA	NA	NA	DKO_1	B	promonocyte	0.622869	promonocyte	0.622869	promonocyte	0.622869	1004	50	Osteoclast_6
Set1_ATTGTTCAGTAGGATT-1	ATTGTTCAGTAGGATT-1	Set1	Sample-04_DJ582M11	DKO	18676	4398	6.75198	0.00535447	S	Malignant	1	Malignant	OLC_2	0.601609	Osteo	0.601609	DKO_1	B	NA	NA	OLC_2	0.601609	Osteo	0.601609	4571	619	Malignant_7
Set1_ATTGTTCCAAGTGCAG-1	ATTGTTCCAAGTGCAG-1	Set1	Sample-04_DJ582M11	DKO	6416	1897	5.32959	0.0467508	G1	Macrophage	6	Macrophage	NA	NA	NA	NA	DKO_1	B	monocyte	1	monocyte	1	monocyte	1	0	0	Macrophage_8
Set1_ATTGTTCCAGTTGTTG-1	ATTGTTCCAGTTGTTG-1	Set1	Sample-04_DJ582M11	DKO	7665	2940	8.96282	0.0130463	G1	Malignant	1	Malignant	OLC_2	0.672546	Osteo	0.672546	DKO_1	B	NA	NA	OLC_2	0.672546	Osteo	0.672546	5179	971	Malignant_7
Set1_ATTGTTCGTTAGCTAC-1	ATTGTTCGTTAGCTAC-1	Set1	Sample-04_DJ582M11	DKO	18351	3760	3.72711	0.010898	G1	Osteoclast	4	Osteoclast	NA	NA	NA	NA	DKO_1	B	promonocyte	0.429413	promonocyte	0.429413	promonocyte	0.429413	1377	75	Osteoclast_5
Set1_ATTGTTCTCCGATGTA-1	ATTGTTCTCCGATGTA-1	Set1	Sample-04_DJ582M11	DKO	3830	1368	2.793	0.0522057	S	Macrophage	6	Macrophage	NA	NA	NA	NA	DKO_1	B	monocyte	1	monocyte	1	monocyte	1	0	0	Macrophage_8
Set1_ATTGTTCTCTCCGCAT-1	ATTGTTCTCTCCGCAT-1	Set1	Sample-04_DJ582M11	DKO	4793	1603	4.73607	0.0417275	G1	Macrophage	4	Osteoclast	NA	NA	NA	NA	DKO_1	B	monocyte	1	monocyte	1	monocyte	1	406	0	Osteoclast_4
Set1_ATTTACCAGGGTTAAT-1	ATTTACCAGGGTTAAT-1	Set1	Sample-04_DJ582M11	DKO	4439	1956	2.6132	0.0675828	G1	Macrophage	3	Macrophage	NA	NA	NA	NA	DKO_1	B	monocyte	1	monocyte	1	monocyte	1	0	0	Macrophage_8
Set1_ATTTACCAGGTAGATT-1	ATTTACCAGGTAGATT-1	Set1	Sample-04_DJ582M11	DKO	22671	4026	3.08323	0	S	Osteoclast	4	Osteoclast	NA	NA	NA	NA	DKO_1	B	promonocyte	0.882534	promonocyte	0.882534	promonocyte	0.882534	841	56	Osteoclast_4
Set1_ATTTACCCACCTGCGA-1	ATTTACCCACCTGCGA-1	Set1	Sample-04_DJ582M11	DKO	7615	2482	3.55877	0.026264	S	Fibroblast	11	Fibroblast	Fibro_1	0.96804	Fibro	1	DKO_1	B	NA	NA	Fibro_1	0.96804	Fibro	1	1747	56	Fibroblast_0
Set1_ATTTACCCAGCAGAAC-1	ATTTACCCAGCAGAAC-1	Set1	Sample-04_DJ582M11	DKO	4719	1645	3.85675	0.0211909	G1	Macrophage	6	Macrophage	NA	NA	NA	NA	DKO_1	B	monocyte	1	monocyte	1	monocyte	1	0	0	Macrophage_8
Set1_ATTTACCCATCTGCGG-1	ATTTACCCATCTGCGG-1	Set1	Sample-04_DJ582M11	DKO	1540	676	6.62338	0	S	Bcell	10	Bcell	NA	NA	NA	NA	DKO_1	B	immature_B_cell	0.983468	immature_B_cell	0.983468	immature_B_cell	0.983468	1336	0	Bcell_0
Set1_ATTTACCTCAACACGT-1	ATTTACCTCAACACGT-1	Set1	Sample-04_DJ582M11	DKO	7589	2408	4.57241	0.013177	S	Macrophage	6	Macrophage	NA	NA	NA	NA	DKO_1	B	monocyte	1	monocyte	1	monocyte	1	0	0	Macrophage_8
Set1_ATTTCACAGAGGCCAT-1	ATTTCACAGAGGCCAT-1	Set1	Sample-04_DJ582M11	DKO	2678	996	4.33159	0	G2M	Tcell	9	Tcell	NA	NA	NA	NA	DKO_1	B	T_cell	1	T_cell	1	T_cell	1	1571	0	Tcell_0
Set1_ATTTCACCATCCTTGC-1	ATTTCACCATCCTTGC-1	Set1	Sample-04_DJ582M11	DKO	19420	4851	9.3919	0.0102981	S	Malignant	1	Malignant	OLC_2	0.516156	Osteo	0.516156	DKO_1	B	NA	NA	OLC_2	0.516156	Osteo	0.516156	5150	1086	Malignant_7
Set1_ATTTCACCATTCATCT-1	ATTTCACCATTCATCT-1	Set1	Sample-04_DJ582M11	DKO	1966	835	4.93388	0	G2M	Neutrophil	2	Neutrophil	NA	NA	NA	NA	DKO_1	B	granulocyte	0.83273	granulocyte	0.83273	granulocyte	0.83273	1278	52	Neutrophil_0
Set1_ATTTCACTCCATTGTT-1	ATTTCACTCCATTGTT-1	Set1	Sample-04_DJ582M11	DKO	1546	740	1.68176	0.0646831	G1	Neutrophil	2	Neutrophil	NA	NA	NA	NA	DKO_1	B	granulocyte	0.696343	granulocyte	0.696343	granulocyte	0.696343	1362	103	Neutrophil_1
Set1_ATTTCTGAGTCATCCA-1	ATTTCTGAGTCATCCA-1	Set1	Sample-04_DJ582M11	DKO	32317	5121	3.21483	0.00309416	G2M	Osteoclast	4	Osteoclast	NA	NA	NA	NA	DKO_1	B	promonocyte	0.425651	promonocyte	0.425651	promonocyte	0.425651	697	49	Osteoclast_6
Set1_ATTTCTGCATTGAAGA-1	ATTTCTGCATTGAAGA-1	Set1	Sample-04_DJ582M11	DKO	1938	889	1.39319	0	G2M	Neutrophil	2	Neutrophil	NA	NA	NA	NA	DKO_1	B	granulocyte	0.789574	granulocyte	0.789574	granulocyte	0.789574	1461	76	Neutrophil_1
Set1_ATTTCTGGTACGATGG-1	ATTTCTGGTACGATGG-1	Set1	Sample-04_DJ582M11	DKO	6702	2123	3.62578	0	G1	Macrophage	3	Macrophage	NA	NA	NA	NA	DKO_1	B	monocyte	1	monocyte	1	monocyte	1	0	0	Macrophage_8
Set1_ATTTCTGGTATTTCGG-1	ATTTCTGGTATTTCGG-1	Set1	Sample-04_DJ582M11	DKO	18284	3498	6.93503	0	G1	Osteoclast	4	Osteoclast	NA	NA	NA	NA	DKO_1	B	promonocyte	0.383108	promonocyte	0.383108	promonocyte	0.383108	1580	122	Osteoclast_5
Set1_ATTTCTGTCTTTGCGC-1	ATTTCTGTCTTTGCGC-1	Set1	Sample-04_DJ582M11	DKO	3458	1297	8.76229	0.0289184	G1	Bcell	10	Bcell	NA	NA	NA	NA	DKO_1	B	immature_B_cell	0.985253	immature_B_cell	0.985253	immature_B_cell	0.985253	1661	0	Bcell_2
Set1_CAAAGAAAGTATTAGG-1	CAAAGAAAGTATTAGG-1	Set1	Sample-04_DJ582M11	DKO	10053	2799	4.23754	0	G1	Macrophage	4	Osteoclast	NA	NA	NA	NA	DKO_1	B	monocyte	0.976289	monocyte	0.976289	monocyte	0.976289	358	43	Osteoclast_4
Set1_CAAAGAACAAGTAGTA-1	CAAAGAACAAGTAGTA-1	Set1	Sample-04_DJ582M11	DKO	17357	4073	6.80378	0.00576103	G1	Malignant	1	Malignant	OLC_2	0.621178	Osteo	0.621178	DKO_1	B	NA	NA	OLC_2	0.621178	Osteo	0.621178	4571	619	Malignant_7
Set1_CAAAGAAGTGCAGTGA-1	CAAAGAAGTGCAGTGA-1	Set1	Sample-04_DJ582M11	DKO	1184	573	1.60473	0	G2M	Neutrophil	2	Neutrophil	NA	NA	NA	NA	DKO_1	B	granulocyte	0.784466	granulocyte	0.784466	granulocyte	0.784466	1620	52	Neutrophil_0
Set1_CAAAGAAGTTGCGGAA-1	CAAAGAAGTTGCGGAA-1	Set1	Sample-04_DJ582M11	DKO	1479	628	6.69371	0	S	Bcell	10	Bcell	NA	NA	NA	NA	DKO_1	B	immature_B_cell	0.981244	immature_B_cell	0.981244	immature_B_cell	0.981244	1580	0	Bcell_0
Set1_CAAAGAAGTTGGACCC-1	CAAAGAAGTTGGACCC-1	Set1	Sample-04_DJ582M11	DKO	1255	571	10.996	0.0796813	G2M	Neutrophil	2	Neutrophil	NA	NA	NA	NA	DKO_1	B	granulocyte	0.784531	granulocyte	0.784531	granulocyte	0.784531	1593	98	Neutrophil_0
Set1_CAAAGAATCGATGGAG-1	CAAAGAATCGATGGAG-1	Set1	Sample-04_DJ582M11	DKO	22729	4850	9.22569	0	G1	Malignant	1	Malignant	OLC_2	0.473232	Fibro	0.507602	DKO_1	B	NA	NA	OLC_2	0.473232	Fibro	0.507602	4375	692	Malignant_7
Set1_CAAAGAATCGGCTGTG-1	CAAAGAATCGGCTGTG-1	Set1	Sample-04_DJ582M11	DKO	1098	511	1.91257	0	S	Neutrophil	2	Neutrophil	NA	NA	NA	NA	DKO_1	B	granulocyte	0.654837	granulocyte	0.654837	granulocyte	0.654837	1461	73	Neutrophil_0
Set1_CAACAACAGGACAGCT-1	CAACAACAGGACAGCT-1	Set1	Sample-04_DJ582M11	DKO	1310	603	1.60305	0	G2M	Neutrophil	2	Neutrophil	NA	NA	NA	NA	DKO_1	B	basophil	0.689206	basophil	0.689206	basophil	0.689206	1106	53	Neutrophil_1
Set1_CAACAACCACTTGTGA-1	CAACAACCACTTGTGA-1	Set1	Sample-04_DJ582M11	DKO	1289	616	2.24981	0.0775795	G2M	Neutrophil	2	Neutrophil	NA	NA	NA	NA	DKO_1	B	granulocyte	0.757492	granulocyte	0.757492	granulocyte	0.757492	1393	43	Neutrophil_1
Set1_CAACAACGTTTCGCTC-1	CAACAACGTTTCGCTC-1	Set1	Sample-04_DJ582M11	DKO	6126	2032	3.68919	0.0163239	G1	Macrophage	6	Macrophage	NA	NA	NA	NA	DKO_1	B	monocyte	1	monocyte	1	monocyte	1	0	0	Macrophage_10
Set1_CAACAACTCAAACTGC-1	CAACAACTCAAACTGC-1	Set1	Sample-04_DJ582M11	DKO	1195	628	6.19247	0.167364	G1	Neutrophil	2	Neutrophil	NA	NA	NA	NA	DKO_1	B	granulocyte	0.655627	granulocyte	0.655627	granulocyte	0.655627	1587	53	Neutrophil_1
Set1_CAACAACTCGTTCTGC-1	CAACAACTCGTTCTGC-1	Set1	Sample-04_DJ582M11	DKO	20490	3821	4.22137	0.00488019	G1	Osteoclast	4	Osteoclast	NA	NA	NA	NA	DKO_1	B	hematopoietic_precursor_cell	0.510436	hematopoietic_precursor_cell	0.510436	hematopoietic_precursor_cell	0.510436	1364	63	Osteoclast_5
Set1_CAACAACTCTCCTACG-1	CAACAACTCTCCTACG-1	Set1	Sample-04_DJ582M11	DKO	7549	2282	6.55716	0.0132468	G1	Macrophage	4	Osteoclast	NA	NA	NA	NA	DKO_1	B	monocyte	1	monocyte	1	monocyte	1	549	38	Osteoclast_4
Set1_CAACAGTAGAAGTCCG-1	CAACAGTAGAAGTCCG-1	Set1	Sample-04_DJ582M11	DKO	2191	914	6.25285	0	S	Bcell	10	Bcell	NA	NA	NA	NA	DKO_1	B	immature_B_cell	0.985157	immature_B_cell	0.985157	immature_B_cell	0.985157	1362	0	Bcell_2
Set1_CAACAGTCACGACGTC-1	CAACAGTCACGACGTC-1	Set1	Sample-04_DJ582M11	DKO	20605	4465	11.5161	0.00485296	G1	Malignant	1	Malignant	OLC_2	0.547463	Osteo	0.547463	DKO_1	B	NA	NA	OLC_2	0.547463	Osteo	0.547463	4400	705	Malignant_7
Set1_CAACAGTCATTGGATC-1	CAACAGTCATTGGATC-1	Set1	Sample-04_DJ582M11	DKO	15389	4183	10.1689	0.00649773	G1	Malignant	1	Malignant	OLC_2	0.653693	Osteo	0.653693	DKO_1	B	NA	NA	OLC_2	0.653693	Osteo	0.653693	4728	827	Malignant_7
Set1_CAACAGTGTGGTCTAT-1	CAACAGTGTGGTCTAT-1	Set1	Sample-04_DJ582M11	DKO	3297	1293	2.09281	0.0303306	G1	Neutrophil	2	Neutrophil	NA	NA	NA	NA	DKO_1	B	granulocyte	0.859932	granulocyte	0.859932	granulocyte	0.859932	1197	57	Neutrophil_1
Set1_CAACAGTGTTGTCTAG-1	CAACAGTGTTGTCTAG-1	Set1	Sample-04_DJ582M11	DKO	9258	2505	5.64917	0.0108015	G1	Macrophage	3	Macrophage	NA	NA	NA	NA	DKO_1	B	monocyte	1	monocyte	1	monocyte	1	0	0	Macrophage_8
Set1_CAACCAACAGGATGAC-1	CAACCAACAGGATGAC-1	Set1	Sample-04_DJ582M11	DKO	6996	2079	1.81532	0.0285878	S	Macrophage	6	Macrophage	NA	NA	NA	NA	DKO_1	B	monocyte	1	monocyte	1	monocyte	1	0	0	Macrophage_8
Set1_CAACCAAGTCCTGAAT-1	CAACCAAGTCCTGAAT-1	Set1	Sample-04_DJ582M11	DKO	1456	709	0.549073	0.0686342	G2M	Neutrophil	2	Neutrophil	NA	NA	NA	NA	DKO_1	B	granulocyte	0.948157	granulocyte	0.948157	granulocyte	0.948157	1395	45	Neutrophil_0
Set1_CAACCAAGTTACTCAG-1	CAACCAAGTTACTCAG-1	Set1	Sample-04_DJ582M11	DKO	23417	5070	7.17428	0.0170816	S	Malignant	1	Malignant	OLC_2	0.671596	Osteo	0.671596	DKO_1	B	NA	NA	OLC_2	0.671596	Osteo	0.671596	4903	743	Malignant_7
Set1_CAACCAATCGACCAAT-1	CAACCAATCGACCAAT-1	Set1	Sample-04_DJ582M11	DKO	6776	2014	6.15407	0.014758	G1	Macrophage	6	Macrophage	NA	NA	NA	NA	DKO_1	B	monocyte	1	monocyte	1	monocyte	1	0	0	Macrophage_8
Set1_CAACCTCAGCTCAGAG-1	CAACCTCAGCTCAGAG-1	Set1	Sample-04_DJ582M11	DKO	14839	3237	5.16173	0.0134771	G1	Osteoclast	4	Osteoclast	NA	NA	NA	NA	DKO_1	B	promonocyte	0.818346	promonocyte	0.818346	promonocyte	0.818346	841	56	Osteoclast_4
Set1_CAACCTCAGGGAGATA-1	CAACCTCAGGGAGATA-1	Set1	Sample-04_DJ582M11	DKO	1029	504	2.62391	0	G2M	Neutrophil	2	Neutrophil	NA	NA	NA	NA	DKO_1	B	granulocyte	0.775749	granulocyte	0.775749	granulocyte	0.775749	1722	119	Neutrophil_0
Set1_CAACCTCCAAGCGCTC-1	CAACCTCCAAGCGCTC-1	Set1	Sample-04_DJ582M11	DKO	8904	3336	6.469	0.0112309	G1	Malignant	7	Malignant	OLC_2	0.594208	Osteo	0.791193	DKO_1	B	NA	NA	OLC_2	0.594208	Osteo	0.791193	4059	446	Malignant_4
Set1_CAACCTCCACTCCGGA-1	CAACCTCCACTCCGGA-1	Set1	Sample-04_DJ582M11	DKO	34545	5966	8.44068	0.00289461	S	Malignant	1	Malignant	OLC_2	0.682143	Osteo	0.743575	DKO_1	B	NA	NA	OLC_2	0.682143	Osteo	0.743575	4728	827	Malignant_7
Set1_CAACCTCCAGATTCGT-1	CAACCTCCAGATTCGT-1	Set1	Sample-04_DJ582M11	DKO	11437	2863	2.75422	0	G1	Osteoclast	4	Osteoclast	NA	NA	NA	NA	DKO_1	B	monocyte	0.720345	monocyte	0.720345	monocyte	0.720345	358	43	Osteoclast_4
Set1_CAACCTCGTCGCCTAG-1	CAACCTCGTCGCCTAG-1	Set1	Sample-04_DJ582M11	DKO	10702	2919	4.08335	0.00934405	G1	Macrophage	3	Macrophage	NA	NA	NA	NA	DKO_1	B	monocyte	0.985806	monocyte	0.985806	monocyte	0.985806	0	0	Macrophage_8
Set1_CAACCTCTCGATACTG-1	CAACCTCTCGATACTG-1	Set1	Sample-04_DJ582M11	DKO	1370	681	2.26112	0	S	Neutrophil	2	Neutrophil	NA	NA	NA	NA	DKO_1	B	basophil	0.63317	basophil	0.63317	basophil	0.63317	1334	50	Neutrophil_1
Set1_CAACGATAGCAGCCTC-1	CAACGATAGCAGCCTC-1	Set1	Sample-04_DJ582M11	DKO	16861	3868	2.70415	0	S	Osteoclast	4	Osteoclast	NA	NA	NA	NA	DKO_1	B	promonocyte	0.675185	promonocyte	0.675185	promonocyte	0.675185	697	49	Osteoclast_4
Set1_CAACGATCACATCATG-1	CAACGATCACATCATG-1	Set1	Sample-04_DJ582M11	DKO	22725	4994	3.90268	0	G1	Unclassified	4	Osteoclast	NA	NA	NA	NA	DKO_1	B	NA	NA	NA	NA	NA	NA	602	51	Osteoclast_6
Set1_CAACGATCACGGCTAC-1	CAACGATCACGGCTAC-1	Set1	Sample-04_DJ582M11	DKO	2473	1075	6.51031	0	G1	Neutrophil	2	Neutrophil	NA	NA	NA	NA	DKO_1	B	granulocyte	1	granulocyte	1	granulocyte	1	1342	0	Neutrophil_1
Set1_CAACGATTCAGGCGAA-1	CAACGATTCAGGCGAA-1	Set1	Sample-04_DJ582M11	DKO	21478	3813	4.32536	0.00931185	G2M	Osteoclast	4	Osteoclast	NA	NA	NA	NA	DKO_1	B	late_pro_B_cell	0.343481	late_pro_B_cell	0.343481	late_pro_B_cell	0.343481	1320	56	Osteoclast_4
Set1_CAACGGCAGGAACGCT-1	CAACGGCAGGAACGCT-1	Set1	Sample-04_DJ582M11	DKO	3876	1335	4.92649	0.0515863	G1	Macrophage	3	Macrophage	NA	NA	NA	NA	DKO_1	B	monocyte	1	monocyte	1	monocyte	1	0	0	Macrophage_1
Set1_CAACGGCCACGTAGAG-1	CAACGGCCACGTAGAG-1	Set1	Sample-04_DJ582M11	DKO	16029	3515	2.35184	0.0062383	S	Osteoclast	4	Osteoclast	NA	NA	NA	NA	DKO_1	B	promonocyte	0.520907	promonocyte	0.520907	promonocyte	0.520907	1207	64	Osteoclast_5
Set1_CAACGGCCAGTATGAA-1	CAACGGCCAGTATGAA-1	Set1	Sample-04_DJ582M11	DKO	44523	6173	2.56479	0.00673764	G1	Malignant	7	Malignant	OLC_2	0.736098	Osteo	0.736098	DKO_1	B	NA	NA	OLC_2	0.736098	Osteo	0.736098	977	51	Malignant_4
Set1_CAACGGCCATCTCCCA-1	CAACGGCCATCTCCCA-1	Set1	Sample-04_DJ582M11	DKO	1355	586	0.738007	0	S	Neutrophil	2	Neutrophil	NA	NA	NA	NA	DKO_1	B	granulocyte	0.962249	granulocyte	0.962249	granulocyte	0.962249	1620	52	Neutrophil_1
Set1_CAACGGCGTTCACCGG-1	CAACGGCGTTCACCGG-1	Set1	Sample-04_DJ582M11	DKO	1321	577	6.81302	0	G2M	Neutrophil	2	Neutrophil	NA	NA	NA	NA	DKO_1	B	granulocyte	0.713057	granulocyte	0.713057	granulocyte	0.713057	1106	53	Neutrophil_0
Set1_CAACGGCTCATTTCGT-1	CAACGGCTCATTTCGT-1	Set1	Sample-04_DJ582M11	DKO	24623	5523	7.32619	0.00406108	S	Malignant	1	Malignant	OLC_2	0.574832	Osteo	0.574832	DKO_1	B	NA	NA	OLC_2	0.574832	Osteo	0.574832	4903	743	Malignant_7
Set1_CAACGGCTCGTGGCTG-1	CAACGGCTCGTGGCTG-1	Set1	Sample-04_DJ582M11	DKO	1174	671	1.95911	0.0851789	G2M	Neutrophil	2	Neutrophil	NA	NA	NA	NA	DKO_1	B	granulocyte	0.851903	granulocyte	0.851903	granulocyte	0.851903	1447	49	Neutrophil_1
Set1_CAAGACTAGTTGCATC-1	CAAGACTAGTTGCATC-1	Set1	Sample-04_DJ582M11	DKO	11679	2841	3.63901	0.0171248	G1	Macrophage	3	Macrophage	NA	NA	NA	NA	DKO_1	B	monocyte	1	monocyte	1	monocyte	1	0	0	Macrophage_8
Set1_CAAGACTCACTTTATC-1	CAAGACTCACTTTATC-1	Set1	Sample-04_DJ582M11	DKO	2306	933	0.650477	0	G1	Neutrophil	2	Neutrophil	NA	NA	NA	NA	DKO_1	B	granulocyte	0.986181	granulocyte	0.986181	granulocyte	0.986181	1722	119	Neutrophil_0
Set1_CAAGACTCATACACCA-1	CAAGACTCATACACCA-1	Set1	Sample-04_DJ582M11	DKO	6810	1980	3.8326	0.0146843	S	Macrophage	6	Macrophage	NA	NA	NA	NA	DKO_1	B	monocyte	1	monocyte	1	monocyte	1	0	0	Macrophage_8
Set1_CAAGACTGTTTGGGAG-1	CAAGACTGTTTGGGAG-1	Set1	Sample-04_DJ582M11	DKO	1403	609	3.20741	0	G2M	Neutrophil	2	Neutrophil	NA	NA	NA	NA	DKO_1	B	granulocyte	0.736845	granulocyte	0.736845	granulocyte	0.736845	1435	44	Neutrophil_0
Set1_CAAGAGGCACTGAGTT-1	CAAGAGGCACTGAGTT-1	Set1	Sample-04_DJ582M11	DKO	29745	5244	4.86755	0.023531	S	Malignant	1	Malignant	OLC_2	0.46608	Fibro	0.53392	DKO_1	B	NA	NA	OLC_2	0.46608	Fibro	0.53392	4881	809	Malignant_7
Set1_CAAGAGGCATACTGAC-1	CAAGAGGCATACTGAC-1	Set1	Sample-04_DJ582M11	DKO	13558	3224	4.24073	0.0147504	G1	Osteoclast	4	Osteoclast	NA	NA	NA	NA	DKO_1	B	promonocyte	0.437072	promonocyte	0.437072	promonocyte	0.437072	768	47	Osteoclast_5
Set1_CAAGAGGCATCGGCCA-1	CAAGAGGCATCGGCCA-1	Set1	Sample-04_DJ582M11	DKO	8824	2783	10.0635	0	G1	Malignant	7	Malignant	OLC_2	0.787322	Osteo	0.900821	DKO_1	B	NA	NA	OLC_2	0.787322	Osteo	0.900821	4059	446	Malignant_4
Set1_CAAGAGGCATGACTCA-1	CAAGAGGCATGACTCA-1	Set1	Sample-04_DJ582M11	DKO	22604	4162	3.67175	0.0176952	G2M	Osteoclast	4	Osteoclast	NA	NA	NA	NA	DKO_1	B	hematopoietic_precursor_cell	0.395236	hematopoietic_precursor_cell	0.395236	hematopoietic_precursor_cell	0.395236	1207	64	Osteoclast_4
Set1_CAAGAGGGTACAGTTC-1	CAAGAGGGTACAGTTC-1	Set1	Sample-04_DJ582M11	DKO	19790	4138	2.25826	0	G1	Fibroblast	11	Fibroblast	Fibro_1	0.604208	Fibro	0.605299	DKO_1	B	NA	NA	Fibro_1	0.604208	Fibro	0.605299	1762	86	Fibroblast_1
Set1_CAAGAGGTCGTAACCA-1	CAAGAGGTCGTAACCA-1	Set1	Sample-04_DJ582M11	DKO	18942	3745	4.84007	0.0105563	G1	Osteoclast	4	Osteoclast	NA	NA	NA	NA	DKO_1	B	hematopoietic_precursor_cell	0.545693	hematopoietic_precursor_cell	0.545693	hematopoietic_precursor_cell	0.545693	1177	61	Osteoclast_5
Set1_CAAGCTAGTCAGGAGT-1	CAAGCTAGTCAGGAGT-1	Set1	Sample-04_DJ582M11	DKO	10390	2850	3.44463	0.00962186	G1	Fibroblast	11	Fibroblast	Fibro_1	0.460974	Fibro	0.552827	DKO_1	B	NA	NA	Fibro_1	0.460974	Fibro	0.552827	1522	55	Fibroblast_0
Set1_CAAGCTATCGAGAGAC-1	CAAGCTATCGAGAGAC-1	Set1	Sample-04_DJ582M11	DKO	28953	5448	4.33386	0.00690655	G1	Malignant	1	Malignant	Fibro_1	0.523188	Fibro	0.523188	DKO_1	B	NA	NA	Fibro_1	0.523188	Fibro	0.523188	4478	649	Malignant_7
Set1_CAAGGGACACCGTGAC-1	CAAGGGACACCGTGAC-1	Set1	Sample-04_DJ582M11	DKO	22173	3980	4.13566	0	G1	Osteoclast	4	Osteoclast	NA	NA	NA	NA	DKO_1	B	hematopoietic_precursor_cell	0.483692	hematopoietic_precursor_cell	0.483692	hematopoietic_precursor_cell	0.483692	1377	75	Osteoclast_5
Set1_CAAGGGACAGCTGAGA-1	CAAGGGACAGCTGAGA-1	Set1	Sample-04_DJ582M11	DKO	26718	4224	5.22868	0.0037428	G2M	Osteoclast	4	Osteoclast	NA	NA	NA	NA	DKO_1	B	late_pro_B_cell	0.408293	late_pro_B_cell	0.408293	late_pro_B_cell	0.408293	1320	56	Osteoclast_6
Set1_CAAGGGAGTGCCGTAC-1	CAAGGGAGTGCCGTAC-1	Set1	Sample-04_DJ582M11	DKO	3502	1680	5.71102	0.0285551	G1	Malignant	7	Malignant	OLC_2	0.886289	Osteo	0.988578	DKO_1	B	NA	NA	OLC_2	0.886289	Osteo	0.988578	4059	446	Malignant_4
Set1_CAAGGGATCGCTCATC-1	CAAGGGATCGCTCATC-1	Set1	Sample-04_DJ582M11	DKO	1086	578	1.37994	0.0919963	G1	Neutrophil	2	Neutrophil	NA	NA	NA	NA	DKO_1	B	granulocyte	0.776919	granulocyte	0.776919	granulocyte	0.776919	1232	40	Neutrophil_0
Set1_CAAGGGATCTCTATGT-1	CAAGGGATCTCTATGT-1	Set1	Sample-04_DJ582M11	DKO	26418	4036	6.29117	0.0113559	S	Osteoclast	4	Osteoclast	NA	NA	NA	NA	DKO_1	B	hematopoietic_precursor_cell	0.439283	hematopoietic_precursor_cell	0.439283	hematopoietic_precursor_cell	0.439283	1781	111	Osteoclast_5
Set1_CAATACGAGGTGCCAA-1	CAATACGAGGTGCCAA-1	Set1	Sample-04_DJ582M11	DKO	1185	535	3.37553	0.253165	G2M	Neutrophil	2	Neutrophil	NA	NA	NA	NA	DKO_1	B	basophil	0.75331	basophil	0.75331	basophil	0.75331	1722	119	Neutrophil_1
Set1_CAATACGCACTTACAG-1	CAATACGCACTTACAG-1	Set1	Sample-04_DJ582M11	DKO	29954	5689	6.36977	0.00333845	G1	Malignant	1	Malignant	OLC_2	0.640048	Osteo	0.640048	DKO_1	B	NA	NA	OLC_2	0.640048	Osteo	0.640048	5179	971	Malignant_7
Set1_CAATACGCAGGACTTT-1	CAATACGCAGGACTTT-1	Set1	Sample-04_DJ582M11	DKO	1156	606	8.47751	0	S	Neutrophil	2	Neutrophil	NA	NA	NA	NA	DKO_1	B	granulocyte	0.670669	granulocyte	0.670669	granulocyte	0.670669	1632	55	Neutrophil_1
Set1_CAATACGCAGTTAGGG-1	CAATACGCAGTTAGGG-1	Set1	Sample-04_DJ582M11	DKO	12716	3743	4.64769	0	S	Malignant	1	Malignant	OLC_2	0.56527	Osteo	0.56527	DKO_1	B	NA	NA	OLC_2	0.56527	Osteo	0.56527	4478	649	Malignant_7
Set1_CAATCGAAGCGTTAGG-1	CAATCGAAGCGTTAGG-1	Set1	Sample-04_DJ582M11	DKO	1642	810	3.34957	0	S	Tcell	9	Tcell	NA	NA	NA	NA	DKO_1	B	T_cell	1	T_cell	1	T_cell	1	1774	0	Tcell_2
Set1_CAATCGAAGGATGTTA-1	CAATCGAAGGATGTTA-1	Set1	Sample-04_DJ582M11	DKO	9234	2420	5.18735	0	G1	Macrophage	3	Macrophage	NA	NA	NA	NA	DKO_1	B	monocyte	1	monocyte	1	monocyte	1	0	0	Macrophage_8
Set1_CAATCGAAGTCCGTCG-1	CAATCGAAGTCCGTCG-1	Set1	Sample-04_DJ582M11	DKO	15698	3472	3.0832	0.00637024	G2M	Osteoclast	4	Osteoclast	NA	NA	NA	NA	DKO_1	B	promonocyte	0.610125	promonocyte	0.610125	promonocyte	0.610125	846	0	Osteoclast_4
Set1_CAATCGACAACTAGAA-1	CAATCGACAACTAGAA-1	Set1	Sample-04_DJ582M11	DKO	22479	3682	6.92616	0.0044484	G1	Osteoclast	4	Osteoclast	NA	NA	NA	NA	DKO_1	B	hematopoietic_precursor_cell	0.406399	hematopoietic_precursor_cell	0.406399	hematopoietic_precursor_cell	0.406399	1177	61	Osteoclast_5
Set1_CAATCGAGTCTGTCCT-1	CAATCGAGTCTGTCCT-1	Set1	Sample-04_DJ582M11	DKO	13247	2854	1.96271	0.00754888	G1	Osteoclast	4	Osteoclast	NA	NA	NA	NA	DKO_1	B	promonocyte	0.527204	promonocyte	0.527204	promonocyte	0.527204	1207	64	Osteoclast_5
Set1_CAATCGATCTCTATGT-1	CAATCGATCTCTATGT-1	Set1	Sample-04_DJ582M11	DKO	9007	2456	4.54041	0.0111012	G1	Macrophage	4	Osteoclast	NA	NA	NA	NA	DKO_1	B	monocyte	0.878821	monocyte	0.878821	monocyte	0.878821	358	43	Osteoclast_4
Set1_CAATCGATCTCTTCAA-1	CAATCGATCTCTTCAA-1	Set1	Sample-04_DJ582M11	DKO	1866	628	11.1468	0	G2M	Neutrophil	2	Neutrophil	NA	NA	NA	NA	DKO_1	B	granulocyte	0.986892	granulocyte	0.986892	granulocyte	0.986892	1587	53	Neutrophil_0
Set1_CAATGACGTGTCACAT-1	CAATGACGTGTCACAT-1	Set1	Sample-04_DJ582M11	DKO	1202	586	6.40067	0.0831255	G2M	Neutrophil	2	Neutrophil	NA	NA	NA	NA	DKO_1	B	basophil	0.769277	basophil	0.769277	basophil	0.769277	1224	52	Neutrophil_1
Set1_CAATGACGTGTGCCTG-1	CAATGACGTGTGCCTG-1	Set1	Sample-04_DJ582M11	DKO	3103	1040	0.580084	0.0644538	G1	Neutrophil	2	Neutrophil	NA	NA	NA	NA	DKO_1	B	granulocyte	1	granulocyte	1	granulocyte	1	1362	103	Neutrophil_0
Set1_CAATGACTCCGTATGA-1	CAATGACTCCGTATGA-1	Set1	Sample-04_DJ582M11	DKO	12300	3118	5.37398	0.00813008	G1	Macrophage	3	Macrophage	NA	NA	NA	NA	DKO_1	B	monocyte	0.968049	monocyte	0.968049	monocyte	0.968049	0	0	Macrophage_8
Set1_CAATGACTCCTTATCA-1	CAATGACTCCTTATCA-1	Set1	Sample-04_DJ582M11	DKO	1164	643	1.71821	0	G2M	Neutrophil	2	Neutrophil	NA	NA	NA	NA	DKO_1	B	granulocyte	0.761425	granulocyte	0.761425	granulocyte	0.761425	1198	52	Neutrophil_1
Set1_CAATGACTCTTGAACG-1	CAATGACTCTTGAACG-1	Set1	Sample-04_DJ582M11	DKO	5194	1989	2.59865	0	G1	Fibroblast	11	Fibroblast	Fibro_1	1	Fibro	1	DKO_1	B	NA	NA	Fibro_1	1	Fibro	1	1747	56	Fibroblast_0
Set1_CAATTTCAGATCGGTG-1	CAATTTCAGATCGGTG-1	Set1	Sample-04_DJ582M11	DKO	7889	2247	4.43599	0.0126743	G1	Macrophage	4	Osteoclast	NA	NA	NA	NA	DKO_1	B	monocyte	0.979306	monocyte	0.979306	monocyte	0.979306	549	38	Osteoclast_4
Set1_CAATTTCAGGAGATAG-1	CAATTTCAGGAGATAG-1	Set1	Sample-04_DJ582M11	DKO	1215	665	4.11184	0.0822368	G2M	Neutrophil	2	Neutrophil	NA	NA	NA	NA	DKO_1	B	basophil	0.460215	basophil	0.460215	basophil	0.460215	1329	47	Neutrophil_1
Set1_CAATTTCAGGATTACA-1	CAATTTCAGGATTACA-1	Set1	Sample-04_DJ582M11	DKO	1150	560	4.69157	0	G2M	Bcell	10	Bcell	NA	NA	NA	NA	DKO_1	B	immature_B_cell	0.983477	immature_B_cell	0.983477	immature_B_cell	0.983477	1639	0	Bcell_0
Set1_CAATTTCAGTCTGGTT-1	CAATTTCAGTCTGGTT-1	Set1	Sample-04_DJ582M11	DKO	7830	2552	4.09962	0.0127714	G1	Macrophage	3	Macrophage	NA	NA	NA	NA	DKO_1	B	monocyte	0.9923	monocyte	0.9923	monocyte	0.9923	0	0	Macrophage_8
Set1_CAATTTCCATCGCTCT-1	CAATTTCCATCGCTCT-1	Set1	Sample-04_DJ582M11	DKO	1550	706	5.48387	0.0645161	G1	Bcell	10	Bcell	NA	NA	NA	NA	DKO_1	B	immature_B_cell	0.982634	immature_B_cell	0.982634	immature_B_cell	0.982634	1590	69	Bcell_0
Set1_CAATTTCGTAGGAAAG-1	CAATTTCGTAGGAAAG-1	Set1	Sample-04_DJ582M11	DKO	12437	3563	3.67452	0.00804052	S	Malignant	1	Malignant	OLC_2	0.514653	Osteo	0.514653	DKO_1	B	NA	NA	OLC_2	0.514653	Osteo	0.514653	4334	791	Malignant_7
Set1_CAATTTCGTCCTCCTA-1	CAATTTCGTCCTCCTA-1	Set1	Sample-04_DJ582M11	DKO	7293	2172	4.00384	0.0137118	G1	Macrophage	6	Macrophage	NA	NA	NA	NA	DKO_1	B	monocyte	1	monocyte	1	monocyte	1	0	0	Macrophage_8
Set1_CAATTTCTCACCATGA-1	CAATTTCTCACCATGA-1	Set1	Sample-04_DJ582M11	DKO	5085	1844	2.35942	0	G1	Macrophage	3	Macrophage	NA	NA	NA	NA	DKO_1	B	monocyte	1	monocyte	1	monocyte	1	0	0	Macrophage_8
Set1_CACAACAAGGTACATA-1	CACAACAAGGTACATA-1	Set1	Sample-04_DJ582M11	DKO	18448	4651	7.99458	0	G1	Malignant	1	Malignant	OLC_2	0.589479	Osteo	0.589479	DKO_1	B	NA	NA	OLC_2	0.589479	Osteo	0.589479	4380	628	Malignant_7
Set1_CACAACACAGACAATA-1	CACAACACAGACAATA-1	Set1	Sample-04_DJ582M11	DKO	18489	4453	6.91725	0.0108167	G1	Malignant	7	Malignant	OLC_2	0.786743	Osteo	0.919043	DKO_1	B	NA	NA	OLC_2	0.786743	Osteo	0.919043	4059	446	Malignant_4
Set1_CACAACACATGACACT-1	CACAACACATGACACT-1	Set1	Sample-04_DJ582M11	DKO	15566	3747	5.01092	0.0128485	G1	Fibroblast	11	Fibroblast	Fibro_1	0.673576	Fibro	0.697342	DKO_1	B	NA	NA	Fibro_1	0.673576	Fibro	0.697342	2099	94	Fibroblast_1
Set1_CACAACATCTCGTTTA-1	CACAACATCTCGTTTA-1	Set1	Sample-04_DJ582M11	DKO	83626	7886	6.15195	0.00478286	S	Malignant	1	Malignant	OLC_2	0.465115	Osteo	0.465115	DKO_1	B	NA	NA	OLC_2	0.465115	Osteo	0.465115	5037	971	Malignant_7
Set1_CACACAAAGTAGTCCT-1	CACACAAAGTAGTCCT-1	Set1	Sample-04_DJ582M11	DKO	19724	4607	7.4275	0.00506997	G1	Malignant	1	Malignant	OLC_2	0.67506	Osteo	0.67506	DKO_1	B	NA	NA	OLC_2	0.67506	Osteo	0.67506	5179	971	Malignant_7
Set1_CACACAACACTTCAAG-1	CACACAACACTTCAAG-1	Set1	Sample-04_DJ582M11	DKO	32121	6023	5.45421	0.0124525	G1	Malignant	1	Malignant	OLC_2	0.773786	Osteo	0.773786	DKO_1	B	NA	NA	OLC_2	0.773786	Osteo	0.773786	4728	827	Malignant_7
Set1_CACACAACATGGAAGC-1	CACACAACATGGAAGC-1	Set1	Sample-04_DJ582M11	DKO	17693	4315	10.0831	0	G1	Malignant	1	Malignant	OLC_2	0.627587	Osteo	0.627587	DKO_1	B	NA	NA	OLC_2	0.627587	Osteo	0.627587	4571	619	Malignant_7
Set1_CACACAAGTATCGGTT-1	CACACAAGTATCGGTT-1	Set1	Sample-04_DJ582M11	DKO	1744	789	1.26147	0	G2M	Neutrophil	2	Neutrophil	NA	NA	NA	NA	DKO_1	B	granulocyte	1	granulocyte	1	granulocyte	1	1197	57	Neutrophil_0
Set1_CACACAATCCTCTGCA-1	CACACAATCCTCTGCA-1	Set1	Sample-04_DJ582M11	DKO	1807	778	0.996126	0.0553403	G1	Neutrophil	2	Neutrophil	NA	NA	NA	NA	DKO_1	B	granulocyte	1	granulocyte	1	granulocyte	1	1023	51	Neutrophil_0
Set1_CACAGATAGATACATG-1	CACAGATAGATACATG-1	Set1	Sample-04_DJ582M11	DKO	10663	2944	5.52377	0.00937822	G1	Macrophage	3	Macrophage	NA	NA	NA	NA	DKO_1	B	monocyte	0.926934	monocyte	0.926934	monocyte	0.926934	0	0	Macrophage_8
Set1_CACAGATAGTACTGTC-1	CACAGATAGTACTGTC-1	Set1	Sample-04_DJ582M11	DKO	7028	2585	4.52476	0	G1	Malignant	7	Malignant	OLC_2	0.793544	Osteo	0.827066	DKO_1	B	NA	NA	OLC_2	0.793544	Osteo	0.827066	4059	446	Malignant_4
Set1_CACAGATCACCATTCC-1	CACAGATCACCATTCC-1	Set1	Sample-04_DJ582M11	DKO	1104	557	0.724638	0.0905797	G2M	Neutrophil	2	Neutrophil	NA	NA	NA	NA	DKO_1	B	granulocyte	0.709281	granulocyte	0.709281	granulocyte	0.709281	1681	43	Neutrophil_0
Set1_CACAGATCATACACCA-1	CACAGATCATACACCA-1	Set1	Sample-04_DJ582M11	DKO	5287	1691	3.17761	0.0189143	G2M	Macrophage	6	Macrophage	NA	NA	NA	NA	DKO_1	B	monocyte	1	monocyte	1	monocyte	1	0	0	Macrophage_8
Set1_CACAGATGTAACTTCG-1	CACAGATGTAACTTCG-1	Set1	Sample-04_DJ582M11	DKO	1363	592	1.32062	0.0733676	G2M	Neutrophil	2	Neutrophil	NA	NA	NA	NA	DKO_1	B	granulocyte	0.809713	granulocyte	0.809713	granulocyte	0.809713	1109	68	Neutrophil_0
Set1_CACAGATGTATCGCAT-1	CACAGATGTATCGCAT-1	Set1	Sample-04_DJ582M11	DKO	3579	1435	8.13076	0	G1	Bcell	10	Bcell	NA	NA	NA	NA	DKO_1	B	immature_B_cell	1	immature_B_cell	1	immature_B_cell	1	1865	37	Bcell_2
Set1_CACAGATGTTCCGCGA-1	CACAGATGTTCCGCGA-1	Set1	Sample-04_DJ582M11	DKO	1165	592	0.686695	0	S	Neutrophil	2	Neutrophil	NA	NA	NA	NA	DKO_1	B	granulocyte	0.648894	granulocyte	0.648894	granulocyte	0.648894	1461	73	Neutrophil_0
Set1_CACAGGCAGGTAAGTT-1	CACAGGCAGGTAAGTT-1	Set1	Sample-04_DJ582M11	DKO	5824	2029	4.92788	0	G2M	Macrophage	4	Osteoclast	NA	NA	NA	NA	DKO_1	B	monocyte	0.975117	monocyte	0.975117	monocyte	0.975117	549	38	Osteoclast_4
Set1_CACAGGCCATGACTTG-1	CACAGGCCATGACTTG-1	Set1	Sample-04_DJ582M11	DKO	30239	5635	5.43999	0.00661398	G1	Malignant	1	Malignant	Fibro_1	0.465496	Fibro	0.614734	DKO_1	B	NA	NA	Fibro_1	0.465496	Fibro	0.614734	4881	809	Malignant_7
Set1_CACAGGCCATTGTACG-1	CACAGGCCATTGTACG-1	Set1	Sample-04_DJ582M11	DKO	1610	757	0.372671	0	G1	Neutrophil	2	Neutrophil	NA	NA	NA	NA	DKO_1	B	granulocyte	1	granulocyte	1	granulocyte	1	1430	55	Neutrophil_1
Set1_CACAGGCGTAGTAAGT-1	CACAGGCGTAGTAAGT-1	Set1	Sample-04_DJ582M11	DKO	27714	4035	6.28563	0.00360828	G1	Osteoclast	4	Osteoclast	NA	NA	NA	NA	DKO_1	B	hematopoietic_precursor_cell	0.402708	hematopoietic_precursor_cell	0.402708	hematopoietic_precursor_cell	0.402708	1580	122	Osteoclast_5
Set1_CACAGGCGTTCAAGGG-1	CACAGGCGTTCAAGGG-1	Set1	Sample-04_DJ582M11	DKO	8659	2495	5.46252	0.0115487	G1	Macrophage	3	Macrophage	NA	NA	NA	NA	DKO_1	B	monocyte	0.979584	monocyte	0.979584	monocyte	0.979584	0	0	Macrophage_8
Set1_CACAGGCTCAGTGTGT-1	CACAGGCTCAGTGTGT-1	Set1	Sample-04_DJ582M11	DKO	1252	634	0.878594	0	G2M	Neutrophil	2	Neutrophil	NA	NA	NA	NA	DKO_1	B	granulocyte	0.652936	granulocyte	0.652936	granulocyte	0.652936	1583	155	Neutrophil_1
Set1_CACAGGCTCCTGTACC-1	CACAGGCTCCTGTACC-1	Set1	Sample-04_DJ582M11	DKO	5793	1897	3.53631	0.0345006	G1	Fibroblast	11	Fibroblast	Fibro_1	1	Fibro	1	DKO_1	B	NA	NA	Fibro_1	1	Fibro	1	1553	51	Fibroblast_0
Set1_CACATGAAGACAGCTG-1	CACATGAAGACAGCTG-1	Set1	Sample-04_DJ582M11	DKO	45699	6323	6.94748	0.00218818	G1	Malignant	1	Malignant	OLC_2	0.697464	Osteo	0.697464	DKO_1	B	NA	NA	OLC_2	0.697464	Osteo	0.697464	5160	837	Malignant_7
Set1_CACATGAAGATGCTTC-1	CACATGAAGATGCTTC-1	Set1	Sample-04_DJ582M11	DKO	3130	1070	4.44089	0.0319489	G1	Tcell	9	Tcell	NA	NA	NA	NA	DKO_1	B	T_cell	1	T_cell	1	T_cell	1	1571	0	Tcell_0
Set1_CACATGAAGATGGCAC-1	CACATGAAGATGGCAC-1	Set1	Sample-04_DJ582M11	DKO	7041	2359	3.20977	0.0142025	G1	Fibroblast	11	Fibroblast	Fibro_1	0.98591	Fibro	1	DKO_1	B	NA	NA	Fibro_1	0.98591	Fibro	1	1792	45	Fibroblast_0
Set1_CACATGAAGTTGCGCC-1	CACATGAAGTTGCGCC-1	Set1	Sample-04_DJ582M11	DKO	19809	3920	2.91772	0.0201918	S	Macrophage	4	Osteoclast	NA	NA	NA	NA	DKO_1	B	monocyte	0.827248	monocyte	0.827248	monocyte	0.827248	358	43	Osteoclast_4
Set1_CACATGAGTTCCATTT-1	CACATGAGTTCCATTT-1	Set1	Sample-04_DJ582M11	DKO	17399	4256	7.93724	0.0114949	G1	Malignant	1	Malignant	OLC_2	0.71913	Osteo	0.71913	DKO_1	B	NA	NA	OLC_2	0.71913	Osteo	0.71913	4334	791	Malignant_7
Set1_CACATGATCAGGACGA-1	CACATGATCAGGACGA-1	Set1	Sample-04_DJ582M11	DKO	3690	1446	0.813008	0	G1	Neutrophil	2	Neutrophil	NA	NA	NA	NA	DKO_1	B	granulocyte	0.985224	granulocyte	0.985224	granulocyte	0.985224	1620	52	Neutrophil_1
Set1_CACCAAAGTACTCGTA-1	CACCAAAGTACTCGTA-1	Set1	Sample-04_DJ582M11	DKO	21467	3990	6.54027	0.00931663	G1	Osteoclast	4	Osteoclast	NA	NA	NA	NA	DKO_1	B	promonocyte	0.424765	promonocyte	0.424765	promonocyte	0.424765	1067	64	Osteoclast_6
Set1_CACCAAATCAAGGCTT-1	CACCAAATCAAGGCTT-1	Set1	Sample-04_DJ582M11	DKO	1088	572	0.827206	0.0919118	G2M	Neutrophil	2	Neutrophil	NA	NA	NA	NA	DKO_1	B	granulocyte	0.870118	granulocyte	0.870118	granulocyte	0.870118	1184	78	Neutrophil_0
Set1_CACCAAATCACTGCTC-1	CACCAAATCACTGCTC-1	Set1	Sample-04_DJ582M11	DKO	1115	570	4.03587	0.0896861	G2M	Neutrophil	2	Neutrophil	NA	NA	NA	NA	DKO_1	B	granulocyte	0.803793	granulocyte	0.803793	granulocyte	0.803793	1593	98	Neutrophil_0
Set1_CACCAAATCAGCTCTC-1	CACCAAATCAGCTCTC-1	Set1	Sample-04_DJ582M11	DKO	2948	1229	1.66214	0	G2M	Neutrophil	2	Neutrophil	NA	NA	NA	NA	DKO_1	B	granulocyte	0.986445	granulocyte	0.986445	granulocyte	0.986445	1469	64	Neutrophil_1
Set1_CACCGTTAGAATCGAT-1	CACCGTTAGAATCGAT-1	Set1	Sample-04_DJ582M11	DKO	1294	621	4.40495	0	G2M	Neutrophil	2	Neutrophil	NA	NA	NA	NA	DKO_1	B	granulocyte	0.592391	granulocyte	0.592391	granulocyte	0.592391	1197	57	Neutrophil_0
Set1_CACCGTTAGACGAAGA-1	CACCGTTAGACGAAGA-1	Set1	Sample-04_DJ582M11	DKO	15283	3097	4.90741	0.00654322	G1	Osteoclast	4	Osteoclast	NA	NA	NA	NA	DKO_1	B	promonocyte	0.577767	promonocyte	0.577767	promonocyte	0.577767	841	56	Osteoclast_4
Set1_CACCGTTAGTACCCTA-1	CACCGTTAGTACCCTA-1	Set1	Sample-04_DJ582M11	DKO	2643	963	6.28074	0	G2M	Macrophage	6	Macrophage	NA	NA	NA	NA	DKO_1	B	monocyte	0.983352	monocyte	0.983352	monocyte	0.983352	0	0	Macrophage_8
Set1_CACCGTTGTGGACTGA-1	CACCGTTGTGGACTGA-1	Set1	Sample-04_DJ582M11	DKO	22414	4504	3.12751	0.0133845	S	Macrophage	3	Macrophage	NA	NA	NA	NA	DKO_1	B	monocyte	0.91743	monocyte	0.91743	monocyte	0.91743	0	0	Macrophage_8
Set1_CACCGTTGTTACAGCT-1	CACCGTTGTTACAGCT-1	Set1	Sample-04_DJ582M11	DKO	21794	4804	3.5652	0	G1	Malignant	1	Malignant	OLC_2	0.520359	Osteo	0.520359	DKO_1	B	NA	NA	OLC_2	0.520359	Osteo	0.520359	4375	692	Malignant_7
Set1_CACCGTTTCAGCTAGT-1	CACCGTTTCAGCTAGT-1	Set1	Sample-04_DJ582M11	DKO	31659	6347	4.41497	0.0126322	G1	Malignant	7	Malignant	OLC_2	0.623556	Osteo	0.623556	DKO_1	B	NA	NA	OLC_2	0.623556	Osteo	0.623556	4059	446	Malignant_4
Set1_CACCGTTTCCGGACGT-1	CACCGTTTCCGGACGT-1	Set1	Sample-04_DJ582M11	DKO	5504	2219	8.92078	0	S	Malignant	1	Malignant	OLC_2	0.669992	Osteo	0.669992	DKO_1	B	NA	NA	OLC_2	0.669992	Osteo	0.669992	4059	446	Malignant_7
Set1_CACCGTTTCGCAGAGA-1	CACCGTTTCGCAGAGA-1	Set1	Sample-04_DJ582M11	DKO	7243	2227	4.2656	0.0138045	G1	Macrophage	3	Macrophage	NA	NA	NA	NA	DKO_1	B	monocyte	1	monocyte	1	monocyte	1	0	0	Macrophage_8
Set1_CACGAATAGTGGAATT-1	CACGAATAGTGGAATT-1	Set1	Sample-04_DJ582M11	DKO	1736	786	1.38249	0.0576037	G2M	Neutrophil	2	Neutrophil	NA	NA	NA	NA	DKO_1	B	granulocyte	0.985383	granulocyte	0.985383	granulocyte	0.985383	1514	94	Neutrophil_0
Set1_CACGAATGTAAGGCTG-1	CACGAATGTAAGGCTG-1	Set1	Sample-04_DJ582M11	DKO	5507	1923	2.37879	0	G1	Macrophage	6	Macrophage	NA	NA	NA	NA	DKO_1	B	monocyte	1	monocyte	1	monocyte	1	0	0	Macrophage_8
Set1_CACGAATGTCTCGACG-1	CACGAATGTCTCGACG-1	Set1	Sample-04_DJ582M11	DKO	15529	3317	4.41082	0.00643915	G1	Osteoclast	4	Osteoclast	NA	NA	NA	NA	DKO_1	B	promonocyte	0.443175	promonocyte	0.443175	promonocyte	0.443175	1067	64	Osteoclast_5
Set1_CACGAATGTGCTGATT-1	CACGAATGTGCTGATT-1	Set1	Sample-04_DJ582M11	DKO	1218	588	1.31363	0.0821018	G2M	Neutrophil	2	Neutrophil	NA	NA	NA	NA	DKO_1	B	granulocyte	0.765454	granulocyte	0.765454	granulocyte	0.765454	1150	83	Neutrophil_0
Set1_CACGGGTAGCCTTGAT-1	CACGGGTAGCCTTGAT-1	Set1	Sample-04_DJ582M11	DKO	20169	3928	2.92032	0	G2M	Osteoclast	4	Osteoclast	NA	NA	NA	NA	DKO_1	B	promonocyte	1	promonocyte	1	promonocyte	1	374	0	Osteoclast_6
Set1_CACGGGTAGTTCAACC-1	CACGGGTAGTTCAACC-1	Set1	Sample-04_DJ582M11	DKO	8210	2841	7.85627	0	G1	Malignant	1	Malignant	OLC_2	0.684616	Osteo	0.684616	DKO_1	B	NA	NA	OLC_2	0.684616	Osteo	0.684616	5179	971	Malignant_7
Set1_CACGGGTCAACCGCTG-1	CACGGGTCAACCGCTG-1	Set1	Sample-04_DJ582M11	DKO	26090	5505	7.51217	0.0229964	G1	Malignant	1	Malignant	Fibro_1	0.525056	Fibro	0.619106	DKO_1	B	NA	NA	Fibro_1	0.525056	Fibro	0.619106	4375	692	Malignant_7
Set1_CACGGGTCATCTTCGC-1	CACGGGTCATCTTCGC-1	Set1	Sample-04_DJ582M11	DKO	2039	867	5.24767	0	G1	Bcell	10	Bcell	NA	NA	NA	NA	DKO_1	B	immature_B_cell	0.985474	immature_B_cell	0.985474	immature_B_cell	0.985474	1746	0	Bcell_2
Set1_CACGGGTGTACGATTC-1	CACGGGTGTACGATTC-1	Set1	Sample-04_DJ582M11	DKO	5336	1890	4.34783	0.0187406	G1	Macrophage	6	Macrophage	NA	NA	NA	NA	DKO_1	B	monocyte	1	monocyte	1	monocyte	1	0	0	Macrophage_8
Set1_CACGGGTGTTAAGACA-1	CACGGGTGTTAAGACA-1	Set1	Sample-04_DJ582M11	DKO	1140	590	4.47368	0.0877193	G1	Neutrophil	2	Neutrophil	NA	NA	NA	NA	DKO_1	B	granulocyte	0.71467	granulocyte	0.71467	granulocyte	0.71467	1397	51	Neutrophil_1
Set1_CACGGGTTCATCGACA-1	CACGGGTTCATCGACA-1	Set1	Sample-04_DJ582M11	DKO	1360	614	5.58824	0.0735294	G1	Bcell	10	Bcell	NA	NA	NA	NA	DKO_1	B	immature_B_cell	0.979524	immature_B_cell	0.979524	immature_B_cell	0.979524	1430	0	Bcell_0
Set1_CACGTGGCAGCTCTGG-1	CACGTGGCAGCTCTGG-1	Set1	Sample-04_DJ582M11	DKO	1267	646	2.60458	0.0789266	G1	Neutrophil	2	Neutrophil	NA	NA	NA	NA	DKO_1	B	granulocyte	0.7886	granulocyte	0.7886	granulocyte	0.7886	1954	183	Neutrophil_1
Set1_CACGTGGGTAACAAGT-1	CACGTGGGTAACAAGT-1	Set1	Sample-04_DJ582M11	DKO	1063	546	1.69332	0.0940734	G2M	Neutrophil	2	Neutrophil	NA	NA	NA	NA	DKO_1	B	granulocyte	0.666052	granulocyte	0.666052	granulocyte	0.666052	1334	50	Neutrophil_1
Set1_CACGTGGGTCACGCTG-1	CACGTGGGTCACGCTG-1	Set1	Sample-04_DJ582M11	DKO	24489	5159	10.0817	0.0122499	S	Malignant	1	Malignant	OLC_2	0.566046	Osteo	0.566046	DKO_1	B	NA	NA	OLC_2	0.566046	Osteo	0.566046	4571	619	Malignant_7
Set1_CACGTGGTCAACTTTC-1	CACGTGGTCAACTTTC-1	Set1	Sample-04_DJ582M11	DKO	6909	2644	6.16498	0.0144718	S	Malignant	7	Malignant	OLC_2	0.621225	Osteo	0.744786	DKO_1	B	NA	NA	OLC_2	0.621225	Osteo	0.744786	4059	446	Malignant_4
Set1_CACGTTCAGTTCACTG-1	CACGTTCAGTTCACTG-1	Set1	Sample-04_DJ582M11	DKO	22505	4691	4.82094	0.017773	S	Malignant	1	Malignant	OLC_2	0.6876	Osteo	0.6876	DKO_1	B	NA	NA	OLC_2	0.6876	Osteo	0.6876	4478	649	Malignant_4
Set1_CACGTTCCAACCAGAG-1	CACGTTCCAACCAGAG-1	Set1	Sample-04_DJ582M11	DKO	1355	581	11.7343	0	G2M	Neutrophil	2	Neutrophil	NA	NA	NA	NA	DKO_1	B	granulocyte	0.706625	granulocyte	0.706625	granulocyte	0.706625	1245	50	Neutrophil_1
Set1_CACGTTCCACCATAAC-1	CACGTTCCACCATAAC-1	Set1	Sample-04_DJ582M11	DKO	9866	3102	10.3791	0.0304075	G1	Macrophage	3	Macrophage	NA	NA	NA	NA	DKO_1	B	monocyte	0.979165	monocyte	0.979165	monocyte	0.979165	0	0	Macrophage_8
Set1_CACGTTCGTACTGCGC-1	CACGTTCGTACTGCGC-1	Set1	Sample-04_DJ582M11	DKO	1128	649	1.41844	0	G2M	Neutrophil	2	Neutrophil	NA	NA	NA	NA	DKO_1	B	basophil	0.475176	basophil	0.475176	basophil	0.475176	1377	54	Neutrophil_1
Set1_CACGTTCGTTGGTACT-1	CACGTTCGTTGGTACT-1	Set1	Sample-04_DJ582M11	DKO	1025	532	3.02439	0	G2M	Neutrophil	2	Neutrophil	NA	NA	NA	NA	DKO_1	B	basophil	0.704915	basophil	0.704915	basophil	0.704915	1904	341	Neutrophil_1
Set1_CACGTTCTCGGATAAA-1	CACGTTCTCGGATAAA-1	Set1	Sample-04_DJ582M11	DKO	17662	4535	7.94316	0.00566155	G1	Malignant	1	Malignant	OLC_2	0.534567	Osteo	0.551952	DKO_1	B	NA	NA	OLC_2	0.534567	Osteo	0.551952	5019	837	Malignant_7
Set1_CACGTTCTCTCTGCTG-1	CACGTTCTCTCTGCTG-1	Set1	Sample-04_DJ582M11	DKO	4628	1710	7.28019	0	G2M	Unclassified	10	Bcell	NA	NA	NA	NA	DKO_1	B	NA	NA	NA	NA	NA	NA	1914	0	Bcell_2
Set1_CACTAAGAGTCGAAAT-1	CACTAAGAGTCGAAAT-1	Set1	Sample-04_DJ582M11	DKO	1695	748	1.35693	0.0589971	G1	Neutrophil	2	Neutrophil	NA	NA	NA	NA	DKO_1	B	granulocyte	0.78816	granulocyte	0.78816	granulocyte	0.78816	1397	51	Neutrophil_5
Set1_CACTAAGGTGCCCTTT-1	CACTAAGGTGCCCTTT-1	Set1	Sample-04_DJ582M11	DKO	29029	5537	6.40372	0	S	Malignant	1	Malignant	OLC_2	0.79516	Osteo	0.79516	DKO_1	B	NA	NA	OLC_2	0.79516	Osteo	0.79516	4478	649	Malignant_7
Set1_CACTAAGTCATTGCCC-1	CACTAAGTCATTGCCC-1	Set1	Sample-04_DJ582M11	DKO	3050	1157	6.03279	0.0327869	S	Bcell	10	Bcell	NA	NA	NA	NA	DKO_1	B	immature_B_cell	0.981157	immature_B_cell	0.981157	immature_B_cell	0.981157	1746	0	Bcell_2
Set1_CACTGAAAGTTCCATG-1	CACTGAAAGTTCCATG-1	Set1	Sample-04_DJ582M11	DKO	1153	516	1.38768	0	G2M	Neutrophil	2	Neutrophil	NA	NA	NA	NA	DKO_1	B	granulocyte	0.69396	granulocyte	0.69396	granulocyte	0.69396	1806	43	Neutrophil_1
Set1_CACTGAACAACCACAT-1	CACTGAACAACCACAT-1	Set1	Sample-04_DJ582M11	DKO	4342	1721	4.53708	0.0460617	G1	Macrophage	3	Macrophage	NA	NA	NA	NA	DKO_1	B	monocyte	1	monocyte	1	monocyte	1	0	0	Macrophage_8
Set1_CACTGAACAGATCACT-1	CACTGAACAGATCACT-1	Set1	Sample-04_DJ582M11	DKO	16646	4355	4.97387	0.0120142	G1	Malignant	1	Malignant	OLC_2	0.570058	Osteo	0.570058	DKO_1	B	NA	NA	OLC_2	0.570058	Osteo	0.570058	4429	610	Malignant_7
Set1_CACTGAAGTATGTCTG-1	CACTGAAGTATGTCTG-1	Set1	Sample-04_DJ582M11	DKO	1271	604	0.314465	0.0786164	G2M	Neutrophil	2	Neutrophil	NA	NA	NA	NA	DKO_1	B	basophil	0.656937	basophil	0.656937	basophil	0.656937	1437	43	Neutrophil_1
Set1_CACTGAATCCACGTAA-1	CACTGAATCCACGTAA-1	Set1	Sample-04_DJ582M11	DKO	1615	721	2.84653	0.0618812	G1	Neutrophil	2	Neutrophil	NA	NA	NA	NA	DKO_1	B	granulocyte	1	granulocyte	1	granulocyte	1	1476	35	Neutrophil_0
Set1_CACTGGGAGATTACCC-1	CACTGGGAGATTACCC-1	Set1	Sample-04_DJ582M11	DKO	1254	539	4.94024	0	G1	Neutrophil	2	Neutrophil	NA	NA	NA	NA	DKO_1	B	granulocyte	0.835919	granulocyte	0.835919	granulocyte	0.835919	1023	51	Neutrophil_0
Set1_CACTGGGAGGATATGT-1	CACTGGGAGGATATGT-1	Set1	Sample-04_DJ582M11	DKO	1125	566	1.42222	0	G2M	Neutrophil	2	Neutrophil	NA	NA	NA	NA	DKO_1	B	granulocyte	0.857778	granulocyte	0.857778	granulocyte	0.857778	1563	136	Neutrophil_0
Set1_CACTGGGCACCGTACG-1	CACTGGGCACCGTACG-1	Set1	Sample-04_DJ582M11	DKO	4325	1551	2.33472	0	S	Macrophage	6	Macrophage	NA	NA	NA	NA	DKO_1	B	monocyte	1	monocyte	1	monocyte	1	0	0	Macrophage_8
Set1_CACTGGGCATGCCGCA-1	CACTGGGCATGCCGCA-1	Set1	Sample-04_DJ582M11	DKO	1170	557	2.8181	0.0853971	S	Neutrophil	2	Neutrophil	NA	NA	NA	NA	DKO_1	B	granulocyte	0.942452	granulocyte	0.942452	granulocyte	0.942452	1436	84	Neutrophil_0
Set1_CACTGGGTCACTCTTA-1	CACTGGGTCACTCTTA-1	Set1	Sample-04_DJ582M11	DKO	2267	810	6.26102	0	G1	Tcell	9	Tcell	NA	NA	NA	NA	DKO_1	B	T_cell	1	T_cell	1	T_cell	1	1255	0	Tcell_0
Set1_CACTGGGTCGTGGTAT-1	CACTGGGTCGTGGTAT-1	Set1	Sample-04_DJ582M11	DKO	19832	4725	9.60065	0.00504236	S	Malignant	1	Malignant	Fibro_1	0.543873	Fibro	0.606354	DKO_1	B	NA	NA	Fibro_1	0.543873	Fibro	0.606354	4881	809	Malignant_7
Set1_CACTGTCCAGGCTCTG-1	CACTGTCCAGGCTCTG-1	Set1	Sample-04_DJ582M11	DKO	7706	2326	3.84116	0	G1	Macrophage	4	Osteoclast	NA	NA	NA	NA	DKO_1	B	monocyte	0.925458	monocyte	0.925458	monocyte	0.925458	406	0	Osteoclast_4
Set1_CACTGTCTCTTAGTTC-1	CACTGTCTCTTAGTTC-1	Set1	Sample-04_DJ582M11	DKO	21929	5075	5.52186	0	G2M	Malignant	1	Malignant	OLC_2	0.673483	Osteo	0.673483	DKO_1	B	NA	NA	OLC_2	0.673483	Osteo	0.673483	5179	971	Malignant_7
Set1_CACTTCGGTTGTTGTG-1	CACTTCGGTTGTTGTG-1	Set1	Sample-04_DJ582M11	DKO	1524	661	1.90289	0	S	Neutrophil	2	Neutrophil	NA	NA	NA	NA	DKO_1	B	granulocyte	0.846506	granulocyte	0.846506	granulocyte	0.846506	1842	87	Neutrophil_0
Set1_CACTTCGTCGGCTCTT-1	CACTTCGTCGGCTCTT-1	Set1	Sample-04_DJ582M11	DKO	1741	760	3.73349	0	G1	Malignant	8	Malignant	OLC_2	0.686169	Osteo	0.915953	DKO_1	B	NA	NA	OLC_2	0.686169	Osteo	0.915953	3388	135	Malignant_4
Set1_CAGAGCCCACAACCGC-1	CAGAGCCCACAACCGC-1	Set1	Sample-04_DJ582M11	DKO	9147	2702	1.66175	0.0109325	S	Fibroblast	11	Fibroblast	Fibro_1	0.868785	Fibro	0.922156	DKO_1	B	NA	NA	Fibro_1	0.868785	Fibro	0.922156	1747	56	Fibroblast_0
Set1_CAGATACAGAAACTCA-1	CAGATACAGAAACTCA-1	Set1	Sample-04_DJ582M11	DKO	12739	3329	4.5922	0.0313996	G1	Macrophage	3	Macrophage	NA	NA	NA	NA	DKO_1	B	monocyte	1	monocyte	1	monocyte	1	0	0	Macrophage_8
Set1_CAGATACAGAATTCAG-1	CAGATACAGAATTCAG-1	Set1	Sample-04_DJ582M11	DKO	1274	632	2.74725	0	G2M	Neutrophil	2	Neutrophil	NA	NA	NA	NA	DKO_1	B	granulocyte	0.749644	granulocyte	0.749644	granulocyte	0.749644	1681	43	Neutrophil_0
Set1_CAGATACAGGGTCAAC-1	CAGATACAGGGTCAAC-1	Set1	Sample-04_DJ582M11	DKO	1422	715	6.96203	0.0703235	S	Bcell	10	Bcell	NA	NA	NA	NA	DKO_1	B	immature_B_cell	0.983439	immature_B_cell	0.983439	immature_B_cell	0.983439	2202	282	Bcell_0
Set1_CAGATACAGGTGCTTT-1	CAGATACAGGTGCTTT-1	Set1	Sample-04_DJ582M11	DKO	6533	1872	8.08205	0.0153069	G1	Unclassified	10	Bcell	NA	NA	NA	NA	DKO_1	B	NA	NA	NA	NA	NA	NA	1914	0	Bcell_2
Set1_CAGATACAGTGCAGGT-1	CAGATACAGTGCAGGT-1	Set1	Sample-04_DJ582M11	DKO	1386	717	2.52525	0	G1	Neutrophil	2	Neutrophil	NA	NA	NA	NA	DKO_1	B	granulocyte	0.747897	granulocyte	0.747897	granulocyte	0.747897	1117	52	Neutrophil_1
Set1_CAGATACCACCTGATA-1	CAGATACCACCTGATA-1	Set1	Sample-04_DJ582M11	DKO	18481	3613	3.10589	0.0216439	S	Osteoclast	4	Osteoclast	NA	NA	NA	NA	DKO_1	B	promonocyte	0.53207	promonocyte	0.53207	promonocyte	0.53207	1067	64	Osteoclast_4
Set1_CAGATACCACGGCACT-1	CAGATACCACGGCACT-1	Set1	Sample-04_DJ582M11	DKO	4087	1376	4.77123	0.0244678	G1	Tcell	9	Tcell	NA	NA	NA	NA	DKO_1	B	T_cell	1	T_cell	1	T_cell	1	1675	0	Tcell_0
Set1_CAGATACGTAAGTTGA-1	CAGATACGTAAGTTGA-1	Set1	Sample-04_DJ582M11	DKO	2817	1133	5.6798	0	S	Tcell	9	Tcell	NA	NA	NA	NA	DKO_1	B	T_cell	1	T_cell	1	T_cell	1	1968	21	Tcell_0
Set1_CAGATACGTATCGGTT-1	CAGATACGTATCGGTT-1	Set1	Sample-04_DJ582M11	DKO	2946	1378	2.10383	0	G1	Endothelial	5	Endothelial	EC_arterial	0.993852	Vascular	1	DKO_1	B	NA	NA	EC_arterial	0.993852	Vascular	1	1494	0	Endothelial_2
Set1_CAGATACGTCGCATCG-1	CAGATACGTCGCATCG-1	Set1	Sample-04_DJ582M11	DKO	7537	2237	4.44356	0	G1	Macrophage	3	Macrophage	NA	NA	NA	NA	DKO_1	B	monocyte	1	monocyte	1	monocyte	1	0	0	Macrophage_8
Set1_CAGATACGTGTATACC-1	CAGATACGTGTATACC-1	Set1	Sample-04_DJ582M11	DKO	2416	801	7.56824	0	G1	Tcell	9	Tcell	NA	NA	NA	NA	DKO_1	B	T_cell	1	T_cell	1	T_cell	1	1441	0	Tcell_0
Set1_CAGATACTCACCATGA-1	CAGATACTCACCATGA-1	Set1	Sample-04_DJ582M11	DKO	13589	3011	4.24608	0	G2M	Osteoclast	4	Osteoclast	NA	NA	NA	NA	DKO_1	B	promonocyte	0.936367	promonocyte	0.936367	promonocyte	0.936367	1004	50	Osteoclast_4
Set1_CAGATACTCGGTCAGC-1	CAGATACTCGGTCAGC-1	Set1	Sample-04_DJ582M11	DKO	20859	3382	8.14477	0.00958773	G1	Osteoclast	4	Osteoclast	NA	NA	NA	NA	DKO_1	B	hematopoietic_precursor_cell	0.492571	hematopoietic_precursor_cell	0.492571	hematopoietic_precursor_cell	0.492571	1364	63	Osteoclast_5
Set1_CAGATCACACTTGTCC-1	CAGATCACACTTGTCC-1	Set1	Sample-04_DJ582M11	DKO	30148	5033	3.32681	0.0165843	G2M	Osteoclast	4	Osteoclast	NA	NA	NA	NA	DKO_1	B	late_pro_B_cell	0.349974	late_pro_B_cell	0.349974	late_pro_B_cell	0.349974	1004	50	Osteoclast_6
Set1_CAGATCACAGCAGAAC-1	CAGATCACAGCAGAAC-1	Set1	Sample-04_DJ582M11	DKO	26919	5487	8.68128	0.00742942	G1	Malignant	1	Malignant	OLC_2	0.668213	Osteo	0.668213	DKO_1	B	NA	NA	OLC_2	0.668213	Osteo	0.668213	4728	827	Malignant_7
Set1_CAGATCACATACCATG-1	CAGATCACATACCATG-1	Set1	Sample-04_DJ582M11	DKO	4984	2172	8.28319	0.0200562	S	Endothelial	5	Endothelial	EC_arteriolar	0.623496	Vascular	1	DKO_1	B	NA	NA	EC_arteriolar	0.623496	Vascular	1	1700	0	Endothelial_2
Set1_CAGATCATCGGATTAC-1	CAGATCATCGGATTAC-1	Set1	Sample-04_DJ582M11	DKO	1228	621	1.14007	0.0814332	G1	Neutrophil	2	Neutrophil	NA	NA	NA	NA	DKO_1	B	granulocyte	0.798873	granulocyte	0.798873	granulocyte	0.798873	1267	41	Neutrophil_0
Set1_CAGATCATCGTAGGAG-1	CAGATCATCGTAGGAG-1	Set1	Sample-04_DJ582M11	DKO	23853	4090	9.37828	0.012577	G1	Osteoclast	4	Osteoclast	NA	NA	NA	NA	DKO_1	B	hematopoietic_precursor_cell	0.637154	hematopoietic_precursor_cell	0.637154	hematopoietic_precursor_cell	0.637154	1377	75	Osteoclast_5
Set1_CAGATTGCAATGACCT-1	CAGATTGCAATGACCT-1	Set1	Sample-04_DJ582M11	DKO	1151	631	0.781929	0.086881	S	Neutrophil	2	Neutrophil	NA	NA	NA	NA	DKO_1	B	granulocyte	0.461945	granulocyte	0.461945	granulocyte	0.461945	1377	54	Neutrophil_0
Set1_CAGATTGCATGCCGCA-1	CAGATTGCATGCCGCA-1	Set1	Sample-04_DJ582M11	DKO	1475	671	1.55932	0	G2M	Neutrophil	2	Neutrophil	NA	NA	NA	NA	DKO_1	B	granulocyte	0.672966	granulocyte	0.672966	granulocyte	0.672966	1334	50	Neutrophil_1
Set1_CAGATTGGTTTAGTCG-1	CAGATTGGTTTAGTCG-1	Set1	Sample-04_DJ582M11	DKO	33291	5007	3.00973	0.00300372	G2M	Osteoclast	4	Osteoclast	NA	NA	NA	NA	DKO_1	B	promonocyte	0.308765	promonocyte	0.308765	promonocyte	0.308765	1231	53	Osteoclast_6
Set1_CAGATTGTCTTTGATC-1	CAGATTGTCTTTGATC-1	Set1	Sample-04_DJ582M11	DKO	7242	2446	3.93538	0.0276167	G1	Macrophage	3	Macrophage	NA	NA	NA	NA	DKO_1	B	monocyte	0.970214	monocyte	0.970214	monocyte	0.970214	0	0	Macrophage_8
Set1_CAGCAATAGGTGAGAA-1	CAGCAATAGGTGAGAA-1	Set1	Sample-04_DJ582M11	DKO	1132	544	3.09187	0.0883392	G2M	Neutrophil	2	Neutrophil	NA	NA	NA	NA	DKO_1	B	granulocyte	0.759523	granulocyte	0.759523	granulocyte	0.759523	1593	98	Neutrophil_0
Set1_CAGCAATGTAACGGTG-1	CAGCAATGTAACGGTG-1	Set1	Sample-04_DJ582M11	DKO	3946	1550	5.75266	0	G2M	Macrophage	6	Macrophage	NA	NA	NA	NA	DKO_1	B	monocyte	1	monocyte	1	monocyte	1	0	0	Macrophage_8
Set1_CAGCAATGTGCATGAG-1	CAGCAATGTGCATGAG-1	Set1	Sample-04_DJ582M11	DKO	1173	610	1.61978	0	G1	Neutrophil	2	Neutrophil	NA	NA	NA	NA	DKO_1	B	granulocyte	0.986817	granulocyte	0.986817	granulocyte	0.986817	1395	45	Neutrophil_0
Set1_CAGCAATTCAGCCTCT-1	CAGCAATTCAGCCTCT-1	Set1	Sample-04_DJ582M11	DKO	20860	4687	4.8466	0.0239693	G1	Malignant	1	Malignant	OLC_2	0.641801	Osteo	0.641801	DKO_1	B	NA	NA	OLC_2	0.641801	Osteo	0.641801	4881	809	Malignant_7
Set1_CAGCAATTCGTGGTAT-1	CAGCAATTCGTGGTAT-1	Set1	Sample-04_DJ582M11	DKO	9964	1856	0.892589	0.0300873	G1	Unclassified	6	Macrophage	NA	NA	NA	NA	DKO_1	B	NA	NA	NA	NA	NA	NA	0	0	Macrophage_17
Set1_CAGCAATTCTAGCCTC-1	CAGCAATTCTAGCCTC-1	Set1	Sample-04_DJ582M11	DKO	8465	2415	4.85471	0.011812	G1	Macrophage	3	Macrophage	NA	NA	NA	NA	DKO_1	B	monocyte	1	monocyte	1	monocyte	1	0	0	Macrophage_8
Set1_CAGCAATTCTTAGTTC-1	CAGCAATTCTTAGTTC-1	Set1	Sample-04_DJ582M11	DKO	1193	574	3.18525	0.167645	G2M	Neutrophil	2	Neutrophil	NA	NA	NA	NA	DKO_1	B	granulocyte	0.560586	granulocyte	0.560586	granulocyte	0.560586	1528	50	Neutrophil_1
Set1_CAGCAATTCTTCGGTC-1	CAGCAATTCTTCGGTC-1	Set1	Sample-04_DJ582M11	DKO	30152	5222	3.66772	0.0099486	G2M	Osteoclast	4	Osteoclast	NA	NA	NA	NA	DKO_1	B	promonocyte	0.484414	promonocyte	0.484414	promonocyte	0.484414	1320	56	Osteoclast_6
Set1_CAGCAATTCTTTCCAA-1	CAGCAATTCTTTCCAA-1	Set1	Sample-04_DJ582M11	DKO	1427	516	0.840925	0	G1	Neutrophil	2	Neutrophil	NA	NA	NA	NA	DKO_1	B	granulocyte	1	granulocyte	1	granulocyte	1	1441	67	Neutrophil_0
Set1_CAGCACGAGAGTTGTA-1	CAGCACGAGAGTTGTA-1	Set1	Sample-04_DJ582M11	DKO	4084	1436	9.37806	0.0244858	G1	Macrophage	6	Macrophage	NA	NA	NA	NA	DKO_1	B	monocyte	1	monocyte	1	monocyte	1	0	0	Macrophage_8
Set1_CAGCACGAGATGGTAT-1	CAGCACGAGATGGTAT-1	Set1	Sample-04_DJ582M11	DKO	1578	774	1.45754	0.0633714	G1	Neutrophil	2	Neutrophil	NA	NA	NA	NA	DKO_1	B	granulocyte	0.780194	granulocyte	0.780194	granulocyte	0.780194	1652	115	Neutrophil_1
Set1_CAGCACGCAGAGATGC-1	CAGCACGCAGAGATGC-1	Set1	Sample-04_DJ582M11	DKO	17125	4560	4.20997	0.00583908	G1	Malignant	1	Malignant	OLC_2	0.592901	Osteo	0.592901	DKO_1	B	NA	NA	OLC_2	0.592901	Osteo	0.592901	4478	649	Malignant_7
Set1_CAGCACGCATCCAACA-1	CAGCACGCATCCAACA-1	Set1	Sample-04_DJ582M11	DKO	1229	622	1.21951	0	G2M	Neutrophil	2	Neutrophil	NA	NA	NA	NA	DKO_1	B	granulocyte	0.64509	granulocyte	0.64509	granulocyte	0.64509	1461	73	Neutrophil_1
Set1_CAGCACGTCAGGACAG-1	CAGCACGTCAGGACAG-1	Set1	Sample-04_DJ582M11	DKO	10464	2520	3.39258	0.00955657	S	Osteoclast	4	Osteoclast	NA	NA	NA	NA	DKO_1	B	promonocyte	0.820996	promonocyte	0.820996	promonocyte	0.820996	602	51	Osteoclast_4
Set1_CAGCACGTCCCATAGA-1	CAGCACGTCCCATAGA-1	Set1	Sample-04_DJ582M11	DKO	1091	543	2.65811	0.183318	G2M	Neutrophil	2	Neutrophil	NA	NA	NA	NA	DKO_1	B	granulocyte	0.883229	granulocyte	0.883229	granulocyte	0.883229	1437	43	Neutrophil_0
Set1_CAGCACGTCCCGAATA-1	CAGCACGTCCCGAATA-1	Set1	Sample-04_DJ582M11	DKO	1797	625	1.44686	0.0556483	G1	Neutrophil	2	Neutrophil	NA	NA	NA	NA	DKO_1	B	granulocyte	1	granulocyte	1	granulocyte	1	1497	48	Neutrophil_0
Set1_CAGCACGTCTGGGAGA-1	CAGCACGTCTGGGAGA-1	Set1	Sample-04_DJ582M11	DKO	35191	5040	4.71116	0	G1	Osteoclast	4	Osteoclast	NA	NA	NA	NA	DKO_1	B	hematopoietic_precursor_cell	0.448121	hematopoietic_precursor_cell	0.448121	hematopoietic_precursor_cell	0.448121	1699	96	Osteoclast_5
Set1_CAGCAGCCAACCGGAA-1	CAGCAGCCAACCGGAA-1	Set1	Sample-04_DJ582M11	DKO	5041	1837	4.91966	0	G1	Tcell	9	Tcell	NA	NA	NA	NA	DKO_1	B	T_cell	1	T_cell	1	T_cell	1	1441	0	Tcell_5
Set1_CAGCAGCCACCTGATA-1	CAGCAGCCACCTGATA-1	Set1	Sample-04_DJ582M11	DKO	1190	645	5.88235	0	S	Bcell	10	Bcell	NA	NA	NA	NA	DKO_1	B	immature_B_cell	0.983072	immature_B_cell	0.983072	immature_B_cell	0.983072	1661	0	Bcell_1
Set1_CAGCAGCGTAATTAGG-1	CAGCAGCGTAATTAGG-1	Set1	Sample-04_DJ582M11	DKO	1451	662	5.65127	0.068918	G2M	Bcell	10	Bcell	NA	NA	NA	NA	DKO_1	B	immature_B_cell	0.980343	immature_B_cell	0.980343	immature_B_cell	0.980343	1336	0	Bcell_0
Set1_CAGCAGCTCGGCCCAA-1	CAGCAGCTCGGCCCAA-1	Set1	Sample-04_DJ582M11	DKO	1895	842	8.65435	0	G2M	Bcell	10	Bcell	NA	NA	NA	NA	DKO_1	B	immature_B_cell	0.981562	immature_B_cell	0.981562	immature_B_cell	0.981562	1610	0	Bcell_2
Set1_CAGCAGCTCTGGGATT-1	CAGCAGCTCTGGGATT-1	Set1	Sample-04_DJ582M11	DKO	1313	780	1.29376	0	G2M	Neutrophil	2	Neutrophil	NA	NA	NA	NA	DKO_1	B	basophil	0.609019	basophil	0.609019	basophil	0.609019	1528	50	Neutrophil_1
Set1_CAGCCAGAGCACAAAT-1	CAGCCAGAGCACAAAT-1	Set1	Sample-04_DJ582M11	DKO	1481	698	0.742741	0.0675219	G1	Neutrophil	2	Neutrophil	NA	NA	NA	NA	DKO_1	B	granulocyte	0.943648	granulocyte	0.943648	granulocyte	0.943648	1680	55	Neutrophil_1
Set1_CAGCCAGAGTCGAAAT-1	CAGCCAGAGTCGAAAT-1	Set1	Sample-04_DJ582M11	DKO	1220	655	1.55738	0.163934	G1	Neutrophil	2	Neutrophil	NA	NA	NA	NA	DKO_1	B	basophil	0.492615	basophil	0.492615	basophil	0.492615	1383	120	Neutrophil_1
Set1_CAGCCAGGTTGCTCCT-1	CAGCCAGGTTGCTCCT-1	Set1	Sample-04_DJ582M11	DKO	1895	803	5.5409	0	S	Bcell	10	Bcell	NA	NA	NA	NA	DKO_1	B	immature_B_cell	0.981787	immature_B_cell	0.981787	immature_B_cell	0.981787	1610	0	Bcell_0
Set1_CAGCCAGTCAGTCACA-1	CAGCCAGTCAGTCACA-1	Set1	Sample-04_DJ582M11	DKO	24743	4883	10.7061	0.0121246	S	Malignant	1	Malignant	OLC_2	0.610616	Osteo	0.610616	DKO_1	B	NA	NA	OLC_2	0.610616	Osteo	0.610616	4571	619	Malignant_7
Set1_CAGCGTGAGGTCTTTG-1	CAGCGTGAGGTCTTTG-1	Set1	Sample-04_DJ582M11	DKO	4497	1436	4.26951	0	G1	Macrophage	6	Macrophage	NA	NA	NA	NA	DKO_1	B	monocyte	1	monocyte	1	monocyte	1	0	0	Macrophage_5
Set1_CAGCGTGAGTGTTGTC-1	CAGCGTGAGTGTTGTC-1	Set1	Sample-04_DJ582M11	DKO	1107	550	4.33604	0.0903342	G2M	Neutrophil	2	Neutrophil	NA	NA	NA	NA	DKO_1	B	granulocyte	0.665257	granulocyte	0.665257	granulocyte	0.665257	1224	52	Neutrophil_1
Set1_CAGCGTGCAGCGGATA-1	CAGCGTGCAGCGGATA-1	Set1	Sample-04_DJ582M11	DKO	27582	5096	8.36022	0	G1	Malignant	1	Malignant	OLC_2	0.691695	Osteo	0.691695	DKO_1	B	NA	NA	OLC_2	0.691695	Osteo	0.691695	4881	809	Malignant_7
Set1_CAGCGTGCAGTCGTTA-1	CAGCGTGCAGTCGTTA-1	Set1	Sample-04_DJ582M11	DKO	2392	1108	7.69231	0.041806	G1	Endothelial	5	Endothelial	EC_arteriolar	0.68672	Vascular	1	DKO_1	B	NA	NA	EC_arteriolar	0.68672	Vascular	1	1849	144	Endothelial_3
Set1_CAGCGTGGTTATTCTC-1	CAGCGTGGTTATTCTC-1	Set1	Sample-04_DJ582M11	DKO	1802	719	3.70575	0.0553097	G2M	Unclassified	8	Malignant	NA	NA	NA	NA	DKO_1	B	NA	NA	NA	NA	NA	NA	977	51	Malignant_5
Set1_CAGCGTGGTTGAGAGC-1	CAGCGTGGTTGAGAGC-1	Set1	Sample-04_DJ582M11	DKO	3630	1415	1.57025	0.0275482	S	Neutrophil	2	Neutrophil	NA	NA	NA	NA	DKO_1	B	granulocyte	0.611478	granulocyte	0.611478	granulocyte	0.611478	1461	73	Neutrophil_1
Set1_CAGCGTGTCGTGCACG-1	CAGCGTGTCGTGCACG-1	Set1	Sample-04_DJ582M11	DKO	25456	4925	5.86433	0.00785577	S	Malignant	1	Malignant	OLC_2	0.716658	Osteo	0.716658	DKO_1	B	NA	NA	OLC_2	0.716658	Osteo	0.716658	4429	610	Malignant_7
Set1_CAGGCCAAGAGTCTTC-1	CAGGCCAAGAGTCTTC-1	Set1	Sample-04_DJ582M11	DKO	18204	3283	3.68011	0.0219708	G1	Osteoclast	4	Osteoclast	NA	NA	NA	NA	DKO_1	B	late_pro_B_cell	0.307344	late_pro_B_cell	0.307344	late_pro_B_cell	0.307344	1781	111	Osteoclast_5
Set1_CAGGCCAAGCGGATCA-1	CAGGCCAAGCGGATCA-1	Set1	Sample-04_DJ582M11	DKO	1324	653	2.1148	0	G1	Neutrophil	2	Neutrophil	NA	NA	NA	NA	DKO_1	B	basophil	0.573734	basophil	0.573734	basophil	0.573734	1842	87	Neutrophil_1
Set1_CAGGCCACAAAGGTTA-1	CAGGCCACAAAGGTTA-1	Set1	Sample-04_DJ582M11	DKO	3442	1326	2.12086	0	G2M	Macrophage	3	Macrophage	NA	NA	NA	NA	DKO_1	B	monocyte	1	monocyte	1	monocyte	1	0	0	Macrophage_11
Set1_CAGGCCACAGGCACTC-1	CAGGCCACAGGCACTC-1	Set1	Sample-04_DJ582M11	DKO	19130	4306	7.89336	0.0209096	G1	Malignant	1	Malignant	OLC_2	0.458836	Fibro	0.541164	DKO_1	B	NA	NA	OLC_2	0.458836	Fibro	0.541164	4375	692	Malignant_7
Set1_CAGGCCAGTACATACC-1	CAGGCCAGTACATACC-1	Set1	Sample-04_DJ582M11	DKO	1283	648	1.94704	0	G1	Neutrophil	2	Neutrophil	NA	NA	NA	NA	DKO_1	B	granulocyte	0.570504	granulocyte	0.570504	granulocyte	0.570504	1514	94	Neutrophil_0
Set1_CAGGCCAGTCCGGATC-1	CAGGCCAGTCCGGATC-1	Set1	Sample-04_DJ582M11	DKO	2289	1115	6.59389	0.0436681	S	Tcell	9	Tcell	NA	NA	NA	NA	DKO_1	B	T_cell	1	T_cell	1	T_cell	1	2154	24	Tcell_0
Set1_CAGGGCTAGACAGCTG-1	CAGGGCTAGACAGCTG-1	Set1	Sample-04_DJ582M11	DKO	17691	3237	3.3859	0.0113052	G1	Osteoclast	4	Osteoclast	NA	NA	NA	NA	DKO_1	B	promonocyte	0.391499	promonocyte	0.391499	promonocyte	0.391499	1177	61	Osteoclast_5
Set1_CAGGGCTCAAATGATG-1	CAGGGCTCAAATGATG-1	Set1	Sample-04_DJ582M11	DKO	5342	1738	4.17447	0	G1	Macrophage	6	Macrophage	NA	NA	NA	NA	DKO_1	B	monocyte	0.97471	monocyte	0.97471	monocyte	0.97471	0	0	Macrophage_8
Set1_CAGGGCTGTACATTGC-1	CAGGGCTGTACATTGC-1	Set1	Sample-04_DJ582M11	DKO	1218	622	5.66502	0.0821018	G2M	Neutrophil	2	Neutrophil	NA	NA	NA	NA	DKO_1	B	basophil	0.58633	basophil	0.58633	basophil	0.58633	1061	43	Neutrophil_1
Set1_CAGGGCTGTCTTCTAT-1	CAGGGCTGTCTTCTAT-1	Set1	Sample-04_DJ582M11	DKO	15876	4105	5.71896	0.00629842	G1	Malignant	1	Malignant	OLC_2	0.726793	Osteo	0.726793	DKO_1	B	NA	NA	OLC_2	0.726793	Osteo	0.726793	4478	649	Malignant_7
Set1_CAGGGCTTCCCGTAAA-1	CAGGGCTTCCCGTAAA-1	Set1	Sample-04_DJ582M11	DKO	10099	3066	6.30756	0	S	Malignant	7	Malignant	OLC_2	0.83121	Osteo	0.83121	DKO_1	B	NA	NA	OLC_2	0.83121	Osteo	0.83121	3879	546	Malignant_4
Set1_CAGGGCTTCCTACAAG-1	CAGGGCTTCCTACAAG-1	Set1	Sample-04_DJ582M11	DKO	1666	685	5.16206	0.060024	G1	Neutrophil	2	Neutrophil	NA	NA	NA	NA	DKO_1	B	granulocyte	1	granulocyte	1	granulocyte	1	1430	55	Neutrophil_0
Set1_CAGGGCTTCTTCTTCC-1	CAGGGCTTCTTCTTCC-1	Set1	Sample-04_DJ582M11	DKO	8330	2260	1.44058	0.0120048	S	Macrophage	6	Macrophage	NA	NA	NA	NA	DKO_1	B	granulocyte	0.447487	granulocyte	0.447487	granulocyte	0.447487	0	0	Macrophage_5
Set1_CAGGTATCAGCGTACC-1	CAGGTATCAGCGTACC-1	Set1	Sample-04_DJ582M11	DKO	9904	2511	2.98869	0.0201939	G1	Macrophage	6	Macrophage	NA	NA	NA	NA	DKO_1	B	monocyte	1	monocyte	1	monocyte	1	0	0	Macrophage_8
Set1_CAGGTATCATATGAAG-1	CAGGTATCATATGAAG-1	Set1	Sample-04_DJ582M11	DKO	6580	2832	5.34792	0	G1	Malignant	7	Malignant	OLC_2	0.933688	Osteo	0.988351	DKO_1	B	NA	NA	OLC_2	0.933688	Osteo	0.988351	4059	446	Malignant_4
Set1_CAGGTATGTCTGCATA-1	CAGGTATGTCTGCATA-1	Set1	Sample-04_DJ582M11	DKO	15175	4176	2.85338	0.00658979	S	Malignant	1	Malignant	OLC_2	0.735488	Osteo	0.735488	DKO_1	B	NA	NA	OLC_2	0.735488	Osteo	0.735488	4334	791	Malignant_7
Set1_CAGGTATGTGGATCGA-1	CAGGTATGTGGATCGA-1	Set1	Sample-04_DJ582M11	DKO	1163	537	1.03181	0	G2M	Neutrophil	2	Neutrophil	NA	NA	NA	NA	DKO_1	B	granulocyte	0.964061	granulocyte	0.964061	granulocyte	0.964061	1587	53	Neutrophil_0
Set1_CAGGTATGTTGGGACA-1	CAGGTATGTTGGGACA-1	Set1	Sample-04_DJ582M11	DKO	15869	4104	6.59611	0	S	Malignant	1	Malignant	OLC_2	0.63515	Osteo	0.63515	DKO_1	B	NA	NA	OLC_2	0.63515	Osteo	0.63515	4334	791	Malignant_7
Set1_CAGGTATTCACGAACT-1	CAGGTATTCACGAACT-1	Set1	Sample-04_DJ582M11	DKO	17365	4500	4.56639	0.0115168	S	Malignant	1	Malignant	OLC_2	0.517634	Osteo	0.517634	DKO_1	B	NA	NA	OLC_2	0.517634	Osteo	0.517634	4940	814	Malignant_7
Set1_CAGTGCGAGACCAGCA-1	CAGTGCGAGACCAGCA-1	Set1	Sample-04_DJ582M11	DKO	1392	622	0.359195	0.0718391	G1	Neutrophil	2	Neutrophil	NA	NA	NA	NA	DKO_1	B	granulocyte	0.880428	granulocyte	0.880428	granulocyte	0.880428	1787	70	Neutrophil_1
Set1_CAGTGCGAGATGTTCC-1	CAGTGCGAGATGTTCC-1	Set1	Sample-04_DJ582M11	DKO	2115	841	6.5721	0.0472813	G1	Bcell	10	Bcell	NA	NA	NA	NA	DKO_1	B	immature_B_cell	0.983021	immature_B_cell	0.983021	immature_B_cell	0.983021	1666	0	Bcell_0
Set1_CAGTGCGAGGATTCCT-1	CAGTGCGAGGATTCCT-1	Set1	Sample-04_DJ582M11	DKO	1474	641	0.407056	0.203528	G2M	Neutrophil	2	Neutrophil	NA	NA	NA	NA	DKO_1	B	granulocyte	0.987373	granulocyte	0.987373	granulocyte	0.987373	1754	108	Neutrophil_0
Set1_CAGTGCGCACGGTGAA-1	CAGTGCGCACGGTGAA-1	Set1	Sample-04_DJ582M11	DKO	2641	980	4.468	0.0378644	G2M	Tcell	9	Tcell	NA	NA	NA	NA	DKO_1	B	T_cell	1	T_cell	1	T_cell	1	1228	0	Tcell_0
Set1_CAGTGCGCAGGCTACC-1	CAGTGCGCAGGCTACC-1	Set1	Sample-04_DJ582M11	DKO	1014	518	1.97239	0	G2M	Neutrophil	2	Neutrophil	NA	NA	NA	NA	DKO_1	B	granulocyte	0.696323	granulocyte	0.696323	granulocyte	0.696323	1023	51	Neutrophil_1
Set1_CAGTGCGCATCGAACT-1	CAGTGCGCATCGAACT-1	Set1	Sample-04_DJ582M11	DKO	1366	649	2.85505	0	G1	Neutrophil	2	Neutrophil	NA	NA	NA	NA	DKO_1	B	granulocyte	0.656332	granulocyte	0.656332	granulocyte	0.656332	1326	38	Neutrophil_1
Set1_CAGTGCGTCAAGTTGC-1	CAGTGCGTCAAGTTGC-1	Set1	Sample-04_DJ582M11	DKO	10436	2857	2.75941	0.0287439	S	Macrophage	3	Macrophage	NA	NA	NA	NA	DKO_1	B	monocyte	1	monocyte	1	monocyte	1	0	0	Macrophage_9
Set1_CAGTGCGTCTCATAGG-1	CAGTGCGTCTCATAGG-1	Set1	Sample-04_DJ582M11	DKO	23640	4282	4.16667	0.00423012	G1	Osteoclast	4	Osteoclast	NA	NA	NA	NA	DKO_1	B	hematopoietic_precursor_cell	0.495752	hematopoietic_precursor_cell	0.495752	hematopoietic_precursor_cell	0.495752	1207	64	Osteoclast_5
Set1_CAGTTAGCACATACGT-1	CAGTTAGCACATACGT-1	Set1	Sample-04_DJ582M11	DKO	1317	629	6.22627	0	G1	Neutrophil	2	Neutrophil	NA	NA	NA	NA	DKO_1	B	granulocyte	0.867875	granulocyte	0.867875	granulocyte	0.867875	1413	81	Neutrophil_1
Set1_CAGTTAGGTGTATCCA-1	CAGTTAGGTGTATCCA-1	Set1	Sample-04_DJ582M11	DKO	41254	5529	2.14282	0.01212	G2M	Osteoclast	4	Osteoclast	NA	NA	NA	NA	DKO_1	B	late_pro_B_cell	0.3837	late_pro_B_cell	0.3837	late_pro_B_cell	0.3837	1320	56	Osteoclast_6
Set1_CAGTTAGGTGTGTGTT-1	CAGTTAGGTGTGTGTT-1	Set1	Sample-04_DJ582M11	DKO	26741	4063	7.32902	0.0037393	G1	Osteoclast	4	Osteoclast	NA	NA	NA	NA	DKO_1	B	hematopoietic_precursor_cell	0.459011	hematopoietic_precursor_cell	0.459011	hematopoietic_precursor_cell	0.459011	1617	67	Osteoclast_5
Set1_CAGTTCCAGAAAGTCT-1	CAGTTCCAGAAAGTCT-1	Set1	Sample-04_DJ582M11	DKO	34766	5152	4.00656	0.0115048	G2M	Osteoclast	4	Osteoclast	NA	NA	NA	NA	DKO_1	B	promonocyte	0.587552	promonocyte	0.587552	promonocyte	0.587552	1004	50	Osteoclast_6
Set1_CAGTTCCAGAACCCGA-1	CAGTTCCAGAACCCGA-1	Set1	Sample-04_DJ582M11	DKO	1073	586	5.685	0.0931966	G1	Neutrophil	2	Neutrophil	NA	NA	NA	NA	DKO_1	B	basophil	0.595564	basophil	0.595564	basophil	0.595564	1563	136	Neutrophil_1
Set1_CAGTTCCAGCAGCCTC-1	CAGTTCCAGCAGCCTC-1	Set1	Sample-04_DJ582M11	DKO	4667	1838	2.76409	0	G1	Fibroblast	11	Fibroblast	Fibro_1	0.98129	Fibro	1	DKO_1	B	NA	NA	Fibro_1	0.98129	Fibro	1	1747	56	Fibroblast_0
Set1_CAGTTCCAGGGAGGCA-1	CAGTTCCAGGGAGGCA-1	Set1	Sample-04_DJ582M11	DKO	1033	523	0.968054	0	G2M	Neutrophil	2	Neutrophil	NA	NA	NA	NA	DKO_1	B	granulocyte	0.808369	granulocyte	0.808369	granulocyte	0.808369	1431	38	Neutrophil_0
Set1_CAGTTCCAGGGTGAGG-1	CAGTTCCAGGGTGAGG-1	Set1	Sample-04_DJ582M11	DKO	1413	664	1.27389	0.283086	G1	Neutrophil	2	Neutrophil	NA	NA	NA	NA	DKO_1	B	granulocyte	0.543011	granulocyte	0.543011	granulocyte	0.543011	1806	43	Neutrophil_1
Set1_CAGTTCCAGTAGATCA-1	CAGTTCCAGTAGATCA-1	Set1	Sample-04_DJ582M11	DKO	5083	1744	4.24946	0	G1	Macrophage	4	Osteoclast	NA	NA	NA	NA	DKO_1	B	monocyte	0.93578	monocyte	0.93578	monocyte	0.93578	549	38	Osteoclast_4
Set1_CAGTTCCCAAGGCTTT-1	CAGTTCCCAAGGCTTT-1	Set1	Sample-04_DJ582M11	DKO	1265	515	2.6087	0.158103	S	Neutrophil	2	Neutrophil	NA	NA	NA	NA	DKO_1	B	granulocyte	0.847745	granulocyte	0.847745	granulocyte	0.847745	1144	54	Neutrophil_0
Set1_CAGTTCCGTCGGATTT-1	CAGTTCCGTCGGATTT-1	Set1	Sample-04_DJ582M11	DKO	1980	781	8.28283	0	G1	Bcell	10	Bcell	NA	NA	NA	NA	DKO_1	B	immature_B_cell	0.980433	immature_B_cell	0.980433	immature_B_cell	0.980433	1610	0	Bcell_0
Set1_CAGTTCCGTGCGAACA-1	CAGTTCCGTGCGAACA-1	Set1	Sample-04_DJ582M11	DKO	13062	3439	4.57051	0.0229674	G2M	Osteoclast	4	Osteoclast	NA	NA	NA	NA	DKO_1	B	promonocyte	0.763562	promonocyte	0.763562	promonocyte	0.763562	833	0	Osteoclast_6
Set1_CATAAGCCAAGTGGCA-1	CATAAGCCAAGTGGCA-1	Set1	Sample-04_DJ582M11	DKO	4422	1350	3.79919	0	S	Bcell	10	Bcell	NA	NA	NA	NA	DKO_1	B	immature_B_cell	1	immature_B_cell	1	immature_B_cell	1	1336	0	Bcell_2
Set1_CATAAGCGTCCATCTC-1	CATAAGCGTCCATCTC-1	Set1	Sample-04_DJ582M11	DKO	4608	2084	7.63889	0.0434028	G1	Endothelial	5	Endothelial	EC_arteriolar	1	Vascular	1	DKO_1	B	NA	NA	EC_arteriolar	1	Vascular	1	1427	0	Endothelial_7
Set1_CATAAGCTCTGATTCT-1	CATAAGCTCTGATTCT-1	Set1	Sample-04_DJ582M11	DKO	3431	1073	5.8292	0	G1	Bcell	10	Bcell	NA	NA	NA	NA	DKO_1	B	immature_B_cell	1	immature_B_cell	1	immature_B_cell	1	2409	163	Bcell_2
Set1_CATACAGAGACCTCAT-1	CATACAGAGACCTCAT-1	Set1	Sample-04_DJ582M11	DKO	9043	1992	2.21117	18.817	G1	Bcell	6	Macrophage	NA	NA	NA	NA	DKO_1	B	monocyte	0.977994	monocyte	0.977994	monocyte	0.977994	0	0	Macrophage_10
Set1_CATACAGAGTGCGTCC-1	CATACAGAGTGCGTCC-1	Set1	Sample-04_DJ582M11	DKO	1639	642	5.36913	0	S	Bcell	10	Bcell	NA	NA	NA	NA	DKO_1	B	immature_B_cell	0.982472	immature_B_cell	0.982472	immature_B_cell	0.982472	1746	0	Bcell_0
Set1_CATACAGAGTTGTAGA-1	CATACAGAGTTGTAGA-1	Set1	Sample-04_DJ582M11	DKO	30814	5694	5.42268	0	G1	Malignant	1	Malignant	OLC_2	0.69256	Osteo	0.69256	DKO_1	B	NA	NA	OLC_2	0.69256	Osteo	0.69256	4375	692	Malignant_7
Set1_CATACAGGTATATGGA-1	CATACAGGTATATGGA-1	Set1	Sample-04_DJ582M11	DKO	1101	563	0.999092	0	S	Neutrophil	2	Neutrophil	NA	NA	NA	NA	DKO_1	B	granulocyte	0.947731	granulocyte	0.947731	granulocyte	0.947731	1444	59	Neutrophil_0
Set1_CATACAGTCATGACAC-1	CATACAGTCATGACAC-1	Set1	Sample-04_DJ582M11	DKO	5874	1819	3.69425	0.0170242	S	Macrophage	6	Macrophage	NA	NA	NA	NA	DKO_1	B	monocyte	1	monocyte	1	monocyte	1	0	0	Macrophage_8
Set1_CATACCCCACTTCAGA-1	CATACCCCACTTCAGA-1	Set1	Sample-04_DJ582M11	DKO	19804	4747	5.81701	0.00504948	G1	Malignant	1	Malignant	OLC_2	0.543605	Osteo	0.543605	DKO_1	B	NA	NA	OLC_2	0.543605	Osteo	0.543605	5043	959	Malignant_7
Set1_CATACCCGTACTGCGC-1	CATACCCGTACTGCGC-1	Set1	Sample-04_DJ582M11	DKO	19141	3712	3.1921	0	G1	Osteoclast	4	Osteoclast	NA	NA	NA	NA	DKO_1	B	promonocyte	0.513502	promonocyte	0.513502	promonocyte	0.513502	1067	64	Osteoclast_4
Set1_CATACCCGTTGATGTC-1	CATACCCGTTGATGTC-1	Set1	Sample-04_DJ582M11	DKO	17617	4328	6.77187	0.0113527	G1	Malignant	1	Malignant	OLC_2	0.785066	Osteo	0.785066	DKO_1	B	NA	NA	OLC_2	0.785066	Osteo	0.785066	4728	827	Malignant_7
Set1_CATACCCTCAGGGATG-1	CATACCCTCAGGGATG-1	Set1	Sample-04_DJ582M11	DKO	1396	671	0.787966	0.0716332	G1	Neutrophil	2	Neutrophil	NA	NA	NA	NA	DKO_1	B	granulocyte	1	granulocyte	1	granulocyte	1	1541	47	Neutrophil_0
Set1_CATACCCTCATCGGGC-1	CATACCCTCATCGGGC-1	Set1	Sample-04_DJ582M11	DKO	8550	2565	5.81287	0.0233918	S	Osteoclast	4	Osteoclast	NA	NA	NA	NA	DKO_1	B	promonocyte	0.491892	promonocyte	0.491892	promonocyte	0.491892	1004	50	Osteoclast_6
Set1_CATACCCTCTCCTGTG-1	CATACCCTCTCCTGTG-1	Set1	Sample-04_DJ582M11	DKO	1415	718	0.424028	0	S	Neutrophil	2	Neutrophil	NA	NA	NA	NA	DKO_1	B	granulocyte	0.961741	granulocyte	0.961741	granulocyte	0.961741	1681	43	Neutrophil_0
Set1_CATACTTGTTGCGGCT-1	CATACTTGTTGCGGCT-1	Set1	Sample-04_DJ582M11	DKO	34704	5787	5.65576	0.00576236	G1	Malignant	1	Malignant	OLC_2	0.591141	Osteo	0.591141	DKO_1	B	NA	NA	OLC_2	0.591141	Osteo	0.591141	5761	1554	Malignant_7
Set1_CATAGACAGCTATCTG-1	CATAGACAGCTATCTG-1	Set1	Sample-04_DJ582M11	DKO	2311	871	3.63479	0	G1	Tcell	9	Tcell	NA	NA	NA	NA	DKO_1	B	T_cell	1	T_cell	1	T_cell	1	1228	0	Tcell_0
Set1_CATAGACCAGGCCCTA-1	CATAGACCAGGCCCTA-1	Set1	Sample-04_DJ582M11	DKO	19387	4509	3.19802	0	G1	Malignant	1	Malignant	OLC_2	0.591528	Osteo	0.591528	DKO_1	B	NA	NA	OLC_2	0.591528	Osteo	0.591528	4334	791	Malignant_7
Set1_CATAGACGTTGTCATG-1	CATAGACGTTGTCATG-1	Set1	Sample-04_DJ582M11	DKO	7117	2767	8.73964	0.0281017	S	Malignant	7	Malignant	OLC_2	0.755185	Osteo	0.755185	DKO_1	B	NA	NA	OLC_2	0.755185	Osteo	0.755185	4059	446	Malignant_4
Set1_CATAGACTCCGTTGAA-1	CATAGACTCCGTTGAA-1	Set1	Sample-04_DJ582M11	DKO	1070	503	10.7477	0.0934579	G2M	Neutrophil	2	Neutrophil	NA	NA	NA	NA	DKO_1	B	basophil	0.762454	basophil	0.762454	basophil	0.762454	1333	55	Neutrophil_1
Set1_CATAGACTCTTCCCGA-1	CATAGACTCTTCCCGA-1	Set1	Sample-04_DJ582M11	DKO	16916	3888	8.34713	0.00591156	G1	Malignant	1	Malignant	OLC_2	0.482123	Fibro	0.517877	DKO_1	B	NA	NA	OLC_2	0.482123	Fibro	0.517877	4881	809	Malignant_7
Set1_CATCAAGAGAGATCGC-1	CATCAAGAGAGATCGC-1	Set1	Sample-04_DJ582M11	DKO	35400	5890	5.49718	0.0112994	S	Malignant	1	Malignant	OLC_2	0.489277	Fibro	0.505993	DKO_1	B	NA	NA	OLC_2	0.489277	Fibro	0.505993	4571	619	Malignant_7
Set1_CATCAAGAGATACAGT-1	CATCAAGAGATACAGT-1	Set1	Sample-04_DJ582M11	DKO	12279	2835	6.43375	0.00814399	G1	Macrophage	4	Osteoclast	NA	NA	NA	NA	DKO_1	B	monocyte	1	monocyte	1	monocyte	1	768	47	Osteoclast_4
Set1_CATCAAGCAATCAAGA-1	CATCAAGCAATCAAGA-1	Set1	Sample-04_DJ582M11	DKO	6101	1986	2.75365	0.0163908	G2M	Macrophage	6	Macrophage	NA	NA	NA	NA	DKO_1	B	monocyte	1	monocyte	1	monocyte	1	0	0	Macrophage_8
Set1_CATCAAGCACACGTGC-1	CATCAAGCACACGTGC-1	Set1	Sample-04_DJ582M11	DKO	7193	2236	3.55902	0.0139024	G1	Macrophage	3	Macrophage	NA	NA	NA	NA	DKO_1	B	monocyte	0.923668	monocyte	0.923668	monocyte	0.923668	0	0	Macrophage_8
Set1_CATCAAGCATACACCA-1	CATCAAGCATACACCA-1	Set1	Sample-04_DJ582M11	DKO	1219	579	7.05496	0.0820345	S	Neutrophil	2	Neutrophil	NA	NA	NA	NA	DKO_1	B	granulocyte	0.665582	granulocyte	0.665582	granulocyte	0.665582	2301	109	Neutrophil_1
Set1_CATCAAGGTCCTGTCT-1	CATCAAGGTCCTGTCT-1	Set1	Sample-04_DJ582M11	DKO	3477	1402	7.87809	0.0575043	G1	Macrophage	3	Macrophage	NA	NA	NA	NA	DKO_1	B	monocyte	1	monocyte	1	monocyte	1	0	0	Macrophage_10
Set1_CATCAAGGTCGCACAC-1	CATCAAGGTCGCACAC-1	Set1	Sample-04_DJ582M11	DKO	20571	4064	2.26532	0.00486121	G2M	Osteoclast	4	Osteoclast	NA	NA	NA	NA	DKO_1	B	promonocyte	0.714792	promonocyte	0.714792	promonocyte	0.714792	812	57	Osteoclast_4
Set1_CATCAAGGTCTATGAC-1	CATCAAGGTCTATGAC-1	Set1	Sample-04_DJ582M11	DKO	1290	638	1.93798	0	G1	Neutrophil	2	Neutrophil	NA	NA	NA	NA	DKO_1	B	granulocyte	0.862856	granulocyte	0.862856	granulocyte	0.862856	1395	45	Neutrophil_0
Set1_CATCAAGGTGTGGACA-1	CATCAAGGTGTGGACA-1	Set1	Sample-04_DJ582M11	DKO	10192	1739	2.7824	0.0097972	G1	Unclassified	6	Macrophage	NA	NA	NA	NA	DKO_1	B	NA	NA	NA	NA	NA	NA	0	0	Macrophage_17
Set1_CATCAAGGTTAGAGTA-1	CATCAAGGTTAGAGTA-1	Set1	Sample-04_DJ582M11	DKO	23932	4341	4.04897	0.00835701	G2M	Osteoclast	4	Osteoclast	NA	NA	NA	NA	DKO_1	B	late_pro_B_cell	0.415178	late_pro_B_cell	0.415178	late_pro_B_cell	0.415178	1067	64	Osteoclast_4
Set1_CATCCACGTATACAGA-1	CATCCACGTATACAGA-1	Set1	Sample-04_DJ582M11	DKO	22048	5174	7.02399	0.00453453	S	Malignant	1	Malignant	OLC_2	0.70453	Osteo	0.70453	DKO_1	B	NA	NA	OLC_2	0.70453	Osteo	0.70453	5262	1054	Malignant_7
Set1_CATCCACGTCTGATAC-1	CATCCACGTCTGATAC-1	Set1	Sample-04_DJ582M11	DKO	2012	897	7.75348	0	S	Bcell	10	Bcell	NA	NA	NA	NA	DKO_1	B	immature_B_cell	1	immature_B_cell	1	immature_B_cell	1	1639	0	Bcell_2
Set1_CATCCACTCTAACACG-1	CATCCACTCTAACACG-1	Set1	Sample-04_DJ582M11	DKO	18181	3717	7.14993	0.00549995	G1	Osteoclast	4	Osteoclast	NA	NA	NA	NA	DKO_1	B	hematopoietic_precursor_cell	0.628932	hematopoietic_precursor_cell	0.628932	hematopoietic_precursor_cell	0.628932	1470	96	Osteoclast_5
Set1_CATCCCAAGAGTGAAG-1	CATCCCAAGAGTGAAG-1	Set1	Sample-04_DJ582M11	DKO	2000	956	7.04648	0	S	Bcell	10	Bcell	NA	NA	NA	NA	DKO_1	B	immature_B_cell	0.984448	immature_B_cell	0.984448	immature_B_cell	0.984448	1633	0	Bcell_2
Set1_CATCCCAAGGGTCACA-1	CATCCCAAGGGTCACA-1	Set1	Sample-04_DJ582M11	DKO	1111	552	3.42034	0.090009	G1	Neutrophil	2	Neutrophil	NA	NA	NA	NA	DKO_1	B	granulocyte	0.721201	granulocyte	0.721201	granulocyte	0.721201	1949	285	Neutrophil_0
Set1_CATCCCATCCAAGAGG-1	CATCCCATCCAAGAGG-1	Set1	Sample-04_DJ582M11	DKO	7248	2219	4.64956	0.0137969	G1	Macrophage	3	Macrophage	NA	NA	NA	NA	DKO_1	B	monocyte	1	monocyte	1	monocyte	1	0	0	Macrophage_8
Set1_CATCCGTAGTCGAGGT-1	CATCCGTAGTCGAGGT-1	Set1	Sample-04_DJ582M11	DKO	1629	668	5.21793	0.0613874	G2M	Bcell	10	Bcell	NA	NA	NA	NA	DKO_1	B	immature_B_cell	0.979258	immature_B_cell	0.979258	immature_B_cell	0.979258	1580	0	Bcell_0
Set1_CATCCGTAGTGGTTAA-1	CATCCGTAGTGGTTAA-1	Set1	Sample-04_DJ582M11	DKO	6299	2390	5.68164	0	G1	Endothelial	5	Endothelial	EC_arteriolar	0.692406	Vascular	1	DKO_1	B	NA	NA	EC_arteriolar	0.692406	Vascular	1	2007	65	Endothelial_1
Set1_CATCCGTCACGTCGTG-1	CATCCGTCACGTCGTG-1	Set1	Sample-04_DJ582M11	DKO	3150	1279	3.04762	0	G1	Macrophage	6	Macrophage	NA	NA	NA	NA	DKO_1	B	monocyte	1	monocyte	1	monocyte	1	0	0	Macrophage_8
Set1_CATCCGTTCCGATGTA-1	CATCCGTTCCGATGTA-1	Set1	Sample-04_DJ582M11	DKO	1580	780	1.20253	0.0632911	G2M	Neutrophil	2	Neutrophil	NA	NA	NA	NA	DKO_1	B	granulocyte	0.859558	granulocyte	0.859558	granulocyte	0.859558	1342	0	Neutrophil_0
Set1_CATCGCTAGGTAGGCT-1	CATCGCTAGGTAGGCT-1	Set1	Sample-04_DJ582M11	DKO	6421	2594	5.93273	0	G1	Endothelial	5	Endothelial	EC_arteriolar	0.938828	Vascular	1	DKO_1	B	NA	NA	EC_arteriolar	0.938828	Vascular	1	2247	146	Endothelial_7
Set1_CATCGCTCAGTCTCTC-1	CATCGCTCAGTCTCTC-1	Set1	Sample-04_DJ582M11	DKO	1005	524	11.0448	0	G2M	Neutrophil	2	Neutrophil	NA	NA	NA	NA	DKO_1	B	basophil	0.747411	basophil	0.747411	basophil	0.747411	1461	73	Neutrophil_1
Set1_CATCGGGGTAAGAACT-1	CATCGGGGTAAGAACT-1	Set1	Sample-04_DJ582M11	DKO	16664	4009	8.93543	0	G1	Malignant	1	Malignant	OLC_2	0.518324	Osteo	0.518324	DKO_1	B	NA	NA	OLC_2	0.518324	Osteo	0.518324	4429	610	Malignant_7
Set1_CATCGGGGTTCCTAAG-1	CATCGGGGTTCCTAAG-1	Set1	Sample-04_DJ582M11	DKO	18756	3365	4.00384	0.00533134	S	Osteoclast	4	Osteoclast	NA	NA	NA	NA	DKO_1	B	late_pro_B_cell	0.436943	late_pro_B_cell	0.436943	late_pro_B_cell	0.436943	1409	46	Osteoclast_5
Set1_CATCGGGTCTTCTGTA-1	CATCGGGTCTTCTGTA-1	Set1	Sample-04_DJ582M11	DKO	1277	591	1.8011	0	G2M	Neutrophil	2	Neutrophil	NA	NA	NA	NA	DKO_1	B	granulocyte	0.864845	granulocyte	0.864845	granulocyte	0.864845	1386	44	Neutrophil_0
Set1_CATCGTCAGACGCATG-1	CATCGTCAGACGCATG-1	Set1	Sample-04_DJ582M11	DKO	20136	3644	10.3645	0	G1	Osteoclast	4	Osteoclast	NA	NA	NA	NA	DKO_1	B	hematopoietic_precursor_cell	0.536654	hematopoietic_precursor_cell	0.536654	hematopoietic_precursor_cell	0.536654	1377	75	Osteoclast_5
Set1_CATCGTCAGGTAAGAG-1	CATCGTCAGGTAAGAG-1	Set1	Sample-04_DJ582M11	DKO	18680	3787	5.8833	0.0214133	G1	Osteoclast	4	Osteoclast	NA	NA	NA	NA	DKO_1	B	hematopoietic_precursor_cell	0.540895	hematopoietic_precursor_cell	0.540895	hematopoietic_precursor_cell	0.540895	1199	67	Osteoclast_5
Set1_CATCGTCGTTCTCTAT-1	CATCGTCGTTCTCTAT-1	Set1	Sample-04_DJ582M11	DKO	11543	3601	6.25433	0	S	Malignant	1	Malignant	OLC_2	0.551843	Osteo	0.551843	DKO_1	B	NA	NA	OLC_2	0.551843	Osteo	0.551843	4478	649	Malignant_7
Set1_CATCGTCTCCACAAGT-1	CATCGTCTCCACAAGT-1	Set1	Sample-04_DJ582M11	DKO	28457	4626	3.32431	0.0105422	G2M	Osteoclast	4	Osteoclast	NA	NA	NA	NA	DKO_1	B	promonocyte	0.476343	promonocyte	0.476343	promonocyte	0.476343	1320	56	Osteoclast_6
Set1_CATCGTCTCGTGGCGT-1	CATCGTCTCGTGGCGT-1	Set1	Sample-04_DJ582M11	DKO	1002	537	1.89621	0	G1	Neutrophil	2	Neutrophil	NA	NA	NA	NA	DKO_1	B	granulocyte	0.690357	granulocyte	0.690357	granulocyte	0.690357	1547	43	Neutrophil_1
Set1_CATCGTCTCTTAGCTT-1	CATCGTCTCTTAGCTT-1	Set1	Sample-04_DJ582M11	DKO	1095	553	1.46119	0	G2M	Neutrophil	2	Neutrophil	NA	NA	NA	NA	DKO_1	B	granulocyte	0.687417	granulocyte	0.687417	granulocyte	0.687417	1587	53	Neutrophil_1
Set1_CATGAGTAGCTGGAGT-1	CATGAGTAGCTGGAGT-1	Set1	Sample-04_DJ582M11	DKO	2030	823	0.985222	0.147783	G1	Neutrophil	2	Neutrophil	NA	NA	NA	NA	DKO_1	B	granulocyte	1	granulocyte	1	granulocyte	1	1333	55	Neutrophil_0
Set1_CATGAGTCAAAGGTTA-1	CATGAGTCAAAGGTTA-1	Set1	Sample-04_DJ582M11	DKO	26028	5337	7.42662	0.00384202	G1	Malignant	1	Malignant	OLC_2	0.633145	Osteo	0.633145	DKO_1	B	NA	NA	OLC_2	0.633145	Osteo	0.633145	4881	809	Malignant_7
Set1_CATGAGTCATCGTGCG-1	CATGAGTCATCGTGCG-1	Set1	Sample-04_DJ582M11	DKO	10297	3030	5.302	0.0194212	S	Malignant	7	Malignant	OLC_2	0.571647	Osteo	0.571647	DKO_1	B	NA	NA	OLC_2	0.571647	Osteo	0.571647	4059	446	Malignant_4
Set1_CATGAGTGTACTGGGA-1	CATGAGTGTACTGGGA-1	Set1	Sample-04_DJ582M11	DKO	1877	720	1.11881	0	G1	Neutrophil	2	Neutrophil	NA	NA	NA	NA	DKO_1	B	granulocyte	1	granulocyte	1	granulocyte	1	1333	55	Neutrophil_0
Set1_CATGAGTGTATTGCCA-1	CATGAGTGTATTGCCA-1	Set1	Sample-04_DJ582M11	DKO	16619	3385	3.58604	0	G1	Osteoclast	4	Osteoclast	NA	NA	NA	NA	DKO_1	B	promonocyte	0.657461	promonocyte	0.657461	promonocyte	0.657461	768	47	Osteoclast_4
Set1_CATGAGTTCTAGACCA-1	CATGAGTTCTAGACCA-1	Set1	Sample-04_DJ582M11	DKO	1138	578	0.966608	0.0878735	G2M	Neutrophil	2	Neutrophil	NA	NA	NA	NA	DKO_1	B	granulocyte	0.854941	granulocyte	0.854941	granulocyte	0.854941	1437	43	Neutrophil_0
Set1_CATGAGTTCTCACTCG-1	CATGAGTTCTCACTCG-1	Set1	Sample-04_DJ582M11	DKO	4383	1783	2.6694	0.0684463	G1	Macrophage	6	Macrophage	NA	NA	NA	NA	DKO_1	B	monocyte	1	monocyte	1	monocyte	1	0	0	Macrophage_8
Set1_CATGCAAGTCTCACAA-1	CATGCAAGTCTCACAA-1	Set1	Sample-04_DJ582M11	DKO	44228	6478	9.21957	0.011304	G1	Malignant	1	Malignant	OLC_2	0.579781	Osteo	0.579781	DKO_1	B	NA	NA	OLC_2	0.579781	Osteo	0.579781	4881	809	Malignant_7
Set1_CATGCAAGTCTTGTCC-1	CATGCAAGTCTTGTCC-1	Set1	Sample-04_DJ582M11	DKO	6021	2065	2.50789	0.0166085	G1	Macrophage	6	Macrophage	NA	NA	NA	NA	DKO_1	B	monocyte	1	monocyte	1	monocyte	1	0	0	Macrophage_8
Set1_CATGCAAGTTGCTCCT-1	CATGCAAGTTGCTCCT-1	Set1	Sample-04_DJ582M11	DKO	2731	1096	3.18565	0	S	Bcell	10	Bcell	NA	NA	NA	NA	DKO_1	B	immature_B_cell	1	immature_B_cell	1	immature_B_cell	1	1914	0	Bcell_2
Set1_CATGCAATCAAGCTGT-1	CATGCAATCAAGCTGT-1	Set1	Sample-04_DJ582M11	DKO	24328	5213	6.46991	0	G1	Malignant	1	Malignant	Fibro_1	0.568638	Fibro	0.593978	DKO_1	B	NA	NA	Fibro_1	0.568638	Fibro	0.593978	5262	1054	Malignant_7
Set1_CATGCCTAGACCGCCT-1	CATGCCTAGACCGCCT-1	Set1	Sample-04_DJ582M11	DKO	24246	4476	2.33834	0.0082481	G1	Osteoclast	4	Osteoclast	NA	NA	NA	NA	DKO_1	B	promonocyte	0.515336	promonocyte	0.515336	promonocyte	0.515336	812	57	Osteoclast_4
Set1_CATGCCTAGTAGAATC-1	CATGCCTAGTAGAATC-1	Set1	Sample-04_DJ582M11	DKO	18742	3698	5.362	0.00533533	S	Osteoclast	4	Osteoclast	NA	NA	NA	NA	DKO_1	B	promonocyte	0.641879	promonocyte	0.641879	promonocyte	0.641879	1364	63	Osteoclast_4
Set1_CATGCCTCACTATGTG-1	CATGCCTCACTATGTG-1	Set1	Sample-04_DJ582M11	DKO	19984	4791	6.15462	0.00500375	G1	Malignant	1	Malignant	OLC_2	0.614282	Osteo	0.614282	DKO_1	B	NA	NA	OLC_2	0.614282	Osteo	0.614282	5179	971	Malignant_7
Set1_CATGCCTTCCCATTCG-1	CATGCCTTCCCATTCG-1	Set1	Sample-04_DJ582M11	DKO	1471	697	4.01088	0	G2M	Tcell	9	Tcell	NA	NA	NA	NA	DKO_1	B	T_cell	1	T_cell	1	T_cell	1	1968	21	Tcell_0
Set1_CATGCGGAGGTTCAGG-1	CATGCGGAGGTTCAGG-1	Set1	Sample-04_DJ582M11	DKO	1599	658	2.06379	0	G2M	Neutrophil	2	Neutrophil	NA	NA	NA	NA	DKO_1	B	granulocyte	0.946452	granulocyte	0.946452	granulocyte	0.946452	1547	43	Neutrophil_0
Set1_CATGCGGCATAATGAG-1	CATGCGGCATAATGAG-1	Set1	Sample-04_DJ582M11	DKO	37091	5933	5.29764	0.002696	S	Malignant	1	Malignant	OLC_2	0.641844	Osteo	0.641844	DKO_1	B	NA	NA	OLC_2	0.641844	Osteo	0.641844	4940	814	Malignant_7
Set1_CATGCGGGTTGGTAGG-1	CATGCGGGTTGGTAGG-1	Set1	Sample-04_DJ582M11	DKO	13875	3481	4.59033	0	G2M	Osteoclast	4	Osteoclast	NA	NA	NA	NA	DKO_1	B	promonocyte	0.773457	promonocyte	0.773457	promonocyte	0.773457	841	56	Osteoclast_4
Set1_CATGCGGGTTTGCAGT-1	CATGCGGGTTTGCAGT-1	Set1	Sample-04_DJ582M11	DKO	1820	775	7.52747	0.0549451	S	Bcell	10	Bcell	NA	NA	NA	NA	DKO_1	B	immature_B_cell	0.980983	immature_B_cell	0.980983	immature_B_cell	0.980983	1953	0	Bcell_0
Set1_CATGCGGTCCAATGCA-1	CATGCGGTCCAATGCA-1	Set1	Sample-04_DJ582M11	DKO	29666	4930	3.25962	0.0134834	G2M	Osteoclast	4	Osteoclast	NA	NA	NA	NA	DKO_1	B	promonocyte	0.785429	promonocyte	0.785429	promonocyte	0.785429	1004	50	Osteoclast_6
Set1_CATGCGGTCCATGAGT-1	CATGCGGTCCATGAGT-1	Set1	Sample-04_DJ582M11	DKO	7634	2542	2.44925	0	G1	Fibroblast	11	Fibroblast	Fibro_1	0.977365	Fibro	1	DKO_1	B	NA	NA	Fibro_1	0.977365	Fibro	1	1747	56	Fibroblast_0
Set1_CATGCGGTCGCTCCTA-1	CATGCGGTCGCTCCTA-1	Set1	Sample-04_DJ582M11	DKO	1315	659	1.74905	0	G1	Neutrophil	2	Neutrophil	NA	NA	NA	NA	DKO_1	B	granulocyte	0.874789	granulocyte	0.874789	granulocyte	0.874789	1680	55	Neutrophil_0
Set1_CATGCGGTCGGAATGG-1	CATGCGGTCGGAATGG-1	Set1	Sample-04_DJ582M11	DKO	10567	2732	3.66235	0.0189268	G1	Macrophage	3	Macrophage	NA	NA	NA	NA	DKO_1	B	monocyte	0.984178	monocyte	0.984178	monocyte	0.984178	0	0	Macrophage_8
Set1_CATGCTCAGGTAAACT-1	CATGCTCAGGTAAACT-1	Set1	Sample-04_DJ582M11	DKO	8291	2546	4.93247	0.0120598	G2M	Macrophage	6	Macrophage	NA	NA	NA	NA	DKO_1	B	monocyte	1	monocyte	1	monocyte	1	0	0	Macrophage_8
Set1_CATGCTCAGTCACTAC-1	CATGCTCAGTCACTAC-1	Set1	Sample-04_DJ582M11	DKO	1238	611	2.42326	0.0807754	G1	Neutrophil	2	Neutrophil	NA	NA	NA	NA	DKO_1	B	granulocyte	0.75576	granulocyte	0.75576	granulocyte	0.75576	1395	45	Neutrophil_0
Set1_CATGCTCCAACCAATC-1	CATGCTCCAACCAATC-1	Set1	Sample-04_DJ582M11	DKO	1651	801	0.787402	0.0605694	G2M	Neutrophil	2	Neutrophil	NA	NA	NA	NA	DKO_1	B	granulocyte	0.937529	granulocyte	0.937529	granulocyte	0.937529	1587	53	Neutrophil_0
Set1_CATGCTCCACCCAATA-1	CATGCTCCACCCAATA-1	Set1	Sample-04_DJ582M11	DKO	30820	5182	6.19707	0.0129782	S	Osteoclast	4	Osteoclast	NA	NA	NA	NA	DKO_1	B	hematopoietic_precursor_cell	0.642099	hematopoietic_precursor_cell	0.642099	hematopoietic_precursor_cell	0.642099	1377	75	Osteoclast_5
Set1_CATGCTCGTAGGTCAG-1	CATGCTCGTAGGTCAG-1	Set1	Sample-04_DJ582M11	DKO	16573	3503	2.54028	0.0120678	G1	Osteoclast	4	Osteoclast	NA	NA	NA	NA	DKO_1	B	promonocyte	0.406572	promonocyte	0.406572	promonocyte	0.406572	2006	68	Osteoclast_4
Set1_CATGCTCGTGTCCCTT-1	CATGCTCGTGTCCCTT-1	Set1	Sample-04_DJ582M11	DKO	5681	2072	3.4501	0.0352051	S	Macrophage	3	Macrophage	NA	NA	NA	NA	DKO_1	B	monocyte	1	monocyte	1	monocyte	1	0	0	Macrophage_8
Set1_CATGCTCGTTTGGAAA-1	CATGCTCGTTTGGAAA-1	Set1	Sample-04_DJ582M11	DKO	1247	636	0.400962	0.0801925	S	Neutrophil	2	Neutrophil	NA	NA	NA	NA	DKO_1	B	granulocyte	0.6157	granulocyte	0.6157	granulocyte	0.6157	1620	52	Neutrophil_1
Set1_CATGCTCTCCATCGTC-1	CATGCTCTCCATCGTC-1	Set1	Sample-04_DJ582M11	DKO	24486	4582	1.719	0.00408313	G2M	Osteoclast	4	Osteoclast	NA	NA	NA	NA	DKO_1	B	hematopoietic_precursor_cell	0.325027	hematopoietic_precursor_cell	0.325027	hematopoietic_precursor_cell	0.325027	1067	64	Osteoclast_3
Set1_CATGCTCTCTGGTGCG-1	CATGCTCTCTGGTGCG-1	Set1	Sample-04_DJ582M11	DKO	30045	4550	4.74289	0.00998502	G1	Osteoclast	4	Osteoclast	NA	NA	NA	NA	DKO_1	B	hematopoietic_precursor_cell	0.48101	hematopoietic_precursor_cell	0.48101	hematopoietic_precursor_cell	0.48101	1580	122	Osteoclast_5
Set1_CATGGATAGATTAGCA-1	CATGGATAGATTAGCA-1	Set1	Sample-04_DJ582M11	DKO	21796	5148	6.1247	0.00917557	S	Malignant	1	Malignant	OLC_2	0.699633	Osteo	0.733865	DKO_1	B	NA	NA	OLC_2	0.699633	Osteo	0.733865	4429	610	Malignant_7
Set1_CATGGATAGATTGAGT-1	CATGGATAGATTGAGT-1	Set1	Sample-04_DJ582M11	DKO	7546	2374	9.52823	0.0132521	G2M	Malignant	7	Malignant	OLC_2	0.808205	Osteo	0.959299	DKO_1	B	NA	NA	OLC_2	0.808205	Osteo	0.959299	3388	135	Malignant_6
Set1_CATGGATCATCCGCGA-1	CATGGATCATCCGCGA-1	Set1	Sample-04_DJ582M11	DKO	1050	496	5.04282	0	G2M	Neutrophil	2	Neutrophil	NA	NA	NA	NA	DKO_1	B	granulocyte	0.80392	granulocyte	0.80392	granulocyte	0.80392	1311	57	Neutrophil_0
Set1_CATGGATCATCGTGGC-1	CATGGATCATCGTGGC-1	Set1	Sample-04_DJ582M11	DKO	1059	541	0.944287	0	G1	Neutrophil	2	Neutrophil	NA	NA	NA	NA	DKO_1	B	granulocyte	0.951149	granulocyte	0.951149	granulocyte	0.951149	1144	54	Neutrophil_0
Set1_CATGGATCATGGCCCA-1	CATGGATCATGGCCCA-1	Set1	Sample-04_DJ582M11	DKO	1632	809	2.94118	0	G1	Neutrophil	2	Neutrophil	NA	NA	NA	NA	DKO_1	B	granulocyte	0.946759	granulocyte	0.946759	granulocyte	0.946759	1285	47	Neutrophil_0
Set1_CATGGATGTACCATAC-1	CATGGATGTACCATAC-1	Set1	Sample-04_DJ582M11	DKO	1410	723	3.61702	0	G2M	Neutrophil	2	Neutrophil	NA	NA	NA	NA	DKO_1	B	granulocyte	0.792857	granulocyte	0.792857	granulocyte	0.792857	1413	81	Neutrophil_1
Set1_CATGGATGTTACCGTA-1	CATGGATGTTACCGTA-1	Set1	Sample-04_DJ582M11	DKO	9877	2837	3.08798	0	S	Malignant	1	Malignant	OLC_2	0.630645	Osteo	0.630645	DKO_1	B	NA	NA	OLC_2	0.630645	Osteo	0.630645	3703	476	Malignant_7
Set1_CATGGTACACTTCATT-1	CATGGTACACTTCATT-1	Set1	Sample-04_DJ582M11	DKO	1688	684	2.01422	0	G2M	Neutrophil	2	Neutrophil	NA	NA	NA	NA	DKO_1	B	granulocyte	0.987258	granulocyte	0.987258	granulocyte	0.987258	1224	46	Neutrophil_0
Set1_CATGGTACATATGGCT-1	CATGGTACATATGGCT-1	Set1	Sample-04_DJ582M11	DKO	18741	4623	6.26367	0.016006	G1	Malignant	1	Malignant	OLC_2	0.563928	Osteo	0.563928	DKO_1	B	NA	NA	OLC_2	0.563928	Osteo	0.563928	4478	649	Malignant_7
Set1_CATGGTAGTAGTGGCA-1	CATGGTAGTAGTGGCA-1	Set1	Sample-04_DJ582M11	DKO	28887	5574	7.80601	0	S	Malignant	1	Malignant	Fibro_1	0.640807	Fibro	0.691217	DKO_1	B	NA	NA	Fibro_1	0.640807	Fibro	0.691217	4903	743	Malignant_7
Set1_CATGGTAGTCCAGCAC-1	CATGGTAGTCCAGCAC-1	Set1	Sample-04_DJ582M11	DKO	22348	4098	3.99141	0.013424	G2M	Osteoclast	4	Osteoclast	NA	NA	NA	NA	DKO_1	B	promonocyte	0.507867	promonocyte	0.507867	promonocyte	0.507867	1207	64	Osteoclast_6
Set1_CATGGTATCCATTCGC-1	CATGGTATCCATTCGC-1	Set1	Sample-04_DJ582M11	DKO	22690	4329	3.9926	0.00440684	G1	Osteoclast	4	Osteoclast	NA	NA	NA	NA	DKO_1	B	promonocyte	0.468091	promonocyte	0.468091	promonocyte	0.468091	358	43	Osteoclast_4
Set1_CATTCATCATAGATGA-1	CATTCATCATAGATGA-1	Set1	Sample-04_DJ582M11	DKO	10297	2735	5.77838	0.00971157	G1	Macrophage	4	Osteoclast	NA	NA	NA	NA	DKO_1	B	monocyte	0.551865	monocyte	0.551865	monocyte	0.551865	602	51	Osteoclast_4
Set1_CATTCATGTCAGTCGC-1	CATTCATGTCAGTCGC-1	Set1	Sample-04_DJ582M11	DKO	1144	604	1.92308	0	S	Neutrophil	2	Neutrophil	NA	NA	NA	NA	DKO_1	B	granulocyte	0.779238	granulocyte	0.779238	granulocyte	0.779238	1197	57	Neutrophil_0
Set1_CATTCATGTGTCCCTT-1	CATTCATGTGTCCCTT-1	Set1	Sample-04_DJ582M11	DKO	17552	3508	5.18459	0.00569736	S	Osteoclast	4	Osteoclast	NA	NA	NA	NA	DKO_1	B	promonocyte	0.697376	promonocyte	0.697376	promonocyte	0.697376	907	39	Osteoclast_4
Set1_CATTCATTCCCGTTCA-1	CATTCATTCCCGTTCA-1	Set1	Sample-04_DJ582M11	DKO	38503	5191	6.63065	13.399	G1	Osteoclast	4	Osteoclast	NA	NA	NA	NA	DKO_1	B	hematopoietic_precursor_cell	0.648969	hematopoietic_precursor_cell	0.648969	hematopoietic_precursor_cell	0.648969	1617	67	Osteoclast_5
Set1_CATTCCGAGGAGATAG-1	CATTCCGAGGAGATAG-1	Set1	Sample-04_DJ582M11	DKO	1300	613	6.23077	0	S	Bcell	10	Bcell	NA	NA	NA	NA	DKO_1	B	immature_B_cell	0.746827	immature_B_cell	0.746827	immature_B_cell	0.746827	1914	0	Bcell_0
Set1_CATTCCGCAAGTTTGC-1	CATTCCGCAAGTTTGC-1	Set1	Sample-04_DJ582M11	DKO	1133	606	2.38305	0.0882613	S	Neutrophil	2	Neutrophil	NA	NA	NA	NA	DKO_1	B	granulocyte	0.523027	granulocyte	0.523027	granulocyte	0.523027	1197	57	Neutrophil_1
Set1_CATTCCGGTAATCAAG-1	CATTCCGGTAATCAAG-1	Set1	Sample-04_DJ582M11	DKO	22723	4188	4.50645	0.0132025	G2M	Osteoclast	4	Osteoclast	NA	NA	NA	NA	DKO_1	B	late_pro_B_cell	0.455223	late_pro_B_cell	0.455223	late_pro_B_cell	0.455223	1699	96	Osteoclast_6
Set1_CATTCCGTCACTACTT-1	CATTCCGTCACTACTT-1	Set1	Sample-04_DJ582M11	DKO	3387	1445	8.11928	0.0295247	S	Macrophage	6	Macrophage	NA	NA	NA	NA	DKO_1	B	monocyte	0.976112	monocyte	0.976112	monocyte	0.976112	0	0	Macrophage_8
Set1_CATTCCGTCGCTCATC-1	CATTCCGTCGCTCATC-1	Set1	Sample-04_DJ582M11	DKO	1436	621	0.487465	0	G1	Neutrophil	2	Neutrophil	NA	NA	NA	NA	DKO_1	B	granulocyte	0.809007	granulocyte	0.809007	granulocyte	0.809007	1285	47	Neutrophil_0
Set1_CATTCTAAGCCAAGTG-1	CATTCTAAGCCAAGTG-1	Set1	Sample-04_DJ582M11	DKO	5462	2031	7.68949	0	G1	Fibroblast	11	Fibroblast	Fibro_1	0.643742	Fibro	0.741846	DKO_1	B	NA	NA	Fibro_1	0.643742	Fibro	0.741846	2055	99	Fibroblast_0
Set1_CATTCTACACTTCAGA-1	CATTCTACACTTCAGA-1	Set1	Sample-04_DJ582M11	DKO	1055	527	2.65403	0	G1	Neutrophil	2	Neutrophil	NA	NA	NA	NA	DKO_1	B	basophil	0.6022	basophil	0.6022	basophil	0.6022	1395	45	Neutrophil_1
Set1_CATTCTACAGGATCTT-1	CATTCTACAGGATCTT-1	Set1	Sample-04_DJ582M11	DKO	2855	997	6.37478	0	S	Neutrophil	2	Neutrophil	NA	NA	NA	NA	DKO_1	B	granulocyte	1	granulocyte	1	granulocyte	1	1765	53	Neutrophil_0
Set1_CATTCTATCAACTTTC-1	CATTCTATCAACTTTC-1	Set1	Sample-04_DJ582M11	DKO	1304	633	0.689655	0	S	Neutrophil	2	Neutrophil	NA	NA	NA	NA	DKO_1	B	granulocyte	0.561105	granulocyte	0.561105	granulocyte	0.561105	1461	73	Neutrophil_1
Set1_CATTGAGAGGAACATT-1	CATTGAGAGGAACATT-1	Set1	Sample-04_DJ582M11	DKO	1398	604	3.00429	0.0715308	G2M	Neutrophil	2	Neutrophil	NA	NA	NA	NA	DKO_1	B	granulocyte	0.985843	granulocyte	0.985843	granulocyte	0.985843	1461	76	Neutrophil_3
Set1_CATTGAGAGTTCCAGT-1	CATTGAGAGTTCCAGT-1	Set1	Sample-04_DJ582M11	DKO	8184	2801	8.20613	0.0122115	G1	Malignant	1	Malignant	OLC_2	0.525867	Osteo	0.525867	DKO_1	B	NA	NA	OLC_2	0.525867	Osteo	0.525867	4429	610	Malignant_7
Set1_CATTGAGCAAGTATAG-1	CATTGAGCAAGTATAG-1	Set1	Sample-04_DJ582M11	DKO	12078	3725	7.76619	0.016559	G1	Malignant	1	Malignant	OLC_2	0.762096	Osteo	0.762096	DKO_1	B	NA	NA	OLC_2	0.762096	Osteo	0.762096	4478	649	Malignant_7
Set1_CATTGAGCACAAACGG-1	CATTGAGCACAAACGG-1	Set1	Sample-04_DJ582M11	DKO	21146	4902	9.22117	0.0047288	S	Malignant	1	Malignant	OLC_2	0.61659	Osteo	0.61659	DKO_1	B	NA	NA	OLC_2	0.61659	Osteo	0.61659	4728	827	Malignant_7
Set1_CATTGAGCACCTGCGA-1	CATTGAGCACCTGCGA-1	Set1	Sample-04_DJ582M11	DKO	29038	4676	2.42097	0.00688753	G2M	Osteoclast	4	Osteoclast	NA	NA	NA	NA	DKO_1	B	late_pro_B_cell	0.476469	late_pro_B_cell	0.476469	late_pro_B_cell	0.476469	1320	56	Osteoclast_6
Set1_CATTGAGCACTTGAAC-1	CATTGAGCACTTGAAC-1	Set1	Sample-04_DJ582M11	DKO	1109	562	0.450857	0	G2M	Neutrophil	2	Neutrophil	NA	NA	NA	NA	DKO_1	B	granulocyte	0.741714	granulocyte	0.741714	granulocyte	0.741714	1593	98	Neutrophil_5
Set1_CATTGAGCATCCTCAC-1	CATTGAGCATCCTCAC-1	Set1	Sample-04_DJ582M11	DKO	31343	5023	1.21231	0.0031903	G2M	Osteoclast	4	Osteoclast	NA	NA	NA	NA	DKO_1	B	promonocyte	0.588724	promonocyte	0.588724	promonocyte	0.588724	1004	50	Osteoclast_6
Set1_CATTGCCAGATACGAT-1	CATTGCCAGATACGAT-1	Set1	Sample-04_DJ582M11	DKO	1735	847	0.403458	0.115274	G2M	Neutrophil	2	Neutrophil	NA	NA	NA	NA	DKO_1	B	granulocyte	0.870125	granulocyte	0.870125	granulocyte	0.870125	1326	38	Neutrophil_1
Set1_CATTGCCAGCGCTTCG-1	CATTGCCAGCGCTTCG-1	Set1	Sample-04_DJ582M11	DKO	4449	1940	5.77398	0	G1	Endothelial	5	Endothelial	EC_arteriolar	0.979235	Vascular	1	DKO_1	B	NA	NA	EC_arteriolar	0.979235	Vascular	1	2004	66	Endothelial_7
Set1_CATTGCCAGCTGACTT-1	CATTGCCAGCTGACTT-1	Set1	Sample-04_DJ582M11	DKO	6247	2158	3.50456	0.0160026	G1	Endothelial	5	Endothelial	EC_arteriolar	1	Vascular	1	DKO_1	B	NA	NA	EC_arteriolar	1	Vascular	1	2212	76	Endothelial_7
Set1_CATTGCCCAAACTCTG-1	CATTGCCCAAACTCTG-1	Set1	Sample-04_DJ582M11	DKO	17461	4168	9.00813	0.00572672	G1	Malignant	1	Malignant	Fibro_1	0.584766	Fibro	0.615866	DKO_1	B	NA	NA	Fibro_1	0.584766	Fibro	0.615866	4478	649	Malignant_7
Set1_CATTGCCCAGTGGGTA-1	CATTGCCCAGTGGGTA-1	Set1	Sample-04_DJ582M11	DKO	1022	577	1.95695	0.0978474	S	Neutrophil	2	Neutrophil	NA	NA	NA	NA	DKO_1	B	granulocyte	0.564142	granulocyte	0.564142	granulocyte	0.564142	1184	78	Neutrophil_1
Set1_CATTGCCGTACTCGAT-1	CATTGCCGTACTCGAT-1	Set1	Sample-04_DJ582M11	DKO	1530	763	1.89542	0.0653595	G2M	Neutrophil	2	Neutrophil	NA	NA	NA	NA	DKO_1	B	basophil	0.763465	basophil	0.763465	basophil	0.763465	2226	353	Neutrophil_1
Set1_CATTGCCGTGACTAAA-1	CATTGCCGTGACTAAA-1	Set1	Sample-04_DJ582M11	DKO	6270	1972	2.79107	0.015949	G1	Macrophage	3	Macrophage	NA	NA	NA	NA	DKO_1	B	monocyte	1	monocyte	1	monocyte	1	0	0	Macrophage_8
Set1_CATTGCCGTGGGAGAG-1	CATTGCCGTGGGAGAG-1	Set1	Sample-04_DJ582M11	DKO	2195	949	4.10023	0	G1	Neutrophil	2	Neutrophil	NA	NA	NA	NA	DKO_1	B	granulocyte	0.707807	granulocyte	0.707807	granulocyte	0.707807	1106	48	Neutrophil_1
Set1_CATTGTTAGCCAAGGT-1	CATTGTTAGCCAAGGT-1	Set1	Sample-04_DJ582M11	DKO	19629	4231	4.24838	0.0203759	G1	Osteoclast	4	Osteoclast	NA	NA	NA	NA	DKO_1	B	T_cell	0.378778	T_cell	0.378778	T_cell	0.378778	1207	64	Osteoclast_5
Set1_CATTGTTCATCCCACT-1	CATTGTTCATCCCACT-1	Set1	Sample-04_DJ582M11	DKO	10246	2945	3.82551	0	G1	Macrophage	3	Macrophage	NA	NA	NA	NA	DKO_1	B	monocyte	1	monocyte	1	monocyte	1	0	0	Macrophage_8
Set1_CATTGTTTCTACACTT-1	CATTGTTTCTACACTT-1	Set1	Sample-04_DJ582M11	DKO	6029	1956	4.39542	0.0165865	G1	Macrophage	6	Macrophage	NA	NA	NA	NA	DKO_1	B	monocyte	1	monocyte	1	monocyte	1	0	0	Macrophage_8
Set1_CATTTCAAGAACCGCA-1	CATTTCAAGAACCGCA-1	Set1	Sample-04_DJ582M11	DKO	22826	5221	5.92255	0.0131418	G2M	Malignant	1	Malignant	OLC_2	0.573471	Osteo	0.573471	DKO_1	B	NA	NA	OLC_2	0.573471	Osteo	0.573471	5150	1086	Malignant_7
Set1_CATTTCAAGACGCCAA-1	CATTTCAAGACGCCAA-1	Set1	Sample-04_DJ582M11	DKO	8677	2301	4.0567	0	G1	Macrophage	3	Macrophage	NA	NA	NA	NA	DKO_1	B	monocyte	1	monocyte	1	monocyte	1	0	0	Macrophage_8
Set1_CATTTCACAGGTCTCG-1	CATTTCACAGGTCTCG-1	Set1	Sample-04_DJ582M11	DKO	11926	3042	3.15066	0.0251383	G2M	Tcell	9	Tcell	NA	NA	NA	NA	DKO_1	B	T_cell	1	T_cell	1	T_cell	1	1165	0	Tcell_5
Set1_CATTTCATCTACACTT-1	CATTTCATCTACACTT-1	Set1	Sample-04_DJ582M11	DKO	6011	2357	4.35868	0.0332723	G1	Malignant	7	Malignant	OLC_2	0.823192	Osteo	0.823192	DKO_1	B	NA	NA	OLC_2	0.823192	Osteo	0.823192	3879	546	Malignant_4
Set1_CCAAGCGCACAGTCCG-1	CCAAGCGCACAGTCCG-1	Set1	Sample-04_DJ582M11	DKO	7380	2107	4.05149	0.0135501	G2M	Macrophage	6	Macrophage	NA	NA	NA	NA	DKO_1	B	monocyte	1	monocyte	1	monocyte	1	0	0	Macrophage_8
Set1_CCAAGCGCAGCTGTTA-1	CCAAGCGCAGCTGTTA-1	Set1	Sample-04_DJ582M11	DKO	13054	3187	4.12134	0.00766049	G2M	Osteoclast	4	Osteoclast	NA	NA	NA	NA	DKO_1	B	promonocyte	0.549366	promonocyte	0.549366	promonocyte	0.549366	1004	50	Osteoclast_4
Set1_CCAAGCGGTTGCACGC-1	CCAAGCGGTTGCACGC-1	Set1	Sample-04_DJ582M11	DKO	1352	692	4.51183	0.0739645	S	Neutrophil	2	Neutrophil	NA	NA	NA	NA	DKO_1	B	granulocyte	0.773864	granulocyte	0.773864	granulocyte	0.773864	1430	55	Neutrophil_1
Set1_CCAAGCGTCAGAGCAG-1	CCAAGCGTCAGAGCAG-1	Set1	Sample-04_DJ582M11	DKO	2573	1099	5.40225	0	G2M	Fibroblast	11	Fibroblast	Fibro_1	1	Fibro	1	DKO_1	B	NA	NA	Fibro_1	1	Fibro	1	1747	56	Fibroblast_0
Set1_CCAAGCGTCCCATTCG-1	CCAAGCGTCCCATTCG-1	Set1	Sample-04_DJ582M11	DKO	1087	487	1.37994	0.0919963	G2M	Neutrophil	2	Neutrophil	NA	NA	NA	NA	DKO_1	B	granulocyte	0.823823	granulocyte	0.823823	granulocyte	0.823823	1364	51	Neutrophil_0
Set1_CCAATGAAGAGAGTGA-1	CCAATGAAGAGAGTGA-1	Set1	Sample-04_DJ582M11	DKO	7197	1962	3.86272	0	G1	Macrophage	4	Osteoclast	NA	NA	NA	NA	DKO_1	B	monocyte	0.948189	monocyte	0.948189	monocyte	0.948189	374	0	Osteoclast_4
Set1_CCAATGACAGACAATA-1	CCAATGACAGACAATA-1	Set1	Sample-04_DJ582M11	DKO	1345	696	4.75836	0.0743494	S	Neutrophil	2	Neutrophil	NA	NA	NA	NA	DKO_1	B	basophil	0.637282	basophil	0.637282	basophil	0.637282	1245	50	Neutrophil_1
Set1_CCAATGAGTATACGGG-1	CCAATGAGTATACGGG-1	Set1	Sample-04_DJ582M11	DKO	18314	4720	5.45455	0	G1	Malignant	1	Malignant	OLC_2	0.634859	Osteo	0.634859	DKO_1	B	NA	NA	OLC_2	0.634859	Osteo	0.634859	5179	971	Malignant_7
Set1_CCAATTTAGGCACTAG-1	CCAATTTAGGCACTAG-1	Set1	Sample-04_DJ582M11	DKO	29077	5721	6.24871	0.0103171	G1	Malignant	1	Malignant	OLC_2	0.59223	Osteo	0.59223	DKO_1	B	NA	NA	OLC_2	0.59223	Osteo	0.59223	5179	971	Malignant_7
Set1_CCAATTTAGGCGTTGA-1	CCAATTTAGGCGTTGA-1	Set1	Sample-04_DJ582M11	DKO	11573	3175	2.9117	0.00864006	G1	Fibroblast	11	Fibroblast	Fibro_1	0.821897	Fibro	0.821897	DKO_1	B	NA	NA	Fibro_1	0.821897	Fibro	0.821897	1747	56	Fibroblast_0
Set1_CCAATTTCAGACGCTC-1	CCAATTTCAGACGCTC-1	Set1	Sample-04_DJ582M11	DKO	2360	1183	4.40678	0	S	Macrophage	3	Macrophage	NA	NA	NA	NA	DKO_1	B	monocyte	0.935491	monocyte	0.935491	monocyte	0.935491	0	0	Macrophage_11
Set1_CCACAAAGTAATGCGG-1	CCACAAAGTAATGCGG-1	Set1	Sample-04_DJ582M11	DKO	18085	4593	6.91142	0.0110583	G1	Malignant	1	Malignant	OLC_2	0.801585	Osteo	0.801585	DKO_1	B	NA	NA	OLC_2	0.801585	Osteo	0.801585	5179	971	Malignant_7
Set1_CCACAAAGTAGCTTTG-1	CCACAAAGTAGCTTTG-1	Set1	Sample-04_DJ582M11	DKO	1569	669	7.77565	0.12747	G1	Bcell	10	Bcell	NA	NA	NA	NA	DKO_1	B	immature_B_cell	0.984702	immature_B_cell	0.984702	immature_B_cell	0.984702	1610	0	Bcell_0
Set1_CCACACTAGTTGCTCA-1	CCACACTAGTTGCTCA-1	Set1	Sample-04_DJ582M11	DKO	54980	7190	5.5691	0.00363755	G1	Malignant	1	Malignant	OLC_2	0.684719	Osteo	0.684719	DKO_1	B	NA	NA	OLC_2	0.684719	Osteo	0.684719	4429	610	Malignant_7
Set1_CCACACTCAAATAAGC-1	CCACACTCAAATAAGC-1	Set1	Sample-04_DJ582M11	DKO	4243	1960	2.71035	0	G1	Endothelial	5	Endothelial	EC_arteriolar	1	Vascular	1	DKO_1	B	NA	NA	EC_arteriolar	1	Vascular	1	2326	40	Endothelial_7
Set1_CCACACTCAGCGTGCT-1	CCACACTCAGCGTGCT-1	Set1	Sample-04_DJ582M11	DKO	2161	839	1.94354	0	G1	Neutrophil	2	Neutrophil	NA	NA	NA	NA	DKO_1	B	granulocyte	1	granulocyte	1	granulocyte	1	1528	50	Neutrophil_0
Set1_CCACACTCATGAGGGT-1	CCACACTCATGAGGGT-1	Set1	Sample-04_DJ582M11	DKO	3549	1416	1.29614	0	G2M	Neutrophil	2	Neutrophil	NA	NA	NA	NA	DKO_1	B	granulocyte	0.979639	granulocyte	0.979639	granulocyte	0.979639	1311	57	Neutrophil_1
Set1_CCACACTCATTCAGGT-1	CCACACTCATTCAGGT-1	Set1	Sample-04_DJ582M11	DKO	1150	654	3.56522	0	S	Neutrophil	2	Neutrophil	NA	NA	NA	NA	DKO_1	B	basophil	0.826658	basophil	0.826658	basophil	0.826658	1334	50	Neutrophil_1
Set1_CCACACTGTAGCGCTC-1	CCACACTGTAGCGCTC-1	Set1	Sample-04_DJ582M11	DKO	1577	694	1.01458	0.126823	G2M	Neutrophil	2	Neutrophil	NA	NA	NA	NA	DKO_1	B	granulocyte	0.879034	granulocyte	0.879034	granulocyte	0.879034	1288	56	Neutrophil_1
Set1_CCACACTGTCCACACG-1	CCACACTGTCCACACG-1	Set1	Sample-04_DJ582M11	DKO	1783	863	0.560852	0	G2M	Neutrophil	2	Neutrophil	NA	NA	NA	NA	DKO_1	B	granulocyte	0.986981	granulocyte	0.986981	granulocyte	0.986981	1541	47	Neutrophil_0
Set1_CCACACTGTGCCTACG-1	CCACACTGTGCCTACG-1	Set1	Sample-04_DJ582M11	DKO	11195	2035	0.821795	0.00893256	G2M	Neutrophil	2	Neutrophil	NA	NA	NA	NA	DKO_1	B	granulocyte	0.66472	granulocyte	0.66472	granulocyte	0.66472	1027	50	Neutrophil_4
Set1_CCACACTGTTAACAGA-1	CCACACTGTTAACAGA-1	Set1	Sample-04_DJ582M11	DKO	2240	943	4.64286	0	S	Tcell	9	Tcell	NA	NA	NA	NA	DKO_1	B	T_cell	1	T_cell	1	T_cell	1	2183	90	Tcell_0
Set1_CCACACTTCGGAGATG-1	CCACACTTCGGAGATG-1	Set1	Sample-04_DJ582M11	DKO	40296	6476	7.22333	0.00992556	G1	Malignant	1	Malignant	OLC_2	0.72974	Osteo	0.72974	DKO_1	B	NA	NA	OLC_2	0.72974	Osteo	0.72974	4429	610	Malignant_7
Set1_CCACCATAGAGTGAAG-1	CCACCATAGAGTGAAG-1	Set1	Sample-04_DJ582M11	DKO	1365	657	0.439239	0	G2M	Neutrophil	2	Neutrophil	NA	NA	NA	NA	DKO_1	B	granulocyte	0.733404	granulocyte	0.733404	granulocyte	0.733404	1722	119	Neutrophil_1
Set1_CCACCATAGCCTAGGA-1	CCACCATAGCCTAGGA-1	Set1	Sample-04_DJ582M11	DKO	1157	530	0.950735	0.0864304	G1	Neutrophil	2	Neutrophil	NA	NA	NA	NA	DKO_1	B	granulocyte	0.696724	granulocyte	0.696724	granulocyte	0.696724	1364	51	Neutrophil_0
Set1_CCACCATAGTAGTGCG-1	CCACCATAGTAGTGCG-1	Set1	Sample-04_DJ582M11	DKO	1328	711	1.20482	0.150602	S	Neutrophil	2	Neutrophil	NA	NA	NA	NA	DKO_1	B	granulocyte	0.757908	granulocyte	0.757908	granulocyte	0.757908	1436	84	Neutrophil_1
Set1_CCACCATCAATTTCGG-1	CCACCATCAATTTCGG-1	Set1	Sample-04_DJ582M11	DKO	3745	1756	2.48265	0.0533903	S	Neutrophil	9	Tcell	NA	NA	NA	NA	DKO_1	B	T_cell	0.399113	T_cell	0.399113	T_cell	0.399113	1446	0	Tcell_11
Set1_CCACCATCATCCAACA-1	CCACCATCATCCAACA-1	Set1	Sample-04_DJ582M11	DKO	8265	2387	4.10114	0	G2M	Macrophage	3	Macrophage	NA	NA	NA	NA	DKO_1	B	monocyte	1	monocyte	1	monocyte	1	0	0	Macrophage_8
Set1_CCACCATCATTGCAAC-1	CCACCATCATTGCAAC-1	Set1	Sample-04_DJ582M11	DKO	3584	1383	4.46429	0	G1	Macrophage	3	Macrophage	NA	NA	NA	NA	DKO_1	B	monocyte	1	monocyte	1	monocyte	1	0	0	Macrophage_8
Set1_CCACCATGTACAAGCG-1	CCACCATGTACAAGCG-1	Set1	Sample-04_DJ582M11	DKO	31469	5251	3.33651	0.0127105	G2M	Osteoclast	4	Osteoclast	NA	NA	NA	NA	DKO_1	B	promonocyte	1	promonocyte	1	promonocyte	1	1004	50	Osteoclast_6
Set1_CCACCATGTTACCCTC-1	CCACCATGTTACCCTC-1	Set1	Sample-04_DJ582M11	DKO	1234	626	1.37763	0	G2M	Neutrophil	2	Neutrophil	NA	NA	NA	NA	DKO_1	B	granulocyte	0.625757	granulocyte	0.625757	granulocyte	0.625757	1620	52	Neutrophil_1
Set1_CCACCATGTTTGAACC-1	CCACCATGTTTGAACC-1	Set1	Sample-04_DJ582M11	DKO	2715	1226	1.54696	0	G2M	Neutrophil	2	Neutrophil	NA	NA	NA	NA	DKO_1	B	granulocyte	0.983252	granulocyte	0.983252	granulocyte	0.983252	1507	98	Neutrophil_1
Set1_CCACCATTCATGAGAA-1	CCACCATTCATGAGAA-1	Set1	Sample-04_DJ582M11	DKO	35765	6447	4.64356	0.00559128	G1	Malignant	1	Malignant	Fibro_1	0.465298	Fibro	0.57729	DKO_1	B	NA	NA	Fibro_1	0.465298	Fibro	0.57729	5172	1078	Malignant_7
Set1_CCACCATTCGCGCCAA-1	CCACCATTCGCGCCAA-1	Set1	Sample-04_DJ582M11	DKO	31964	4991	1.65181	0	G2M	Osteoclast	4	Osteoclast	NA	NA	NA	NA	DKO_1	B	late_pro_B_cell	0.365447	late_pro_B_cell	0.365447	late_pro_B_cell	0.365447	1320	56	Osteoclast_6
Set1_CCACGAGAGCGACAGT-1	CCACGAGAGCGACAGT-1	Set1	Sample-04_DJ582M11	DKO	39237	6255	9.74466	0.0127415	G1	Malignant	1	Malignant	OLC_2	0.516197	Osteo	0.516197	DKO_1	B	NA	NA	OLC_2	0.516197	Osteo	0.516197	4903	743	Malignant_7
Set1_CCACGAGAGCTTGTGT-1	CCACGAGAGCTTGTGT-1	Set1	Sample-04_DJ582M11	DKO	1147	533	1.83086	0.174368	S	Neutrophil	2	Neutrophil	NA	NA	NA	NA	DKO_1	B	granulocyte	0.965099	granulocyte	0.965099	granulocyte	0.965099	1786	41	Neutrophil_0
Set1_CCACGAGCAAGTTCCA-1	CCACGAGCAAGTTCCA-1	Set1	Sample-04_DJ582M11	DKO	1278	612	2.50391	0	G1	Neutrophil	2	Neutrophil	NA	NA	NA	NA	DKO_1	B	granulocyte	0.726228	granulocyte	0.726228	granulocyte	0.726228	1395	43	Neutrophil_0
Set1_CCACGAGGTAAGTTGA-1	CCACGAGGTAAGTTGA-1	Set1	Sample-04_DJ582M11	DKO	11855	3652	9.78325	0.0168677	G1	Malignant	1	Malignant	OLC_2	0.686108	Osteo	0.686108	DKO_1	B	NA	NA	OLC_2	0.686108	Osteo	0.686108	5262	1054	Malignant_7
Set1_CCACGAGGTCACTCAA-1	CCACGAGGTCACTCAA-1	Set1	Sample-04_DJ582M11	DKO	1126	664	1.59858	0	G2M	Neutrophil	2	Neutrophil	NA	NA	NA	NA	DKO_1	B	basophil	0.609076	basophil	0.609076	basophil	0.609076	1106	48	Neutrophil_1
Set1_CCACGAGGTCCCTAAA-1	CCACGAGGTCCCTAAA-1	Set1	Sample-04_DJ582M11	DKO	1816	670	4.79075	0.0550661	S	Tcell	9	Tcell	NA	NA	NA	NA	DKO_1	B	T_cell	1	T_cell	1	T_cell	1	1366	0	Tcell_0
Set1_CCACGTTAGCATTGAA-1	CCACGTTAGCATTGAA-1	Set1	Sample-04_DJ582M11	DKO	8253	2378	3.08979	0.0121168	G1	Macrophage	3	Macrophage	NA	NA	NA	NA	DKO_1	B	monocyte	1	monocyte	1	monocyte	1	0	0	Macrophage_8
Set1_CCACGTTAGCGCCTCA-1	CCACGTTAGCGCCTCA-1	Set1	Sample-04_DJ582M11	DKO	1107	485	0.361011	0	G1	Unclassified	8	Malignant	NA	NA	NA	NA	DKO_1	B	NA	NA	NA	NA	NA	NA	977	51	Malignant_5
Set1_CCACGTTCAACTGATC-1	CCACGTTCAACTGATC-1	Set1	Sample-04_DJ582M11	DKO	24531	5222	4.96494	0.00407631	S	Malignant	1	Malignant	OLC_2	0.582935	Osteo	0.582935	DKO_1	B	NA	NA	OLC_2	0.582935	Osteo	0.582935	4571	619	Malignant_7
Set1_CCACGTTCAAGAGTGC-1	CCACGTTCAAGAGTGC-1	Set1	Sample-04_DJ582M11	DKO	1107	572	0.542005	0.0903342	G2M	Neutrophil	2	Neutrophil	NA	NA	NA	NA	DKO_1	B	basophil	0.385479	basophil	0.385479	basophil	0.385479	1311	57	Neutrophil_1
Set1_CCACGTTCAGAACTTC-1	CCACGTTCAGAACTTC-1	Set1	Sample-04_DJ582M11	DKO	27317	5515	7.78974	0.0146424	S	Malignant	1	Malignant	OLC_2	0.725937	Osteo	0.725937	DKO_1	B	NA	NA	OLC_2	0.725937	Osteo	0.725937	5262	1054	Malignant_7
Set1_CCACGTTTCTCCTACG-1	CCACGTTTCTCCTACG-1	Set1	Sample-04_DJ582M11	DKO	4732	1689	3.99324	0.0422565	G2M	Macrophage	6	Macrophage	NA	NA	NA	NA	DKO_1	B	monocyte	1	monocyte	1	monocyte	1	0	0	Macrophage_8
Set1_CCACTTGAGGTTCTTG-1	CCACTTGAGGTTCTTG-1	Set1	Sample-04_DJ582M11	DKO	22841	4902	6.7554	0.00875618	S	Malignant	1	Malignant	Fibro_1	0.591745	Fibro	0.591745	DKO_1	B	NA	NA	Fibro_1	0.591745	Fibro	0.591745	5160	837	Malignant_7
Set1_CCACTTGCACTCAGAT-1	CCACTTGCACTCAGAT-1	Set1	Sample-04_DJ582M11	DKO	26980	5479	6.21525	0.00370617	S	Malignant	1	Malignant	OLC_2	0.542552	Osteo	0.542552	DKO_1	B	NA	NA	OLC_2	0.542552	Osteo	0.542552	5037	971	Malignant_7
Set1_CCACTTGGTCAAAGAT-1	CCACTTGGTCAAAGAT-1	Set1	Sample-04_DJ582M11	DKO	1418	743	4.01975	0	G1	Neutrophil	2	Neutrophil	NA	NA	NA	NA	DKO_1	B	granulocyte	0.947411	granulocyte	0.947411	granulocyte	0.947411	1363	89	Neutrophil_0
Set1_CCACTTGGTCTGCAAT-1	CCACTTGGTCTGCAAT-1	Set1	Sample-04_DJ582M11	DKO	6213	2124	4.21696	0.0482859	G1	Malignant	11	Fibroblast	OLC_2	0.446681	Fibro	0.537791	DKO_1	B	NA	NA	OLC_2	0.446681	Fibro	0.537791	1309	47	Fibroblast_0
Set1_CCACTTGTCACGGGAA-1	CCACTTGTCACGGGAA-1	Set1	Sample-04_DJ582M11	DKO	1364	554	4.61877	0.219941	G2M	Neutrophil	2	Neutrophil	NA	NA	NA	NA	DKO_1	B	basophil	0.699438	basophil	0.699438	basophil	0.699438	1461	73	Neutrophil_0
Set1_CCACTTGTCCAATGCA-1	CCACTTGTCCAATGCA-1	Set1	Sample-04_DJ582M11	DKO	17124	3746	4.64818	0	G2M	Osteoclast	4	Osteoclast	NA	NA	NA	NA	DKO_1	B	promonocyte	0.657171	promonocyte	0.657171	promonocyte	0.657171	1016	62	Osteoclast_4
Set1_CCACTTGTCTCATGCC-1	CCACTTGTCTCATGCC-1	Set1	Sample-04_DJ582M11	DKO	19161	4589	4.99974	0.0156568	G1	Malignant	1	Malignant	OLC_2	0.580179	Osteo	0.580179	DKO_1	B	NA	NA	OLC_2	0.580179	Osteo	0.580179	4903	743	Malignant_7
Set1_CCATAAGTCCGGTTCT-1	CCATAAGTCCGGTTCT-1	Set1	Sample-04_DJ582M11	DKO	1082	532	1.20148	0.0924214	S	Neutrophil	2	Neutrophil	NA	NA	NA	NA	DKO_1	B	granulocyte	0.733297	granulocyte	0.733297	granulocyte	0.733297	1593	98	Neutrophil_0
Set1_CCATCACAGACAAGCC-1	CCATCACAGACAAGCC-1	Set1	Sample-04_DJ582M11	DKO	3950	2063	5.38559	0.0252845	S	Unclassified	12	Malignant	NA	NA	NA	NA	DKO_1	B	NA	NA	NA	NA	NA	NA	977	51	Malignant_3
Set1_CCATCACAGATGATTG-1	CCATCACAGATGATTG-1	Set1	Sample-04_DJ582M11	DKO	2179	848	2.20285	0.0458926	G1	Neutrophil	2	Neutrophil	NA	NA	NA	NA	DKO_1	B	granulocyte	0.831017	granulocyte	0.831017	granulocyte	0.831017	1232	40	Neutrophil_1
Set1_CCATCACCAAGCGCAA-1	CCATCACCAAGCGCAA-1	Set1	Sample-04_DJ582M11	DKO	12409	3586	9.49158	0.0241721	S	Malignant	1	Malignant	OLC_2	0.680279	Osteo	0.680279	DKO_1	B	NA	NA	OLC_2	0.680279	Osteo	0.680279	5179	971	Malignant_7
Set1_CCATCACGTGACTGTT-1	CCATCACGTGACTGTT-1	Set1	Sample-04_DJ582M11	DKO	1587	706	1.63728	0	G2M	Neutrophil	2	Neutrophil	NA	NA	NA	NA	DKO_1	B	granulocyte	0.857849	granulocyte	0.857849	granulocyte	0.857849	1364	51	Neutrophil_0
Set1_CCATCACGTTCCACGG-1	CCATCACGTTCCACGG-1	Set1	Sample-04_DJ582M11	DKO	1669	658	0.77891	0	G1	Neutrophil	2	Neutrophil	NA	NA	NA	NA	DKO_1	B	granulocyte	1	granulocyte	1	granulocyte	1	1267	41	Neutrophil_5
Set1_CCATCACTCCATCCGT-1	CCATCACTCCATCCGT-1	Set1	Sample-04_DJ582M11	DKO	16982	3919	3.89213	0.0294412	G2M	Osteoclast	4	Osteoclast	NA	NA	NA	NA	DKO_1	B	hematopoietic_precursor_cell	0.554983	hematopoietic_precursor_cell	0.554983	hematopoietic_precursor_cell	0.554983	1231	53	Osteoclast_4
Set1_CCCAACTAGTCAGCGA-1	CCCAACTAGTCAGCGA-1	Set1	Sample-04_DJ582M11	DKO	6653	2421	9.01849	0.0300616	S	Malignant	7	Malignant	OLC_2	0.573118	Osteo	0.641762	DKO_1	B	NA	NA	OLC_2	0.573118	Osteo	0.641762	4059	446	Malignant_4
Set1_CCCAACTAGTGTTGAA-1	CCCAACTAGTGTTGAA-1	Set1	Sample-04_DJ582M11	DKO	37213	5689	4.77764	0.00806127	S	Malignant	1	Malignant	OLC_2	0.508327	Osteo	0.508327	DKO_1	B	NA	NA	OLC_2	0.508327	Osteo	0.508327	4881	809	Malignant_7
Set1_CCCATTGAGAGGGTGG-1	CCCATTGAGAGGGTGG-1	Set1	Sample-04_DJ582M11	DKO	4431	1826	5.89032	0.0225683	G1	Endothelial	5	Endothelial	EC_arteriolar	0.85143	Vascular	1	DKO_1	B	NA	NA	EC_arteriolar	0.85143	Vascular	1	2322	30	Endothelial_7
Set1_CCCATTGAGTCTAGAA-1	CCCATTGAGTCTAGAA-1	Set1	Sample-04_DJ582M11	DKO	14152	3078	5.27841	0	G1	Macrophage	3	Macrophage	NA	NA	NA	NA	DKO_1	B	monocyte	1	monocyte	1	monocyte	1	0	0	Macrophage_8
Set1_CCCATTGCAGCTCATA-1	CCCATTGCAGCTCATA-1	Set1	Sample-04_DJ582M11	DKO	6841	2698	7.17731	0.0292355	G1	Malignant	1	Malignant	Fibro_1	0.508449	Fibro	0.508449	DKO_1	B	NA	NA	Fibro_1	0.508449	Fibro	0.508449	4741	1005	Malignant_7
Set1_CCCATTGCATGAAGGC-1	CCCATTGCATGAAGGC-1	Set1	Sample-04_DJ582M11	DKO	18176	4524	7.45448	0.0110029	G1	Malignant	1	Malignant	OLC_2	0.691672	Osteo	0.691672	DKO_1	B	NA	NA	OLC_2	0.691672	Osteo	0.691672	5160	837	Malignant_7
Set1_CCCATTGGTGACACGA-1	CCCATTGGTGACACGA-1	Set1	Sample-04_DJ582M11	DKO	1206	537	2.07297	0	G2M	Neutrophil	2	Neutrophil	NA	NA	NA	NA	DKO_1	B	granulocyte	0.943892	granulocyte	0.943892	granulocyte	0.943892	1754	108	Neutrophil_0
Set1_CCCATTGTCATGTCAG-1	CCCATTGTCATGTCAG-1	Set1	Sample-04_DJ582M11	DKO	24998	3796	5.73246	0.00800064	G1	Osteoclast	4	Osteoclast	NA	NA	NA	NA	DKO_1	B	promonocyte	0.409029	promonocyte	0.409029	promonocyte	0.409029	1177	61	Osteoclast_5
Set1_CCCATTGTCGACCATA-1	CCCATTGTCGACCATA-1	Set1	Sample-04_DJ582M11	DKO	1132	583	1.14841	0.0883392	G2M	Neutrophil	2	Neutrophil	NA	NA	NA	NA	DKO_1	B	granulocyte	0.840921	granulocyte	0.840921	granulocyte	0.840921	1563	136	Neutrophil_0
Set1_CCCGAAGCAACGCCCA-1	CCCGAAGCAACGCCCA-1	Set1	Sample-04_DJ582M11	DKO	1580	750	3.48101	0.126582	G1	Neutrophil	2	Neutrophil	NA	NA	NA	NA	DKO_1	B	granulocyte	0.961606	granulocyte	0.961606	granulocyte	0.961606	1395	45	Neutrophil_0
Set1_CCCGAAGCACTCCGAG-1	CCCGAAGCACTCCGAG-1	Set1	Sample-04_DJ582M11	DKO	10648	2596	4.10406	0.0281743	S	Macrophage	3	Macrophage	NA	NA	NA	NA	DKO_1	B	monocyte	1	monocyte	1	monocyte	1	0	0	Macrophage_8
Set1_CCCGAAGGTGAGTTTC-1	CCCGAAGGTGAGTTTC-1	Set1	Sample-04_DJ582M11	DKO	6666	2058	5.89997	0	G1	Macrophage	3	Macrophage	NA	NA	NA	NA	DKO_1	B	monocyte	1	monocyte	1	monocyte	1	0	0	Macrophage_8
Set1_CCCGAAGGTTAGGCTT-1	CCCGAAGGTTAGGCTT-1	Set1	Sample-04_DJ582M11	DKO	7176	2175	3.95764	0.0139353	G1	Macrophage	6	Macrophage	NA	NA	NA	NA	DKO_1	B	monocyte	1	monocyte	1	monocyte	1	0	0	Macrophage_8
Set1_CCCGGAAAGTAGCCAG-1	CCCGGAAAGTAGCCAG-1	Set1	Sample-04_DJ582M11	DKO	7586	2224	3.41373	0.0131804	G1	Macrophage	3	Macrophage	NA	NA	NA	NA	DKO_1	B	monocyte	1	monocyte	1	monocyte	1	0	0	Macrophage_8
Set1_CCCGGAACAACAGATA-1	CCCGGAACAACAGATA-1	Set1	Sample-04_DJ582M11	DKO	23593	5121	9.04891	0.00423837	S	Malignant	1	Malignant	OLC_2	0.559645	Osteo	0.559645	DKO_1	B	NA	NA	OLC_2	0.559645	Osteo	0.559645	4728	827	Malignant_7
Set1_CCCGGAAGTAGGGAGG-1	CCCGGAAGTAGGGAGG-1	Set1	Sample-04_DJ582M11	DKO	26635	4509	4.49409	0.00750892	G1	Osteoclast	4	Osteoclast	NA	NA	NA	NA	DKO_1	B	hematopoietic_precursor_cell	0.710468	hematopoietic_precursor_cell	0.710468	hematopoietic_precursor_cell	0.710468	1103	68	Osteoclast_5
Set1_CCCGGAAGTAGTGATA-1	CCCGGAAGTAGTGATA-1	Set1	Sample-04_DJ582M11	DKO	2474	885	6.34343	0	G2M	Bcell	10	Bcell	NA	NA	NA	NA	DKO_1	B	immature_B_cell	0.985279	immature_B_cell	0.985279	immature_B_cell	0.985279	1336	0	Bcell_0
Set1_CCCGGAAGTCCTGGGT-1	CCCGGAAGTCCTGGGT-1	Set1	Sample-04_DJ582M11	DKO	1701	671	7.34862	0.117578	G1	Bcell	10	Bcell	NA	NA	NA	NA	DKO_1	B	immature_B_cell	0.983408	immature_B_cell	0.983408	immature_B_cell	0.983408	1048	0	Bcell_0
Set1_CCCGGAAGTTGCGTAT-1	CCCGGAAGTTGCGTAT-1	Set1	Sample-04_DJ582M11	DKO	4776	2033	5.37995	0.0209336	G1	Endothelial	5	Endothelial	EC_arteriolar	0.904866	Vascular	1	DKO_1	B	NA	NA	EC_arteriolar	0.904866	Vascular	1	1700	0	Endothelial_7
Set1_CCCGGAATCCTTGAAG-1	CCCGGAATCCTTGAAG-1	Set1	Sample-04_DJ582M11	DKO	5480	2288	4.43431	0	G1	Unclassified	8	Malignant	NA	NA	NA	NA	DKO_1	B	NA	NA	NA	NA	NA	NA	977	51	Malignant_4
Set1_CCCTAACAGCGTATGG-1	CCCTAACAGCGTATGG-1	Set1	Sample-04_DJ582M11	DKO	1213	638	1.07172	0	G2M	Neutrophil	2	Neutrophil	NA	NA	NA	NA	DKO_1	B	granulocyte	0.642303	granulocyte	0.642303	granulocyte	0.642303	1023	51	Neutrophil_0
Set1_CCCTAACAGGAGAGGC-1	CCCTAACAGGAGAGGC-1	Set1	Sample-04_DJ582M11	DKO	24364	5149	5.54917	0.0123132	S	Malignant	1	Malignant	OLC_2	0.626375	Osteo	0.626375	DKO_1	B	NA	NA	OLC_2	0.626375	Osteo	0.626375	5262	1054	Malignant_7
Set1_CCCTAACAGGTGTGAC-1	CCCTAACAGGTGTGAC-1	Set1	Sample-04_DJ582M11	DKO	19708	3674	4.80516	0.0152222	G1	Osteoclast	4	Osteoclast	NA	NA	NA	NA	DKO_1	B	hematopoietic_precursor_cell	0.486971	hematopoietic_precursor_cell	0.486971	hematopoietic_precursor_cell	0.486971	1177	61	Osteoclast_5
Set1_CCCTAACCATCACGGC-1	CCCTAACCATCACGGC-1	Set1	Sample-04_DJ582M11	DKO	30274	5624	7.33915	0.00660589	S	Malignant	1	Malignant	OLC_2	0.564869	Osteo	0.564869	DKO_1	B	NA	NA	OLC_2	0.564869	Osteo	0.564869	4429	610	Malignant_7
Set1_CCCTAACGTAAGAACT-1	CCCTAACGTAAGAACT-1	Set1	Sample-04_DJ582M11	DKO	27552	4198	8.28252	0.0181475	S	Osteoclast	4	Osteoclast	NA	NA	NA	NA	DKO_1	B	hematopoietic_precursor_cell	0.537563	hematopoietic_precursor_cell	0.537563	hematopoietic_precursor_cell	0.537563	1470	96	Osteoclast_5
Set1_CCCTAACGTACGAAAT-1	CCCTAACGTACGAAAT-1	Set1	Sample-04_DJ582M11	DKO	1367	767	1.90058	0	G1	Neutrophil	2	Neutrophil	NA	NA	NA	NA	DKO_1	B	granulocyte	0.805773	granulocyte	0.805773	granulocyte	0.805773	1333	55	Neutrophil_1
Set1_CCCTAACGTTCAGTAC-1	CCCTAACGTTCAGTAC-1	Set1	Sample-04_DJ582M11	DKO	1460	676	3.76454	0	G1	Neutrophil	2	Neutrophil	NA	NA	NA	NA	DKO_1	B	granulocyte	0.796185	granulocyte	0.796185	granulocyte	0.796185	1787	70	Neutrophil_0
Set1_CCCTAACTCTCGCTTG-1	CCCTAACTCTCGCTTG-1	Set1	Sample-04_DJ582M11	DKO	2272	833	6.69014	0	S	Bcell	10	Bcell	NA	NA	NA	NA	DKO_1	B	immature_B_cell	0.980595	immature_B_cell	0.980595	immature_B_cell	0.980595	1914	0	Bcell_2
Set1_CCCTCAACACAGCCTG-1	CCCTCAACACAGCCTG-1	Set1	Sample-04_DJ582M11	DKO	13220	3437	3.96249	0.022686	G1	Macrophage	3	Macrophage	NA	NA	NA	NA	DKO_1	B	monocyte	1	monocyte	1	monocyte	1	0	0	Macrophage_4
Set1_CCCTCAAGTCGGAAAC-1	CCCTCAAGTCGGAAAC-1	Set1	Sample-04_DJ582M11	DKO	36143	6087	8.96666	0.0082999	G1	Malignant	1	Malignant	OLC_2	0.558875	Osteo	0.558875	DKO_1	B	NA	NA	OLC_2	0.558875	Osteo	0.558875	4429	610	Malignant_7
Set1_CCCTCAAGTGATACAA-1	CCCTCAAGTGATACAA-1	Set1	Sample-04_DJ582M11	DKO	5907	1952	5.46809	0	G2M	Macrophage	3	Macrophage	NA	NA	NA	NA	DKO_1	B	monocyte	0.932102	monocyte	0.932102	monocyte	0.932102	0	0	Macrophage_8
Set1_CCCTCAATCAAGAAAC-1	CCCTCAATCAAGAAAC-1	Set1	Sample-04_DJ582M11	DKO	8276	2237	5.20783	0	G1	Macrophage	3	Macrophage	NA	NA	NA	NA	DKO_1	B	monocyte	1	monocyte	1	monocyte	1	0	0	Macrophage_1
Set1_CCCTCAATCGACGACC-1	CCCTCAATCGACGACC-1	Set1	Sample-04_DJ582M11	DKO	1330	614	0.977444	0	G1	Neutrophil	2	Neutrophil	NA	NA	NA	NA	DKO_1	B	granulocyte	1	granulocyte	1	granulocyte	1	1108	99	Neutrophil_0
Set1_CCCTCAATCGCTAGCG-1	CCCTCAATCGCTAGCG-1	Set1	Sample-04_DJ582M11	DKO	9052	2704	9.37811	0.0110461	G1	Endothelial	5	Endothelial	EC_arteriolar	1	Vascular	1	DKO_1	B	NA	NA	EC_arteriolar	1	Vascular	1	2247	146	Endothelial_7
Set1_CCCTCTCAGAGTTGCG-1	CCCTCTCAGAGTTGCG-1	Set1	Sample-04_DJ582M11	DKO	23145	4938	6.42848	0.00864043	S	Malignant	1	Malignant	OLC_2	0.575826	Osteo	0.575826	DKO_1	B	NA	NA	OLC_2	0.575826	Osteo	0.575826	5179	971	Malignant_7
Set1_CCCTCTCAGGTGCTTT-1	CCCTCTCAGGTGCTTT-1	Set1	Sample-04_DJ582M11	DKO	20780	4896	7.54054	0.00962418	S	Malignant	1	Malignant	OLC_2	0.532857	Osteo	0.532857	DKO_1	B	NA	NA	OLC_2	0.532857	Osteo	0.532857	4400	705	Malignant_7
Set1_CCCTCTCCACAACGCC-1	CCCTCTCCACAACGCC-1	Set1	Sample-04_DJ582M11	DKO	1869	890	1.97967	0	G1	Neutrophil	2	Neutrophil	NA	NA	NA	NA	DKO_1	B	granulocyte	0.807453	granulocyte	0.807453	granulocyte	0.807453	1363	58	Neutrophil_0
Set1_CCCTCTCGTATTGCCA-1	CCCTCTCGTATTGCCA-1	Set1	Sample-04_DJ582M11	DKO	6641	2121	4.36681	0.015058	G2M	Macrophage	6	Macrophage	NA	NA	NA	NA	DKO_1	B	monocyte	0.729052	monocyte	0.729052	monocyte	0.729052	0	0	Macrophage_8
Set1_CCCTCTCGTGTATTCG-1	CCCTCTCGTGTATTCG-1	Set1	Sample-04_DJ582M11	DKO	1015	535	4.92611	0	G2M	Neutrophil	2	Neutrophil	NA	NA	NA	NA	DKO_1	B	granulocyte	0.774306	granulocyte	0.774306	granulocyte	0.774306	1508	51	Neutrophil_0
Set1_CCCTCTCTCAAACCTG-1	CCCTCTCTCAAACCTG-1	Set1	Sample-04_DJ582M11	DKO	2042	840	5.72968	0.0979432	G2M	Bcell	10	Bcell	NA	NA	NA	NA	DKO_1	B	immature_B_cell	1	immature_B_cell	1	immature_B_cell	1	1865	37	Bcell_2
Set1_CCCTCTCTCAGCGGAA-1	CCCTCTCTCAGCGGAA-1	Set1	Sample-04_DJ582M11	DKO	25416	4987	5.83838	0.00393422	G1	Malignant	1	Malignant	OLC_2	0.436089	Fibro	0.563911	DKO_1	B	NA	NA	OLC_2	0.436089	Fibro	0.563911	4429	610	Malignant_7
Set1_CCCTCTCTCCATCACC-1	CCCTCTCTCCATCACC-1	Set1	Sample-04_DJ582M11	DKO	6319	2022	3.9557	0	G1	Macrophage	3	Macrophage	NA	NA	NA	NA	DKO_1	B	monocyte	0.983863	monocyte	0.983863	monocyte	0.983863	0	0	Macrophage_8
Set1_CCCTCTCTCGGTCAGC-1	CCCTCTCTCGGTCAGC-1	Set1	Sample-04_DJ582M11	DKO	7184	2135	5.27414	0.0139159	G1	Unclassified	10	Bcell	NA	NA	NA	NA	DKO_1	B	NA	NA	NA	NA	NA	NA	1362	0	Bcell_3
Set1_CCCTCTCTCTTGCAAG-1	CCCTCTCTCTTGCAAG-1	Set1	Sample-04_DJ582M11	DKO	1149	590	3.48129	0	G1	Neutrophil	2	Neutrophil	NA	NA	NA	NA	DKO_1	B	granulocyte	0.80938	granulocyte	0.80938	granulocyte	0.80938	1587	53	Neutrophil_0
Set1_CCCTGATCAAAGACTA-1	CCCTGATCAAAGACTA-1	Set1	Sample-04_DJ582M11	DKO	4242	1571	6.45617	0.0235627	G1	Neutrophil	2	Neutrophil	NA	NA	NA	NA	DKO_1	B	granulocyte	0.917703	granulocyte	0.917703	granulocyte	0.917703	1311	57	Neutrophil_1
Set1_CCCTGATGTGTAAATG-1	CCCTGATGTGTAAATG-1	Set1	Sample-04_DJ582M11	DKO	1101	523	1.90736	0	G2M	Neutrophil	2	Neutrophil	NA	NA	NA	NA	DKO_1	B	granulocyte	0.755199	granulocyte	0.755199	granulocyte	0.755199	1722	119	Neutrophil_0
[truncated: 43,709 more rows]
