# Supplementary material for: Single-Cell RNA Analysis of Murine Osteosarcoma Uncovers Skp2 Function in Metastasis, Genomic Instability, and Immune Activation and Reveals Additional Target Pathways
Source: Cancer Res Commun. 2026 Apr 23;6(4):923–45. doi: 10.1158/2767-9764.CRC-25-0294 (PMC13103941; doi:10.1158/2767-9764.CRC-25-0294)
Supplement: Supplementary Table S5 — Table S5. Differential Expression results for all genes, celltypes, and comparisons [file crc-25-0294_supplementary_table_s5_suppst5.xlsx]

## Sheet: ST5 DEGs
Supplementary Table S5. Differential Expression results for all genes, celltypes, and comparisons
Celltype	Comparison	gene_symbol	logFC	logCPM	LR	PValue	FDR	pct.1	pct.2	pct.diff	weight	DKO_1	DKO_2	DKO_3	TKO_1	TKO_2	TKO_3	TKO_4	DKOAA_1	DKOAA_2	DKOAA_3
Malignant	TKO_vs_DKO	Ankrd1	8.13999	7.15741	33.0543	8.962275885763e-09	1.64889581250974e-05	0.682349	0.0070395	0.675309	109.745	0.205508	0	1.72854	79.7651	432.371	31.4298	448.193	NA	NA	NA
Malignant	TKO_vs_DKO	Msln	10.9506	5.8274	15.7453	7.24667680237166e-05	0.0116857	0.531086	0.000782167	0.530304	69.3749	0.0411017	0	0.0493868	0	321.011	1.02628	69.7138	NA	NA	NA
Malignant	TKO_vs_DKO	A930003A15Rik	12.3924	4.14057	16.5321	4.78324875061882e-05	0.00875442	0.28323	0	0.28323	68.7025	0	0	0	0	63.6777	0.384855	54.415	NA	NA	NA
Malignant	TKO_vs_DKO	Asb5	8.28953	5.71921	16.7178	4.33717985617479e-05	0.00828074	0.620414	0.00508408	0.61533	58.4192	0.411017	0	0.197547	0.769438	206.524	1.53942	153.714	NA	NA	NA
Malignant	TKO_vs_DKO	Ttn	6.85269	7.06269	18.7576	1.48429493869672e-05	0.00429131	0.545617	0.00743058	0.538186	50.8957	2.95932	0	1.92609	4.61663	404.374	23.2196	492.886	NA	NA	NA
Malignant	TKO_vs_DKO	Trim55	10.6895	2.51628	13.2851	0.000267524	0.02495	0.158528	0	0.158528	44.2437	0	0	0	0	19.2828	0.128285	16.8459	NA	NA	NA
Malignant	TKO_vs_DKO	Eno3	5.19526	7.35416	18.6938	1.53480885135175e-05	0.00436383	0.707956	0.102464	0.605492	40.1529	6.41186	2.75645	12.1492	12.5675	276.414	137.137	692.248	NA	NA	NA
Malignant	TKO_vs_DKO	Gadl1	7.58713	2.62032	18.1004	2.09554658997005e-05	0.00523573	0.0827775	0	0.0827775	38.4363	0	0	0.0987736	13.3369	23.2362	1.41114	1.94817	NA	NA	NA
Malignant	TKO_vs_DKO	E2f2	5.69936	4.55131	19.6042	9.52612864030635e-06	0.00332396	0.316579	0.0121236	0.304456	37.3296	0.904236	0	0.740802	27.6998	99.9641	2.05256	28.0574	NA	NA	NA
Malignant	TKO_vs_DKO	Hoxa11os	7.48107	2.52928	16.7836	4.18934168201548e-05	0.00817578	0.117437	0.000782167	0.116655	36.5716	0	0	0.0987736	0.769438	20.3922	13.7265	2.10096	NA	NA	NA
Malignant	TKO_vs_DKO	Tnnt2	6.33525	6.41429	15.6274	7.71274669327452e-05	0.0117636	0.384945	0.0136879	0.371257	35.7289	2.79491	0	1.62976	4.87311	412.927	6.28597	162.786	NA	NA	NA
Malignant	TKO_vs_DKO	Cdh15	5.14899	6.32373	15.8494	6.85871677141553e-05	0.0112851	0.693306	0.0387172	0.654589	35.473	0.369915	5.5129	6.3709	19.7489	318.388	31.943	173.1	NA	NA	NA
Malignant	TKO_vs_DKO	Smim6	9.42077	1.32911	13.5473	0.000232626	0.0228538	0.0359695	0	0.0359695	35.4601	0	0	0	0.512959	13.2116	0.384855	0.802186	NA	NA	NA
Malignant	TKO_vs_DKO	Myod1	8.47175	4.18733	11.8358	0.000581019	0.0411225	0.268818	0	0.268818	34.7821	0.164407	0	0	0	52.5033	0.76971	69.0835	NA	NA	NA
Malignant	TKO_vs_DKO	1110002E22Rik	5.71705	3.23496	19.4372	1.03961912434489e-05	0.00339352	0.222249	0.00508408	0.217165	34.6755	0.205508	0	0.395095	3.33423	32.5952	3.72027	21.4871	NA	NA	NA
Malignant	TKO_vs_DKO	Myh3	9.69878	3.72643	11.7394	0.000611923	0.0414184	0.066222	0	0.066222	33.2289	0.0411017	0	0	0	76.1833	0.128285	11.5744	NA	NA	NA
Malignant	TKO_vs_DKO	Myl1	4.39636	6.66238	22.5812	2.01451076853896e-06	0.00110188	0.327894	0.00508408	0.32281	33.1244	1.27415	11.0258	13.1369	76.4308	245.553	227.449	129.591	NA	NA	NA
Malignant	TKO_vs_DKO	Gm36684	7.40572	-0.561568	16.5102	4.83879565488728e-05	0.00875442	0.0131015	0	0.0131015	32.3763	0	0	0	0.512959	1.06903	1.15457	0.897684	NA	NA	NA
Malignant	TKO_vs_DKO	Gm11716	8.68552	0.652844	13.155	0.000286757	0.0261414	0.0420438	0	0.0420438	32.062	0	0	0	0	4.9619	1.02628	2.86495	NA	NA	NA
Malignant	TKO_vs_DKO	Fitm1	6.55887	3.43364	14.353	0.00015154	0.0181471	0.242139	0.00195542	0.240184	31.0684	0.0411017	0	0.345708	0.769438	50.7283	2.5657	16.7313	NA	NA	NA
Malignant	TKO_vs_DKO	Chrna1	5.66786	6.62422	12.2328	0.000469571	0.0357262	0.662577	0.0367618	0.625816	30.6699	0.411017	2.75645	6.56845	5.12959	237.526	7.44053	425.063	NA	NA	NA
Malignant	TKO_vs_DKO	Tnnc2	4.93163	7.95537	16.6199	4.56694723455908e-05	0.00863793	0.437351	0.0195542	0.417797	30.3481	5.30211	2.75645	31.3112	34.1117	749.226	179.984	729.034	NA	NA	NA
Malignant	TKO_vs_DKO	Tmem182	5.73655	2.25144	18.9075	1.37215739718921e-05	0.00414473	0.0562172	0.00195542	0.0542618	29.4082	0.0411017	0	0.246934	13.5934	10.2465	4.23341	2.63575	NA	NA	NA
Malignant	TKO_vs_DKO	Myf5	7.14162	4.15673	11.1426	0.000843675	0.0509734	0.328371	0	0.328371	29.1605	0	0	0.444481	1.53888	30.1546	0.25657	87.4956	NA	NA	NA
Malignant	TKO_vs_DKO	Lce1g	10.2259	2.08515	9.66474	0.00187838	0.0776735	0.0443068	0	0.0443068	29.1131	0	0	0	0	24.2044	0	2.08186	NA	NA	NA
Malignant	TKO_vs_DKO	Csmd3	9.66859	1.56954	9.80174	0.00174347	0.0743311	0.0851596	0	0.0851596	28.943	0	0	0	0	10.4281	0	7.37247	NA	NA	NA
Malignant	TKO_vs_DKO	Tdrd1	10.1562	2.01543	8.68103	0.0032154	0.103291	0.0968318	0	0.0968318	27.7685	0	0	0	0	22.2479	2.82227	0	NA	NA	NA
Malignant	TKO_vs_DKO	Itgb6	7.32862	1.50314	13.1787	0.000283145	0.0259289	0.0615769	0	0.0615769	27.603	0.0411017	0	0	1.02592	12.9695	0.384855	2.65485	NA	NA	NA
Malignant	TKO_vs_DKO	Mymx	8.92837	5.12663	9.33559	0.00224746	0.0839191	0.166508	0	0.166508	27.5822	0.24661	0	0	0	228.005	0.128285	10.734	NA	NA	NA
Malignant	TKO_vs_DKO	Lrrc74b	9.67179	1.57085	9.40723	0.00216132	0.0820652	0.0625298	0	0.0625298	27.3899	0	0	0	0.256479	17.3868	0	0.210096	NA	NA	NA
Malignant	TKO_vs_DKO	Chrnd	8.65466	2.85023	9.12346	0.00252352	0.0905282	0.193187	0	0.193187	26.8285	0	0	0.0493868	0	26.6046	0	19.7491	NA	NA	NA
Malignant	TKO_vs_DKO	Chrng	8.50128	2.58949	9.93499	0.00162166	0.0718145	0.119223	0	0.119223	26.5468	0.0411017	0	0	0.256479	34.35	0	3.64804	NA	NA	NA
Malignant	TKO_vs_DKO	Synpo2l	4.80151	2.81458	18.5705	1.63733312402243e-05	0.00453923	0.132682	0.00508408	0.127598	25.9115	0.24661	0	0.592642	7.95086	14.684	2.95056	19.2907	NA	NA	NA
Malignant	TKO_vs_DKO	Mymk	8.08711	4.51658	9.74858	0.00179461	0.0758232	0.153287	0.000391083	0.152896	25.6029	0.287712	0	0	0	145.791	1.02628	7.94546	NA	NA	NA
Malignant	TKO_vs_DKO	Prl2c2	9.35415	1.2089	9.58932	0.00195712	0.0797578	0.00809909	0	0.00809909	25.5398	0	0	0	0	0.0403406	12.7002	1.69987	NA	NA	NA
Malignant	TKO_vs_DKO	Mylpf	4.0722	7.00642	19.474	1.01975938404321e-05	0.00338326	0.281324	0.028158	0.253166	25.4724	3.78135	19.2952	17.0878	45.9098	419.522	221.805	167.905	NA	NA	NA
Malignant	TKO_vs_DKO	Gm15934	9.17098	1.11531	9.13374	0.00250938	0.0904887	0.0680086	0	0.0680086	25.4704	0	0	0	0	7.76557	0	4.79402	NA	NA	NA
Malignant	TKO_vs_DKO	Mybph	7.45236	2.45399	11.8275	0.000583615	0.0411225	0.055979	0	0.055979	25.4491	0.0411017	0	0.0493868	0	28.7225	1.28285	4.56482	NA	NA	NA
Malignant	TKO_vs_DKO	Rbm20	6.52198	2.69277	12.1595	0.000488397	0.036473	0.165436	0.00117325	0.164263	25.1431	0.123305	0	0.0987736	6.41198	25.112	0	9.95093	NA	NA	NA
Malignant	TKO_vs_DKO	Cma1	11.0672	2.84304	7.57456	0.00591977	0.141948	0.000595522	0	0.000595522	24.669	0	0	0	0	0.0201703	47.3372	0	NA	NA	NA
Malignant	TKO_vs_DKO	Rras2	5.5654	8.1199	10.6226	0.00111713	0.060289	0.659957	0.175596	0.484361	24.3858	24.9898	2.75645	1.38283	14.1064	1638.92	18.6013	240.675	NA	NA	NA
Malignant	TKO_vs_DKO	Esx1	9.05855	1.01416	8.85298	0.00292611	0.098044	0.0531205	0	0.0531205	24.1709	0	0	0	0	3.14657	0	8.46115	NA	NA	NA
Malignant	TKO_vs_DKO	Gm6093	6.20739	2.1814	13.0624	0.000301278	0.0268602	0.0945688	0.00117325	0.0933956	23.8977	0.0411017	0	0.14816	0.256479	16.7817	2.05256	9.07234	NA	NA	NA
Malignant	TKO_vs_DKO	Vgll2	6.37763	3.08013	11.3605	0.000750216	0.0475952	0.198666	0.000391083	0.198275	23.8803	0.328813	0	0	0.512959	24.2447	1.15457	28.745	NA	NA	NA
Malignant	TKO_vs_DKO	Fbxl13	5.41362	4.64062	11.4556	0.000712784	0.0456549	0.401024	0.0172077	0.383817	23.5759	0.780931	0	1.4816	1.2824	44.4554	1.41114	119.984	NA	NA	NA
Malignant	TKO_vs_DKO	Bik	4.07349	3.33255	19.1707	1.1953722635852e-05	0.00366545	0.170438	0.0148612	0.155577	23.1713	0.822033	0	1.23467	13.8499	19.2223	5.00312	26.5676	NA	NA	NA
Malignant	TKO_vs_DKO	Klhl30	4.97556	4.40379	13.7938	0.000204007	0.0211728	0.262625	0.0172077	0.245417	22.8679	0.0411017	0	2.51873	66.4281	41.8131	5.90111	27.6563	NA	NA	NA
Malignant	TKO_vs_DKO	Baiap2l1	5.49806	4.23338	11.2212	0.000808685	0.0498968	0.351477	0.0117325	0.339744	22.7773	1.39746	0	0.14816	9.48973	84.3724	0.25657	31.1707	NA	NA	NA
Malignant	TKO_vs_DKO	Art5	7.28649	-0.627035	11.1589	0.000836303	0.0508261	0.0126251	0	0.0126251	22.7083	0	0	0	0.512959	2.17839	0.384855	0.229196	NA	NA	NA
Malignant	TKO_vs_DKO	Klhl40	6.33598	3.30475	10.9174	0.00095266	0.0543059	0.182349	0.00117325	0.181175	22.6093	0.164407	0	0.246934	0	50.3249	1.79599	12.2429	NA	NA	NA
Malignant	TKO_vs_DKO	Esm1	5.39166	1.42837	14.9681	0.000109345	0.015157	0.0452596	0.00156433	0.0436953	22.2907	0	0	0.197547	4.87311	6.03092	1.79599	3.83903	NA	NA	NA
Malignant	TKO_vs_DKO	Dynap	6.08178	1.93855	12.6427	0.000377035	0.0308924	0.0690805	0	0.0690805	22.2601	0.164407	0	0	0.256479	5.18377	5.77283	12.453	NA	NA	NA
Malignant	TKO_vs_DKO	Tnni2	3.74064	6.81184	15.2327	9.50419455686631e-05	0.0135455	0.459385	0.00899492	0.450391	21.8214	4.15127	16.5387	21.5327	26.1609	294.829	123.539	294.842	NA	NA	NA
Malignant	TKO_vs_DKO	BC002189	8.58642	0.589773	8.43182	0.00368711	0.111539	0.0427585	0	0.0427585	21.7868	0	0	0	0	5.24428	0	3.07505	NA	NA	NA
Malignant	TKO_vs_DKO	Loxhd1	8.44756	0.466356	8.33217	0.00389491	0.114705	0.0416865	0	0.0416865	21.2029	0	0	0	0	3.85253	0	3.68624	NA	NA	NA
Malignant	TKO_vs_DKO	Nkx2-3	10.1495	1.89163	6.9545	0.00836086	0.169207	0.00452596	0	0.00452596	21.1836	0	0	0	25.135	0.0605109	0	0	NA	NA	NA
Malignant	TKO_vs_DKO	Fgfr4	5.8162	2.82072	11.1169	0.000855467	0.0512083	0.188423	0.00351975	0.184903	21.1421	0.164407	0	0.246934	0.512959	24.4061	0.384855	19.73	NA	NA	NA
Malignant	TKO_vs_DKO	Hoxa13	7.6378	-0.284605	9.53053	0.00202081	0.0801228	0.0214388	0	0.0214388	21.0211	0	0	0	0.512959	2.84401	0	0.878585	NA	NA	NA
Malignant	TKO_vs_DKO	Gm16058	8.50979	0.522618	8.19762	0.00419454	0.117902	0.035374	0	0.035374	20.9461	0	0	0	0	2.05737	0	5.8254	NA	NA	NA
Malignant	TKO_vs_DKO	Tpsb2	10.1768	1.98646	6.86366	0.00879662	0.174148	0.000595522	0	0.000595522	20.9327	0	0	0	0	0	25.5287	0.0190997	NA	NA	NA
Malignant	TKO_vs_DKO	AI463229	5.29937	2.50286	12.7793	0.000350485	0.029803	0.130777	0.00351975	0.127257	20.6413	0.123305	0	0.345708	5.12959	19.0206	0.384855	11.2497	NA	NA	NA
Malignant	TKO_vs_DKO	Pak6	6.26496	-1.50657	11.8123	0.000588421	0.0411225	0.0054788	0	0.0054788	20.3486	0	0	0	0.256479	0.282384	0.51314	0.57299	NA	NA	NA
Malignant	TKO_vs_DKO	Sprr1a	8.30009	0.336038	8.16816	0.00426322	0.119006	0.0234636	0	0.0234636	20.135	0	0	0	0	3.40878	0	3.38064	NA	NA	NA
Malignant	TKO_vs_DKO	Hjv	6.15707	2.14758	11.1424	0.000843764	0.0509734	0.0507384	0	0.0507384	19.8857	0	0	0.197547	11.0286	15.7127	0.641425	0.916784	NA	NA	NA
Malignant	TKO_vs_DKO	Ccne2	2.91729	5.57375	21.0304	4.52050688847078e-06	0.00198883	0.404002	0.134924	0.269078	19.788	6.61737	5.5129	15.5075	82.3299	73.6822	48.1069	97.4656	NA	NA	NA
Malignant	TKO_vs_DKO	Atp13a5	8.54827	0.265577	7.87308	0.0050176	0.130021	0.00178657	0	0.00178657	19.6919	0	0	0	8.20734	0.0201703	0.128285	0.114598	NA	NA	NA
Malignant	TKO_vs_DKO	Sohlh1	8.15732	0.21056	8.00624	0.00466164	0.125289	0.0301334	0	0.0301334	19.5916	0	0	0	0	3.28776	0	2.84585	NA	NA	NA
Malignant	TKO_vs_DKO	Gm36328	8.144	0.198937	7.96135	0.00477868	0.127251	0.0325155	0	0.0325155	19.5143	0	0	0	0	3.65083	0	2.42566	NA	NA	NA
Malignant	TKO_vs_DKO	Wscd1	6.32136	1.38784	10.3108	0.00132257	0.0658857	0.0632444	0.000782167	0.0624622	19.3331	0.0411017	0	0.0493868	2.56479	9.43971	0	3.74353	NA	NA	NA
Malignant	TKO_vs_DKO	Acta1	3.64969	6.71165	18.255	1.9322084168633e-05	0.00492578	0.137208	0.0144701	0.122738	19.3161	12.8648	2.75645	22.2735	49.244	240.672	307.628	93.3019	NA	NA	NA
Malignant	TKO_vs_DKO	Cpa3	10.4522	2.25086	5.97749	0.0144896	0.229274	0.000595522	0	0.000595522	19.2324	0	0	0	0	0	30.9167	0	NA	NA	NA
Malignant	TKO_vs_DKO	Igf2os	8.06431	0.129232	7.90484	0.00493026	0.12908	0.0316818	0	0.0316818	19.1949	0	0	0	0	3.06589	0	2.67395	NA	NA	NA
Malignant	TKO_vs_DKO	Fgf12	6.97986	-0.862911	9.55457	0.00199453	0.0797731	0.0116722	0	0.0116722	19.0667	0	0	0	0	0.322725	0.641425	1.64257	NA	NA	NA
Malignant	TKO_vs_DKO	Gm11630	6.47156	-1.31453	10.4544	0.00122357	0.063986	0.00738447	0	0.00738447	18.9868	0	0	0	0.256479	1.00852	0.25657	0.286495	NA	NA	NA
Malignant	TKO_vs_DKO	Cavin4	3.51682	4.73983	15.5516	8.028576233802e-05	0.0119636	0.372082	0.0547517	0.31733	18.9731	1.43856	0	7.65496	18.723	51.9184	28.0944	74.4123	NA	NA	NA
Malignant	TKO_vs_DKO	Klhl41	5.49407	3.02387	11.4669	0.000708471	0.0456549	0.0984993	0.00273758	0.0957617	18.9617	0.164407	0	0.444481	0.512959	42.8821	2.69399	6.11189	NA	NA	NA
Malignant	TKO_vs_DKO	8430430B14Rik	6.65248	-1.22357	9.95781	0.00160168	0.0712659	0.00643163	0	0.00643163	18.7161	0	0	0	1.02592	0.927834	0.128285	0.190997	NA	NA	NA
Malignant	TKO_vs_DKO	Hoxa11	6.58467	2.19081	9.16152	0.00247157	0.0899633	0.0705098	0.00117325	0.0693365	18.3567	0	0	0.14816	0	10.186	17.9599	0.859485	NA	NA	NA
Malignant	TKO_vs_DKO	Pitx3	7.30845	-0.538449	8.50867	0.00353459	0.10886	0.0176274	0	0.0176274	18.2337	0	0	0	0	2.54146	0.128285	0.630289	NA	NA	NA
Malignant	TKO_vs_DKO	Arhgap22	4.4784	4.29817	10.9702	0.00092591	0.0534735	0.37101	0.0289402	0.34207	18.2319	2.5072	0	0.888963	1.02592	36.2662	7.56882	84.4778	NA	NA	NA
Malignant	TKO_vs_DKO	Ndst4	8.00851	0.0819315	7.50842	0.00614111	0.143681	0.0281086	0	0.0281086	18.2107	0	0	0	0	4.39713	0	1.12688	NA	NA	NA
Malignant	TKO_vs_DKO	Gm13261	7.12528	-0.776611	8.75126	0.00309388	0.101153	0.0120295	0	0.0120295	18.096	0	0	0	0.769438	0.0403406	0.25657	1.94817	NA	NA	NA
Malignant	TKO_vs_DKO	Gm40193	9.33335	1.06619	6.30135	0.0120646	0.208704	0.00369223	0	0.00369223	17.972	0	0	0	13.8499	0	0.51314	0	NA	NA	NA
Malignant	TKO_vs_DKO	Apobec2	4.40501	1.62217	14.5917	0.000133501	0.0169121	0.0469271	0.00195542	0.0449717	17.8348	0.24661	0	0.197547	1.53888	6.6562	3.97684	6.32199	NA	NA	NA
Malignant	TKO_vs_DKO	Pldi	6.62324	-1.34962	9.42511	0.00214034	0.0817812	0.00357313	0	0.00357313	17.744	0	0	0	1.53888	0.403406	0.384855	0.0954983	NA	NA	NA
Malignant	TKO_vs_DKO	Hddc3	3.73749	3.50461	15.623	7.73080307148753e-05	0.0117636	0.167699	0.0136879	0.154011	17.7345	0.657626	8.26936	0.790189	15.6452	20.4325	21.9367	10.4666	NA	NA	NA
Malignant	TKO_vs_DKO	Prl2c3	7.55344	-0.462731	8.00716	0.00465929	0.125289	0.00464507	0	0.00464507	17.694	0	0	0	0	0.0605109	3.20713	0.859485	NA	NA	NA
Malignant	TKO_vs_DKO	Cntnap4	6.91315	-0.889011	8.78707	0.00303374	0.100743	0.0128633	0	0.0128633	17.6314	0	0	0	0	0.423577	0.25657	1.77627	NA	NA	NA
Malignant	TKO_vs_DKO	Myoz2	4.86407	1.14806	12.8069	0.000345345	0.0295961	0.0206051	0.000782167	0.0198229	17.1719	0.123305	0	0.0987736	0.512959	3.54998	5.38797	3.70534	NA	NA	NA
Malignant	TKO_vs_DKO	Gm49123	6.28544	0.644149	9.18378	0.00244169	0.0890358	0.044545	0	0.044545	17.1509	0	0	0.0493868	0.256479	4.13491	0.128285	4.18283	NA	NA	NA
Malignant	TKO_vs_DKO	Dcdc2c	6.10862	-1.62097	9.79282	0.00175195	0.0743311	0.00488328	0	0.00488328	16.9205	0	0	0	0.512959	0.64545	0.128285	0.210096	NA	NA	NA
Malignant	TKO_vs_DKO	Mgam	6.31146	-1.46603	9.30678	0.00228307	0.0849354	0.00440686	0	0.00440686	16.7451	0	0	0	0	0.524428	0.897996	0.248296	NA	NA	NA
Malignant	TKO_vs_DKO	Prkag3	5.16547	2.65799	10.8459	0.000990133	0.0555078	0.0752739	0.00391083	0.0713631	16.6261	0	0	0.592642	9.74621	20.4729	9.36481	0.954983	NA	NA	NA
Malignant	TKO_vs_DKO	Tex12	8.51481	0.217494	6.3748	0.0115752	0.20421	0.00107194	0	0.00107194	16.5064	0	0	0	7.95086	0.0201703	0.25657	0	NA	NA	NA
Malignant	TKO_vs_DKO	Smyd1	5.76974	1.96052	9.11087	0.00254095	0.0908548	0.0945688	0.00195542	0.0926134	16.3591	0.164407	0	0.0493868	0	13.1309	0.76971	9.85543	NA	NA	NA
Malignant	TKO_vs_DKO	Sptb	5.58488	2.03616	10.2619	0.00135803	0.065942	0.02394	0.0023465	0.0215935	16.3581	0.0822033	0	0.197547	22.5702	3.06589	0.897996	0.59209	NA	NA	NA
Malignant	TKO_vs_DKO	Myl4	3.4172	5.3322	16.849	4.04751808165153e-05	0.00811026	0.177823	0.09386	0.0839628	16.2715	7.11059	8.26936	3.95095	124.392	86.5508	23.6045	24.8487	NA	NA	NA
Malignant	TKO_vs_DKO	Itga7	3.17419	5.51584	12.3644	0.00043759	0.0342712	0.579562	0.0700039	0.509558	16.0947	5.58983	19.2952	3.80278	71.5577	116.201	11.9305	88.8326	NA	NA	NA
Malignant	TKO_vs_DKO	Rnase2a	7.25668	-0.970756	7.48699	0.00621462	0.144291	0.00131015	0	0.00131015	16.0335	0	0	0	2.82127	0.0201703	0.641425	0.114598	NA	NA	NA
Malignant	TKO_vs_DKO	Col4a6	6.21757	2.35873	8.7626	0.00307471	0.100743	0.0258456	0	0.0258456	16.0234	0	2.75645	0.0493868	26.6738	1.51277	2.95056	1.68077	NA	NA	NA
Malignant	TKO_vs_DKO	Cck	7.22549	1.3485	7.47529	0.00625513	0.144841	0.00214388	0	0.00214388	15.9574	0.0411017	0	0	6.1555	0	0.25657	9.43524	NA	NA	NA
Malignant	TKO_vs_DKO	2310043L19Rik	6.69179	1.67173	7.58854	0.00587404	0.14132	0.0676513	0.000391083	0.0672602	15.934	0.0822033	0	0	0	16.1363	0.128285	2.90315	NA	NA	NA
Malignant	TKO_vs_DKO	Gm5148	5.83112	-1.82139	9.62077	0.00192389	0.078817	0.00238209	0	0.00238209	15.874	0	0	0	0	0.322725	0.51314	0.305595	NA	NA	NA
Malignant	TKO_vs_DKO	Lce1f	7.77278	-0.118396	6.66012	0.00985944	0.185656	0.0177465	0	0.0177465	15.8701	0	0	0	0	4.35679	0	0.324694	NA	NA	NA
Malignant	TKO_vs_DKO	Ms4a3	8.19884	0.109009	6.33225	0.0118562	0.207565	0.000714626	0	0.000714626	15.8027	0	0	0	0	0.705961	5.77283	0	NA	NA	NA
Malignant	TKO_vs_DKO	Eppk1	5.58594	1.60876	9.13994	0.00250089	0.0904887	0.0851596	0.000391083	0.0847685	15.7661	0.0411017	0	0.14816	0.512959	9.50022	0.128285	8.07916	NA	NA	NA
Malignant	TKO_vs_DKO	H60b	5.92639	2.66692	7.91796	0.00489465	0.12908	0.154597	0.00312867	0.151469	15.7655	0.287712	0	0.0493868	1.2824	2.96504	0	36.022	NA	NA	NA
Malignant	TKO_vs_DKO	2610016A17Rik	7.47719	-0.373565	6.89053	0.00866538	0.172912	0.0207242	0	0.0207242	15.7391	0	0	0	0	3.08606	0	0.687588	NA	NA	NA
Malignant	TKO_vs_DKO	AU021092	5.1374	4.09602	10.0211	0.00154753	0.0701595	0.092425	0.0117325	0.0806925	15.603	0.123305	0	1.72854	68.9929	0.181533	16.8053	28.7068	NA	NA	NA
Malignant	TKO_vs_DKO	Gm20619	8.89776	0.608897	5.54134	0.0185723	0.25604	0.0028585	0	0.0028585	15.4472	0	0	0	10.5157	0	0.128285	0	NA	NA	NA
Malignant	TKO_vs_DKO	Prss56	7.24221	-0.573258	7.00448	0.0081306	0.166977	0.0190567	0	0.0190567	15.4238	0	0	0	0	1.10937	0	2.06276	NA	NA	NA
Malignant	TKO_vs_DKO	Gm47507	6.56867	-1.22902	7.96962	0.00475689	0.126838	0.00726536	0	0.00726536	15.3677	0	0	0	0.512959	0.0605109	0.128285	1.31788	NA	NA	NA
Malignant	TKO_vs_DKO	Mas1	8.0913	-0.21341	6.20343	0.0127503	0.214319	0.00226298	0	0.00226298	15.3635	0	0	0	5.64254	0.0201703	0.51314	0	NA	NA	NA
Malignant	TKO_vs_DKO	AU018091	6.55456	-1.41503	8.01988	0.00462666	0.124679	0.00381134	0	0.00381134	15.3615	0	0	0	1.53888	0.0605109	0.128285	0.534791	NA	NA	NA
Malignant	TKO_vs_DKO	Atp1a3	4.96535	2.03207	9.88392	0.00166729	0.0727213	0.114817	0.00351975	0.111297	15.3289	0.164407	0	0.246934	0.256479	16.6203	1.41114	6.64668	NA	NA	NA
Malignant	TKO_vs_DKO	Pgam2	4.40836	3.86679	12.3665	0.000437114	0.0342712	0.0431158	0.00821275	0.034903	15.3264	0.822033	0	1.72854	42.5756	5.06275	46.8241	2.04366	NA	NA	NA
Malignant	TKO_vs_DKO	Slc5a5	6.21588	-1.46424	8.39763	0.00375711	0.112417	0.00750357	0	0.00750357	15.1875	0	0	0	0	0.685791	0.128285	0.611189	NA	NA	NA
Malignant	TKO_vs_DKO	Usp44	5.64131	-1.95488	9.34687	0.00223367	0.0837128	0.00381134	0	0.00381134	15.012	0	0	0	0.256479	0.423577	0.128285	0.210096	NA	NA	NA
Malignant	TKO_vs_DKO	Rassf7	3.76265	2.09224	13.7088	0.000213454	0.0216186	0.0906384	0.00860383	0.0820346	14.9446	0.411017	0	0.592642	7.18142	6.57552	2.5657	9.83633	NA	NA	NA
Malignant	TKO_vs_DKO	Lmod3	4.33059	3.41192	11.4554	0.000712864	0.0456549	0.107789	0.0132968	0.0944926	14.9161	0.164407	0	1.72854	14.1064	44.9395	3.59198	6.05459	NA	NA	NA
Malignant	TKO_vs_DKO	4930555A03Rik	6.41382	-1.30184	7.8796	0.00499955	0.129719	0.00869462	0	0.00869462	14.887	0	0	0	0	0.201703	0.25657	1.24148	NA	NA	NA
Malignant	TKO_vs_DKO	5730419F03Rik	7.31571	-0.508695	6.62831	0.010037	0.187043	0.0170319	0	0.0170319	14.8687	0	0	0	0	2.84401	0	0.515691	NA	NA	NA
Malignant	TKO_vs_DKO	Krt80	4.20532	2.81857	11.8861	0.000565535	0.0404427	0.0988566	0.0105592	0.0882973	14.8628	0.123305	0	1.18528	16.6712	16.9431	1.92428	9.45434	NA	NA	NA
Malignant	TKO_vs_DKO	Kcnt1	6.10798	-1.55222	8.34264	0.00387252	0.114412	0.00631253	0	0.00631253	14.8255	0	0	0	0	0.64545	0.128285	0.534791	NA	NA	NA
Malignant	TKO_vs_DKO	Musk	5.80518	2.3344	7.41639	0.00646324	0.148471	0.149119	0.0023465	0.146772	14.5763	0.0411017	0	0.246934	0	21.0981	0.128285	10.161	NA	NA	NA
Malignant	TKO_vs_DKO	1700025L06Rik	6.34831	-1.34252	7.71691	0.00547059	0.135182	0.0082182	0	0.0082182	14.4777	0	0	0	0	1.14971	0.128285	0.324694	NA	NA	NA
Malignant	TKO_vs_DKO	Ptgds	6.84927	1.81008	6.50397	0.0107634	0.195012	0.0686041	0	0.0686041	14.4045	0.0822033	0	0	0	17.4473	0	3.83903	NA	NA	NA
Malignant	TKO_vs_DKO	Fcmr	4.90571	-0.71634	10.3648	0.00128444	0.0652317	0.0106003	0.000391083	0.0102092	14.3286	0.0411017	0	0	0.256479	0.806813	1.28285	0.802186	NA	NA	NA
Malignant	TKO_vs_DKO	Gm31814	4.80917	1.71937	9.98395	0.0015791	0.0709595	0.0636017	0.00312867	0.060473	14.2881	0.164407	0	0.197547	2.56479	15.2488	1.02628	1.08868	NA	NA	NA
Malignant	TKO_vs_DKO	4930433N12Rik	7.55679	-0.63406	6.07892	0.0136804	0.221228	0.0028585	0	0.0028585	14.1254	0	0	0	2.05183	0.0201703	2.18085	0	NA	NA	NA
Malignant	TKO_vs_DKO	Gm37565	7.05625	-0.72356	6.47015	0.0109701	0.197521	0.0160791	0	0.0160791	14.0511	0	0	0	0	0.504258	0	2.27286	NA	NA	NA
Malignant	TKO_vs_DKO	Dnah5	8.23277	-0.0876785	5.39728	0.0201682	0.266063	0.00178657	0	0.00178657	13.9822	0	0	0	6.66846	0.100852	0	0	NA	NA	NA
Malignant	TKO_vs_DKO	Tex16	6.80162	-0.938011	6.62304	0.0100668	0.187254	0.0132206	0	0.0132206	13.7632	0	0	0	0	1.43209	0	0.859485	NA	NA	NA
Malignant	TKO_vs_DKO	Gm20658	5.70087	1.15664	8.27453	0.00402051	0.115994	0.00607432	0.000782167	0.00529215	13.73	0.0822033	0	0.0493868	12.824	0.363066	1.53942	0.190997	NA	NA	NA
Malignant	TKO_vs_DKO	Gm46332	6.26733	1.19928	7.31315	0.0068452	0.152906	0.00631253	0	0.00631253	13.652	0.0411017	0	0.0493868	14.8758	0.423577	0.128285	0.114598	NA	NA	NA
Malignant	TKO_vs_DKO	Des	3.13538	6.35529	9.10182	0.00255355	0.0910371	0.692354	0.018772	0.673582	13.6055	2.91822	22.0516	21.1869	19.2359	249.507	39.127	214.718	NA	NA	NA
Malignant	TKO_vs_DKO	Cacng1	4.23164	4.33447	8.97679	0.00273431	0.0943632	0.271558	0.0215096	0.250048	13.5584	0.452118	0	3.80278	1.53888	100.085	6.67082	23.6836	NA	NA	NA
Malignant	TKO_vs_DKO	Adssl1	3.09832	3.93034	13.3961	0.000252149	0.0238457	0.24738	0.0312867	0.216093	13.558	2.79491	5.5129	1.8767	13.0804	35.6006	8.5951	36.1557	NA	NA	NA
Malignant	TKO_vs_DKO	3300002P13Rik	6.16567	-1.50124	7.36609	0.00664655	0.150359	0.00631253	0	0.00631253	13.5099	0	0	0	0	1.02869	0.25657	0.133698	NA	NA	NA
Malignant	TKO_vs_DKO	Zic4	6.69849	-1.02226	6.59512	0.0102259	0.18899	0.0119104	0	0.0119104	13.4908	0	0	0	0	1.06903	0	1.05048	NA	NA	NA
Malignant	TKO_vs_DKO	Klf5	3.45386	4.8683	9.95718	0.00160223	0.0712659	0.449023	0.0539695	0.395054	13.4685	2.5894	5.5129	5.28439	5.12959	108.779	8.72339	64.003	NA	NA	NA
Malignant	TKO_vs_DKO	Gm34730	5.33697	-2.16164	8.76803	0.00306557	0.100743	0.0028585	0	0.0028585	13.4528	0	0	0	0	0.242044	0.25657	0.248296	NA	NA	NA
Malignant	TKO_vs_DKO	Exoc3l	5.34535	2.05818	7.81654	0.00517702	0.132122	0.101953	0.00273758	0.0992157	13.4314	0.123305	0	0.197547	0	21.9655	0.897996	2.61665	NA	NA	NA
Malignant	TKO_vs_DKO	Rapsn	3.82877	4.90611	8.47683	0.00359698	0.109963	0.491901	0.0567071	0.435194	13.4302	3.78135	2.75645	3.45708	2.56479	80.7216	2.18085	109.498	NA	NA	NA
Malignant	TKO_vs_DKO	Il12a	3.61444	1.78131	13.1106	0.000293632	0.0264112	0.0530014	0.0070395	0.0459619	13.3537	0.287712	0	0.592642	6.1555	4.80053	3.20713	6.68488	NA	NA	NA
Malignant	TKO_vs_DKO	Gm34590	5.49926	-2.04638	8.35735	0.00384131	0.113656	0.00309671	0	0.00309671	13.3247	0	0	0	0	0.161363	0.384855	0.343794	NA	NA	NA
Malignant	TKO_vs_DKO	Gstp2	4.8987	1.66758	9.14998	0.00248721	0.0903529	0.0395426	0.00273758	0.0368051	13.2272	0	0	0.345708	13.0804	1.41192	1.41114	4.48842	NA	NA	NA
Malignant	TKO_vs_DKO	Srl	3.54071	3.21442	12.6553	0.000374496	0.0308092	0.109219	0.0207274	0.0884913	13.206	0.616525	0	2.17302	29.2386	11.9207	4.23341	13.7518	NA	NA	NA
Malignant	TKO_vs_DKO	Kcnj3	7.39733	-0.888321	5.69532	0.0170102	0.245854	0.00154836	0	0.00154836	13.1083	0	0	0	3.07775	0	0.76971	0.0190997	NA	NA	NA
Malignant	TKO_vs_DKO	Arpp21	4.54245	2.02665	9.55635	0.00199259	0.0797731	0.0689614	0.00156433	0.0673971	13.094	0.452118	0	0.0987736	3.07775	18.5567	1.02628	2.27286	NA	NA	NA
Malignant	TKO_vs_DKO	Lhx2	4.22069	3.7577	8.94223	0.00278653	0.0954208	0.207718	0.00430192	0.203416	12.9771	0.369915	8.26936	0.0493868	30.7775	22.2075	6.67082	24.715	NA	NA	NA
Malignant	TKO_vs_DKO	Hspb7	4.5646	5.15138	9.69078	0.00185195	0.0772778	0.0590758	0.0195542	0.0395216	12.9651	1.15085	5.5129	2.32118	165.942	3.83236	65.8102	1.64257	NA	NA	NA
Malignant	TKO_vs_DKO	Iqsec3	5.82011	2.17759	6.51414	0.010702	0.194249	0.130181	0	0.130181	12.9617	0.24661	0	0	0	11.2954	0.128285	16.5021	NA	NA	NA
Malignant	TKO_vs_DKO	2310015A16Rik	5.80948	0.124656	7.30113	0.00689113	0.153424	0.0297761	0	0.0297761	12.9324	0.0411017	0	0	0.512959	3.85253	0	1.45157	NA	NA	NA
Malignant	TKO_vs_DKO	Mcpt4	8.49434	2.6676	4.69928	0.0301752	0.311574	0.000595522	0	0.000595522	12.9221	0	0	0.0493868	0	0	41.6927	0	NA	NA	NA
Malignant	TKO_vs_DKO	A730035I17Rik	6.51595	-1.16906	6.44237	0.011143	0.199753	0.0110767	0	0.0110767	12.8666	0	0	0	0	0.968175	0	0.878585	NA	NA	NA
Malignant	TKO_vs_DKO	Cldn13	6.39609	-1.631	6.65235	0.00990253	0.185936	0.000119104	0	0.000119104	12.8209	0	0	0	1.02592	0.0806813	0.897996	0.0190997	NA	NA	NA
Malignant	TKO_vs_DKO	Rspo4	6.59364	-1.10426	6.30914	0.0120117	0.208704	0.011434	0	0.011434	12.8072	0	0	0	0	1.39175	0	0.57299	NA	NA	NA
Malignant	TKO_vs_DKO	Nexn	2.88822	6.19996	11.1592	0.000836147	0.0508261	0.578609	0.140008	0.438601	12.7879	3.65805	22.0516	22.8661	114.903	152.629	25.4004	169.414	NA	NA	NA
Malignant	TKO_vs_DKO	Tspan33	3.84218	1.55284	11.6148	0.000654276	0.0430931	0.0420438	0.00547517	0.0365687	12.6818	0.287712	0	0.345708	4.36015	6.23263	5.90111	1.33698	NA	NA	NA
Malignant	TKO_vs_DKO	Fezf2	6.77114	-1.27917	6.0801	0.0136713	0.221228	0.00154836	0	0.00154836	12.6422	0	0	0	0.512959	0.0201703	1.92428	0.0190997	NA	NA	NA
Malignant	TKO_vs_DKO	1700013G24Rik	6.70038	-1.01418	6.08025	0.0136702	0.221228	0.0117913	0	0.0117913	12.6383	0	0	0	0	1.77499	0	0.362894	NA	NA	NA
Malignant	TKO_vs_DKO	Dok7	5.12626	1.96227	7.7639	0.00533006	0.133384	0.0864697	0.00195542	0.0845143	12.6382	0.24661	0	0.0987736	0.512959	19.8678	0.128285	3.17054	NA	NA	NA
Malignant	TKO_vs_DKO	Gm3289	5.96536	0.150338	7.0795	0.00779707	0.164201	0.00428776	0	0.00428776	12.6293	0	0	0.0493868	4.87311	0.161363	2.30913	0.057299	NA	NA	NA
Malignant	TKO_vs_DKO	Gm35576	5.91037	-1.71131	7.10476	0.00768795	0.162241	0.00512149	0	0.00512149	12.5596	0	0	0	0.256479	0.746302	0	0.210096	NA	NA	NA
Malignant	TKO_vs_DKO	Gm33727	6.70726	-1.04545	6.03038	0.0140617	0.22461	0.00857551	0	0.00857551	12.5281	0	0	0	0.256479	1.89601	0	0.0381993	NA	NA	NA
Malignant	TKO_vs_DKO	Gm35229	7.40672	-0.947862	5.36929	0.0204944	0.267188	0.00154836	0	0.00154836	12.5246	0	0	0	3.84719	0.0403406	0	0.0190997	NA	NA	NA
Malignant	TKO_vs_DKO	Pzp	5.83911	-1.76721	7.11379	0.00764933	0.161763	0.00500238	0	0.00500238	12.4196	0	0	0	0.256479	0.685791	0	0.210096	NA	NA	NA
Malignant	TKO_vs_DKO	Gad2	6.78593	1.90934	5.3953	0.020191	0.266063	0.078728	0	0.078728	12.4065	0	0	0.0987736	0	22.5908	0	0.343794	NA	NA	NA
Malignant	TKO_vs_DKO	Ccne1	2.72241	4.61109	13.4489	0.000245144	0.0232922	0.326822	0.0664842	0.260338	12.3885	2.95932	8.26936	7.30925	25.9044	52.8261	17.0619	53.4218	NA	NA	NA
Malignant	TKO_vs_DKO	Sprr2k	6.79765	-0.931805	5.85547	0.0155287	0.2365	0.00655074	0	0.00655074	12.3766	0	0	0	0	2.07754	0	0.229196	NA	NA	NA
Malignant	TKO_vs_DKO	Lrrn1	5.39703	3.95284	6.20568	0.0127341	0.214305	0.218914	0.0109503	0.207963	12.3545	1.35635	0	0.0493868	0	11.1744	0.25657	90.6852	NA	NA	NA
Malignant	TKO_vs_DKO	Yipf7	6.23016	-1.61608	6.539	0.0105535	0.192242	0.00250119	0	0.00250119	12.3454	0	0	0	0	0.161363	1.41114	0.0954983	NA	NA	NA
Malignant	TKO_vs_DKO	1700017M07Rik	7.2153	-0.578954	5.31109	0.0211901	0.270344	0.0158409	0	0.0158409	12.2688	0	0	0	0	0.0403406	0	3.11325	NA	NA	NA
Malignant	TKO_vs_DKO	Serpinb6b	3.25543	3.87333	10.9797	0.000921156	0.0534165	0.250357	0.0277669	0.22259	12.0821	0.73983	5.5129	3.0126	13.0804	17.5078	8.72339	50.9961	NA	NA	NA
Malignant	TKO_vs_DKO	Sctr	5.93917	0.355188	6.51938	0.0106705	0.19385	0.0277513	0.000391083	0.0273602	12.0314	0	0	0.0493868	0	5.68803	0.128285	1.05048	NA	NA	NA
Malignant	TKO_vs_DKO	4833415N18Rik	4.85713	0.066632	8.4105	0.0037306	0.111942	0.0191758	0.000782167	0.0183936	12.0111	0.0411017	0	0.0493868	0.512959	1.02869	0.25657	3.74353	NA	NA	NA
Malignant	TKO_vs_DKO	Hist1h2af	3.99949	2.00885	10.1227	0.00146452	0.0682927	0.0521677	0.00625733	0.0459104	11.8562	0.0822033	0	0.740802	12.5675	2.88435	2.43742	7.37247	NA	NA	NA
Malignant	TKO_vs_DKO	Myom2	5.38572	1.74433	6.89718	0.0086332	0.172647	0.0646737	0	0.0646737	11.8341	0	0	0.246934	0	15.8942	2.30913	2.00547	NA	NA	NA
Malignant	TKO_vs_DKO	Neb	4.72266	5.4056	7.11473	0.00764531	0.161763	0.20474	0.0230739	0.181666	11.8119	1.93178	0	5.13623	0.256479	262.94	17.5751	3.43794	NA	NA	NA
Malignant	TKO_vs_DKO	Gm35696	5.65235	-1.90645	6.94117	0.00842338	0.169968	0.00416865	0	0.00416865	11.7748	0	0	0	0.256479	0.181533	0	0.57299	NA	NA	NA
Malignant	TKO_vs_DKO	Gm49735	6.88547	-0.853863	5.34872	0.0207375	0.268513	0.0127442	0	0.0127442	11.7376	0	0	0	0	2.40027	0	0.0763987	NA	NA	NA
Malignant	TKO_vs_DKO	Gm28653	5.6219	1.99564	6.30687	0.0120271	0.208704	0.079919	0	0.079919	11.6557	0.24661	0	0	0	19.8274	0.25657	4.25923	NA	NA	NA
Malignant	TKO_vs_DKO	Popdc2	4.68688	2.84072	7.25416	0.00707371	0.155891	0.163292	0.00743058	0.155861	11.6493	0.123305	0	0.839576	0.256479	11.8601	0.384855	32.6413	NA	NA	NA
Malignant	TKO_vs_DKO	2310020H05Rik	5.10732	-0.420678	7.65452	0.00566302	0.13821	0.0150071	0	0.0150071	11.6481	0	0	0.0493868	0	2.07754	0.76971	0.878585	NA	NA	NA
Malignant	TKO_vs_DKO	Lamb3	3.68386	2.28563	10.3779	0.0012753	0.0652317	0.101477	0.00977708	0.0916998	11.6403	0.49322	0	0.740802	1.2824	13.5545	3.84855	10.8677	NA	NA	NA
Malignant	TKO_vs_DKO	Gm27197	5.40294	-2.09372	7.23425	0.00715255	0.156281	0.00357313	0	0.00357313	11.6336	0	0	0	0.256479	0.383236	0	0.210096	NA	NA	NA
Malignant	TKO_vs_DKO	Klhl31	4.30693	1.68486	9.05097	0.00262556	0.0924106	0.0485946	0.00391083	0.0446837	11.6119	0.411017	0	0.0987736	9.23326	8.61272	0.641425	1.50887	NA	NA	NA
Malignant	TKO_vs_DKO	Gm15912	6.57601	-1.1056	5.59587	0.0180028	0.252826	0.010243	0	0.010243	11.5904	0	0	0	0	0.181533	0	1.77627	NA	NA	NA
Malignant	TKO_vs_DKO	Gm14091	5.31398	-2.17243	7.3544	0.00668988	0.150768	0.0026203	0	0.0026203	11.586	0	0	0	0.512959	0.242044	0	0.190997	NA	NA	NA
Malignant	TKO_vs_DKO	Crct1	6.13721	-1.46686	6.12377	0.0133376	0.219728	0.00631253	0	0.00631253	11.5794	0	0	0	0	0.826983	0	0.55389	NA	NA	NA
Malignant	TKO_vs_DKO	Gm16159	6.40835	-1.24495	5.75523	0.0164396	0.242496	0.00976656	0	0.00976656	11.5449	0	0	0	0	1.45226	0	0.267395	NA	NA	NA
Malignant	TKO_vs_DKO	Met	4.18619	4.05833	6.87247	0.00875337	0.173848	0.362196	0.0222917	0.339905	11.5425	2.09618	2.75645	0.296321	0	36.8108	6.67082	63.7356	NA	NA	NA
Malignant	TKO_vs_DKO	Car1	6.01121	0.297562	6.23063	0.0125559	0.212109	0.000357313	0	0.000357313	11.4323	0	0	0.0493868	0.256479	0.62528	6.54254	0.0190997	NA	NA	NA
Malignant	TKO_vs_DKO	Tdgf1	7.51141	2.49274	4.65502	0.0309628	0.3163	0.00428776	0.000782167	0.00350559	11.3757	0	0	0.0987736	37.9589	0	0.128285	0	NA	NA	NA
Malignant	TKO_vs_DKO	Gm12166	2.76289	3.35861	13.7363	0.000210347	0.0215231	0.155908	0.0367618	0.119146	11.3698	1.68517	2.75645	2.76566	15.3888	9.11698	19.7559	17.6863	NA	NA	NA
Malignant	TKO_vs_DKO	Abra	4.84757	1.23489	7.95636	0.00479186	0.127359	0.00940924	0.00117325	0.00823599	11.3365	0.205508	0	0.0493868	10.0027	0.867323	4.23341	0.190997	NA	NA	NA
Malignant	TKO_vs_DKO	4930461G14Rik	5.65538	-2.03844	6.57195	0.0103598	0.189568	0.00131015	0	0.00131015	11.2386	0	0	0	0.256479	0.141192	0.76971	0.0381993	NA	NA	NA
Malignant	TKO_vs_DKO	Gm16141	5.33822	-2.12242	7.00301	0.0081373	0.166977	0.00357313	0	0.00357313	11.1942	0	0	0	0	0.443747	0.128285	0.152797	NA	NA	NA
Malignant	TKO_vs_DKO	Zfp474	5.83928	-1.76321	6.25168	0.0124075	0.211012	0.00452596	0	0.00452596	11.1819	0	0	0	0	0.0403406	0.384855	0.725787	NA	NA	NA
Malignant	TKO_vs_DKO	Htr4	6.19384	-1.41529	5.76961	0.0163057	0.241382	0.00857551	0	0.00857551	11.1674	0	0	0	0	1.14971	0	0.305595	NA	NA	NA
Malignant	TKO_vs_DKO	Slc4a1	6.74342	0.737164	5.21956	0.0223341	0.27376	0.000238209	0	0.000238209	11.1363	0.0411017	0	0	10.5157	0.0201703	0.897996	0	NA	NA	NA
Malignant	TKO_vs_DKO	Serinc2	3.32206	2.84626	10.7044	0.0010688	0.0586187	0.139352	0.0168166	0.122535	11.0796	1.39746	0	1.03712	5.89902	25.6365	3.33541	9.37794	NA	NA	NA
Malignant	TKO_vs_DKO	Myh1	3.55724	3.97449	10.166	0.00143055	0.0670171	0.114697	0.0199452	0.0947522	11.0773	1.35635	0	3.70401	2.05183	58.8973	26.2984	13.217	NA	NA	NA
Malignant	TKO_vs_DKO	Elane	6.5435	2.29988	5.37991	0.0203699	0.266332	0.00178657	0.00156433	0.000222232	11.0676	0.164407	0	0	0	6.59569	25.0156	0	NA	NA	NA
Malignant	TKO_vs_DKO	Dusp13	5.21173	2.01151	6.30604	0.0120327	0.208704	0.106003	0.00195542	0.104047	11.0456	0	0	0.345708	0	9.70192	0.641425	14.2102	NA	NA	NA
Malignant	TKO_vs_DKO	Dmrt2	4.83347	0.0606785	7.47044	0.00627201	0.145066	0.0278704	0	0.0278704	10.9429	0.0411017	0	0.0493868	0.256479	3.28776	0.128285	1.75717	NA	NA	NA
Malignant	TKO_vs_DKO	Tex13b	7.96645	-0.138234	4.09026	0.0431311	0.365684	0.00452596	0	0.00452596	10.9251	0	0	0	0	0	5.51626	0	NA	NA	NA
Malignant	TKO_vs_DKO	Tmem123	3.7399	8.4934	10.2104	0.0013965	0.0664652	0.492139	0.477904	0.0142353	10.8292	44.5542	44.1032	45.1889	1891.79	70.3339	372.925	50.7669	NA	NA	NA
Malignant	TKO_vs_DKO	Amh	5.23966	-2.18944	6.87348	0.00874841	0.173848	0.00321582	0	0.00321582	10.8183	0	0	0	0	0.141192	0.128285	0.401093	NA	NA	NA
Malignant	TKO_vs_DKO	D5Ertd615e	5.26738	-2.18118	6.82211	0.00900364	0.176395	0.00321582	0	0.00321582	10.8095	0	0	0	0.256479	0.161363	0	0.362894	NA	NA	NA
Malignant	TKO_vs_DKO	Mannr	6.57182	-1.22916	5.13153	0.023495	0.278391	0.00678895	0	0.00678895	10.7783	0	0	0	0	0	1.02628	1.01228	NA	NA	NA
Malignant	TKO_vs_DKO	Hoxc13	7.49169	-0.339663	4.21447	0.0400805	0.353442	0.0214388	0	0.0214388	10.6908	0	0	0	0	0	0	3.87723	NA	NA	NA
Malignant	TKO_vs_DKO	Bmp8b	6.35581	-1.6372	5.32677	0.0210002	0.270344	0.00107194	0	0.00107194	10.6751	0	0	0	0.512959	0.0806813	1.28285	0	NA	NA	NA
Malignant	TKO_vs_DKO	Gm31026	5.80026	-1.72438	5.92525	0.0149254	0.232062	0.00631253	0	0.00631253	10.6586	0	0	0	0	0.463917	0	0.59209	NA	NA	NA
Malignant	TKO_vs_DKO	Srpk3	4.43043	0.146253	8.0773	0.00448231	0.121926	0.0195331	0.00117325	0.0183599	10.5959	0.0411017	0	0.0987736	2.05183	2.84401	0.128285	1.22238	NA	NA	NA
Malignant	TKO_vs_DKO	Gm14635	6.06166	-1.51368	5.52433	0.0187538	0.257839	0.00631253	0	0.00631253	10.534	0	0	0	0	1.0892	0	0.229196	NA	NA	NA
Malignant	TKO_vs_DKO	Gm34922	7.97642	-0.385261	3.86308	0.0493597	0.387337	0.00190567	0	0.00190567	10.4421	0	0	0	5.64254	0	0	0	NA	NA	NA
Malignant	TKO_vs_DKO	BC023719	7.6013	1.8104	4.03101	0.0446712	0.370113	0.0145307	0	0.0145307	10.4107	0	0	0.0493868	0	0	22.4499	0	NA	NA	NA
Malignant	TKO_vs_DKO	Gm13010	4.952	-0.53567	6.88236	0.00870507	0.173399	0.0166746	0	0.0166746	10.3724	0	0	0.0493868	0	1.91618	0.384855	1.01228	NA	NA	NA
Malignant	TKO_vs_DKO	Akr1b3	2.58342	7.67883	10.0873	0.00149297	0.0687038	0.842782	0.423934	0.418848	10.3585	21.5784	60.6419	77.5867	84.6382	579.997	150.35	455.336	NA	NA	NA
Malignant	TKO_vs_DKO	Fam71f1	5.65801	-1.83106	5.85129	0.0155657	0.2365	0.0055979	0	0.0055979	10.286	0	0	0	0	0.443747	0	0.496591	NA	NA	NA
Malignant	TKO_vs_DKO	Popdc3	4.19561	5.23273	5.05312	0.0245816	0.285406	0.544783	0.0246382	0.520145	10.2646	0.328813	8.26936	2.96321	0	104.986	1.02628	141.089	NA	NA	NA
Malignant	TKO_vs_DKO	Slc11a1	4.22369	3.99892	8.21386	0.00415715	0.117789	0.0333492	0.0160344	0.0173148	10.2316	0.657626	2.75645	1.62976	91.5631	1.6338	9.36481	2.42566	NA	NA	NA
Malignant	TKO_vs_DKO	Ccnb1	2.69798	5.65081	11.4726	0.000706287	0.0456549	0.287161	0.0852562	0.201904	10.2179	3.94576	8.26936	22.6192	84.3817	88.1241	26.0419	114.216	NA	NA	NA
Malignant	TKO_vs_DKO	C130032M10Rik	6.79457	-1.55158	4.62669	0.0314782	0.318778	0.00107194	0	0.00107194	10.2163	0	0	0	2.56479	0.0201703	0	0.0190997	NA	NA	NA
Malignant	TKO_vs_DKO	Rbm24	4.49337	4.40478	5.95763	0.0146538	0.230609	0.235469	0.00508408	0.230385	10.1397	0.616525	5.5129	0.493868	0.256479	111.744	0.384855	25.1543	NA	NA	NA
Malignant	TKO_vs_DKO	Gm35333	3.87765	-0.369685	8.99149	0.00271239	0.093835	0.0169128	0	0.0169128	10.1209	0.0822033	0	0.0493868	0.512959	1.06903	0.76971	1.62347	NA	NA	NA
Malignant	TKO_vs_DKO	Rhcg	5.3138	-2.20314	6.18191	0.0129063	0.215574	0.00190567	0	0.00190567	10.058	0	0	0	0.256479	0.0201703	0.384855	0.267395	NA	NA	NA
Malignant	TKO_vs_DKO	Slc29a2	3.12578	1.83421	10.8866	0.000968608	0.0547561	0.0768223	0.0101682	0.0666541	10.0486	0.534322	0	0.740802	4.61663	5.58718	3.20713	7.71627	NA	NA	NA
Malignant	TKO_vs_DKO	Hoxa10	3.64206	4.21871	7.58735	0.00587792	0.14132	0.278823	0.0430192	0.235804	10.0404	0	0	5.9758	31.034	24.1842	31.8147	33.2907	NA	NA	NA
Malignant	TKO_vs_DKO	Cyp2e1	5.60813	-1.8898	5.74689	0.0165179	0.243296	0	0	0	9.99393	0	0	0	0	0.746302	0.128285	0.057299	NA	NA	NA
Malignant	TKO_vs_DKO	Tnni1	3.98096	3.63741	7.85213	0.00507609	0.131102	0.102668	0.00860383	0.0940641	9.9934	1.39746	2.75645	0.592642	0.256479	56.497	6.79911	15.0123	NA	NA	NA
Malignant	TKO_vs_DKO	Prr9	5.66346	-1.8219	5.65542	0.0174015	0.248434	0.0028585	0	0.0028585	9.99285	0	0	0	0	0.64545	0	0.305595	NA	NA	NA
Malignant	TKO_vs_DKO	Myog	4.79936	4.92947	5.94359	0.0147709	0.230837	0.132206	0	0.132206	9.94718	4.60339	0	0.0987736	0	161.342	3.4637	38.4667	NA	NA	NA
Malignant	TKO_vs_DKO	Kel	6.45332	-1.73909	4.77259	0.0289163	0.305531	0.000238209	0	0.000238209	9.9331	0	0	0	1.53888	0.0201703	0.51314	0	NA	NA	NA
Malignant	TKO_vs_DKO	Tspo2	5.5705	-2.19288	5.73914	0.0165909	0.24417	0.000238209	0	0.000238209	9.91857	0	0	0	0.769438	0.0806813	0.384855	0.0190997	NA	NA	NA
Malignant	TKO_vs_DKO	Pitx2	4.703	4.24412	4.53534	0.0332018	0.325551	0.426513	0.00156433	0.424948	9.91048	0.0822033	5.5129	0.0987736	0	53.9758	0.25657	68.7779	NA	NA	NA
Malignant	TKO_vs_DKO	Psat1	2.23779	5.28492	12.3065	0.000451383	0.0347342	0.475703	0.155651	0.320052	9.88245	7.4805	13.7823	16.347	37.446	69.1237	37.4592	87.8585	NA	NA	NA
Malignant	TKO_vs_DKO	Cdk1	2.30426	6.51723	12.5024	0.000406421	0.0326395	0.465102	0.201017	0.264086	9.87733	13.728	33.0774	38.4229	114.646	111.804	84.7964	241.248	NA	NA	NA
Malignant	TKO_vs_DKO	Gm45194	5.63624	-1.8394	5.54792	0.0185026	0.255602	0.0054788	0	0.0054788	9.81979	0	0	0	0	0.66562	0	0.267395	NA	NA	NA
Malignant	TKO_vs_DKO	C9	5.63379	-1.83935	5.53119	0.0186804	0.257354	0.0054788	0	0.0054788	9.79201	0	0	0	0	0.262214	0	0.668488	NA	NA	NA
Malignant	TKO_vs_DKO	Mgl2	5.02293	3.06831	5.21002	0.0224571	0.273787	0.182587	0.00391083	0.178676	9.76066	0.0411017	0	0.888963	0	52.4226	0.384855	0.744887	NA	NA	NA
Malignant	TKO_vs_DKO	Speer3	5.47233	-1.96617	5.70143	0.0169511	0.245854	0.00452596	0	0.00452596	9.73427	0	0	0	0	0.463917	0	0.343794	NA	NA	NA
Malignant	TKO_vs_DKO	Agbl1	7.18865	-0.591832	3.98497	0.0459079	0.374178	0.0111958	0	0.0111958	9.72692	0	0	0	0	3.1264	0	0	NA	NA	NA
Malignant	TKO_vs_DKO	Mboat1	2.74541	3.78125	10.4151	0.00124986	0.0646431	0.261791	0.042237	0.219554	9.72023	1.93178	5.5129	3.45708	17.6971	33.0793	5.38797	26.4148	NA	NA	NA
Malignant	TKO_vs_DKO	Kbtbd12	4.47558	1.36768	6.86248	0.00880243	0.174148	0.0575274	0.00117325	0.0563541	9.71751	0	2.75645	0.14816	3.33423	2.88435	0.76971	7.63987	NA	NA	NA
Malignant	TKO_vs_DKO	Tnnt3	2.70625	5.73171	10.6464	0.00110288	0.0600003	0.223321	0.0105592	0.212761	9.70653	4.39788	5.5129	25.9281	27.6998	111.643	127.387	64.9198	NA	NA	NA
Malignant	TKO_vs_DKO	Mc4r	5.44083	-1.98998	5.72107	0.0167625	0.245521	0.00440686	0	0.00440686	9.70364	0	0	0	0	0.403406	0	0.381993	NA	NA	NA
Malignant	TKO_vs_DKO	Rhbdl2	3.33016	2.52092	9.89514	0.00165716	0.0724689	0.0619343	0.0144701	0.0474642	9.69949	0.287712	0	1.62976	16.6712	6.51501	9.10824	3.57164	NA	NA	NA
Malignant	TKO_vs_DKO	Gm36426	4.15795	1.69048	7.74142	0.00539683	0.134343	0.0316818	0.004693	0.0269888	9.68416	0	0	0.592642	12.311	3.36844	2.5657	2.19646	NA	NA	NA
Malignant	TKO_vs_DKO	Rtn2	3.32934	3.16485	8.45537	0.00363966	0.110933	0.205098	0.0125147	0.192583	9.68383	0.863135	5.5129	0.790189	3.59071	30.5782	4.23341	15.0314	NA	NA	NA
Malignant	TKO_vs_DKO	Tecrl	6.941	-1.09435	4.18796	0.040712	0.355643	0.00226298	0	0.00226298	9.67175	0	0	0	0	0.0201703	2.69399	0	NA	NA	NA
Malignant	TKO_vs_DKO	1700125G22Rik	5.06597	-2.3062	6.2255	0.0125924	0.212547	0.0026203	0	0.0026203	9.65002	0	0	0	0.256479	0.322725	0	0.114598	NA	NA	NA
Malignant	TKO_vs_DKO	Gad1os	5.38715	-2.05123	5.71063	0.0168625	0.245854	0.00381134	0	0.00381134	9.58824	0	0	0	0	0.0605109	0.128285	0.59209	NA	NA	NA
Malignant	TKO_vs_DKO	4921511C10Rik	5.65841	-1.81735	5.35369	0.0206785	0.268026	0.0055979	0	0.0055979	9.58485	0	0	0	0	0.746302	0	0.210096	NA	NA	NA
Malignant	TKO_vs_DKO	Gm2093	6.48129	-1.18245	4.47554	0.0343833	0.331713	0.0100048	0	0.0100048	9.58127	0	0	0	0	1.73465	0.128285	0	NA	NA	NA
Malignant	TKO_vs_DKO	5830411N06Rik	6.16882	-1.41226	4.78368	0.0287306	0.305146	0.00655074	0	0.00655074	9.57249	0	0	0	0	0.0605109	0	1.39428	NA	NA	NA
Malignant	TKO_vs_DKO	Cdh13	3.42336	6.22016	6.0782	0.013686	0.221228	0.626846	0.131013	0.495833	9.54371	20.8796	11.0258	1.82731	2.82127	402.257	16.2922	61.7492	NA	NA	NA
Malignant	TKO_vs_DKO	Asb10	5.32879	-0.588375	5.74822	0.0165054	0.243289	0.00333492	0.000391083	0.00294384	9.52587	0.0411017	0	0	3.33423	0.262214	0.897996	0.0190997	NA	NA	NA
Malignant	TKO_vs_DKO	Hspb3	3.66643	1.03347	8.71825	0.0031504	0.10185	0.0358504	0.00312867	0.0327217	9.4722	0.0411017	0	0.444481	2.30831	4.31645	1.79599	3.41884	NA	NA	NA
Malignant	TKO_vs_DKO	Ppp1r14b	2.501	9.93854	12.3602	0.000438593	0.0342712	0.971772	0.845131	0.126641	9.46176	347.227	223.273	231.525	487.567	2112.44	795.239	2667.23	NA	NA	NA
Malignant	TKO_vs_DKO	Kbtbd3	3.68706	4.76903	8.73171	0.00312723	0.101587	0.0902811	0.0688307	0.0214504	9.4336	2.3839	0	6.42029	126.957	5.68803	41.9492	4.33562	NA	NA	NA
Malignant	TKO_vs_DKO	Cacng6	5.79842	-1.70413	5.05167	0.0246022	0.285406	0.00619343	0	0.00619343	9.3876	0	0	0	0	0.948005	0	0.133698	NA	NA	NA
Malignant	TKO_vs_DKO	Gm10578	5.0366	-2.35921	6.05454	0.0138706	0.222948	0.00119104	0	0.00119104	9.36866	0	0	0	0.512959	0.201703	0.128285	0.0381993	NA	NA	NA
Malignant	TKO_vs_DKO	Gm26801	5.28462	-2.09947	5.56957	0.0182752	0.254172	0.00416865	0	0.00416865	9.22369	0	0	0	0	0.403406	0	0.286495	NA	NA	NA
Malignant	TKO_vs_DKO	4930467D21Rik	5.4904	-1.9386	5.29169	0.0214274	0.270691	0.00512149	0	0.00512149	9.21058	0	0	0	0	0.201703	0	0.630289	NA	NA	NA
Malignant	TKO_vs_DKO	Cfap300	3.76028	3.75407	8.32742	0.00390512	0.114705	0.0476417	0.0308956	0.0167462	9.20778	1.39746	0	2.41995	58.2208	1.99686	25.7853	1.94817	NA	NA	NA
Malignant	TKO_vs_DKO	Gm35190	6.15106	-1.92661	4.58328	0.0322854	0.32139	0.000595522	0	0.000595522	9.17665	0	0	0	1.02592	0.0201703	0.641425	0	NA	NA	NA
Malignant	TKO_vs_DKO	Serpina6	5.83975	-1.668	4.85153	0.0276217	0.298751	0.00643163	0	0.00643163	9.16126	0	0	0	0	1.02869	0	0.0954983	NA	NA	NA
Malignant	TKO_vs_DKO	Gm31517	5.32752	-2.06317	5.44267	0.0196506	0.262608	0.00404955	0	0.00404955	9.12889	0	0	0	0	0.242044	0	0.477492	NA	NA	NA
Malignant	TKO_vs_DKO	Gm28415	5.74804	-1.73874	4.9269	0.0264417	0.293864	0.00607432	0	0.00607432	9.12383	0	0	0	0	0.927834	0	0.114598	NA	NA	NA
Malignant	TKO_vs_DKO	Platr6	4.79237	-2.46822	6.2084	0.0127145	0.214305	0.00202477	0	0.00202477	9.10328	0	0	0	0.256479	0.201703	0	0.133698	NA	NA	NA
Malignant	TKO_vs_DKO	1700064H15Rik	5.79316	-1.70245	4.82958	0.0279755	0.300514	0.00619343	0	0.00619343	9.05379	0	0	0	0	0.988345	0	0.0954983	NA	NA	NA
Malignant	TKO_vs_DKO	Tceal7	5.02531	-0.532486	5.72492	0.0167258	0.245288	0.0116722	0	0.0116722	9.03224	0.0411017	0	0	0	2.48095	0.128285	0.668488	NA	NA	NA
Malignant	TKO_vs_DKO	Cstdc2	6.23956	-1.95591	4.40011	0.0359365	0.337444	0	0	0	9.01282	0	0	0	1.53888	0.0201703	0.25657	0	NA	NA	NA
Malignant	TKO_vs_DKO	Igf2	4.06822	7.20466	3.80704	0.0510377	0.39484	0.722725	0.0113414	0.711384	8.99602	0.49322	44.1032	1.33344	0.256479	528.059	0.25657	453.56	NA	NA	NA
Malignant	TKO_vs_DKO	Gm11665	4.76083	-2.46834	6.17405	0.0129637	0.216081	0.00083373	0	0.00083373	8.99247	0	0	0	0.256479	0.141192	0.25657	0.057299	NA	NA	NA
Malignant	TKO_vs_DKO	Gm36287	5.29119	-2.0867	5.36512	0.0205434	0.267317	0.00416865	0	0.00416865	8.96519	0	0	0	0	0.221873	0	0.477492	NA	NA	NA
Malignant	TKO_vs_DKO	Gm12602	5.53931	0.0203798	4.89131	0.0269922	0.295599	0.0303716	0	0.0303716	8.95379	0	0	0.0493868	0	1.14971	0	4.04913	NA	NA	NA
Malignant	TKO_vs_DKO	Zfp367	2.38448	4.38154	11.3504	0.000754335	0.047707	0.282873	0.0825186	0.200354	8.93711	5.83644	8.26936	5.08684	37.446	35.1165	10.5194	40.8733	NA	NA	NA
Malignant	TKO_vs_DKO	Ms4a10	5.90017	-1.61645	4.59922	0.0319865	0.320625	0.00666984	0	0.00666984	8.87978	0	0	0	0	1.12954	0	0.057299	NA	NA	NA
Malignant	TKO_vs_DKO	Slc22a1	5.0722	0.965164	5.57656	0.0182024	0.25388	0.00476417	0	0.00476417	8.86701	0.0411017	0	0.14816	12.311	0.0806813	0.641425	0.114598	NA	NA	NA
Malignant	TKO_vs_DKO	Fam169b	4.05429	3.59397	7.24544	0.00710812	0.156168	0.0347785	0.0199452	0.0148332	8.8388	0.657626	0	2.12363	31.034	0.524428	46.1826	1.08868	NA	NA	NA
Malignant	TKO_vs_DKO	Oasl1	3.28817	4.97492	7.18074	0.00736903	0.158317	0.30455	0.0465389	0.258011	8.82156	1.68517	2.75645	10.1243	3.59071	160.757	15.5225	20.8377	NA	NA	NA
Malignant	TKO_vs_DKO	Olfr933	5.87794	-1.63287	4.5866	0.0322229	0.321194	0.00524059	0	0.00524059	8.81487	0	0	0	0	1.10937	0	0.057299	NA	NA	NA
Malignant	TKO_vs_DKO	Dcun1d5	3.25736	9.42401	9.54915	0.00200043	0.0798214	0.699381	0.732108	-0.0327273	8.80062	86.2313	113.015	150.087	2836.15	134.536	1346.99	138.32	NA	NA	NA
Malignant	TKO_vs_DKO	Gm48427	5.36948	-0.231386	5.01501	0.0251284	0.287641	0.0232253	0.000391083	0.0228343	8.78643	0.0411017	0	0	0	2.42044	0	1.79537	NA	NA	NA
Malignant	TKO_vs_DKO	Aif1l	3.57178	5.19819	5.52438	0.0187532	0.257839	0.463197	0.0430192	0.420178	8.75992	0.780931	11.0258	4.83991	1.53888	173.525	1.41114	59.6865	NA	NA	NA
Malignant	TKO_vs_DKO	Krt13	5.9572	-1.56689	4.46406	0.034615	0.333114	0.00619343	0	0.00619343	8.75579	0	0	0	0	0.0403406	0	1.20328	NA	NA	NA
Malignant	TKO_vs_DKO	Tekt5	5.96005	-1.56768	4.44051	0.0350957	0.334804	0.00631253	0	0.00631253	8.7251	0	0	0	0	1.21022	0	0.0381993	NA	NA	NA
Malignant	TKO_vs_DKO	Hydin	4.9056	1.27925	5.6906	0.017056	0.245854	0.0053597	0	0.0053597	8.7202	0.164407	0	0.0987736	12.5675	0.0605109	3.33541	0.057299	NA	NA	NA
Malignant	TKO_vs_DKO	Nepn	5.0626	-2.2541	5.47785	0.019259	0.260762	0.00333492	0	0.00333492	8.71318	0	0	0	0	0.262214	0	0.305595	NA	NA	NA
Malignant	TKO_vs_DKO	Lmnb2	2.64137	3.71627	10.2313	0.00138079	0.0660028	0.207242	0.0559249	0.151317	8.69701	1.68517	0	5.87703	19.7489	32.4944	8.85167	19.3671	NA	NA	NA
Malignant	TKO_vs_DKO	Casq2	4.4601	3.31283	5.76355	0.016362	0.241527	0.0926632	0.00625733	0.0864058	8.65483	0.452118	2.75645	0.345708	0	45.2218	0.51314	16.7313	NA	NA	NA
Malignant	TKO_vs_DKO	9430073C21Rik	3.95254	-0.00653621	7.19656	0.00730433	0.157764	0.0209624	0	0.0209624	8.6213	0.164407	0	0	1.02592	2.64231	0.51314	1.16508	NA	NA	NA
Malignant	TKO_vs_DKO	Fbxo5	2.59963	4.79561	10.0004	0.00156509	0.0707014	0.235469	0.0590536	0.176416	8.57981	2.5072	2.75645	13.9271	61.555	36.8915	15.7791	57.108	NA	NA	NA
Malignant	TKO_vs_DKO	Otog	5.66563	-1.79208	4.63297	0.0313632	0.31816	0.00464507	0	0.00464507	8.55829	0	0	0	0	0.907664	0	0.0763987	NA	NA	NA
Malignant	TKO_vs_DKO	Gm31458	5.48101	-1.93286	4.8264	0.0280271	0.300723	0.00500238	0	0.00500238	8.5514	0	0	0	0	0.726131	0	0.114598	NA	NA	NA
Malignant	TKO_vs_DKO	Oas3	4.06418	3.17742	6.0832	0.0136473	0.221228	0.135183	0.00743058	0.127753	8.54782	0.0822033	2.75645	1.03712	0.512959	35.1972	19.8842	0.897684	NA	NA	NA
Malignant	TKO_vs_DKO	5430401H09Rik	5.78251	-2.20744	4.52302	0.0334418	0.326576	0.000595522	0	0.000595522	8.53839	0	0	0	1.2824	0.0201703	0	0.0954983	NA	NA	NA
Malignant	TKO_vs_DKO	Olfr1423	4.60351	-2.56131	6.02028	0.0141424	0.225365	0.00142925	0	0.00142925	8.52625	0	0	0	0	0.100852	0.25657	0.133698	NA	NA	NA
Malignant	TKO_vs_DKO	Actn2	3.66236	0.846619	7.82603	0.00514992	0.131762	0.0158409	0.00273758	0.0131033	8.49001	0.0822033	0	0.345708	2.82127	2.68265	4.61826	0.59209	NA	NA	NA
Malignant	TKO_vs_DKO	Hells	2.09432	6.05841	12.3341	0.000444762	0.0344474	0.497975	0.289402	0.208574	8.48405	27.9902	13.7823	24.7428	137.986	63.9197	61.8334	132.513	NA	NA	NA
Malignant	TKO_vs_DKO	Plaat1	3.32221	2.44312	7.83935	0.00511209	0.131627	0.12363	0.0132968	0.110333	8.45243	0.287712	0	1.53099	3.59071	4.09457	3.33541	21.8691	NA	NA	NA
Malignant	TKO_vs_DKO	Frmpd1	5.39184	0.49935	4.66825	0.0307252	0.314684	0.0347785	0	0.0347785	8.43882	0.0822033	0	0	0	6.19229	0	1.47067	NA	NA	NA
Malignant	TKO_vs_DKO	Gm48957	5.42411	-2.33671	4.82564	0.0280395	0.300723	0	0	0	8.41946	0	0	0	1.02592	0.0806813	0	0.057299	NA	NA	NA
Malignant	TKO_vs_DKO	Tnnc1	3.56248	4.63505	7.4123	0.00647794	0.14864	0.137446	0.0582714	0.079175	8.41403	5.75423	2.75645	1.33344	1.79536	123.967	5.51626	28.0956	NA	NA	NA
Malignant	TKO_vs_DKO	Asb4	4.69075	3.5779	5.62687	0.0176871	0.249444	0.0302525	0.00664842	0.0236041	8.41382	0.123305	2.75645	0.691415	26.9303	0.141192	50.6726	0.0954983	NA	NA	NA
Malignant	TKO_vs_DKO	Gm38403	4.89785	0.681601	5.23012	0.022199	0.273108	0.0397808	0.00117325	0.0386076	8.4121	0	0	0.14816	0	0.927834	0.384855	7.52527	NA	NA	NA
Malignant	TKO_vs_DKO	Gm35585	5.23479	-2.1158	5.0101	0.0251999	0.287938	0.00357313	0	0.00357313	8.39825	0	0	0	0	0.524428	0	0.152797	NA	NA	NA
Malignant	TKO_vs_DKO	Rab9b	4.98377	-2.30339	5.3294	0.0209686	0.270344	0.00309671	0	0.00309671	8.39081	0	0	0	0	0.322725	0	0.210096	NA	NA	NA
Malignant	TKO_vs_DKO	Cxcl3	4.71746	1.50627	5.60604	0.0178986	0.2519	0.0203668	0.0023465	0.0180203	8.39079	0.0822033	0	0.246934	0	0.282384	1.28285	15.146	NA	NA	NA
Malignant	TKO_vs_DKO	Baiap2l2	5.07223	1.54635	5.18527	0.0227791	0.275279	0.00607432	0.00273758	0.00333674	8.35875	0.287712	0	0	18.4665	0.302555	0.641425	0.0763987	NA	NA	NA
Malignant	TKO_vs_DKO	Synm	4.2853	7.42538	6.27032	0.0122777	0.210396	0.0584802	0.199452	-0.140972	8.35144	18.619	11.0258	14.4209	962.823	1.12954	190.632	1.50887	NA	NA	NA
Malignant	TKO_vs_DKO	Pde6g	4.69384	-2.51263	5.66682	0.0172887	0.247973	0.00107194	0	0.00107194	8.28053	0	0	0	0.256479	0.0403406	0.25657	0.133698	NA	NA	NA
Malignant	TKO_vs_DKO	Hspb2	2.50143	6.00589	8.55547	0.00344485	0.108593	0.501072	0.159171	0.341901	8.26691	1.89068	16.5387	33.583	140.807	94.6795	92.4935	66.4668	NA	NA	NA
Malignant	TKO_vs_DKO	Mxd3	2.78438	4.3997	8.86405	0.00290842	0.0978919	0.226298	0.0567071	0.169591	8.25983	2.21949	2.75645	8.2476	32.8294	18.3953	6.67082	72.7124	NA	NA	NA
Malignant	TKO_vs_DKO	Gm15915	5.4924	-2.26476	4.63129	0.031394	0.318313	0.000238209	0	0.000238209	8.25788	0	0	0	0.512959	0.0806813	0.51314	0	NA	NA	NA
Malignant	TKO_vs_DKO	Frmpd3	5.00082	-2.2855	5.1944	0.0226598	0.274836	0.00321582	0	0.00321582	8.25153	0	0	0	0	0.181533	0	0.362894	NA	NA	NA
Malignant	TKO_vs_DKO	Gm10371	4.59198	-2.55757	5.79494	0.0160723	0.238819	0.000952835	0	0.000952835	8.2455	0	0	0	0.256479	0.161363	0.128285	0.057299	NA	NA	NA
Malignant	TKO_vs_DKO	Lrrc14b	3.99152	0.208363	6.79405	0.00914622	0.177811	0.013697	0.00195542	0.0117416	8.23329	0.205508	0	0	4.36015	0.867323	0.76971	1.14598	NA	NA	NA
Malignant	TKO_vs_DKO	Hist1h2ab	3.50123	4.34833	7.2264	0.00718392	0.156331	0.121248	0.0301134	0.0911348	8.18936	0.123305	0	7.21047	82.0734	15.0269	6.79911	27.9428	NA	NA	NA
Malignant	TKO_vs_DKO	Ctnna3	4.93662	1.14183	5.21544	0.0223872	0.27376	0.0055979	0.00117325	0.00442465	8.18146	0.0411017	0	0.197547	13.5934	0.242044	0.897996	0.0190997	NA	NA	NA
Malignant	TKO_vs_DKO	Prss42	5.63351	-2.20957	4.42619	0.0353915	0.335325	0.000476417	0	0.000476417	8.17869	0	0	0	0.512959	0.0403406	0.641425	0	NA	NA	NA
Malignant	TKO_vs_DKO	Gm43646	4.30666	-1.15224	6.13051	0.0132868	0.21951	0.0101239	0	0.0101239	8.16361	0.0411017	0	0	0	0.927834	0.25657	0.725787	NA	NA	NA
Malignant	TKO_vs_DKO	Wincr1	4.25961	3.28599	5.13782	0.02341	0.277992	0.178895	0.00508408	0.173811	8.15296	0.0411017	2.75645	0.888963	0	4.47781	4.10512	52.5623	NA	NA	NA
Malignant	TKO_vs_DKO	Dbndd1	5.2384	-0.341821	4.71561	0.0298899	0.310689	0.0208433	0	0.0208433	8.15226	0.0411017	0	0	0	2.84401	0	0.993183	NA	NA	NA
Malignant	TKO_vs_DKO	Serpinb1c	4.92123	-2.34009	5.19275	0.0226813	0.274836	0.00309671	0	0.00309671	8.11719	0	0	0	0	0.181533	0	0.324694	NA	NA	NA
Malignant	TKO_vs_DKO	4930544F09Rik	5.05204	-2.24413	5.01759	0.025091	0.287636	0.00333492	0	0.00333492	8.11267	0	0	0	0	0.423577	0	0.152797	NA	NA	NA
Malignant	TKO_vs_DKO	Eif3j2	3.04332	4.51873	7.17231	0.00740373	0.158609	0.29121	0.0402816	0.250929	8.11094	1.84957	11.0258	3.11137	43.6015	3.1264	10.6477	84.6497	NA	NA	NA
Malignant	TKO_vs_DKO	Gspt2	4.26097	0.364966	5.96703	0.0145758	0.229918	0.0356122	0.00156433	0.0340479	8.09112	0.0822033	0	0.0987736	0.769438	3.95338	0	2.23466	NA	NA	NA
Malignant	TKO_vs_DKO	Gm12762	5.13569	-2.43437	4.91526	0.0266205	0.294271	0.000357313	0	0.000357313	8.0905	0	0	0	0.512959	0.0201703	0.384855	0.0381993	NA	NA	NA
Malignant	TKO_vs_DKO	Vtcn1	5.13123	-2.40229	4.89448	0.0269427	0.295217	0.000952835	0	0.000952835	8.06144	0	0	0	0.769438	0.0403406	0	0.152797	NA	NA	NA
Malignant	TKO_vs_DKO	Gm17638	5.01245	-2.2715	5.01943	0.0250645	0.287559	0.00333492	0	0.00333492	8.0514	0	0	0	0	0.403406	0	0.152797	NA	NA	NA
Malignant	TKO_vs_DKO	Foxn1	4.81828	-2.44637	5.25933	0.0218294	0.271866	0.00178657	0	0.00178657	8.01725	0	0	0	0.256479	0.0605109	0	0.286495	NA	NA	NA
Malignant	TKO_vs_DKO	Rin1	2.45022	3.05828	10.798	0.00101609	0.0564933	0.134707	0.0426281	0.0920789	8.00895	2.5483	0	2.51873	14.6193	17.1851	9.74967	8.36565	NA	NA	NA
Malignant	TKO_vs_DKO	Pdlim3	3.14582	3.69115	7.55402	0.00598762	0.142093	0.150905	0.009386	0.141519	7.98191	0.369915	5.5129	2.86444	5.12959	33.8054	5.1314	34.6086	NA	NA	NA
Malignant	TKO_vs_DKO	Mef2a	2.62885	8.12562	9.54622	0.00200362	0.0798214	0.618032	0.494329	0.123703	7.97055	39.2521	113.015	61.6347	942.049	175.3	528.278	93.1873	NA	NA	NA
Malignant	TKO_vs_DKO	Grip2	6.03857	0.147517	3.87046	0.0491429	0.38679	0.00428776	0.000391083	0.00389667	7.93249	0	0	0.0493868	7.4379	0.302555	0	0	NA	NA	NA
Malignant	TKO_vs_DKO	Tuba4a	2.3762	4.61319	9.3182	0.00226888	0.0845629	0.310505	0.0481032	0.262402	7.93182	4.80889	19.2952	3.06198	16.6712	49.0542	41.1795	35.7355	NA	NA	NA
Malignant	TKO_vs_DKO	Gjb4	3.92429	0.794198	6.5087	0.0107348	0.19467	0.0283468	0.00312867	0.0252182	7.92262	0.328813	0	0	1.02592	0.64545	4.36169	4.03003	NA	NA	NA
Malignant	TKO_vs_DKO	Siglec15	4.8462	-2.38899	5.13503	0.0234476	0.277992	0.0028585	0	0.0028585	7.92141	0	0	0	0	0.302555	0	0.171897	NA	NA	NA
Malignant	TKO_vs_DKO	Gm15941	4.8462	-2.38899	5.13503	0.0234476	0.277992	0.0027394	0	0.0027394	7.92047	0	0	0	0	0.302555	0	0.171897	NA	NA	NA
Malignant	TKO_vs_DKO	AA467197	3.87224	6.01758	4.66611	0.0307635	0.314918	0.410195	0.0672663	0.342929	7.86243	3.16483	0	17.5323	0	364.457	41.5644	21.2197	NA	NA	NA
Malignant	TKO_vs_DKO	Gm41144	4.75239	-2.45447	5.2128	0.0224213	0.273787	0.0026203	0	0.0026203	7.85884	0	0	0	0	0.221873	0	0.210096	NA	NA	NA
Malignant	TKO_vs_DKO	Gm5600	4.94195	-2.3151	4.9364	0.0262968	0.293059	0.0027394	0	0.0027394	7.83016	0	0	0	0	0.141192	0	0.381993	NA	NA	NA
Malignant	TKO_vs_DKO	Gm31138	6.18446	-1.8867	3.686	0.0548711	0.408877	0.00083373	0	0.00083373	7.80298	0	0	0	0.769438	0	0.897996	0	NA	NA	NA
Malignant	TKO_vs_DKO	Kif11	2.41735	4.8495	10.2836	0.00134221	0.065942	0.194259	0.0707861	0.123473	7.80036	3.53474	8.26936	12.6924	68.2235	37.0529	15.9074	53.0398	NA	NA	NA
Malignant	TKO_vs_DKO	Ect2	2.60699	4.92741	9.12069	0.00252735	0.0905282	0.236899	0.0868205	0.150078	7.78745	2.5894	0	17.4335	65.4022	52.8261	20.5256	49.8883	NA	NA	NA
Malignant	TKO_vs_DKO	Gm38534	4.86374	-2.39534	5.00254	0.0253102	0.288266	0.00202477	0	0.00202477	7.78168	0	0	0	0	0.363066	0.128285	0.0381993	NA	NA	NA
Malignant	TKO_vs_DKO	Adat2	2.15037	4.42899	10.5019	0.00119253	0.0629632	0.327894	0.0907313	0.237163	7.77763	6.98728	13.7823	4.19788	22.0572	46.3716	26.8116	28.5731	NA	NA	NA
Malignant	TKO_vs_DKO	Pkhd1	4.8409	-2.38761	5.017	0.0250995	0.287636	0.0026203	0	0.0026203	7.76736	0	0	0	0	0.322725	0	0.152797	NA	NA	NA
Malignant	TKO_vs_DKO	Vmn2r3	4.74318	-2.45736	5.14409	0.0233256	0.277658	0.00202477	0	0.00202477	7.75734	0	0	0	0	0.181533	0	0.248296	NA	NA	NA
Malignant	TKO_vs_DKO	5930438M14Rik	4.65845	-2.54194	5.25519	0.0218814	0.272202	0.000595522	0	0.000595522	7.73729	0	0	0	0	0.121022	0.384855	0.057299	NA	NA	NA
Malignant	TKO_vs_DKO	E2f7	2.3883	3.6159	10.261	0.00135872	0.065942	0.177942	0.0500587	0.127883	7.72255	2.34279	2.75645	4.83991	18.4665	26.5441	8.33853	19.3862	NA	NA	NA
Malignant	TKO_vs_DKO	Nphs1	4.24422	-1.27329	5.83333	0.0157253	0.237834	0.00714626	0.000391083	0.00675518	7.70573	0.0411017	0	0	0.769438	1.00852	0.128285	0.133698	NA	NA	NA
Malignant	TKO_vs_DKO	Gm30246	4.43218	-1.02945	5.48841	0.019143	0.260762	0.0117913	0	0.0117913	7.70423	0.0411017	0	0	0	0.806813	0.128285	1.16508	NA	NA	NA
Malignant	TKO_vs_DKO	Wdr17	4.70015	-2.48561	5.14221	0.0233509	0.277658	0.00250119	0	0.00250119	7.6884	0	0	0	0	0.221873	0	0.190997	NA	NA	NA
Malignant	TKO_vs_DKO	Eda2r	4.56971	1.66085	4.7909	0.0286105	0.304637	0.0933778	0.00391083	0.089467	7.68426	0.411017	0	0	0.512959	12.2232	0	5.9973	NA	NA	NA
Malignant	TKO_vs_DKO	Aasdhppt	2.80651	7.49293	9.42405	0.00214158	0.0817812	0.488328	0.464607	0.0237208	7.66903	31.8127	30.321	58.5728	570.41	52.5235	448.485	65.4737	NA	NA	NA
Malignant	TKO_vs_DKO	Tent5b	3.31265	2.33256	7.07197	0.00782992	0.164421	0.109814	0.0117325	0.0980817	7.66158	0.98644	0	0.691415	1.2824	22.1067	4.61826	2.21556	NA	NA	NA
Malignant	TKO_vs_DKO	Adamts18	4.76667	3.2106	4.98665	0.0255437	0.289285	0.0106003	0.004693	0.00590729	7.63681	0.164407	0	1.1359	44.1144	0.0201703	17.1902	0.0190997	NA	NA	NA
Malignant	TKO_vs_DKO	Pkia	3.37481	3.83609	5.82095	0.0158364	0.237834	0.272034	0.0183809	0.253653	7.61697	2.26059	5.5129	0.444481	0.769438	42.3173	2.5657	42.726	NA	NA	NA
Malignant	TKO_vs_DKO	Gm30961	6.26159	-1.98623	3.50588	0.0611514	0.430403	0.000952835	0	0.000952835	7.60626	0	0	0	1.53888	0	0.25657	0	NA	NA	NA
Malignant	TKO_vs_DKO	Fabp3	3.81805	5.75729	6.59331	0.0102363	0.18899	0.071939	0.0786077	-0.00666872	7.59771	1.10974	2.75645	14.2234	178.253	5.08292	172.287	1.45157	NA	NA	NA
Malignant	TKO_vs_DKO	Nr1h5	5.07158	-2.21371	4.57522	0.0324375	0.321912	0.00345403	0	0.00345403	7.57742	0	0	0	0	0.504258	0	0.0954983	NA	NA	NA
Malignant	TKO_vs_DKO	Lama5	3.32044	3.60211	5.94686	0.0147435	0.230801	0.258099	0.0164255	0.241674	7.55068	0.863135	5.5129	1.38283	15.1323	28.3796	0.128285	30.9988	NA	NA	NA
Malignant	TKO_vs_DKO	Apol9b	2.56801	5.29084	7.55488	0.00598477	0.142093	0.464626	0.144701	0.319925	7.53487	2.5894	2.75645	22.8661	15.3888	108.92	42.4624	74.2404	NA	NA	NA
Malignant	TKO_vs_DKO	Rhpn2	4.10705	1.48471	5.87242	0.0153799	0.235555	0.0141734	0.00312867	0.0110447	7.52852	0.369915	0	0.14816	2.05183	0.282384	14.6245	0.381993	NA	NA	NA
Malignant	TKO_vs_DKO	Gm27252	5.26649	0.411285	4.30088	0.0380926	0.346789	0.00678895	0.000782167	0.00600678	7.51888	0	0	0.0987736	0	0.181533	7.82539	0.057299	NA	NA	NA
Malignant	TKO_vs_DKO	Mov10l1	4.69432	-2.48266	4.98712	0.0255367	0.289285	0.00250119	0	0.00250119	7.49598	0	0	0	0	0.262214	0	0.152797	NA	NA	NA
Malignant	TKO_vs_DKO	2610316D01Rik	4.64433	-2.5176	5.05021	0.024623	0.285406	0.00226298	0	0.00226298	7.48805	0	0	0	0	0.221873	0	0.171897	NA	NA	NA
Malignant	TKO_vs_DKO	Hsf2bp	3.80037	2.21156	5.82139	0.0158325	0.237834	0.0994521	0.00860383	0.0908483	7.46399	0.411017	0	0.691415	0.512959	24.5473	0.51314	2.29196	NA	NA	NA
Malignant	TKO_vs_DKO	Slc25a18	4.98717	-2.30288	4.58245	0.032301	0.32139	0.0026203	0	0.0026203	7.45427	0	0	0	0	0.443747	0.128285	0.0190997	NA	NA	NA
Malignant	TKO_vs_DKO	Trim72	4.06848	-1.36258	5.86207	0.0154706	0.236297	0.00738447	0.000391083	0.00699339	7.41747	0.0411017	0	0	0.256479	1.00852	0.128285	0.267395	NA	NA	NA
Malignant	TKO_vs_DKO	Gmnn	1.94986	6.02691	10.8555	0.000985033	0.0553753	0.531324	0.266328	0.264997	7.41583	30.4563	22.0516	20.4955	81.8169	81.2057	55.9323	160.972	NA	NA	NA
Malignant	TKO_vs_DKO	Ttc23	3.09017	4.97243	8.21188	0.00416169	0.117789	0.11434	0.106375	0.0079655	7.41546	7.64491	2.75645	5.9758	108.491	6.55535	79.0236	6.16919	NA	NA	NA
Malignant	TKO_vs_DKO	BC051019	3.40759	0.123967	7.22761	0.00717909	0.156331	0.0150071	0	0.0150071	7.41526	0.0411017	0	0.246934	1.79536	2.3801	0.897996	0.974083	NA	NA	NA
Malignant	TKO_vs_DKO	Akap6	3.02554	3.64291	7.25873	0.0070557	0.155718	0.163768	0.0246382	0.13913	7.41498	0.123305	5.5129	3.3583	34.6247	18.7987	7.56882	15.5089	NA	NA	NA
Malignant	TKO_vs_DKO	Gm8909	5.3225	-0.180358	4.06647	0.0437425	0.367095	0.0227489	0	0.0227489	7.39835	0	0	0.0493868	0.256479	4.11474	0.128285	0	NA	NA	NA
Malignant	TKO_vs_DKO	Gm15397	4.6408	-2.51609	4.96496	0.025866	0.291209	0.00238209	0	0.00238209	7.38375	0	0	0	0	0.242044	0	0.152797	NA	NA	NA
Malignant	TKO_vs_DKO	Ccna2	2.44051	5.61743	8.73612	0.00311968	0.101505	0.300738	0.0962065	0.204532	7.3665	3.98686	5.5129	29.5333	78.2262	76.6472	28.7359	116.68	NA	NA	NA
Malignant	TKO_vs_DKO	Cyp3a13	4.81753	-2.44451	4.72015	0.0298112	0.310607	0.00166746	0	0.00166746	7.36197	0	0	0	0	0.282384	0.25657	0.0190997	NA	NA	NA
Malignant	TKO_vs_DKO	Dapk2	2.33767	4.59186	8.66768	0.00323903	0.103885	0.322773	0.0598357	0.262937	7.35006	1.89068	13.7823	8.79085	42.0626	38.1219	15.5225	46.5077	NA	NA	NA
Malignant	TKO_vs_DKO	Snrpa1	2.47098	7.59366	8.87478	0.00289137	0.0978522	0.656622	0.488854	0.167768	7.32607	43.1978	52.3726	64.993	90.7937	109.868	787.157	200.069	NA	NA	NA
Malignant	TKO_vs_DKO	Cym	4.68749	-2.48118	4.85339	0.0275919	0.298751	0.00226298	0	0.00226298	7.32537	0	0	0	0	0.282384	0	0.133698	NA	NA	NA
Malignant	TKO_vs_DKO	Rmst	6.21421	-1.34998	3.33246	0.0679253	0.452151	0.00881372	0	0.00881372	7.32197	0	0	0	0	0	0	1.54707	NA	NA	NA
Malignant	TKO_vs_DKO	Stn1	2.0992	4.78092	10.0468	0.00152613	0.0697196	0.38697	0.15174	0.23523	7.30295	9.16567	5.5129	11.8034	25.135	60.7732	20.3973	55.6946	NA	NA	NA
Malignant	TKO_vs_DKO	Gm47523	4.77869	-2.41565	4.70909	0.0300035	0.311428	0.00202477	0	0.00202477	7.29186	0	0	0	0	0.342895	0	0.114598	NA	NA	NA
Malignant	TKO_vs_DKO	Gm36377	3.3909	0.103894	7.03569	0.0079901	0.16568	0.0253692	0.00156433	0.0238049	7.28155	0.0822033	0	0.197547	0.769438	1.19005	0.76971	2.94135	NA	NA	NA
Malignant	TKO_vs_DKO	Raet1e	3.36305	3.51947	5.87539	0.015354	0.235555	0.209743	0.0183809	0.191362	7.2671	1.76737	5.5129	0.14816	6.41198	14.9059	1.28285	47.5009	NA	NA	NA
Malignant	TKO_vs_DKO	Dio1	4.5843	-2.55048	4.9326	0.0263547	0.293335	0.00226298	0	0.00226298	7.25564	0	0	0	0	0.221873	0	0.152797	NA	NA	NA
Malignant	TKO_vs_DKO	Fam83b	4.5843	-2.55048	4.9326	0.0263547	0.293335	0.00226298	0	0.00226298	7.25564	0	0	0	0	0.221873	0	0.152797	NA	NA	NA
Malignant	TKO_vs_DKO	Bid	2.50852	4.40935	9.04768	0.00263028	0.092416	0.210815	0.0903402	0.120474	7.2517	1.84957	2.75645	10.9639	59.7597	15.4908	28.2227	26.4721	NA	NA	NA
Malignant	TKO_vs_DKO	Gm35019	4.271	0.0803774	5.19189	0.0226925	0.274836	0.0302525	0	0.0302525	7.23447	0.0411017	0	0.0987736	0	1.75482	0.128285	3.51434	NA	NA	NA
Malignant	TKO_vs_DKO	Try5	4.70927	-2.46172	4.7518	0.0292677	0.307862	0.00083373	0	0.00083373	7.22822	0	0	0	0	0.121022	0	0.305595	NA	NA	NA
Malignant	TKO_vs_DKO	Gm26651	4.35626	-2.69079	5.24587	0.021999	0.272259	0.000952835	0	0.000952835	7.22781	0	0	0	0	0.0806813	0.128285	0.152797	NA	NA	NA
Malignant	TKO_vs_DKO	Gm50164	4.63428	-2.51457	4.83803	0.0278388	0.299903	0.00238209	0	0.00238209	7.2251	0	0	0	0	0.262214	0	0.133698	NA	NA	NA
Malignant	TKO_vs_DKO	Arhgdig	2.61271	2.60901	8.89782	0.00285511	0.0974397	0.101596	0.0191631	0.0824329	7.19572	0.822033	2.75645	1.82731	4.10367	9.98431	9.10824	11.9755	NA	NA	NA
Malignant	TKO_vs_DKO	Lipc	4.28442	3.13652	5.29719	0.0213598	0.270344	0.0133397	0.0117325	0.00160719	7.1682	0.287712	0	1.43222	45.1404	0.0806813	12.4437	0.133698	NA	NA	NA
Malignant	TKO_vs_DKO	Cebpe	5.55983	-2.12992	3.79099	0.0515292	0.396671	0.000476417	0	0.000476417	7.16418	0	0	0	0	0.141192	0.897996	0	NA	NA	NA
Malignant	TKO_vs_DKO	Dkk1	4.8951	4.51598	4.46674	0.0345609	0.332751	0.0110767	0.0105592	0.000517454	7.15748	0.945338	2.75645	0.790189	141.064	0	12.4437	0.0190997	NA	NA	NA
Malignant	TKO_vs_DKO	Slc25a48	4.5295	-0.873649	4.8484	0.0276718	0.298838	0.0116722	0	0.0116722	7.13916	0	0	0.0493868	0.256479	1.81533	0	0.420193	NA	NA	NA
Malignant	TKO_vs_DKO	Rrm2	2.62753	5.87307	6.94112	0.00842364	0.169968	0.439257	0.134924	0.304333	7.10968	3.28813	0	37.7809	90.5372	116.262	31.943	125.561	NA	NA	NA
Malignant	TKO_vs_DKO	Gm15581	4.74137	-2.43263	4.57217	0.0324955	0.321912	0.0027394	0	0.0027394	7.07533	0	0	0	0	0.100852	0	0.343794	NA	NA	NA
Malignant	TKO_vs_DKO	Gm15247	4.07114	-1.34621	5.50477	0.0189647	0.259505	0.0053597	0.000391083	0.00496861	7.04555	0	0	0.0493868	0	0.423577	1.15457	0.286495	NA	NA	NA
Malignant	TKO_vs_DKO	Slc28a1	4.89694	-2.32289	4.35822	0.0368308	0.341448	0.0026203	0	0.0026203	7.03958	0	0	0	0	0.443747	0	0.0763987	NA	NA	NA
Malignant	TKO_vs_DKO	C030004G16Rik	4.10287	-1.44405	5.45545	0.0195074	0.262319	0.0028585	0	0.0028585	7.03515	0	0	0.0493868	1.2824	0.181533	0.641425	0.114598	NA	NA	NA
Malignant	TKO_vs_DKO	Fgf16	4.79947	-0.705737	4.38272	0.0363051	0.339373	0.0158409	0.000391083	0.0154498	7.01817	0.0411017	0	0	0	1.75482	0	1.03138	NA	NA	NA
Malignant	TKO_vs_DKO	Gpr149	6.09083	-1.44095	3.24926	0.0714557	0.462281	0.00488328	0	0.00488328	7.01395	0	0	0	0	0	0	1.41338	NA	NA	NA
Malignant	TKO_vs_DKO	Rhag	4.95696	-2.48591	4.2782	0.0386043	0.348141	0.000238209	0	0.000238209	7.00766	0	0	0	0.256479	0.121022	0.384855	0	NA	NA	NA
Malignant	TKO_vs_DKO	Gm32687	5.27289	-2.21168	3.93311	0.0473443	0.380069	0.00238209	0	0.00238209	7.00181	0	0	0	0	0	0.51314	0.305595	NA	NA	NA
Malignant	TKO_vs_DKO	Smarcd3	2.03175	4.37338	10.8274	0.0010001	0.0559116	0.262506	0.114978	0.147527	6.99435	5.83644	5.5129	9.67982	43.6015	24.7086	23.0913	29.6427	NA	NA	NA
Malignant	TKO_vs_DKO	Cystm1	2.4737	4.18676	8.99654	0.00270492	0.0937365	0.151977	0.0512319	0.100745	6.99203	5.09661	8.26936	3.21014	49.5005	6.57552	22.3216	30.5213	NA	NA	NA
Malignant	TKO_vs_DKO	Hoxa4	3.38851	1.86895	6.38518	0.0115077	0.203756	0.0726536	0.00899492	0.0636587	6.98863	0	0	1.1359	6.1555	7.60421	3.4637	4.77492	NA	NA	NA
Malignant	TKO_vs_DKO	Synpr	4.38529	-0.378913	4.87717	0.0272142	0.296587	0.0175083	0	0.0175083	6.98405	0.0822033	0	0	0.256479	1.99686	0	1.50887	NA	NA	NA
Malignant	TKO_vs_DKO	Racgap1	2.24179	5.79822	9.24797	0.00235757	0.0869079	0.368628	0.183027	0.185601	6.98365	14.3856	5.5129	29.7802	89.7678	98.4916	23.4762	123.67	NA	NA	NA
Malignant	TKO_vs_DKO	Cdca3	2.02165	5.56386	10.7231	0.00105809	0.058189	0.289185	0.128275	0.16091	6.98332	8.79575	13.7823	27.4591	81.3039	62.9515	48.2352	85.1845	NA	NA	NA
Malignant	TKO_vs_DKO	Nts	4.69346	-2.46317	4.56168	0.0326949	0.322323	0.000595522	0	0.000595522	6.97637	0	0	0	0	0.100852	0	0.324694	NA	NA	NA
Malignant	TKO_vs_DKO	Sox11	3.1568	4.4612	5.29943	0.0213324	0.270344	0.35767	0.0363707	0.3213	6.9697	2.95932	5.5129	3.7534	0.769438	53.6329	1.28285	82.1286	NA	NA	NA
Malignant	TKO_vs_DKO	Gm39556	4.83485	-0.676263	4.30055	0.0381001	0.346789	0.0158409	0.000391083	0.0154498	6.96702	0.0411017	0	0	0	2.09771	0	0.763987	NA	NA	NA
Malignant	TKO_vs_DKO	Gm36241	5.90117	-2.19569	3.36848	0.066455	0.446668	0.000357313	0	0.000357313	6.95094	0	0	0	1.02592	0	0.384855	0	NA	NA	NA
Malignant	TKO_vs_DKO	Gm6567	4.55455	-2.55825	4.70624	0.0300533	0.311428	0.00226298	0	0.00226298	6.94821	0	0	0	0	0.121022	0	0.248296	NA	NA	NA
Malignant	TKO_vs_DKO	3300005D01Rik	2.66646	3.92624	7.13482	0.00756011	0.160547	0.286922	0.0606179	0.226304	6.93698	2.87712	0	6.17335	7.4379	28.8637	4.48998	51.9893	NA	NA	NA
Malignant	TKO_vs_DKO	Gm27195	4.5694	-2.54737	4.65939	0.0308842	0.315834	0.00226298	0	0.00226298	6.91662	0	0	0	0	0.262214	0	0.114598	NA	NA	NA
Malignant	TKO_vs_DKO	Gm30075	4.5694	-2.54737	4.65939	0.0308842	0.315834	0.00226298	0	0.00226298	6.91662	0	0	0	0	0.262214	0	0.114598	NA	NA	NA
Malignant	TKO_vs_DKO	Rbp2	3.70697	2.08565	5.42914	0.0198034	0.26309	0.100881	0.00625733	0.094624	6.91139	0.328813	0	0.740802	0	2.9247	2.30913	20.0929	NA	NA	NA
Malignant	TKO_vs_DKO	Lect2	4.27775	-2.72489	5.05227	0.0245937	0.285406	0.000714626	0	0.000714626	6.88858	0	0	0	0	0.141192	0.128285	0.0763987	NA	NA	NA
Malignant	TKO_vs_DKO	Gm26542	3.20171	-0.565983	7.17173	0.00740612	0.158609	0.0109576	0.00117325	0.00978435	6.88769	0.0411017	0	0.14816	0.769438	0.66562	1.02628	1.05048	NA	NA	NA
Malignant	TKO_vs_DKO	Fcnb	5.61509	-2.13836	3.53778	0.0599858	0.427311	0.000476417	0	0.000476417	6.86464	0	0	0	0	0.0605109	1.02628	0	NA	NA	NA
Malignant	TKO_vs_DKO	Nkx6-3	4.98455	-2.54664	4.12988	0.0421325	0.362533	0.000595522	0	0.000595522	6.85975	0	0	0	0.769438	0.100852	0	0.0190997	NA	NA	NA
Malignant	TKO_vs_DKO	Pnmal2	3.68331	2.90698	5.21831	0.0223503	0.27376	0.142449	0.0148612	0.127588	6.85584	0.575423	0	1.53099	0.256479	35.5401	0.25657	10.2565	NA	NA	NA
Malignant	TKO_vs_DKO	Tmpo	1.95585	7.24771	9.14705	0.0024912	0.0903529	0.77394	0.429409	0.344531	6.84666	43.9788	82.6936	48.2509	165.686	362.42	85.5662	272.438	NA	NA	NA
Malignant	TKO_vs_DKO	Gm35584	4.45657	-2.62074	4.74176	0.029439	0.308146	0.00202477	0	0.00202477	6.83717	0	0	0	0	0.201703	0	0.133698	NA	NA	NA
Malignant	TKO_vs_DKO	Ddx4	4.45657	-2.62074	4.74176	0.029439	0.308146	0.00202477	0	0.00202477	6.83717	0	0	0	0	0.201703	0	0.133698	NA	NA	NA
Malignant	TKO_vs_DKO	Tbx4	3.73639	0.633336	5.63592	0.0175961	0.24868	0.0447832	0.00195542	0.0428278	6.83659	0.0822033	0	0.246934	0.512959	4.59883	0.128285	3.17054	NA	NA	NA
Malignant	TKO_vs_DKO	Gm20467	6.66351	-1.74288	2.79608	0.0944949	0.517842	0.000714626	0	0.000714626	6.83226	0	0	0	2.30831	0	0	0	NA	NA	NA
Malignant	TKO_vs_DKO	9330175E14Rik	3.2389	1.72815	6.89767	0.0086308	0.172647	0.0307289	0.009386	0.0213429	6.8276	0.287712	0	0.839576	5.12959	3.04572	11.1608	0.783086	NA	NA	NA
Malignant	TKO_vs_DKO	Gm42679	3.07483	0.483748	7.37297	0.00662114	0.150359	0.021677	0.00312867	0.0185483	6.82455	0.0822033	0	0.395095	2.30831	2.05737	1.41114	2.08186	NA	NA	NA
Malignant	TKO_vs_DKO	Golga7b	5.55804	-2.3434	3.53236	0.0601821	0.427807	0.00083373	0	0.00083373	6.78943	0	0	0	1.02592	0	0	0.133698	NA	NA	NA
Malignant	TKO_vs_DKO	Prl2c5	4.72408	-2.43405	4.35943	0.0368046	0.341362	0.00214388	0	0.00214388	6.78932	0	0	0	0	0.0806813	0	0.362894	NA	NA	NA
Malignant	TKO_vs_DKO	Msantd4	2.94884	7.14002	7.84014	0.00510986	0.131627	0.318247	0.384044	-0.065797	6.7868	26.4695	22.0516	37.8303	622.475	29.0251	219.111	27.3125	NA	NA	NA
Malignant	TKO_vs_DKO	Myl2	4.22757	-0.60693	5.02461	0.0249895	0.287025	0.00190567	0.000782167	0.0011235	6.7812	0.0411017	0	0.0493868	0.256479	0.141192	3.20713	0.171897	NA	NA	NA
Malignant	TKO_vs_DKO	Rgs20	4.01717	0.337424	5.15357	0.0231986	0.277419	0.0325155	0.00195542	0.0305601	6.76688	0.205508	0	0	0.512959	4.39713	0.128285	1.69987	NA	NA	NA
Malignant	TKO_vs_DKO	1700016D06Rik	4.88509	-2.32157	4.13781	0.0419354	0.362223	0.0027394	0	0.0027394	6.74725	0	0	0	0	0.463917	0	0.057299	NA	NA	NA
Malignant	TKO_vs_DKO	Irx1	4.00387	1.50392	4.88371	0.0271113	0.296263	0.0781324	0.00391083	0.0742216	6.73908	0.49322	0	0.0493868	0.769438	6.15195	0	9.56893	NA	NA	NA
Malignant	TKO_vs_DKO	1110028F18Rik	5.33321	-2.53471	3.69359	0.0546219	0.408513	0	0	0	6.73388	0	0	0	1.02592	0.0201703	0	0.0190997	NA	NA	NA
Malignant	TKO_vs_DKO	Fgd3	2.98326	2.33575	7.4261	0.00642846	0.14784	0.0451405	0.0172077	0.0279329	6.72165	1.47966	0	0.642029	14.8758	1.37158	10.1345	4.67942	NA	NA	NA
Malignant	TKO_vs_DKO	Gm807	4.2525	0.694411	4.70673	0.0300447	0.311428	0.0401382	0.00195542	0.0381827	6.72046	0.0411017	0	0.197547	0.256479	6.97893	0	1.62347	NA	NA	NA
Malignant	TKO_vs_DKO	Mageb3	3.49103	-1.76911	6.2983	0.0120854	0.208704	0.00345403	0	0.00345403	6.718	0	0	0.0493868	0.512959	0.363066	0.25657	0.210096	NA	NA	NA
Malignant	TKO_vs_DKO	Hspa1l	4.38993	-1.37915	4.72072	0.0298012	0.310607	0.00202477	0	0.00202477	6.71156	0.0411017	0	0	1.53888	0.121022	0.76971	0.0381993	NA	NA	NA
Malignant	TKO_vs_DKO	Coch	4.74359	-2.55715	4.27508	0.0386751	0.348141	0.00107194	0	0.00107194	6.70782	0	0	0	0.512959	0.181533	0	0.0190997	NA	NA	NA
Malignant	TKO_vs_DKO	Speer4e	5.45692	-2.22803	3.56451	0.0590272	0.424986	0	0	0	6.70627	0	0	0	0	0	0.897996	0.0763987	NA	NA	NA
Malignant	TKO_vs_DKO	Ctrb1	4.91776	2.77116	3.7834	0.0517633	0.397868	0.0591949	0	0.0591949	6.69849	0.0411017	2.75645	0.0493868	0	18.9803	0	23.0724	NA	NA	NA
Malignant	TKO_vs_DKO	Stip1	1.77205	6.44911	10.9619	0.000930065	0.0534735	0.654002	0.408682	0.24532	6.68981	29.3055	35.8339	44.3	91.0502	103.817	137.265	166.855	NA	NA	NA
Malignant	TKO_vs_DKO	Gm31518	4.38931	-2.65834	4.68101	0.0304978	0.313307	0.00190567	0	0.00190567	6.6657	0	0	0	0	0.181533	0	0.133698	NA	NA	NA
Malignant	TKO_vs_DKO	Gm50339	4.43253	-2.64047	4.62298	0.0315463	0.318898	0.00119104	0	0.00119104	6.66139	0	0	0	0	0.221873	0.128285	0.0381993	NA	NA	NA
Malignant	TKO_vs_DKO	Gm9758	6.35011	-1.61979	2.87684	0.0898623	0.507431	0	0	0	6.6449	0	0	0	0	0	1.79599	0	NA	NA	NA
Malignant	TKO_vs_DKO	Dnaic1	4.52616	-1.34847	4.47973	0.0342992	0.331335	0.00166746	0	0.00166746	6.64059	0.0411017	0	0	2.30831	0.100852	0.25657	0.057299	NA	NA	NA
Malignant	TKO_vs_DKO	Cabcoco1	4.15968	-1.44283	4.98271	0.0256019	0.289742	0.00214388	0.000391083	0.00175279	6.63268	0	0	0.0493868	1.53888	0.181533	0.51314	0.0763987	NA	NA	NA
Malignant	TKO_vs_DKO	Gm15634	4.99999	-2.23669	3.92031	0.047706	0.380858	0.00321582	0	0.00321582	6.62836	0	0	0	0	0.544598	0	0.0381993	NA	NA	NA
Malignant	TKO_vs_DKO	Serpina16	4.99999	-2.23669	3.92031	0.047706	0.380858	0.00309671	0	0.00309671	6.62758	0	0	0	0	0.544598	0	0.0381993	NA	NA	NA
Malignant	TKO_vs_DKO	Iqgap3	2.67445	3.26289	7.73683	0.00541057	0.134355	0.120891	0.0285491	0.0923418	6.62213	0.534322	0	4.79052	16.1582	15.6522	5.90111	20.5512	NA	NA	NA
Malignant	TKO_vs_DKO	R3hdml	4.74776	4.96876	3.26588	0.0707349	0.460596	0.218914	0.00664842	0.212265	6.62099	0	5.5129	1.28406	0	199.061	0	8.69035	NA	NA	NA
Malignant	TKO_vs_DKO	Csrp3	3.57574	1.78613	5.97246	0.014531	0.22957	0.00619343	0.00156433	0.00462909	6.60157	0.698728	0	0.246934	4.61663	1.00852	15.2659	0.420193	NA	NA	NA
Malignant	TKO_vs_DKO	Chrna4	4.76278	1.1586	4.14149	0.0418442	0.362054	0.00524059	0	0.00524059	6.59925	0.123305	0	0.14816	10.5157	0.0201703	4.10512	0	NA	NA	NA
Malignant	TKO_vs_DKO	Gm33023	3.41657	-0.476106	6.3027	0.0120554	0.208704	0.00714626	0.000782167	0.00636409	6.5975	0.0822033	0	0.0987736	2.30831	0.403406	1.15457	0.458392	NA	NA	NA
Malignant	TKO_vs_DKO	4933421A08Rik	4.25574	-2.73222	4.80989	0.0282969	0.302531	0.000952835	0	0.000952835	6.59527	0	0	0	0	0.0605109	0.128285	0.152797	NA	NA	NA
Malignant	TKO_vs_DKO	Egln3	2.97008	4.15401	5.70658	0.0169015	0.245854	0.291687	0.0410637	0.250623	6.58227	1.10974	5.5129	4.79052	5.12959	18.6979	1.79599	83.8857	NA	NA	NA
Malignant	TKO_vs_DKO	Casp12	2.46711	6.79023	8.81477	0.00298802	0.0996236	0.427465	0.370747	0.0567185	6.58178	27.4559	30.321	34.2744	324.446	100.146	233.094	22.041	NA	NA	NA
Malignant	TKO_vs_DKO	9130017K11Rik	3.34535	-0.250622	6.37098	0.0116001	0.20432	0.0167937	0.00195542	0.0148383	6.57113	0.164407	0	0.0493868	1.53888	1.6338	0.25657	1.08868	NA	NA	NA
Malignant	TKO_vs_DKO	Radx	3.38716	0.58083	6.20161	0.0127634	0.214362	0.0240591	0.00391083	0.0201482	6.54464	0.411017	0	0	3.59071	2.25908	1.41114	1.50887	NA	NA	NA
Malignant	TKO_vs_DKO	Gm33782	4.38254	-2.65666	4.56155	0.0326974	0.322323	0.00190567	0	0.00190567	6.52262	0	0	0	0	0.201703	0	0.114598	NA	NA	NA
Malignant	TKO_vs_DKO	4930512H18Rik	4.17714	-2.76763	4.85231	0.0276091	0.298751	0.000476417	0	0.000476417	6.51504	0	0	0	0	0.121022	0.128285	0.0763987	NA	NA	NA
Malignant	TKO_vs_DKO	Acad10	3.32119	2.9995	5.45268	0.0195383	0.262387	0.16889	0.0222917	0.146598	6.50842	0.328813	0	2.56811	0.769438	33.8861	1.15457	13.1597	NA	NA	NA
Malignant	TKO_vs_DKO	Gm4632	3.9974	-1.36852	5.06726	0.0243818	0.284239	0.00631253	0.000391083	0.00592145	6.48572	0	0	0.0493868	0	0.161363	0.76971	0.783086	NA	NA	NA
Malignant	TKO_vs_DKO	Pax7	3.83771	1.21585	5.04013	0.0247666	0.285762	0.0515722	0.0023465	0.0492257	6.46728	0	0	0.493868	1.02592	10.0246	0.51314	1.71897	NA	NA	NA
Malignant	TKO_vs_DKO	Afp	4.58798	1.10181	4.23051	0.0397035	0.351189	0.00750357	0.00156433	0.00593924	6.46673	0.0822033	0	0.197547	0.512959	0	12.3154	0.381993	NA	NA	NA
Malignant	TKO_vs_DKO	Cd209c	4.37378	-2.67599	4.52945	0.0333163	0.326289	0.000714626	0	0.000714626	6.46619	0	0	0	0.256479	0.141192	0.128285	0.0190997	NA	NA	NA
Malignant	TKO_vs_DKO	Prdm8	4.34023	0.457235	4.34104	0.0372043	0.342597	0.0413292	0.00156433	0.0397649	6.45065	0.0822033	0	0.0987736	0	2.35993	0	4.94681	NA	NA	NA
Malignant	TKO_vs_DKO	Dpp6	4.35842	0.111332	4.37139	0.0365471	0.340378	0.0287041	0.000391083	0.0283131	6.44104	0.0822033	0	0.0493868	0	3.06589	0	2.46386	NA	NA	NA
Malignant	TKO_vs_DKO	AV064505	6.48934	-1.899	2.66508	0.102573	0.535155	0.000952835	0	0.000952835	6.42386	0	0	0	2.05183	0	0	0	NA	NA	NA
Malignant	TKO_vs_DKO	2310030G06Rik	3.02545	1.59332	6.93656	0.00844512	0.170062	0.0326346	0.00860383	0.0240308	6.4237	0.287712	0	0.888963	11.0286	2.35993	2.5657	2.46386	NA	NA	NA
Malignant	TKO_vs_DKO	4930471E19Rik	3.65436	1.9778	4.98994	0.0254951	0.289059	0.108504	0.00743058	0.101073	6.41197	0.328813	0	0.691415	0	12.9493	0.51314	9.79813	NA	NA	NA
Malignant	TKO_vs_DKO	Asb14	4.47988	-2.62859	4.33851	0.0372594	0.342597	0.00107194	0	0.00107194	6.40755	0	0	0	0	0.181533	0.25657	0.0190997	NA	NA	NA
Malignant	TKO_vs_DKO	Gm49893	4.47988	-2.62859	4.33851	0.0372594	0.342597	0.00107194	0	0.00107194	6.40755	0	0	0	0	0.181533	0.25657	0.0190997	NA	NA	NA
Malignant	TKO_vs_DKO	Edn2	5.47415	-2.44751	3.33658	0.0677553	0.45159	0	0	0	6.39959	0	0	0	1.02592	0.0806813	0	0	NA	NA	NA
Malignant	TKO_vs_DKO	Gm11683	4.92445	1.20687	3.5791	0.058511	0.423581	0.0507384	0.00117325	0.0495652	6.37157	0.123305	0	0.0987736	0	0.0201703	0	13.2361	NA	NA	NA
Malignant	TKO_vs_DKO	Kif4	2.31152	4.63278	8.27922	0.00401014	0.115982	0.223559	0.0766523	0.146907	6.35427	2.5894	2.75645	15.063	49.244	45.1613	14.8811	40.1093	NA	NA	NA
Malignant	TKO_vs_DKO	Gm49334	5.23915	-2.44124	3.48139	0.0620624	0.432961	0.000952835	0	0.000952835	6.33058	0	0	0	0.769438	0	0	0.171897	NA	NA	NA
Malignant	TKO_vs_DKO	Arhgap27os1	4.90091	-2.61837	3.7977	0.0513231	0.395837	0.000714626	0	0.000714626	6.32516	0	0	0	0.512959	0	0.25657	0.0381993	NA	NA	NA
Malignant	TKO_vs_DKO	Dync2h1	3.09198	6.63492	6.76445	0.00929915	0.178894	0.167222	0.243645	-0.0764224	6.31821	21.3729	22.0516	12.9887	470.896	15.0672	142.268	8.44205	NA	NA	NA
Malignant	TKO_vs_DKO	Prox1	3.84117	2.61944	4.45682	0.0347621	0.334371	0.139114	0.0129057	0.126208	6.3111	1.31525	0	0.197547	0.256479	35.3787	0.128285	1.89087	NA	NA	NA
Malignant	TKO_vs_DKO	Psmb11	4.37109	-2.65499	4.38636	0.0362275	0.339041	0.00190567	0	0.00190567	6.31058	0	0	0	0	0.221873	0	0.0954983	NA	NA	NA
Malignant	TKO_vs_DKO	Serpinb9g	4.45948	-2.59547	4.26755	0.0388469	0.348391	0	0	0	6.29073	0	0	0	0	0.0806813	0	0.267395	NA	NA	NA
Malignant	TKO_vs_DKO	Loxl4	3.26673	3.53581	6.29109	0.0121347	0.208976	0.0370414	0.0320688	0.00497262	6.2901	1.80847	0	2.81505	51.2959	1.47243	19.7559	1.50887	NA	NA	NA
Malignant	TKO_vs_DKO	Clcnka	5.76141	-1.68098	3.01906	0.0822913	0.492237	0.0053597	0	0.0053597	6.28258	0	0	0	0	1.10937	0	0	NA	NA	NA
Malignant	TKO_vs_DKO	Gsta4	2.51346	5.07995	6.4435	0.0111359	0.199753	0.379824	0.102855	0.276969	6.26925	12.8648	11.0258	3.7534	15.1323	115.677	6.28597	68.1858	NA	NA	NA
Malignant	TKO_vs_DKO	Ins2	4.77632	-2.37789	3.86936	0.0491753	0.38679	0.0027394	0	0.0027394	6.26575	0	0	0	0	0.0403406	0	0.439292	NA	NA	NA
Malignant	TKO_vs_DKO	1500015L24Rik	4.59713	-0.772203	4.00208	0.0454442	0.372631	0.0147689	0	0.0147689	6.2629	0	0	0.0493868	0	1.81533	0	0.802186	NA	NA	NA
Malignant	TKO_vs_DKO	Cuzd1	4.48865	-2.60045	4.1946	0.0405528	0.355126	0.00154836	0	0.00154836	6.25778	0	0	0	0	0.262214	0.128285	0.0190997	NA	NA	NA
Malignant	TKO_vs_DKO	Ank1	2.68972	3.57419	6.835	0.00893886	0.175636	0.179014	0.0434102	0.135604	6.25771	3.74025	2.75645	1.82731	9.23326	48.2877	2.82227	11.2306	NA	NA	NA
Malignant	TKO_vs_DKO	Phgdh	2.21394	7.7244	6.72119	0.0095274	0.181559	0.816103	0.418068	0.398035	6.25541	18.8246	71.6678	115.219	58.2208	387.754	238.225	586.474	NA	NA	NA
Malignant	TKO_vs_DKO	Tubb2b	2.71857	5.9178	4.7797	0.0287971	0.305146	0.6409	0.148612	0.492289	6.25025	17.4271	13.7823	11.5565	8.7203	142.584	1.53942	222.989	NA	NA	NA
Malignant	TKO_vs_DKO	Adora1	4.26625	-1.1756	4.42383	0.0354404	0.335374	0.00917103	0.000391083	0.00877995	6.24254	0.0411017	0	0	0.256479	1.43209	0	0.229196	NA	NA	NA
Malignant	TKO_vs_DKO	Gm45494	4.08484	1.56433	4.68706	0.0303907	0.312738	0.0116722	0.004693	0.00697923	6.24102	0	0	0.592642	13.0804	0.282384	5.38797	0.286495	NA	NA	NA
Malignant	TKO_vs_DKO	Cox6a2	2.8102	2.94014	7.22695	0.00718173	0.156331	0.0478799	0.0125147	0.0353653	6.23747	0.452118	0	3.3583	5.64254	15.8539	20.9105	4.16373	NA	NA	NA
Malignant	TKO_vs_DKO	Chrnb1	3.12765	3.95823	4.60257	0.0319241	0.320317	0.352906	0.0199452	0.332961	6.23639	0.98644	8.26936	1.43222	1.2824	48.9332	0.641425	44.3494	NA	NA	NA
Malignant	TKO_vs_DKO	Cenpf	2.20167	6.82582	8.30468	0.0039543	0.115197	0.298952	0.121236	0.177716	6.23066	10.6864	24.8081	73.6851	240.321	204.83	69.5305	166.415	NA	NA	NA
Malignant	TKO_vs_DKO	Atg4a-ps	4.58099	-2.63948	4.06152	0.0438709	0.367339	0.00083373	0	0.00083373	6.22536	0	0	0	0.512959	0.141192	0	0.0190997	NA	NA	NA
Malignant	TKO_vs_DKO	9330175M20Rik	4.23694	-2.73732	4.48119	0.0342699	0.33121	0.00166746	0	0.00166746	6.21784	0	0	0	0	0.141192	0	0.133698	NA	NA	NA
Malignant	TKO_vs_DKO	Gm34908	5.1014	-2.62198	3.52171	0.0605699	0.428157	0.000357313	0	0.000357313	6.21441	0	0	0	0.769438	0	0.128285	0.0190997	NA	NA	NA
Malignant	TKO_vs_DKO	Clec2e	4.26626	-2.72123	4.42737	0.0353669	0.335325	0.00119104	0	0.00119104	6.19944	0	0	0	0	0.181533	0.128285	0.0381993	NA	NA	NA
Malignant	TKO_vs_DKO	Tbc1d22bos	4.52548	-2.60465	4.09801	0.0429337	0.364621	0.00142925	0	0.00142925	6.19609	0	0	0	0.256479	0.242044	0	0.0190997	NA	NA	NA
Malignant	TKO_vs_DKO	Pde2a	2.76164	2.12349	7.38387	0.00658115	0.149937	0.0426394	0.0164255	0.0262139	6.18301	0.698728	0	1.38283	13.5934	4.33662	6.15768	2.31106	NA	NA	NA
Malignant	TKO_vs_DKO	Trpm6	3.22043	2.48931	5.42841	0.0198117	0.26309	0.133516	0.00625733	0.127259	6.18262	0.328813	5.5129	0.395095	0.769438	15.6925	4.74655	10.8104	NA	NA	NA
Malignant	TKO_vs_DKO	Bricd5	4.65883	0.0137714	3.81466	0.0508058	0.393949	0.0240591	0	0.0240591	6.17399	0	0	0.0987736	0	3.77185	0	1.35608	NA	NA	NA
Malignant	TKO_vs_DKO	Pnmal1	4.42187	-2.61585	4.20126	0.0403938	0.354292	0.00154836	0	0.00154836	6.17224	0	0	0	0	0.262214	0	0.0763987	NA	NA	NA
Malignant	TKO_vs_DKO	Smc4	1.96316	7.67459	9.85817	0.00169079	0.0731159	0.680205	0.546343	0.133861	6.17014	61.5292	55.129	111.417	315.726	355.623	114.943	411.884	NA	NA	NA
Malignant	TKO_vs_DKO	Lrrc30	3.41636	-1.82124	5.82047	0.0158407	0.237834	0.00321582	0	0.00321582	6.16999	0	0	0.0493868	0.256479	0.383236	0.384855	0.171897	NA	NA	NA
Malignant	TKO_vs_DKO	Hoxa9	2.78482	4.4951	5.37751	0.020398	0.266332	0.342187	0.0320688	0.310118	6.16738	0.0411017	13.7823	4.54359	34.3682	37.0125	18.8579	47.2335	NA	NA	NA
Malignant	TKO_vs_DKO	4833419O12Rik	4.30106	-2.69372	4.3418	0.0371876	0.342597	0.00119104	0	0.00119104	6.15613	0	0	0	0	0.201703	0	0.0954983	NA	NA	NA
Malignant	TKO_vs_DKO	Pitpnm2os2	4.23509	-2.73554	4.42392	0.0354385	0.335374	0.00166746	0	0.00166746	6.15335	0	0	0	0	0.161363	0	0.114598	NA	NA	NA
Malignant	TKO_vs_DKO	Gm10354	6.12839	-1.80175	2.72022	0.0990841	0.525764	0	0	0	6.15288	0	0	0	0	0	1.53942	0	NA	NA	NA
Malignant	TKO_vs_DKO	Kcnn3	4.13776	-0.588285	4.4704	0.034487	0.332198	0.0164364	0.000782167	0.0156542	6.14556	0.0822033	0	0	0.256479	1.97669	0	0.916784	NA	NA	NA
Malignant	TKO_vs_DKO	Pstpip2	3.40676	2.66471	4.91607	0.0266079	0.294271	0.161625	0.0168166	0.144808	6.1426	0.575423	0	1.53099	0	26.8063	1.66771	9.95093	NA	NA	NA
Malignant	TKO_vs_DKO	Elovl3	3.83853	-1.48997	4.97701	0.0256863	0.290251	0.00595522	0.000391083	0.00556413	6.13837	0	0	0.0493868	0.512959	0.423577	0	0.630289	NA	NA	NA
Malignant	TKO_vs_DKO	Ppa1	1.7788	7.27377	10.2351	0.00137795	0.0660028	0.701763	0.49824	0.203523	6.12439	52.3635	71.6678	70.6725	171.585	154.605	353.425	206.066	NA	NA	NA
Malignant	TKO_vs_DKO	Gm37634	3.73501	-1.71792	5.14834	0.0232686	0.277419	0.00309671	0	0.00309671	6.11902	0.0411017	0	0	1.02592	0.302555	0.25657	0.0954983	NA	NA	NA
Malignant	TKO_vs_DKO	1700112J16Rik	3.48609	-0.429986	5.59445	0.0180175	0.252826	0.00774178	0.00156433	0.00617745	6.11838	0.0822033	0	0.0987736	2.30831	0.847153	1.15457	0.133698	NA	NA	NA
Malignant	TKO_vs_DKO	2310075C17Rik	5.43899	-2.41296	3.16072	0.0754301	0.473791	0	0	0	6.10502	0	0	0	0.512959	0	0.51314	0	NA	NA	NA
Malignant	TKO_vs_DKO	Olfr544	4.52741	-2.54273	4.00583	0.0453432	0.372576	0.00190567	0	0.00190567	6.09411	0	0	0	0	0.322725	0	0.057299	NA	NA	NA
Malignant	TKO_vs_DKO	Incenp	1.98213	5.12181	10.0557	0.00151881	0.0695423	0.274178	0.183418	0.0907601	6.09367	14.6322	2.75645	17.0878	68.9929	54.1976	27.0682	54.8733	NA	NA	NA
Malignant	TKO_vs_DKO	Tm4sf5	4.45114	-2.66719	4.09929	0.0429013	0.364499	0.00107194	0	0.00107194	6.09359	0	0	0	0	0.0201703	0.384855	0.0954983	NA	NA	NA
Malignant	TKO_vs_DKO	Gm47061	4.45114	-2.66719	4.09929	0.0429013	0.364499	0.000952835	0	0.000952835	6.09286	0	0	0	0	0.0201703	0.384855	0.0954983	NA	NA	NA
Malignant	TKO_vs_DKO	Myh8	4.26273	-1.18027	4.32305	0.0375994	0.344471	0.00190567	0	0.00190567	6.08519	0	0	0.0493868	0	0.806813	1.28285	0.057299	NA	NA	NA
Malignant	TKO_vs_DKO	Zfp568	2.37848	3.21595	7.73087	0.00542846	0.134519	0.17818	0.0492765	0.128904	6.08256	2.01398	0	4.14849	9.74621	28.4805	6.54254	10.3138	NA	NA	NA
Malignant	TKO_vs_DKO	Lin28b	4.93816	-2.26265	3.54985	0.0595508	0.426314	0.00309671	0	0.00309671	6.06854	0	0	0	0	0.544598	0	0.0190997	NA	NA	NA
Malignant	TKO_vs_DKO	Trdn	3.16473	2.44484	5.9419	0.0147851	0.23088	0.0522868	0.00508408	0.0472027	6.06542	0.328813	0	1.72854	0.256479	17.3061	6.41425	8.59485	NA	NA	NA
Malignant	TKO_vs_DKO	Gm43614	4.3788	-2.65773	4.1301	0.042127	0.362533	0.00142925	0	0.00142925	6.03138	0	0	0	0	0.0201703	0.128285	0.229196	NA	NA	NA
Malignant	TKO_vs_DKO	Myo18b	3.73589	0.791184	5.02283	0.0250153	0.287158	0.00762268	0.00312867	0.00449401	6.01103	0.123305	0	0.296321	9.74621	0.62528	0.384855	0.458392	NA	NA	NA
Malignant	TKO_vs_DKO	Pmf1	1.84005	5.71538	9.3575	0.00222075	0.083538	0.52394	0.293312	0.230627	6.00864	25.4419	13.7823	21.829	50.2699	81.6898	45.4129	125.466	NA	NA	NA
Malignant	TKO_vs_DKO	4930579P08Rik	3.33074	0.0986276	5.6908	0.017054	0.245854	0.0210815	0.00195542	0.0191261	6.00197	0	0	0.296321	1.02592	1.19005	1.15457	2.38746	NA	NA	NA
Malignant	TKO_vs_DKO	Gm48708	4.4466	-2.64416	4.02327	0.0448765	0.370113	0.00131015	0	0.00131015	6.00179	0	0	0	0.256479	0.221873	0	0.0190997	NA	NA	NA
Malignant	TKO_vs_DKO	Gm31583	4.4466	-2.64416	4.02327	0.0448765	0.370113	0.00131015	0	0.00131015	6.00179	0	0	0	0.256479	0.221873	0	0.0190997	NA	NA	NA
Malignant	TKO_vs_DKO	Clspn	1.88219	5.49744	9.69153	0.00185119	0.0772778	0.358147	0.192413	0.165734	5.99557	15.0432	11.0258	24.6934	67.1976	85.4213	31.3016	77.7929	NA	NA	NA
Malignant	TKO_vs_DKO	Gm15398	4.32007	-2.71144	4.17313	0.0410698	0.357955	0	0	0	5.98968	0	0	0	0.256479	0.0605109	0.25657	0.0190997	NA	NA	NA
Malignant	TKO_vs_DKO	Bpifb4	4.2259	-2.73377	4.28351	0.0384838	0.348141	0.00166746	0	0.00166746	5.98845	0	0	0	0	0.181533	0	0.0954983	NA	NA	NA
Malignant	TKO_vs_DKO	Cep55	2.33609	3.46771	8.084	0.00446577	0.121804	0.130538	0.0398905	0.0906479	5.98773	1.72627	2.75645	4.88929	23.3396	17.1649	5.25969	19.5199	NA	NA	NA
Malignant	TKO_vs_DKO	Flacc1	3.04677	-0.413575	6.3963	0.0114359	0.203017	0.0131015	0.00195542	0.0111461	5.98195	0.0411017	0	0.197547	1.02592	0.927834	0.641425	1.29878	NA	NA	NA
Malignant	TKO_vs_DKO	Tpsg1	5.36577	-2.32519	3.12273	0.0772073	0.478452	0	0	0	5.96857	0	0	0	0	0	0.897996	0.0190997	NA	NA	NA
Malignant	TKO_vs_DKO	Gm12055	4.88135	-2.66062	3.53469	0.0600976	0.427495	0	0	0	5.96082	0	0	0	0.512959	0.0201703	0.25657	0	NA	NA	NA
Malignant	TKO_vs_DKO	Gm8267	4.43499	-2.59707	4.00628	0.0453309	0.372576	0	0	0	5.95888	0	0	0	0	0.0605109	0	0.286495	NA	NA	NA
Malignant	TKO_vs_DKO	Gm50147	3.41479	0.360319	5.55076	0.0184726	0.255361	0.0082182	0.00195542	0.00626278	5.95652	0.205508	0	0.14816	2.56479	0.423577	4.36169	0.381993	NA	NA	NA
Malignant	TKO_vs_DKO	Fosl1	2.21464	4.61813	7.23766	0.00713901	0.156281	0.317532	0.0660931	0.251439	5.94861	4.35678	16.5387	6.22274	11.2851	27.8552	26.6833	76.7998	NA	NA	NA
Malignant	TKO_vs_DKO	Gm28119	4.40674	-2.66195	4.0225	0.044897	0.370113	0.00131015	0	0.00131015	5.94711	0	0	0	0.256479	0.0201703	0	0.210096	NA	NA	NA
Malignant	TKO_vs_DKO	Pcbd1	2.48222	4.23855	6.07152	0.0137378	0.221621	0.357313	0.0715682	0.285745	5.94284	3.04152	5.5129	6.86477	14.6193	53.6127	1.92428	42.9743	NA	NA	NA
Malignant	TKO_vs_DKO	Sap30	1.82971	5.56433	9.05886	0.00261425	0.0923338	0.479514	0.223309	0.256205	5.93621	19.5644	24.8081	14.6679	48.9875	85.4818	34.8935	100.082	NA	NA	NA
Malignant	TKO_vs_DKO	Acox2	4.14877	-2.77887	4.3254	0.0375477	0.344309	0.00154836	0	0.00154836	5.92289	0	0	0	0	0.121022	0	0.133698	NA	NA	NA
Malignant	TKO_vs_DKO	Lrrc39	3.79626	1.18266	4.78087	0.0287777	0.305146	0.0135779	0.00117325	0.0124046	5.92239	0.123305	2.75645	0.0987736	10.7721	0.66562	1.28285	1.10778	NA	NA	NA
Malignant	TKO_vs_DKO	Sec31b	4.06688	-2.81008	4.44158	0.0350738	0.334804	0.000714626	0	0.000714626	5.92162	0	0	0	0	0.121022	0.128285	0.057299	NA	NA	NA
Malignant	TKO_vs_DKO	Gm44689	4.15117	-2.77704	4.31542	0.0377686	0.345552	0.00154836	0	0.00154836	5.91572	0	0	0	0	0.141192	0	0.114598	NA	NA	NA
Malignant	TKO_vs_DKO	Gm15473	4.02636	-1.36904	4.45578	0.0347833	0.334416	0.00762268	0.000391083	0.00723159	5.91544	0.0411017	0	0	0.256479	0.282384	0	1.06958	NA	NA	NA
Malignant	TKO_vs_DKO	Gm15731	4.86685	-1.00707	3.50638	0.0611328	0.430403	0.00107194	0	0.00107194	5.91336	0	0	0.0493868	3.07775	0.0806813	0.384855	0	NA	NA	NA
Malignant	TKO_vs_DKO	Naa11	4.5778	-2.49899	3.78495	0.0517155	0.397651	0.00226298	0	0.00226298	5.90211	0	0	0	0	0.0403406	0	0.362894	NA	NA	NA
Malignant	TKO_vs_DKO	4933403O08Rik	4.28566	-2.692	4.12826	0.0421727	0.362571	0.00131015	0	0.00131015	5.90036	0	0	0	0	0.221873	0	0.0763987	NA	NA	NA
Malignant	TKO_vs_DKO	Nkx6-2	4.28566	-2.692	4.12826	0.0421727	0.362571	0.00119104	0	0.00119104	5.89966	0	0	0	0	0.221873	0	0.0763987	NA	NA	NA
Malignant	TKO_vs_DKO	Fcer1a	5.86137	-0.004737	2.72047	0.0990689	0.525764	0.000595522	0	0.000595522	5.88868	0.0411017	0	0	0	0	6.0294	0	NA	NA	NA
Malignant	TKO_vs_DKO	Lipg	3.66152	1.26321	4.68724	0.0303874	0.312738	0.0611005	0.00312867	0.0579719	5.87772	0.0822033	0	0.493868	0	1.87584	1.15457	10.5621	NA	NA	NA
Malignant	TKO_vs_DKO	Ranbp3l	4.19532	2.15392	4.18681	0.0407398	0.355691	0.0133397	0.00547517	0.00786452	5.87728	0.205508	0	0.642029	2.05183	0.0605109	25.9136	0.0190997	NA	NA	NA
Malignant	TKO_vs_DKO	Nrap	3.35718	2.83872	5.41275	0.0199902	0.264766	0.0326346	0.00273758	0.029897	5.875	0.0822033	5.5129	0.790189	28.7257	2.94487	8.97996	2.94135	NA	NA	NA
Malignant	TKO_vs_DKO	H2-Q2	4.83459	-0.797079	3.46764	0.0625806	0.43475	0.00893283	0.000391083	0.00854174	5.86843	0.0411017	0	0	0	1.2909	1.66771	0	NA	NA	NA
Malignant	TKO_vs_DKO	Dach2	4.40373	-2.61422	3.94772	0.0469348	0.378282	0.00166746	0	0.00166746	5.86013	0	0	0	0	0.282384	0	0.057299	NA	NA	NA
Malignant	TKO_vs_DKO	Nusap1	2.34074	5.44706	7.26683	0.00702398	0.155527	0.233564	0.0711772	0.162386	5.85911	2.4661	8.26936	26.9652	100.027	50.3249	23.6045	90.0358	NA	NA	NA
Malignant	TKO_vs_DKO	Has3	3.47172	-1.8253	5.3208	0.0210723	0.270344	0.00393044	0.000391083	0.00353936	5.84019	0.0411017	0	0	0.256479	0.504258	0.25657	0.133698	NA	NA	NA
Malignant	TKO_vs_DKO	Dck	1.89911	4.62805	9.19666	0.00242457	0.0885712	0.306455	0.133359	0.173096	5.8266	10.4398	11.0258	7.75373	38.7284	33.4222	17.7033	51.3399	NA	NA	NA
Malignant	TKO_vs_DKO	Mylk2	3.86597	0.58713	4.4361	0.0351864	0.334804	0.0384707	0.00195542	0.0365153	5.82488	0.0411017	0	0.246934	0	6.17212	0.25657	1.62347	NA	NA	NA
Malignant	TKO_vs_DKO	Ralgps2	2.14813	5.98727	7.06479	0.00786136	0.164663	0.538709	0.250293	0.288416	5.8246	37.197	16.5387	9.08717	93.102	207.21	33.739	43.3753	NA	NA	NA
Malignant	TKO_vs_DKO	Fam3b	4.80171	-2.3481	3.49102	0.0617026	0.432113	0.0026203	0	0.0026203	5.82383	0	0	0	0	0.484088	0	0.0190997	NA	NA	NA
Malignant	TKO_vs_DKO	Hist1h2ae	2.79361	6.67677	5.90803	0.015072	0.233041	0.25405	0.112632	0.141418	5.80922	1.31525	5.5129	60.7952	386.001	70.2532	64.0143	124.377	NA	NA	NA
Malignant	TKO_vs_DKO	Gm35330	3.64627	0.665021	4.90785	0.0267349	0.294271	0.0158409	0.00312867	0.0127122	5.8082	0	0	0.395095	5.38607	0.242044	2.30913	1.83357	NA	NA	NA
Malignant	TKO_vs_DKO	Tarsl2	3.1416	3.4862	5.81452	0.0158944	0.237922	0.0576465	0.0301134	0.0275331	5.80656	2.79491	2.75645	0.790189	4.61663	3.16674	59.2677	2.44476	NA	NA	NA
Malignant	TKO_vs_DKO	Dna2	2.27549	3.20214	7.7025	0.00551445	0.135876	0.16627	0.037544	0.128726	5.80072	3.24703	5.5129	1.38283	8.7203	20.0493	7.18396	16.3684	NA	NA	NA
Malignant	TKO_vs_DKO	Myo3a	5.52208	-1.84596	2.8676	0.0903793	0.508789	0.00524059	0	0.00524059	5.79488	0	0	0	0	0.927834	0	0	NA	NA	NA
Malignant	TKO_vs_DKO	Itga3	2.44759	3.24027	7.38246	0.0065863	0.149937	0.122558	0.037544	0.0850144	5.79298	0.904236	2.75645	4.14849	26.9303	13.9175	7.82539	7.48707	NA	NA	NA
Malignant	TKO_vs_DKO	Gm10639	3.88739	-0.724334	4.50062	0.0338825	0.32888	0.0135779	0	0.0135779	5.79215	0.0411017	0	0.0493868	0	2.13805	0.128285	0.458392	NA	NA	NA
Malignant	TKO_vs_DKO	Gm49194	4.14448	-2.77521	4.20623	0.0402758	0.354084	0.00154836	0	0.00154836	5.79032	0	0	0	0	0.161363	0	0.0954983	NA	NA	NA
Malignant	TKO_vs_DKO	Shcbp1l	4.84682	-2.36138	3.41843	0.0644724	0.440299	0.00238209	0	0.00238209	5.7845	0	0	0	0	0.423577	0.128285	0	NA	NA	NA
Malignant	TKO_vs_DKO	Gm50375	3.20931	-1.359	5.80469	0.0159835	0.238199	0.00297761	0	0.00297761	5.78215	0.0411017	0	0.0493868	0.256479	0.262214	0.897996	0.439292	NA	NA	NA
Malignant	TKO_vs_DKO	Gm11639	4.19418	-2.74265	4.11272	0.0425618	0.36406	0.00166746	0	0.00166746	5.75972	0	0	0	0	0.0806813	0	0.190997	NA	NA	NA
Malignant	TKO_vs_DKO	Rsad2	2.90866	5.63437	4.91858	0.0265694	0.294271	0.2899	0.0332421	0.256658	5.75919	3.16483	16.5387	12.5936	4.10367	279.883	11.6739	15.6808	NA	NA	NA
Malignant	TKO_vs_DKO	Gm49607	4.19418	-2.74265	4.11272	0.0425618	0.36406	0.00119104	0	0.00119104	5.75698	0	0	0	0	0.0806813	0	0.190997	NA	NA	NA
Malignant	TKO_vs_DKO	Gm17733	4.21078	-2.73199	4.07916	0.0434151	0.366206	0.00107194	0	0.00107194	5.74275	0	0	0	0	0.201703	0	0.0763987	NA	NA	NA
Malignant	TKO_vs_DKO	Gm20758	4.21078	-2.73199	4.07916	0.0434151	0.366206	0.00107194	0	0.00107194	5.74275	0	0	0	0	0.201703	0	0.0763987	NA	NA	NA
Malignant	TKO_vs_DKO	Gm10855	3.80349	-1.54866	4.61793	0.0316394	0.319042	0.00655074	0	0.00655074	5.74173	0.0411017	0	0	0.256479	0.383236	0	0.725787	NA	NA	NA
Malignant	TKO_vs_DKO	5330439A09Rik	4.33687	-2.65164	3.9127	0.0479225	0.381533	0.00154836	0	0.00154836	5.73119	0	0	0	0	0.262214	0	0.057299	NA	NA	NA
Malignant	TKO_vs_DKO	1700116B05Rik	4.33687	-2.65164	3.9127	0.0479225	0.381533	0.00154836	0	0.00154836	5.73119	0	0	0	0	0.262214	0	0.057299	NA	NA	NA
Malignant	TKO_vs_DKO	Phgr1	4.33687	-2.65164	3.9127	0.0479225	0.381533	0.00142925	0	0.00142925	5.73051	0	0	0	0	0.262214	0	0.057299	NA	NA	NA
Malignant	TKO_vs_DKO	Atp6v1e2	4.33687	-2.65164	3.9127	0.0479225	0.381533	0.00142925	0	0.00142925	5.73051	0	0	0	0	0.262214	0	0.057299	NA	NA	NA
Malignant	TKO_vs_DKO	Vil1	4.46242	-2.67411	3.76692	0.0522759	0.399593	0.00107194	0	0.00107194	5.72561	0	0	0	0.256479	0.161363	0.128285	0	NA	NA	NA
Malignant	TKO_vs_DKO	Mki67	1.97745	6.3206	7.8209	0.00516455	0.13197	0.395903	0.130231	0.265672	5.72383	9.65889	30.321	49.1399	166.199	119.65	49.2615	132.189	NA	NA	NA
Malignant	TKO_vs_DKO	D830026I12Rik	4.36851	-1.05076	3.8098	0.0509534	0.394489	0.0120295	0.000391083	0.0116385	5.71346	0.0411017	0	0	0	1.4926	0	0.534791	NA	NA	NA
Malignant	TKO_vs_DKO	Hp	3.5747	6.69904	5.0051	0.0252728	0.288266	0.035374	0.0527962	-0.0174223	5.71177	7.19279	33.0774	4.59297	579.643	6.35365	93.7764	0.725787	NA	NA	NA
Malignant	TKO_vs_DKO	Ckmt2	4.11697	-0.820758	4.15964	0.0413982	0.360041	0.00083373	0	0.00083373	5.69859	0.0822033	0	0	0.769438	0.0605109	2.43742	0.0954983	NA	NA	NA
Malignant	TKO_vs_DKO	Tmprss11f	4.46578	-2.5645	3.73079	0.053418	0.402785	0.00202477	0	0.00202477	5.69338	0	0	0	0	0.0403406	0	0.324694	NA	NA	NA
Malignant	TKO_vs_DKO	Gm609	4.34998	-1.33065	3.85124	0.0497093	0.388724	0.0026203	0	0.0026203	5.68533	0	0	0.0493868	2.05183	0.0806813	0	0.401093	NA	NA	NA
Malignant	TKO_vs_DKO	Cks2	1.94337	7.59443	8.54082	0.0034727	0.108719	0.599809	0.411029	0.188781	5.68166	60.5427	96.4758	65.3388	254.171	168.543	126.361	578.491	NA	NA	NA
Malignant	TKO_vs_DKO	Spc25	2.174	4.88575	7.58683	0.00587961	0.14132	0.265484	0.0973797	0.168104	5.66465	3.69915	2.75645	20.1004	53.0912	40.4616	18.8579	63.8884	NA	NA	NA
Malignant	TKO_vs_DKO	5330416C01Rik	3.9416	-0.217089	4.25587	0.039115	0.349013	0.0163173	0.00117325	0.015144	5.63244	0	0	0.14816	1.2824	0.121022	0.128285	3.05595	NA	NA	NA
Malignant	TKO_vs_DKO	Gm38944	4.05807	-2.82006	4.16854	0.0411812	0.358617	0.00142925	0	0.00142925	5.62968	0	0	0	0	0.121022	0	0.114598	NA	NA	NA
Malignant	TKO_vs_DKO	Hist2h2ac	2.76661	3.24808	6.37348	0.0115838	0.20421	0.0703907	0.0207274	0.0496632	5.62259	0.534322	2.75645	3.45708	37.9589	9.21783	3.59198	7.16238	NA	NA	NA
Malignant	TKO_vs_DKO	Apol9a	2.37585	5.95737	5.46934	0.0193529	0.260762	0.559314	0.182245	0.377069	5.60527	2.4661	13.7823	37.4846	12.0545	195.652	62.4748	106.633	NA	NA	NA
Malignant	TKO_vs_DKO	2900057B20Rik	3.33386	-0.757969	5.25505	0.0218832	0.272202	0.0119104	0	0.0119104	5.59975	0.0411017	0	0.0987736	0	1.27073	0.641425	0.802186	NA	NA	NA
Malignant	TKO_vs_DKO	Alkal1	5.16871	-0.745391	3.00763	0.0828736	0.492237	0.00131015	0	0.00131015	5.59772	0	0	0.0493868	4.10367	0	0	0.190997	NA	NA	NA
Malignant	TKO_vs_DKO	Dll1	3.24891	2.69784	4.704	0.0300925	0.311443	0.137089	0.00625733	0.130832	5.5901	0.287712	5.5129	0.444481	3.07775	25.3944	0.641425	8.63305	NA	NA	NA
Malignant	TKO_vs_DKO	Pnpla1os	4.20028	-2.75558	3.93829	0.0471986	0.379464	0.000952835	0	0.000952835	5.57518	0	0	0	0	0.121022	0.25657	0.0190997	NA	NA	NA
Malignant	TKO_vs_DKO	Tnnt1	2.86691	4.23411	5.48288	0.0192036	0.260762	0.192592	0.0598357	0.132756	5.57473	7.23389	2.75645	1.43222	1.02592	73.7628	6.41425	34.7232	NA	NA	NA
Malignant	TKO_vs_DKO	Pparg	3.40445	2.65144	5.08123	0.0241862	0.282937	0.0210815	0.00821275	0.0128687	5.57389	0.164407	2.75645	1.1359	30.7775	1.16988	6.41425	0.897684	NA	NA	NA
Malignant	TKO_vs_DKO	Fdps	1.9272	6.93131	7.68613	0.00556467	0.136341	0.664364	0.382871	0.281493	5.56808	20.8796	49.6161	70.0799	90.0242	109.303	164.461	346.563	NA	NA	NA
Malignant	TKO_vs_DKO	1500009C09Rik	4.13026	-2.77339	4.0177	0.0450252	0.370798	0.00107194	0	0.00107194	5.56754	0	0	0	0	0.181533	0	0.0763987	NA	NA	NA
Malignant	TKO_vs_DKO	Gm32939	4.05524	-2.81817	4.10276	0.0428134	0.364364	0.00142925	0	0.00142925	5.55721	0	0	0	0	0.141192	0	0.0954983	NA	NA	NA
Malignant	TKO_vs_DKO	Adrb3	4.64995	-2.44006	3.42122	0.0643632	0.440299	0.00250119	0	0.00250119	5.55363	0	0	0	0	0.423577	0	0.0190997	NA	NA	NA
Malignant	TKO_vs_DKO	Yap1	2.70773	6.87936	6.71332	0.00956953	0.181848	0.257504	0.382479	-0.124976	5.55259	29.7987	22.0516	32.0027	471.409	21.4007	224.371	20.1119	NA	NA	NA
Malignant	TKO_vs_DKO	Slc44a4	3.81164	-1.0971	4.42891	0.035335	0.335325	0.0027394	0.000391083	0.00234832	5.54671	0.0411017	0	0.0493868	2.56479	0.141192	0.25657	0.152797	NA	NA	NA
Malignant	TKO_vs_DKO	Zbtb18	2.31781	3.80955	6.75397	0.00935392	0.179436	0.242258	0.0633555	0.178903	5.54421	4.19237	5.5129	3.45708	7.18142	45.7059	6.0294	22.9769	NA	NA	NA
Malignant	TKO_vs_DKO	Cpne4	4.0425	2.26078	3.57781	0.0585561	0.423581	0.114459	0.00508408	0.109375	5.527	0.164407	0	0.839576	0	1.81533	0	27.1597	NA	NA	NA
Malignant	TKO_vs_DKO	Il33	3.2717	5.93958	3.28262	0.0700173	0.45852	0.490472	0.0277669	0.462705	5.5263	0.0411017	24.8081	7.40802	1.79536	137.683	0.51314	253.491	NA	NA	NA
Malignant	TKO_vs_DKO	1190001M18Rik	2.9859	-1.51693	5.98109	0.0144601	0.228985	0.00512149	0	0.00512149	5.52167	0.0411017	0	0.0493868	0.256479	0.322725	0.51314	0.439292	NA	NA	NA
Malignant	TKO_vs_DKO	Gm10851	3.93523	-2.86026	4.21639	0.0400352	0.353334	0.00107194	0	0.00107194	5.50562	0	0	0	0	0.0605109	0.128285	0.0954983	NA	NA	NA
Malignant	TKO_vs_DKO	Rpp25	3.75461	-1.51595	4.44861	0.0349297	0.334804	0.00655074	0	0.00655074	5.50557	0	0	0.0493868	0.256479	0.726131	0	0.420193	NA	NA	NA
Malignant	TKO_vs_DKO	Gm32027	4.43052	-2.78086	3.60815	0.0574972	0.419931	0	0	0	5.49541	0	0	0	0.769438	0	0	0.0190997	NA	NA	NA
Malignant	TKO_vs_DKO	Gm48730	5.36936	-1.94803	2.77336	0.0958445	0.518708	0.00488328	0	0.00488328	5.49504	0	0	0	0	0.826983	0	0	NA	NA	NA
Malignant	TKO_vs_DKO	Aqp7	4.50281	-0.513953	3.5161	0.0607752	0.428856	0.00142925	0.000782167	0.000647085	5.48019	0	0	0.0987736	4.61663	0.0605109	0.25657	0.0190997	NA	NA	NA
Malignant	TKO_vs_DKO	Ube2c	2.03051	7.02372	7.30631	0.00687128	0.15332	0.406027	0.159562	0.246465	5.47438	11.0563	44.1032	85.291	161.582	121.244	145.86	338.16	NA	NA	NA
Malignant	TKO_vs_DKO	Larp1b	1.86235	5.15088	7.9432	0.00482683	0.12786	0.432587	0.16621	0.266377	5.46295	7.4394	19.2952	17.1866	37.1895	92.5414	32.1996	40.2812	NA	NA	NA
Malignant	TKO_vs_DKO	Pclaf	2.24727	6.7292	5.84553	0.0156167	0.236754	0.484159	0.138835	0.345325	5.46133	5.0555	11.0258	82.3278	146.963	153.012	61.3203	278.32	NA	NA	NA
Malignant	TKO_vs_DKO	Gm5833	4.91981	-2.55328	3.11309	0.0776653	0.479643	0	0	0	5.45987	0	0	0	0	0	0.641425	0.0381993	NA	NA	NA
Malignant	TKO_vs_DKO	Hist1h3f	2.51045	3.73589	6.64876	0.00992248	0.185936	0.127323	0.0418459	0.0854766	5.45928	0.49322	0	8.19821	31.547	16.6808	13.4699	19.2907	NA	NA	NA
Malignant	TKO_vs_DKO	Pebp4	4.59527	-2.47234	3.39478	0.0654031	0.443872	0.00238209	0	0.00238209	5.45561	0	0	0	0	0.403406	0	0.0190997	NA	NA	NA
Malignant	TKO_vs_DKO	Ccdc194	3.80012	3.59066	4.36226	0.0367436	0.341109	0.0188185	0.0183809	0.00043757	5.45487	0.24661	0	3.25953	63.0939	0.605109	14.7528	0.0381993	NA	NA	NA
Malignant	TKO_vs_DKO	Alox5	3.85139	3.14436	3.4151	0.0646024	0.440788	0.196522	0.00782167	0.1887	5.44686	0	2.75645	1.08651	0	21.5217	0.25657	32.9278	NA	NA	NA
Malignant	TKO_vs_DKO	Neil3	2.4531	3.2435	6.64991	0.0099161	0.185936	0.135183	0.0273758	0.107808	5.44507	0.49322	2.75645	4.54359	19.2359	16.5195	5.25969	14.9359	NA	NA	NA
Malignant	TKO_vs_DKO	Misp	4.19064	-2.73022	3.82525	0.0504857	0.392822	0.00166746	0	0.00166746	5.44362	0	0	0	0	0.221873	0	0.057299	NA	NA	NA
Malignant	TKO_vs_DKO	E330034G19Rik	4.16618	-2.74444	3.85189	0.0496901	0.388723	0.000952835	0	0.000952835	5.43675	0	0	0	0	0.0605109	0	0.210096	NA	NA	NA
Malignant	TKO_vs_DKO	Gm16833	5.77344	-0.166487	2.48994	0.114576	0.555577	0.000714626	0	0.000714626	5.43615	0	0	0.0493868	6.41198	0	0	0	NA	NA	NA
Malignant	TKO_vs_DKO	Prc1	2.19727	5.92891	6.78516	0.0091919	0.178105	0.318723	0.111068	0.207656	5.4042	3.94576	11.0258	42.769	98.2316	83.4648	36.0481	146.896	NA	NA	NA
Malignant	TKO_vs_DKO	Fndc3c1	4.16696	-1.20989	3.77463	0.0520353	0.399194	0.00964745	0	0.00964745	5.40074	0.0411017	0	0	0	0.705961	0	1.03138	NA	NA	NA
Malignant	TKO_vs_DKO	Plek2	2.66244	1.28141	6.53731	0.0105635	0.192252	0.0356122	0.009386	0.0262262	5.39949	0.369915	0	0.790189	6.1555	2.07754	1.92428	3.99183	NA	NA	NA
Malignant	TKO_vs_DKO	Hist1h3c	2.61499	4.99564	5.9178	0.0149886	0.232623	0.192711	0.0621822	0.130529	5.39304	0.328813	2.75645	19.409	80.5345	41.6114	21.5519	53.269	NA	NA	NA
Malignant	TKO_vs_DKO	Pdgfb	2.84984	2.87674	5.73669	0.0166141	0.24418	0.0775369	0.0148612	0.0626758	5.38921	0.287712	2.75645	2.37057	19.4924	4.27611	1.66771	18.6222	NA	NA	NA
Malignant	TKO_vs_DKO	Gch1	2.35864	2.63963	6.99595	0.00816942	0.167039	0.118152	0.0242472	0.0939043	5.3868	1.23305	0	2.76566	4.10367	9.7826	5.90111	16.3875	NA	NA	NA
Malignant	TKO_vs_DKO	Scd3	4.0311	-2.82384	3.96539	0.0464449	0.37583	0.00107194	0	0.00107194	5.37947	0	0	0	0	0.0806813	0	0.152797	NA	NA	NA
Malignant	TKO_vs_DKO	Rnf151	3.51147	-1.81151	4.70412	0.0300905	0.311443	0.00357313	0	0.00357313	5.36205	0.0411017	0	0	0.512959	0.524428	0.128285	0.0954983	NA	NA	NA
Malignant	TKO_vs_DKO	Kif20b	1.93457	4.89929	8.76162	0.00307636	0.100743	0.205574	0.102855	0.102719	5.35875	8.13813	13.7823	12.89	67.4541	30.6387	20.0125	53.5746	NA	NA	NA
Malignant	TKO_vs_DKO	Rbakdn	4.54257	-2.76717	3.36507	0.0665927	0.446703	0.000357313	0	0.000357313	5.34657	0	0	0	0.512959	0.0403406	0.128285	0	NA	NA	NA
Malignant	TKO_vs_DKO	Gpr37	3.56902	-1.05709	4.55076	0.0329041	0.32373	0.00988566	0	0.00988566	5.34428	0.0822033	0	0	0	0.927834	0.25657	0.859485	NA	NA	NA
Malignant	TKO_vs_DKO	Ackr3	2.26927	5.41751	7.34022	0.00674286	0.151288	0.240591	0.15878	0.0818109	5.33002	16.1941	11.0258	12.001	173.124	35.3989	27.5813	21.2006	NA	NA	NA
Malignant	TKO_vs_DKO	Adad1	4.27641	-2.67013	3.62685	0.0568544	0.417768	0.000714626	0	0.000714626	5.32895	0	0	0	0	0.0403406	0	0.267395	NA	NA	NA
Malignant	TKO_vs_DKO	Uchl1	2.48706	5.51126	6.09117	0.0135859	0.221209	0.211768	0.0660931	0.145674	5.31952	4.72669	22.0516	12.7418	188.256	10.0448	20.0125	59.7056	NA	NA	NA
Malignant	TKO_vs_DKO	Gm2694	3.15794	0.140435	5.26835	0.0217166	0.271433	0.0139352	0.0023465	0.0115887	5.31318	0.287712	0	0.0493868	0.769438	2.09771	2.82227	0.381993	NA	NA	NA
Malignant	TKO_vs_DKO	Gm17019	5.71483	-2.11623	2.44665	0.117776	0.558995	0	0	0	5.30874	0	0	0	0	0	1.15457	0	NA	NA	NA
Malignant	TKO_vs_DKO	Speer4d	5.71483	-2.11623	2.44665	0.117776	0.558995	0	0	0	5.30874	0	0	0	0	0	1.15457	0	NA	NA	NA
Malignant	TKO_vs_DKO	Rnd1	2.44187	2.15612	6.74412	0.00940572	0.180088	0.0889709	0.0199452	0.0690257	5.29031	1.56186	0	1.03712	4.87311	7.72523	2.30913	10.734	NA	NA	NA
Malignant	TKO_vs_DKO	Camkv	3.9533	-2.86471	3.97264	0.0462453	0.374949	0.00131015	0	0.00131015	5.2843	0	0	0	0	0.100852	0	0.114598	NA	NA	NA
Malignant	TKO_vs_DKO	Dsc2	3.9533	-2.86471	3.97264	0.0462453	0.374949	0.00131015	0	0.00131015	5.2843	0	0	0	0	0.100852	0	0.114598	NA	NA	NA
Malignant	TKO_vs_DKO	Sel1l3	3.04085	1.44788	5.42011	0.0199061	0.263824	0.0301334	0.00860383	0.0215296	5.28389	0.945338	0	0.0987736	9.48973	3.54998	0.76971	2.65485	NA	NA	NA
Malignant	TKO_vs_DKO	Mroh3	4.27598	-2.7759	3.58397	0.0583397	0.423185	0.000476417	0	0.000476417	5.27922	0	0	0	0.512959	0.0806813	0	0.0190997	NA	NA	NA
Malignant	TKO_vs_DKO	4921525O09Rik	3.95611	-2.86276	3.96394	0.0464847	0.376003	0.00131015	0	0.00131015	5.27917	0	0	0	0	0.121022	0	0.0954983	NA	NA	NA
Malignant	TKO_vs_DKO	Aldh3b3	4.10989	-2.77156	3.76942	0.0521977	0.399538	0.00119104	0	0.00119104	5.27658	0	0	0	0	0.201703	0	0.057299	NA	NA	NA
Malignant	TKO_vs_DKO	Gm49024	4.08769	-2.78437	3.79488	0.0514095	0.396353	0.00119104	0	0.00119104	5.27513	0	0	0	0	0.0605109	0	0.190997	NA	NA	NA
Malignant	TKO_vs_DKO	Gm3693	3.94766	-2.8542	3.97383	0.0462124	0.374949	0.000714626	0	0.000714626	5.27484	0	0	0	0	0.121022	0.128285	0.0381993	NA	NA	NA
Malignant	TKO_vs_DKO	Asf1b	1.99052	4.94858	7.90842	0.00492052	0.12908	0.313721	0.165819	0.147901	5.27357	15.5775	5.5129	10.6182	42.3191	77.5347	13.5982	47.0234	NA	NA	NA
Malignant	TKO_vs_DKO	Hist1h2ah	3.21426	-1.95092	5.14032	0.0233763	0.277797	0.00309671	0.000391083	0.00270563	5.25736	0	0	0.0493868	0.512959	0.181533	0.128285	0.305595	NA	NA	NA
Malignant	TKO_vs_DKO	Tph2	3.69698	-0.470112	4.21961	0.0399594	0.352835	0.0167937	0	0.0167937	5.25661	0.0822033	0	0.0493868	0	0.181533	0.51314	2.75035	NA	NA	NA
Malignant	TKO_vs_DKO	Mecomos	3.61758	-1.60567	4.39854	0.0359698	0.337444	0.00619343	0.000391083	0.00580234	5.25432	0	0	0.0493868	0	0.342895	0.128285	0.725787	NA	NA	NA
Malignant	TKO_vs_DKO	Alkbh8	2.52192	5.96565	6.96014	0.00833456	0.169013	0.208194	0.241689	-0.0334951	5.24924	15.7419	16.5387	17.8286	222.624	18.2945	130.209	13.5608	NA	NA	NA
Malignant	TKO_vs_DKO	Tmem270	4.47859	-2.53965	3.33574	0.0677898	0.45159	0.00214388	0	0.00214388	5.24596	0	0	0	0	0.363066	0	0.0190997	NA	NA	NA
Malignant	TKO_vs_DKO	Gm36757	4.25225	-2.7822	3.57379	0.0586983	0.424111	0	0	0	5.23612	0	0	0	0.512959	0.0201703	0	0.0763987	NA	NA	NA
Malignant	TKO_vs_DKO	Gm2447	4.2415	-2.68856	3.57008	0.0588294	0.424657	0.00154836	0	0.00154836	5.22684	0	0	0	0	0.262214	0	0.0381993	NA	NA	NA
Malignant	TKO_vs_DKO	Nckap5los	4.2415	-2.68856	3.57008	0.0588294	0.424657	0.00154836	0	0.00154836	5.22684	0	0	0	0	0.262214	0	0.0381993	NA	NA	NA
Malignant	TKO_vs_DKO	Dhx34	2.55381	4.62175	4.77183	0.0289291	0.305531	0.405193	0.075088	0.330105	5.22659	3.28813	11.0258	6.22274	1.79536	97.463	5.64454	43.5281	NA	NA	NA
Malignant	TKO_vs_DKO	Reep1	2.70574	3.01946	5.54672	0.0185153	0.255603	0.14757	0.0340242	0.113546	5.21987	4.27457	0	0.14816	15.3888	15.6522	2.95056	14.955	NA	NA	NA
Malignant	TKO_vs_DKO	Timd4	4.27991	-2.78833	3.52311	0.0605187	0.428157	0.000357313	0	0.000357313	5.21527	0	0	0	0	0	0.51314	0	NA	NA	NA
Malignant	TKO_vs_DKO	Anp32e	1.83863	7.11062	7.21696	0.00722178	0.156986	0.737375	0.412984	0.324391	5.21435	26.7572	79.9371	63.1657	114.39	301.909	84.9247	293.581	NA	NA	NA
Malignant	TKO_vs_DKO	Slitrk4	4.27991	-2.78833	3.52311	0.0605187	0.428157	0	0	0	5.21341	0	0	0	0	0	0.51314	0	NA	NA	NA
Malignant	TKO_vs_DKO	Tcirg1	1.75735	5.28049	8.36897	0.00381681	0.113428	0.481062	0.254595	0.226467	5.21225	20.8385	8.26936	17.0385	33.3423	92.9851	52.7252	42.917	NA	NA	NA
Malignant	TKO_vs_DKO	Col22a1	3.88988	5.78829	3.98499	0.0459075	0.374178	0.0283468	0.061009	-0.0326622	5.21067	3.37034	0	14.1246	267.508	0.121022	98.2664	0.133698	NA	NA	NA
Malignant	TKO_vs_DKO	Gm47990	4.93297	-2.73179	2.91151	0.0879498	0.503469	0	0	0	5.20806	0	0	0	0.769438	0	0	0.0381993	NA	NA	NA
Malignant	TKO_vs_DKO	Gria4	4.22903	0.233356	3.44728	0.063356	0.43776	0.0276322	0	0.0276322	5.2073	0.164407	0	0	0.512959	5.04258	0.76971	0	NA	NA	NA
Malignant	TKO_vs_DKO	9530020I12Rik	4.20616	-2.70756	3.58396	0.0583401	0.423185	0.00142925	0	0.00142925	5.19796	0	0	0	0	0.0403406	0	0.248296	NA	NA	NA
Malignant	TKO_vs_DKO	Dnd1	2.83113	-0.592328	5.88869	0.0152384	0.234878	0.0115531	0.00195542	0.0095977	5.19371	0.0411017	0	0.197547	0.769438	0.927834	0.76971	0.878585	NA	NA	NA
Malignant	TKO_vs_DKO	Gm36211	3.45068	-1.84265	4.61337	0.0317237	0.319574	0.00393044	0	0.00393044	5.19157	0.0411017	0	0	0.512959	0.383236	0	0.286495	NA	NA	NA
Malignant	TKO_vs_DKO	Hist1h1b	2.45102	7.09225	5.48427	0.0191884	0.260762	0.312411	0.0825186	0.229892	5.17576	3.00042	8.26936	101.095	94.6409	233.613	134.828	374.64	NA	NA	NA
Malignant	TKO_vs_DKO	2310039L15Rik	3.795	-0.292827	4.03396	0.044593	0.369715	0.00952835	0.00156433	0.00796401	5.16685	0.164407	0	0	3.33423	1.41192	0.128285	0.114598	NA	NA	NA
Malignant	TKO_vs_DKO	Gm44169	3.93775	-2.86666	3.85806	0.0495075	0.38833	0.00083373	0	0.00083373	5.14434	0	0	0	0	0.0806813	0	0.133698	NA	NA	NA
Malignant	TKO_vs_DKO	Rhox10	3.6738	-1.64481	4.1957	0.0405266	0.355126	0.00440686	0	0.00440686	5.13742	0.0411017	0	0	0.256479	0.746302	0	0.248296	NA	NA	NA
Malignant	TKO_vs_DKO	Ccnf	2.18259	3.45223	7.36538	0.00664915	0.150359	0.1303	0.0492765	0.0810236	5.13703	2.21949	0	6.17335	27.4433	13.1309	7.6971	16.5594	NA	NA	NA
Malignant	TKO_vs_DKO	Dtna	2.68914	4.45537	4.45166	0.0348674	0.334747	0.317056	0.0070395	0.310016	5.13479	0.24661	19.2952	0.888963	10.5157	64.0609	23.7327	33.4817	NA	NA	NA
Malignant	TKO_vs_DKO	1700092M07Rik	3.30228	-1.88684	4.80913	0.0283093	0.302531	0.00404955	0	0.00404955	5.13287	0	0	0.0493868	0	0.201703	0.384855	0.401093	NA	NA	NA
Malignant	TKO_vs_DKO	9630015K15Rik	4.41608	-2.57477	3.30253	0.0691735	0.456103	0.00178657	0	0.00178657	5.13208	0	0	0	0	0.342895	0	0.0190997	NA	NA	NA
Malignant	TKO_vs_DKO	Gm43066	3.98114	-0.904525	3.7766	0.0519743	0.398884	0.0027394	0.000391083	0.00234832	5.12463	0.0411017	0	0.0493868	1.53888	0.322725	1.41114	0	NA	NA	NA
Malignant	TKO_vs_DKO	Kif22	1.98637	3.86633	8.09325	0.00444305	0.121347	0.175798	0.079781	0.096017	5.12123	4.48008	2.75645	7.16109	29.2386	15.5311	10.6477	29.0888	NA	NA	NA
Malignant	TKO_vs_DKO	Dnajc9	1.7687	7.06987	8.14896	0.00430858	0.119403	0.756074	0.532655	0.223419	5.11897	62.4334	46.8597	58.6221	87.203	259.814	116.226	305.499	NA	NA	NA
Malignant	TKO_vs_DKO	Hist1h2ai	2.98059	0.631373	5.35722	0.0206367	0.267722	0.0220343	0.00430192	0.0177324	5.11244	0.0411017	0	0.543255	4.36015	1.43209	1.15457	2.10096	NA	NA	NA
Malignant	TKO_vs_DKO	E2f8	2.26385	3.25455	6.67941	0.00975332	0.184302	0.157099	0.0383262	0.118772	5.09295	0.698728	2.75645	5.13623	13.3369	15.4101	7.95368	18.7559	NA	NA	NA
Malignant	TKO_vs_DKO	Nav2	2.25946	4.41989	6.14526	0.0131765	0.218221	0.275607	0.0782167	0.197391	5.0868	5.13771	11.0258	5.48194	15.6452	86.3289	12.9568	10.543	NA	NA	NA
Malignant	TKO_vs_DKO	Ankdd1b	3.77088	-1.68834	4.01788	0.0450202	0.370798	0.00154836	0	0.00154836	5.08571	0	0	0.0493868	0.512959	0.0605109	1.02628	0.0954983	NA	NA	NA
Malignant	TKO_vs_DKO	2310043O21Rik	4.16503	-2.72846	3.52174	0.0605689	0.428157	0.00142925	0	0.00142925	5.07921	0	0	0	0	0.242044	0	0.0381993	NA	NA	NA
Malignant	TKO_vs_DKO	Gm2675	4.16503	-2.72846	3.52174	0.0605689	0.428157	0	0	0	5.07196	0	0	0	0	0.242044	0	0.0381993	NA	NA	NA
Malignant	TKO_vs_DKO	Sync	3.26748	2.58646	3.98125	0.0460093	0.374401	0.167937	0.009386	0.158551	5.06186	0.452118	2.75645	0.790189	0	21.0175	0.641425	13.7709	NA	NA	NA
Malignant	TKO_vs_DKO	BC055402	4.31232	-0.229868	3.3411	0.0675696	0.45146	0.00238209	0	0.00238209	5.05851	0.0822033	0	0.0493868	3.84719	0	1.79599	0.0190997	NA	NA	NA
Malignant	TKO_vs_DKO	Gm34552	4.09287	-1.17512	3.5368	0.0600211	0.427413	0.0109576	0.000391083	0.0105665	5.05308	0	0	0.0493868	0	0.62528	0	1.16508	NA	NA	NA
Malignant	TKO_vs_DKO	Folr1	2.79222	-0.131793	5.77331	0.0162713	0.241068	0.0109576	0	0.0109576	5.04883	0.24661	0	0.0987736	1.2824	1.93635	0.76971	0.821286	NA	NA	NA
Malignant	TKO_vs_DKO	Gm17634	3.99897	-1.34024	3.64802	0.056136	0.414325	0.00809909	0	0.00809909	5.04226	0.0411017	0	0	0	0.705961	0	0.821286	NA	NA	NA
Malignant	TKO_vs_DKO	Gm29771	4.25744	-2.82092	3.38882	0.0656399	0.444734	0	0	0	5.03584	0	0	0	0.512959	0	0.128285	0.0190997	NA	NA	NA
Malignant	TKO_vs_DKO	Ptprn2	4.00792	-1.33319	3.62452	0.0569341	0.417778	0.00929014	0	0.00929014	5.03471	0.0411017	0	0	0	0.927834	0	0.611189	NA	NA	NA
Malignant	TKO_vs_DKO	Gprc5a	2.45573	1.9348	6.48137	0.0109011	0.19671	0.0601477	0.0164255	0.0437222	5.03016	0.904236	0	1.28406	10.0027	5.08292	1.92428	5.34791	NA	NA	NA
Malignant	TKO_vs_DKO	Prss46	3.53537	1.51493	4.29413	0.0382442	0.347001	0.00857551	0.00586625	0.00270926	5.02473	0.0411017	0	0.790189	10.7721	0.121022	6.54254	0.55389	NA	NA	NA
Malignant	TKO_vs_DKO	Uhrf1	1.72982	4.9818	8.4201	0.00371095	0.111926	0.342782	0.147829	0.194953	5.02399	7.93262	13.7823	18.7176	47.9616	51.9386	28.4793	49.6018	NA	NA	NA
Malignant	TKO_vs_DKO	Mepe	4.63974	5.79136	2.95201	0.0857709	0.497801	0.0142925	0	0.0142925	5.01976	1.27415	11.0258	0.0493868	347.786	0	25.4004	0	NA	NA	NA
Malignant	TKO_vs_DKO	Pbld1	2.73662	4.63475	4.79689	0.0285111	0.304008	0.215936	0.0289402	0.186996	5.01866	1.02754	0	14.4703	5.12959	10.2667	24.759	113.299	NA	NA	NA
Malignant	TKO_vs_DKO	2610528A11Rik	3.38299	-1.88889	4.52898	0.0333254	0.326289	0.00393044	0.000391083	0.00353936	5.01513	0.0411017	0	0	0.512959	0.282384	0	0.343794	NA	NA	NA
Malignant	TKO_vs_DKO	BC049987	4.35038	-2.61097	3.26632	0.0707163	0.460596	0.00178657	0	0.00178657	5.01397	0	0	0	0	0.322725	0	0.0190997	NA	NA	NA
Malignant	TKO_vs_DKO	Iqub	4.04868	-2.81752	3.5946	0.0579674	0.421675	0.00083373	0	0.00083373	5.01165	0	0	0	0.256479	0.141192	0	0.0190997	NA	NA	NA
Malignant	TKO_vs_DKO	Gm15551	4.96906	0.470877	2.72802	0.0986013	0.524302	0.0027394	0.00117325	0.00156615	5.00728	0	0	0.14816	8.97678	0	0.51314	0	NA	NA	NA
Malignant	TKO_vs_DKO	Pbk	2.04917	4.90814	7.13865	0.007544	0.160542	0.25405	0.106375	0.147675	4.99142	6.00084	2.75645	20.298	42.5756	31.2438	20.0125	83.0454	NA	NA	NA
Malignant	TKO_vs_DKO	Rhbg	4.43496	-1.2831	3.14783	0.0760282	0.475312	0.00119104	0	0.00119104	4.96874	0	0	0.0493868	1.2824	0.0403406	1.28285	0	NA	NA	NA
Malignant	TKO_vs_DKO	Scn5a	3.6723	2.41345	3.44423	0.0634731	0.438269	0.143402	0.0136879	0.129714	4.96764	1.27415	0	0.197547	0	18.355	0	13.7709	NA	NA	NA
Malignant	TKO_vs_DKO	Casp4	2.32369	6.15244	6.73061	0.00947721	0.181114	0.295974	0.239734	0.0562402	4.96599	9.16567	19.2952	35.6079	135.421	54.7019	225.525	15.0887	NA	NA	NA
Malignant	TKO_vs_DKO	Hmga1b	2.90444	1.59268	5.00246	0.0253113	0.288266	0.0805145	0.00977708	0.0707374	4.96552	0.123305	0	1.1359	1.79536	8.57238	0.76971	5.9973	NA	NA	NA
Malignant	TKO_vs_DKO	Nes	2.45603	6.73001	4.02785	0.044755	0.370113	0.681634	0.184982	0.496652	4.95926	2.5483	30.321	56.054	82.0734	290.977	3.20713	273.717	NA	NA	NA
Malignant	TKO_vs_DKO	Npy	3.69519	4.73498	3.99324	0.0456832	0.373633	0.0156027	0.0312867	-0.015684	4.95368	8.83686	0	0.296321	169.533	0.826983	3.4637	0.763987	NA	NA	NA
Malignant	TKO_vs_DKO	Troap	2.38262	3.18526	6.26674	0.0123025	0.210463	0.118509	0.0301134	0.0883954	4.95309	0.945338	2.75645	4.09911	18.9795	9.84311	3.07884	21.468	NA	NA	NA
Malignant	TKO_vs_DKO	Fabp7	3.99053	4.14876	3.59987	0.0577841	0.421117	0.0101239	0.0109503	-0.000826464	4.94105	1.10974	5.5129	0.246934	115.159	0.201703	0.641425	0.057299	NA	NA	NA
Malignant	TKO_vs_DKO	Cdkn3	2.04493	4.60429	7.28893	0.00693806	0.15413	0.201167	0.0836918	0.117475	4.93311	3.00042	2.75645	17.6311	44.8839	23.2967	30.6601	44.273	NA	NA	NA
Malignant	TKO_vs_DKO	Herc3	2.35686	2.07462	6.67774	0.00976245	0.184303	0.0576465	0.0168166	0.0408299	4.9318	0.98644	2.75645	1.03712	10.5157	4.35679	4.36169	4.64122	NA	NA	NA
Malignant	TKO_vs_DKO	Gm29480	3.46836	-1.80338	4.297	0.0381797	0.347001	0.0026203	0	0.0026203	4.9316	0	0	0.0493868	0.769438	0.302555	0	0.286495	NA	NA	NA
Malignant	TKO_vs_DKO	Abcg8	4.05961	-0.998847	3.50375	0.0612299	0.430716	0.000952835	0	0.000952835	4.92915	0.0411017	0	0.0493868	3.33423	0.0605109	0.128285	0.0381993	NA	NA	NA
Malignant	TKO_vs_DKO	Gm20655	2.89816	-0.105642	5.3187	0.0210977	0.270344	0.0170319	0.00273758	0.0142943	4.92605	0.0411017	0	0.296321	1.2824	1.47243	0.51314	1.60437	NA	NA	NA
Malignant	TKO_vs_DKO	Mmel1	4.0833	-2.76974	3.46658	0.0626206	0.434757	0.00119104	0	0.00119104	4.91921	0	0	0	0	0.221873	0	0.0381993	NA	NA	NA
Malignant	TKO_vs_DKO	Nsmce3	2.52004	6.57254	5.90818	0.0150707	0.233041	0.349809	0.279233	0.070576	4.91519	19.2356	38.5903	20.3474	42.0626	19.0004	469.395	54.7587	NA	NA	NA
Malignant	TKO_vs_DKO	Mir133a-1hg	4.33318	-2.70974	3.19744	0.0737538	0.468496	0.000952835	0	0.000952835	4.91078	0	0	0	0	0.161363	0.25657	0	NA	NA	NA
Malignant	TKO_vs_DKO	Ildr2	2.81121	3.78095	5.45285	0.0195365	0.262387	0.0483564	0.028158	0.0201984	4.90184	4.19237	5.5129	0.543255	50.0135	4.63917	27.453	2.33016	NA	NA	NA
Malignant	TKO_vs_DKO	Gm15543	5.04508	-2.15617	2.58806	0.107672	0.542424	0.00369223	0	0.00369223	4.90115	0	0	0	0	0.64545	0	0	NA	NA	NA
Malignant	TKO_vs_DKO	Shb	2.13767	3.65666	6.24498	0.0124546	0.211456	0.263935	0.0602268	0.203708	4.90097	2.5483	5.5129	5.13623	7.95086	29.368	5.77283	29.1652	NA	NA	NA
Malignant	TKO_vs_DKO	Krt31	4.05173	-2.78621	3.47993	0.0621175	0.433033	0.00131015	0	0.00131015	4.89598	0	0	0	0	0.0403406	0	0.210096	NA	NA	NA
Malignant	TKO_vs_DKO	3425401B19Rik	3.15863	1.03955	4.7527	0.0292524	0.307862	0.0153645	0.00508408	0.0102804	4.89463	0.0411017	0	0.691415	7.69438	0.605109	3.07884	1.26058	NA	NA	NA
Malignant	TKO_vs_DKO	Gm29591	3.94794	-2.85219	3.60061	0.0577583	0.421117	0.00083373	0	0.00083373	4.89315	0	0	0	0	0.141192	0.128285	0.0190997	NA	NA	NA
Malignant	TKO_vs_DKO	Actn3	2.33382	4.05488	5.39884	0.0201501	0.266063	0.258814	0.0226828	0.236131	4.892	1.64407	0	10.9639	8.20734	57.8485	9.4931	23.5881	NA	NA	NA
Malignant	TKO_vs_DKO	Lncbate6	3.91071	-2.86861	3.64058	0.0563871	0.416027	0.00131015	0	0.00131015	4.89017	0	0	0	0	0.0605109	0	0.152797	NA	NA	NA
Malignant	TKO_vs_DKO	Ghsr	4.28109	-2.6483	3.22661	0.0724507	0.465063	0.00178657	0	0.00178657	4.88898	0	0	0	0	0.302555	0	0.0190997	NA	NA	NA
Malignant	TKO_vs_DKO	Olfr805	3.9279	-2.85888	3.61947	0.057107	0.418496	0.000952835	0	0.000952835	4.88826	0	0	0	0	0.161363	0	0.057299	NA	NA	NA
Malignant	TKO_vs_DKO	Gm43698	3.81368	-2.90222	3.75485	0.0526544	0.400008	0.000714626	0	0.000714626	4.87952	0	0	0	0	0.100852	0.128285	0.0381993	NA	NA	NA
Malignant	TKO_vs_DKO	Gm15232	3.8337	-2.91113	3.71781	0.0538349	0.405022	0.00107194	0	0.00107194	4.86994	0	0	0	0	0.0806813	0	0.114598	NA	NA	NA
Malignant	TKO_vs_DKO	Krtap16-1	3.84015	-2.9071	3.70406	0.0542802	0.407271	0.000714626	0	0.000714626	4.86263	0	0	0	0	0.121022	0	0.0763987	NA	NA	NA
Malignant	TKO_vs_DKO	Cwf19l2	2.45765	7.03425	6.46179	0.0110218	0.198275	0.347189	0.449746	-0.102557	4.86207	39.6631	27.5645	41.7319	530.656	44.5562	206.667	23.76	NA	NA	NA
Malignant	TKO_vs_DKO	Gml	3.79702	-2.9085	3.75785	0.0525601	0.399742	0.000595522	0	0.000595522	4.86059	0	0	0	0	0.0403406	0.128285	0.0954983	NA	NA	NA
Malignant	TKO_vs_DKO	Sgca	2.75655	2.5987	5.12223	0.0236213	0.279069	0.0929014	0.00977708	0.0831243	4.8568	0.369915	5.5129	1.08651	10.5157	19.0004	2.69399	2.52116	NA	NA	NA
Malignant	TKO_vs_DKO	Sall1	4.2119	0.439798	3.26298	0.0708602	0.460881	0.00416865	0.00156433	0.00260432	4.85459	0.0411017	0	0.197547	6.1555	0	2.69399	0.0190997	NA	NA	NA
Malignant	TKO_vs_DKO	Tuba1b	1.77791	9.00344	8.33616	0.00388637	0.114654	0.899	0.767697	0.131303	4.84828	127.662	256.35	261.701	749.689	663.26	331.745	1199.25	NA	NA	NA
Malignant	TKO_vs_DKO	Gm36607	3.8902	-1.66375	3.61531	0.0572501	0.41886	0.00214388	0	0.00214388	4.84286	0	0	0.0493868	1.53888	0.221873	0	0.152797	NA	NA	NA
Malignant	TKO_vs_DKO	Cdc6	1.9717	3.44943	7.52644	0.00608	0.143053	0.156384	0.0481032	0.108281	4.84261	2.05508	2.75645	6.32151	13.8499	16.6002	12.5719	19.348	NA	NA	NA
Malignant	TKO_vs_DKO	Fam189a2	3.20092	4.21621	4.63495	0.031327	0.317952	0.0435922	0.0379351	0.00565711	4.84168	0.287712	5.5129	4.69175	107.978	2.25908	3.59198	4.24013	NA	NA	NA
Malignant	TKO_vs_DKO	Angpt4	3.12961	3.36189	4.80385	0.0283962	0.303103	0.0204859	0.0344153	-0.0139294	4.84163	3.41144	0	1.1359	54.8866	1.45226	8.21025	0.649389	NA	NA	NA
Malignant	TKO_vs_DKO	Lyrm4	2.11722	4.67055	7.07566	0.00781379	0.164382	0.212244	0.128666	0.0835775	4.83413	9.57669	11.0258	6.17335	91.5631	17.4473	18.4731	22.0792	NA	NA	NA
Malignant	TKO_vs_DKO	Btn1a1	3.95734	-2.84915	3.53078	0.0602395	0.427914	0	0	0	4.82842	0	0	0	0	0.0806813	0.25657	0.0190997	NA	NA	NA
Malignant	TKO_vs_DKO	Gm4793	3.31842	-1.93118	4.41607	0.035602	0.336061	0.00321582	0	0.00321582	4.82228	0.0411017	0	0	0.256479	0.463917	0.25657	0.0763987	NA	NA	NA
Malignant	TKO_vs_DKO	4933433H22Rik	3.26095	0.804263	4.31239	0.0378357	0.345853	0.0426394	0.00351975	0.0391196	4.81881	0.0822033	0	0.444481	0.256479	7.22097	0.384855	1.56617	NA	NA	NA
Malignant	TKO_vs_DKO	Fam83g	2.89061	1.40722	4.99337	0.0254446	0.288972	0.0556217	0.0101682	0.0454536	4.81828	0.945338	0	0.14816	3.33423	9.01613	0.641425	2.13916	NA	NA	NA
Malignant	TKO_vs_DKO	Top2a	2.13766	7.06423	5.90781	0.0150739	0.233041	0.376251	0.141181	0.23507	4.80978	7.4394	16.5387	109.392	305.21	180.544	98.6512	214.833	NA	NA	NA
Malignant	TKO_vs_DKO	Vldlr	1.89439	5.66937	7.67874	0.00558752	0.136735	0.293354	0.168166	0.125188	4.80191	11.4674	33.0774	18.3225	140.038	60.6521	57.4717	33.7682	NA	NA	NA
Malignant	TKO_vs_DKO	Pepd	1.97748	4.66629	7.14166	0.00753135	0.160441	0.303716	0.160735	0.142981	4.79873	6.00084	2.75645	16.6434	15.1323	30.5782	64.784	37.7791	NA	NA	NA
Malignant	TKO_vs_DKO	Cdh3	3.4809	1.23567	3.86607	0.0492717	0.387247	0.0590758	0.00508408	0.0539917	4.79664	0.24661	0	0.395095	0	0.242044	1.53942	11.4789	NA	NA	NA
Malignant	TKO_vs_DKO	Lrrc2	3.7727	0.83132	3.70686	0.0541891	0.40678	0.00428776	0.00156433	0.00272342	4.78958	0.0411017	0	0.395095	10.0027	0.161363	1.41114	0.0381993	NA	NA	NA
Malignant	TKO_vs_DKO	Jph2	2.85694	3.29244	4.36515	0.0366813	0.341109	0.182349	0.0160344	0.166314	4.7834	0.0822033	5.5129	2.41995	15.9017	26.4836	0.641425	15.5662	NA	NA	NA
Malignant	TKO_vs_DKO	Syndig1l	4.96283	-2.20764	2.56089	0.109537	0.545208	0.00333492	0	0.00333492	4.78239	0	0	0	0	0.605109	0	0	NA	NA	NA
Malignant	TKO_vs_DKO	Ezh2	1.70229	6.26393	7.97198	0.00475069	0.126838	0.575989	0.367227	0.208761	4.78045	26.0996	24.8081	47.5595	97.9751	109.343	53.7514	174.781	NA	NA	NA
Malignant	TKO_vs_DKO	Lmod2	2.27271	1.9082	6.83216	0.00895312	0.175745	0.0264412	0.00195542	0.0244857	4.76854	1.15085	0	1.23467	4.61663	6.19229	7.31225	3.32334	NA	NA	NA
Malignant	TKO_vs_DKO	Slc40a1	2.95887	3.21774	4.87798	0.0272014	0.296587	0.049071	0.0219007	0.0271703	4.75768	0.328813	2.75645	2.96321	47.4487	3.22725	1.66771	5.32881	NA	NA	NA
Malignant	TKO_vs_DKO	4930412F09Rik	4.20776	-2.68685	3.18277	0.0744185	0.4702	0.00107194	0	0.00107194	4.75279	0	0	0	0	0.282384	0	0.0190997	NA	NA	NA
Malignant	TKO_vs_DKO	Gm47096	3.9954	-2.81253	3.40288	0.0650826	0.442439	0.00119104	0	0.00119104	4.74633	0	0	0	0	0.201703	0	0.0381993	NA	NA	NA
Malignant	TKO_vs_DKO	Mb	2.61678	3.70348	5.80328	0.0159963	0.238214	0.0158409	0.0070395	0.00880138	4.74104	2.09618	2.75645	4.54359	15.9017	3.04572	55.804	4.35472	NA	NA	NA
Malignant	TKO_vs_DKO	Hoxa7	2.64842	4.8391	3.89838	0.0483327	0.383008	0.392806	0.032851	0.359955	4.73901	0	19.2952	4.74113	40.2673	76.4253	23.861	33.9019	NA	NA	NA
Malignant	TKO_vs_DKO	Gm14902	3.23906	-0.525572	4.38657	0.0362231	0.339041	0.011434	0	0.011434	4.7209	0	0	0.197547	1.79536	1.33124	0.25657	0.439292	NA	NA	NA
Malignant	TKO_vs_DKO	Aunip	2.56443	3.1085	5.12122	0.0236349	0.279069	0.156622	0.0254204	0.131202	4.71814	0.164407	2.75645	3.90156	5.12959	12.909	5.64454	26.9305	NA	NA	NA
Malignant	TKO_vs_DKO	Chst5	3.45017	0.426761	4.04428	0.0443214	0.369277	0.0134588	0.00312867	0.0103301	4.71765	0.369915	0	0	5.12959	2.15822	0.76971	0.152797	NA	NA	NA
Malignant	TKO_vs_DKO	Cdc20	2.02157	5.90093	6.80712	0.00907953	0.177366	0.300977	0.15878	0.142197	4.71488	8.09703	13.7823	41.238	98.2316	79.8543	26.6833	146.514	NA	NA	NA
Malignant	TKO_vs_DKO	Amdhd1	2.94696	-1.08543	4.95135	0.0260703	0.291367	0.00929014	0	0.00929014	4.71092	0.0411017	0	0.0987736	0.256479	0.988345	0.25657	0.55389	NA	NA	NA
Malignant	TKO_vs_DKO	Serinc4	2.95463	-1.53895	4.94595	0.0261518	0.291765	0.00464507	0.000391083	0.00425399	4.69558	0.0411017	0	0.0493868	0.256479	0.564769	0.51314	0.171897	NA	NA	NA
Malignant	TKO_vs_DKO	Gm47922	3.91807	-2.86535	3.43551	0.0638087	0.439329	0.000714626	0	0.000714626	4.68591	0	0	0	0.256479	0.121022	0	0.0190997	NA	NA	NA
Malignant	TKO_vs_DKO	Ankrd9	2.16359	3.9358	6.18138	0.0129101	0.215574	0.242616	0.0977708	0.144845	4.67917	5.26101	0	7.30925	10.7721	45.6656	6.15768	27.4844	NA	NA	NA
Malignant	TKO_vs_DKO	2310002L09Rik	4.41649	-1.33964	2.92078	0.0874454	0.502048	0.000595522	0	0.000595522	4.67659	0	0	0.0493868	1.53888	0.0201703	1.02628	0	NA	NA	NA
Malignant	TKO_vs_DKO	Spta1	3.06763	-1.11473	4.68569	0.0304149	0.312738	0.00607432	0.00117325	0.00490107	4.67614	0.123305	0	0	1.02592	0.242044	0.384855	0.744887	NA	NA	NA
Malignant	TKO_vs_DKO	Bves	2.92073	3.9137	3.4745	0.0623214	0.433423	0.350881	0.023465	0.327416	4.67322	1.76737	8.26936	1.03712	0.256479	38.5455	0.384855	52.3713	NA	NA	NA
Malignant	TKO_vs_DKO	Gad1	4.21285	-2.76731	3.10474	0.0780645	0.480058	0.000595522	0	0.000595522	4.66871	0	0	0	0	0	0.25657	0.133698	NA	NA	NA
Malignant	TKO_vs_DKO	Tuba1c	1.62261	6.94925	8.47836	0.00359396	0.109963	0.618747	0.444271	0.174476	4.6584	45.0063	57.8855	66.2277	146.963	154.646	113.019	278.263	NA	NA	NA
Malignant	TKO_vs_DKO	Epb42	4.09725	-2.85767	3.20052	0.0736148	0.468173	0.000119104	0	0.000119104	4.64288	0	0	0	0.256479	0.0201703	0.25657	0	NA	NA	NA
Malignant	TKO_vs_DKO	Tes	2.41516	4.94966	4.43756	0.0351564	0.334804	0.392806	0.0711772	0.321629	4.64107	8.59025	19.2952	0.987736	11.0286	32.8776	8.46682	132.456	NA	NA	NA
Malignant	TKO_vs_DKO	Wdr76	1.88986	3.31659	7.6407	0.00570659	0.138643	0.155312	0.061009	0.0943031	4.63998	2.63051	2.75645	5.28439	15.1323	14.805	11.0325	15.3752	NA	NA	NA
Malignant	TKO_vs_DKO	2010003K11Rik	4.14491	-1.2186	3.10826	0.0778962	0.479796	0.00952835	0	0.00952835	4.63834	0.0411017	0	0	0	1.57328	0	0.152797	NA	NA	NA
Malignant	TKO_vs_DKO	Inpp5j	4.30818	-2.72565	2.98301	0.0841427	0.493445	0.00131015	0	0.00131015	4.63729	0	0	0	0.256479	0.201703	0	0	NA	NA	NA
Malignant	TKO_vs_DKO	Jpt1	2.1592	7.92636	5.73421	0.0166375	0.244347	0.743568	0.536566	0.207002	4.63613	38.6767	88.2065	117.738	106.439	155.453	136.239	1056.14	NA	NA	NA
Malignant	TKO_vs_DKO	Vipr1	3.83337	-0.19562	3.47569	0.0622767	0.433422	0.00357313	0.00156433	0.0020088	4.63109	0	0	0.197547	5.12959	0.141192	0.51314	0.0954983	NA	NA	NA
Malignant	TKO_vs_DKO	Hist1h4d	2.35592	5.88111	5.39934	0.0201444	0.266063	0.300977	0.146265	0.154712	4.61339	3.04152	0	46.3742	140.038	66.8444	47.3372	104.418	NA	NA	NA
Malignant	TKO_vs_DKO	Rragd	2.61338	2.00868	5.14401	0.0233267	0.277658	0.0963554	0.0160344	0.080321	4.60801	0.287712	0	1.82731	3.07775	9.07664	1.28285	9.62623	NA	NA	NA
Malignant	TKO_vs_DKO	Rdh5	2.28853	3.80467	5.44315	0.0196452	0.262608	0.233683	0.0539695	0.179713	4.60788	3.57584	8.26936	2.76566	9.48973	27.6333	2.5657	41.1407	NA	NA	NA
Malignant	TKO_vs_DKO	Macc1	3.76619	2.39791	3.0656	0.0799657	0.486432	0.124107	0.0101682	0.113939	4.60265	0	0	1.38283	0	1.37158	0.384855	30.082	NA	NA	NA
Malignant	TKO_vs_DKO	A930018P22Rik	3.04566	-2.08577	4.63529	0.0313208	0.317952	0.00238209	0	0.00238209	4.59209	0.0411017	0	0	0.256479	0.221873	0.384855	0.114598	NA	NA	NA
Malignant	TKO_vs_DKO	Ica1l	3.28637	0.193785	4.1105	0.0426178	0.3641	0.0215579	0.00273758	0.0188203	4.58844	0.0822033	0	0.246934	2.05183	3.89287	0.128285	0.210096	NA	NA	NA
Malignant	TKO_vs_DKO	Nos2	3.25177	-0.0617851	4.19333	0.0405833	0.355126	0.0128633	0.0023465	0.0105168	4.57293	0.164407	0	0.0987736	0	0.342895	1.66771	2.90315	NA	NA	NA
Malignant	TKO_vs_DKO	Gm11789	4.40175	-2.82328	2.84672	0.0915608	0.512022	0.000476417	0	0.000476417	4.57247	0	0	0	0.512959	0.0806813	0	0	NA	NA	NA
Malignant	TKO_vs_DKO	Pold2	1.63369	4.98156	8.24085	0.0040958	0.117306	0.380657	0.208447	0.17221	4.57243	10.9741	8.26936	20.94	34.8812	40.8045	49.1332	52.6196	NA	NA	NA
Malignant	TKO_vs_DKO	Gm49999	3.82039	-2.90014	3.43382	0.0638743	0.439329	0.000714626	0	0.000714626	4.56738	0	0	0	0	0.121022	0.128285	0.0190997	NA	NA	NA
Malignant	TKO_vs_DKO	Gm41290	4.14095	0.369352	2.96551	0.0850575	0.495945	0.0318009	0.00156433	0.0302365	4.56602	0	0	0.197547	0	5.88973	0	0.897684	NA	NA	NA
Malignant	TKO_vs_DKO	Gm38033	3.90015	-2.85694	3.32828	0.0680978	0.452151	0.00107194	0	0.00107194	4.55584	0	0	0	0	0.181533	0	0.0381993	NA	NA	NA
Malignant	TKO_vs_DKO	Olfr1507	3.90015	-2.85694	3.32828	0.0680978	0.452151	0.000952835	0	0.000952835	4.5553	0	0	0	0	0.181533	0	0.0381993	NA	NA	NA
Malignant	TKO_vs_DKO	C1ql4	3.90015	-2.85694	3.32828	0.0680978	0.452151	0.000952835	0	0.000952835	4.5553	0	0	0	0	0.181533	0	0.0381993	NA	NA	NA
Malignant	TKO_vs_DKO	Gm21917	3.90015	-2.85694	3.32828	0.0680978	0.452151	0.000952835	0	0.000952835	4.5553	0	0	0	0	0.181533	0	0.0381993	NA	NA	NA
Malignant	TKO_vs_DKO	Tubb6	1.90755	6.66368	5.71331	0.0168368	0.245713	0.662458	0.317951	0.344508	4.54915	14.0157	24.8081	77.1916	71.3012	194.886	55.9323	267.281	NA	NA	NA
Malignant	TKO_vs_DKO	Hist1h2bb	2.60486	3.29316	5.16797	0.0230071	0.27633	0.0969509	0.0316777	0.0652732	4.54566	0.164407	0	5.77826	29.4951	7.40251	7.18396	15.5089	NA	NA	NA
Malignant	TKO_vs_DKO	B230317F23Rik	2.68167	-0.313311	5.30679	0.0212424	0.270344	0.0145307	0.0023465	0.0121842	4.54055	0.0822033	0	0.246934	1.02592	1.6338	0.76971	0.706688	NA	NA	NA
Malignant	TKO_vs_DKO	Gm29590	3.71587	-2.95738	3.53415	0.0601172	0.427495	0.000595522	0	0.000595522	4.53979	0	0	0	0	0.0806813	0	0.0954983	NA	NA	NA
Malignant	TKO_vs_DKO	Gm37915	3.71934	-2.9553	3.52772	0.0603508	0.427954	0.000595522	0	0.000595522	4.53776	0	0	0	0	0.100852	0	0.0763987	NA	NA	NA
Malignant	TKO_vs_DKO	Gm13415	3.71934	-2.9553	3.52772	0.0603508	0.427954	0.000595522	0	0.000595522	4.53776	0	0	0	0	0.100852	0	0.0763987	NA	NA	NA
Malignant	TKO_vs_DKO	Hist1h3e	2.08937	4.68772	6.1215	0.0133548	0.219735	0.223559	0.0649198	0.158639	4.53751	1.60296	8.26936	16.4952	33.8553	55.2263	15.6508	45.992	NA	NA	NA
Malignant	TKO_vs_DKO	Mlf1	1.97101	5.50895	7.35046	0.00670457	0.150931	0.250715	0.191631	0.0590838	4.53738	16.564	22.0516	13.4826	141.577	20.9368	59.7808	42.4013	NA	NA	NA
Malignant	TKO_vs_DKO	Gm10260	3.0276	3.69131	3.49093	0.0617059	0.432113	0.250476	0.0136879	0.236789	4.52962	0.534322	8.26936	0.938349	0.769438	73.2384	2.5657	1.68077	NA	NA	NA
Malignant	TKO_vs_DKO	Gm33508	3.79186	-2.9106	3.42786	0.0641053	0.440082	0.000714626	0	0.000714626	4.52732	0	0	0	0	0.0201703	0.128285	0.114598	NA	NA	NA
Malignant	TKO_vs_DKO	Rassf3	1.86162	3.9322	7.48833	0.00621003	0.144291	0.193664	0.0919046	0.101759	4.5265	5.30211	5.5129	6.76599	35.1377	23.7405	10.6477	17.2661	NA	NA	NA
Malignant	TKO_vs_DKO	Ucn	4.78241	-2.31763	2.50004	0.113844	0.554694	0.0026203	0	0.0026203	4.52494	0	0	0	0	0.524428	0	0	NA	NA	NA
Malignant	TKO_vs_DKO	Pcdh15	3.9542	-0.282098	3.14771	0.0760335	0.475312	0.0215579	0	0.0215579	4.52012	0.123305	0	0	0	1.87584	0	2.08186	NA	NA	NA
Malignant	TKO_vs_DKO	Serpina3k	4.78241	-2.31763	2.50004	0.113844	0.554694	0	0	0	4.51312	0	0	0	0	0.524428	0	0	NA	NA	NA
Malignant	TKO_vs_DKO	Lenep	3.72662	-2.91748	3.47941	0.062137	0.433033	0	0	0	4.49672	0	0	0	0.256479	0.0806813	0	0.0381993	NA	NA	NA
Malignant	TKO_vs_DKO	Gm48591	3.54248	-1.25827	3.68534	0.0548927	0.408877	0.00524059	0.000782167	0.00445842	4.48515	0.0822033	0	0	1.53888	0.544598	0	0.267395	NA	NA	NA
Malignant	TKO_vs_DKO	Nolc1	1.51006	6.54054	8.39328	0.0037661	0.112417	0.623035	0.398905	0.22413	4.48098	34.6076	57.8855	45.3371	94.3844	123.705	132.262	161.163	NA	NA	NA
Malignant	TKO_vs_DKO	Stmn1	1.87083	8.92247	6.26881	0.0122882	0.210396	0.826822	0.57411	0.252712	4.47751	163.461	261.863	154.136	529.886	519.426	169.465	1595.34	NA	NA	NA
Malignant	TKO_vs_DKO	Amhr2	3.0884	4.1187	4.41659	0.0355911	0.336061	0.0272749	0.0547517	-0.0274768	4.47741	5.38432	2.75645	1.33344	93.102	0.64545	15.3942	0.916784	NA	NA	NA
Malignant	TKO_vs_DKO	Lingo3	5.12832	-2.49361	2.24119	0.134378	0.57689	0.000595522	0	0.000595522	4.47287	0	0	0	0	0	0.76971	0	NA	NA	NA
Malignant	TKO_vs_DKO	Fam111a	1.94634	5.49295	6.08263	0.0136518	0.221228	0.403406	0.171686	0.231721	4.47061	2.95932	16.5387	31.2619	80.0215	42.0148	45.5412	93.8558	NA	NA	NA
Malignant	TKO_vs_DKO	Gm15990	4.0466	-2.76792	3.07937	0.079291	0.484362	0.00131015	0	0.00131015	4.46023	0	0	0	0	0.242044	0	0.0190997	NA	NA	NA
Malignant	TKO_vs_DKO	Stac3	2.80971	2.41397	4.40392	0.0358565	0.337204	0.113387	0.0156433	0.097744	4.45821	1.31525	2.75645	0.395095	1.2824	23.3572	1.15457	4.77492	NA	NA	NA
Malignant	TKO_vs_DKO	Cryba1	4.73344	-2.34676	2.48317	0.11507	0.55577	0.0028585	0	0.0028585	4.45758	0	0	0	0	0.504258	0	0	NA	NA	NA
Malignant	TKO_vs_DKO	Psma1	2.30587	8.02148	5.69986	0.0169663	0.245854	0.720105	0.628471	0.0916339	4.45643	81.7512	82.6936	74.7222	78.9956	106.761	141.755	1247.99	NA	NA	NA
Malignant	TKO_vs_DKO	Nmral1	1.85829	3.74416	7.05921	0.00788588	0.164766	0.215102	0.075088	0.140014	4.45548	3.86356	8.26936	5.28439	14.1064	13.5343	14.4962	32.2975	NA	NA	NA
Malignant	TKO_vs_DKO	Gm35725	4.03108	-2.8797	3.08815	0.0788643	0.48297	0	0	0	4.44677	0	0	0	0.512959	0.0201703	0	0.0381993	NA	NA	NA
Malignant	TKO_vs_DKO	Gm5532	2.84212	1.2715	4.56813	0.032572	0.322323	0.0566937	0.00821275	0.0484809	4.43158	0.0822033	0	0.938349	0.512959	6.7974	1.92428	4.14463	NA	NA	NA
Malignant	TKO_vs_DKO	Gm15816	3.18568	-0.422419	4.14162	0.0418412	0.362054	0.00881372	0	0.00881372	4.42983	0.0822033	0	0.14816	3.07775	1.02869	0.128285	0.248296	NA	NA	NA
Malignant	TKO_vs_DKO	Nol4	3.70898	-0.74192	3.37357	0.0662502	0.445836	0.0123869	0	0.0123869	4.42636	0	2.75645	0	0.256479	0.564769	0.25657	1.48977	NA	NA	NA
Malignant	TKO_vs_DKO	Gm26947	3.77735	-1.81719	3.33654	0.0677569	0.45159	0.00178657	0.000391083	0.00139548	4.42206	0	0	0.0493868	1.53888	0.121022	0.128285	0.0381993	NA	NA	NA
Malignant	TKO_vs_DKO	Gm44761	4.00415	-2.78805	3.07664	0.0794243	0.484884	0.00142925	0	0.00142925	4.41105	0	0	0	0	0.0201703	0	0.229196	NA	NA	NA
Malignant	TKO_vs_DKO	Nek2	2.14632	3.36711	6.1961	0.0128032	0.214839	0.132325	0.0465389	0.085786	4.41079	1.97288	0	6.17335	19.2359	20.8158	4.23341	16.1583	NA	NA	NA
Malignant	TKO_vs_DKO	Ercc6l	1.96308	3.36785	6.91261	0.008559	0.171672	0.145903	0.0598357	0.0860671	4.40816	2.26059	0	6.71661	18.723	12.8687	10.7759	17.3807	NA	NA	NA
Malignant	TKO_vs_DKO	Atp6ap1l	3.64726	-2.95672	3.48513	0.0619224	0.432282	0	0	0	4.40644	0	0	0	0	0.0403406	0.128285	0.0763987	NA	NA	NA
Malignant	TKO_vs_DKO	Mlc1	3.64726	-2.95672	3.48513	0.0619224	0.432282	0	0	0	4.40644	0	0	0	0	0.0403406	0.128285	0.0763987	NA	NA	NA
Malignant	TKO_vs_DKO	Actc1	4.02975	3.29114	2.84875	0.091445	0.511657	0.0516913	0	0.0516913	4.40266	2.3839	0	0	0	44.5159	0	17.2088	NA	NA	NA
Malignant	TKO_vs_DKO	C1ql1	3.18212	1.77108	3.73367	0.0533262	0.402693	0.0940924	0.00821275	0.0858797	4.39892	1.10974	0	0.0987736	0	6.53518	0.76971	12.2811	NA	NA	NA
Malignant	TKO_vs_DKO	Slc22a2	3.95467	-0.14269	3.10642	0.0779843	0.479856	0.00238209	0	0.00238209	4.39219	0.0411017	0	0.14816	5.12959	0.0806813	0.897996	0	NA	NA	NA
Malignant	TKO_vs_DKO	St8sia5	4.68269	-2.37661	2.46551	0.11637	0.557773	0.00250119	0	0.00250119	4.38532	0	0	0	0	0.484088	0	0	NA	NA	NA
Malignant	TKO_vs_DKO	Gm13373	3.70682	-2.95322	3.38414	0.0658266	0.445231	0.00107194	0	0.00107194	4.38467	0	0	0	0	0.121022	0	0.057299	NA	NA	NA
Malignant	TKO_vs_DKO	Gm26608	3.70682	-2.95322	3.38414	0.0658266	0.445231	0.000714626	0	0.000714626	4.3831	0	0	0	0	0.121022	0	0.057299	NA	NA	NA
Malignant	TKO_vs_DKO	Dtnbos	3.70682	-2.95322	3.38414	0.0658266	0.445231	0.000714626	0	0.000714626	4.3831	0	0	0	0	0.121022	0	0.057299	NA	NA	NA
Malignant	TKO_vs_DKO	Krt33b	4.68269	-2.37661	2.46551	0.11637	0.557773	0.00190567	0	0.00190567	4.38271	0	0	0	0	0.484088	0	0	NA	NA	NA
Malignant	TKO_vs_DKO	Npm3	1.56974	6.4325	7.86609	0.00503703	0.130357	0.603383	0.389128	0.214255	4.37979	29.6754	49.6161	43.9049	92.3326	80.9636	119.177	186.47	NA	NA	NA
Malignant	TKO_vs_DKO	4930415O20Rik	2.80026	-1.64696	4.80892	0.0283128	0.302531	0.00524059	0	0.00524059	4.35758	0.0411017	0	0.0493868	0.256479	0.443747	0.128285	0.420193	NA	NA	NA
Malignant	TKO_vs_DKO	Plekho1	1.63118	5.41357	7.64761	0.00568477	0.138446	0.463673	0.274149	0.189524	4.35659	25.4419	8.26936	20.4955	54.3736	59.4823	36.1764	90.1313	NA	NA	NA
Malignant	TKO_vs_DKO	Dhfr	1.61867	5.77062	7.75808	0.00534729	0.133384	0.452358	0.268283	0.184075	4.35431	31.5661	30.321	14.0752	74.1225	71.7055	50.0312	107.856	NA	NA	NA
Malignant	TKO_vs_DKO	A930041C12Rik	2.85265	-1.17554	4.6757	0.0305922	0.313639	0.00714626	0	0.00714626	4.35089	0.0411017	0	0.0987736	0.512959	0.927834	0.384855	0.229196	NA	NA	NA
Malignant	TKO_vs_DKO	Tas1r2	3.79598	-2.90309	3.23951	0.0718821	0.463064	0.000952835	0	0.000952835	4.34438	0	0	0	0	0.161363	0	0.0381993	NA	NA	NA
Malignant	TKO_vs_DKO	Gm36026	3.79598	-2.90309	3.23951	0.0718821	0.463064	0.000952835	0	0.000952835	4.34438	0	0	0	0	0.161363	0	0.0381993	NA	NA	NA
Malignant	TKO_vs_DKO	Gipc2	2.47649	2.64398	5.28297	0.021535	0.270929	0.0722963	0.0219007	0.0503957	4.33598	0.616525	2.75645	2.32118	21.2878	7.78574	1.79599	5.8445	NA	NA	NA
Malignant	TKO_vs_DKO	Gfod1	2.36368	3.47725	4.67593	0.0305882	0.313639	0.229514	0.0207274	0.208787	4.32706	1.06864	11.0258	1.67915	7.4379	25.0314	3.07884	27.6754	NA	NA	NA
Malignant	TKO_vs_DKO	Nefl	4.46111	-0.160433	2.55031	0.110273	0.547119	0.0115531	0.000782167	0.010771	4.31766	0	0	0.0987736	0.256479	0	0	4.24013	NA	NA	NA
Malignant	TKO_vs_DKO	Gm26562	3.76798	-2.91531	3.24246	0.071753	0.463064	0.000595522	0	0.000595522	4.31374	0	0	0	0.256479	0.100852	0	0.0190997	NA	NA	NA
Malignant	TKO_vs_DKO	Gm32004	4.61871	-2.40983	2.45633	0.117052	0.557854	0.00107194	0	0.00107194	4.30749	0	0	0	0	0	0	0.458392	NA	NA	NA
Malignant	TKO_vs_DKO	Ifit1bl2	3.11983	-0.565867	4.08642	0.0432291	0.365901	0.012506	0.00156433	0.0109416	4.30271	0	0	0.197547	0.256479	1.67414	1.02628	0.362894	NA	NA	NA
Malignant	TKO_vs_DKO	Olfr959	3.95719	-2.81065	3.01755	0.0823677	0.492237	0.00131015	0	0.00131015	4.29618	0	0	0	0	0.221873	0	0.0190997	NA	NA	NA
Malignant	TKO_vs_DKO	Mphosph10	2.26761	6.70878	5.37799	0.0203924	0.266332	0.447594	0.327728	0.119866	4.29297	20.0576	41.3468	37.6821	24.8785	50.9704	488.51	65.7411	NA	NA	NA
Malignant	TKO_vs_DKO	Gm29737	4.28976	-2.88198	2.70205	0.10022	0.528843	0	0	0	4.28567	0	0	0	0.512959	0	0	0.057299	NA	NA	NA
Malignant	TKO_vs_DKO	Lins1	2.76378	2.80004	4.70682	0.0300432	0.311428	0.0484755	0.0301134	0.0183621	4.28443	1.43856	0	2.22241	2.56479	1.31107	35.1501	3.11325	NA	NA	NA
Malignant	TKO_vs_DKO	Plac9a	3.69347	-1.77679	3.28775	0.0697987	0.458278	0.00250119	0	0.00250119	4.28089	0	0	0.0493868	1.2824	0.0806813	0	0.305595	NA	NA	NA
Malignant	TKO_vs_DKO	Tph1	4.14339	-0.80485	2.81539	0.0933644	0.515271	0.00321582	0.000782167	0.00243365	4.27733	0.0822033	0	0	0.256479	0.100852	2.95056	0	NA	NA	NA
Malignant	TKO_vs_DKO	Drc7	3.93926	-2.8957	3.02016	0.0822353	0.492237	0	0	0	4.27387	0	0	0	0	0.0201703	0.384855	0	NA	NA	NA
Malignant	TKO_vs_DKO	Pnmt	3.93926	-2.8957	3.02016	0.0822353	0.492237	0	0	0	4.27387	0	0	0	0	0.0201703	0.384855	0	NA	NA	NA
Malignant	TKO_vs_DKO	Pgam1	1.74628	8.78476	8.04375	0.0045661	0.123628	0.854455	0.809151	0.0453032	4.27225	248.665	104.745	206.585	555.021	353.323	495.309	1119.53	NA	NA	NA
Malignant	TKO_vs_DKO	Gm19589	3.68268	-0.0596997	3.19229	0.0739863	0.468935	0.0260838	0.000391083	0.0256928	4.27156	0.0411017	0	0.14816	0	0.927834	0	3.80083	NA	NA	NA
Malignant	TKO_vs_DKO	Gm42397	3.73759	-2.92402	3.23227	0.0722006	0.464166	0.000595522	0	0.000595522	4.26885	0	0	0	0.256479	0.0201703	0	0.0954983	NA	NA	NA
Malignant	TKO_vs_DKO	Gm46587	3.73759	-2.92402	3.23227	0.0722006	0.464166	0.000595522	0	0.000595522	4.26885	0	0	0	0.256479	0.0201703	0	0.0954983	NA	NA	NA
Malignant	TKO_vs_DKO	Nphs2	3.79908	-1.50408	3.13611	0.0765762	0.477139	0.00655074	0	0.00655074	4.26719	0.0411017	0	0	0	1.16988	0.128285	0.0381993	NA	NA	NA
Malignant	TKO_vs_DKO	A730056A06Rik	3.29466	0.3127	3.65986	0.0557382	0.412806	0.0318009	0	0.0318009	4.26237	0.0822033	2.75645	0.0493868	0.256479	1.73465	0.51314	3.57164	NA	NA	NA
Malignant	TKO_vs_DKO	Ska1	2.27004	3.8995	5.18779	0.0227461	0.275155	0.193664	0.0512319	0.142432	4.26114	0.98644	0	10.6676	10.2592	25.939	9.23653	42.9552	NA	NA	NA
Malignant	TKO_vs_DKO	Gm12056	2.97109	-2.10566	4.34264	0.0371692	0.342597	0.0028585	0	0.0028585	4.26026	0	0	0.0493868	0.256479	0.141192	0.128285	0.324694	NA	NA	NA
Malignant	TKO_vs_DKO	Grin2a	2.95804	2.73486	3.71897	0.0537976	0.404892	0.146617	0.0129057	0.133712	4.25647	1.35635	2.75645	0.592642	2.30831	24.3052	0	12.5867	NA	NA	NA
Malignant	TKO_vs_DKO	Polr3g	2.06445	3.14885	6.15694	0.0130897	0.217496	0.140662	0.0457567	0.0949055	4.25644	1.60296	2.75645	4.54359	15.1323	5.54684	8.72339	21.2961	NA	NA	NA
Malignant	TKO_vs_DKO	Odam	3.93256	-2.89797	3.00924	0.082791	0.492237	0	0	0	4.2551	0	0	0	0	0	0.384855	0.0190997	NA	NA	NA
Malignant	TKO_vs_DKO	Hist1h3i	2.29757	3.48382	5.3595	0.0206097	0.267543	0.136136	0.0398905	0.0962458	4.24634	0.369915	0	7.90189	15.9017	15.9345	11.9305	22.4994	NA	NA	NA
Malignant	TKO_vs_DKO	Tssk5	4.57528	-2.43863	2.42744	0.119227	0.561262	0.00250119	0	0.00250119	4.23641	0	0	0	0	0.443747	0	0	NA	NA	NA
Malignant	TKO_vs_DKO	Gm5091	4.57528	-2.43863	2.42744	0.119227	0.561262	0.00250119	0	0.00250119	4.23641	0	0	0	0	0.443747	0	0	NA	NA	NA
Malignant	TKO_vs_DKO	Neto1	4.38082	0.381924	2.48931	0.114622	0.555577	0.0272749	0	0.0272749	4.23358	0.164407	0	0	0	6.77723	0.128285	0	NA	NA	NA
Malignant	TKO_vs_DKO	Asic2	4.20532	-2.84366	2.72841	0.0985773	0.524302	0	0	0	4.23149	0	0	0	0	0.0403406	0.384855	0	NA	NA	NA
Malignant	TKO_vs_DKO	Tacc3	1.75884	4.97656	7.16363	0.00743963	0.158822	0.270367	0.14079	0.129577	4.22868	6.78177	8.26936	22.6685	56.6819	42.9829	24.759	54.8542	NA	NA	NA
Malignant	TKO_vs_DKO	Fen1	1.81038	4.53066	6.77359	0.00925163	0.178489	0.316698	0.170121	0.146577	4.22161	15.9885	0	8.19821	27.1868	28.9242	23.2196	53.7847	NA	NA	NA
Malignant	TKO_vs_DKO	4933435G04Rik	3.3202	-1.81675	3.69486	0.0545803	0.408353	0.00500238	0	0.00500238	4.21427	0	0	0.0493868	0	0.181533	0.128285	0.649389	NA	NA	NA
Malignant	TKO_vs_DKO	Hspb1	1.7078	7.75758	5.44196	0.0196586	0.262608	0.767985	0.328901	0.439084	4.19388	73.7775	170.9	42.2257	84.1252	500.042	286.204	355.712	NA	NA	NA
Malignant	TKO_vs_DKO	Dhrs9	3.00486	-0.0906668	4.116	0.0424794	0.36406	0.0188185	0.00156433	0.0172542	4.19325	0.205508	0	0.0987736	0	0.605109	1.53942	2.59755	NA	NA	NA
Malignant	TKO_vs_DKO	Fndc5	2.42082	1.97843	5.251	0.0219341	0.272259	0.0613387	0.0175987	0.04374	4.1915	1.93178	0	0.395095	4.10367	10.5087	6.0294	1.96727	NA	NA	NA
Malignant	TKO_vs_DKO	Rad51ap2	2.45232	3.19915	5.27546	0.0216281	0.270929	0.0538352	0.0277669	0.0260682	4.1895	0.98644	5.5129	2.76566	33.5988	4.47781	12.9568	3.20874	NA	NA	NA
Malignant	TKO_vs_DKO	Rtkn2	2.52577	2.22302	5.00304	0.0253029	0.288266	0.058242	0.0203363	0.0379057	4.1861	0.575423	0	2.12363	16.6712	3.1264	1.41114	6.64668	NA	NA	NA
Malignant	TKO_vs_DKO	Fer1l6	3.22078	-1.01749	3.81021	0.0509412	0.394489	0.0026203	0	0.0026203	4.17516	0.0411017	0	0.0987736	1.2824	0.141192	1.41114	0.0954983	NA	NA	NA
Malignant	TKO_vs_DKO	Foxd1	3.54771	4.00764	3.3092	0.0688932	0.455194	0.0152454	0.00391083	0.0113345	4.16854	0.0822033	8.26936	0.493868	95.9233	0.302555	6.67082	0.267395	NA	NA	NA
Malignant	TKO_vs_DKO	Myo7b	4.51226	-2.47046	2.41813	0.119938	0.561617	0.00238209	0	0.00238209	4.16588	0	0	0	0	0	0	0.420193	NA	NA	NA
Malignant	TKO_vs_DKO	Clcn5	1.99245	5.69973	4.67211	0.0306563	0.314137	0.627323	0.24912	0.378202	4.15601	11.0974	13.7823	31.3606	11.5416	172.497	20.3973	98.879	NA	NA	NA
Malignant	TKO_vs_DKO	Hmgb2	1.68278	8.72357	7.40725	0.00649616	0.148889	0.792282	0.664059	0.128223	4.15278	100.863	234.298	226.636	688.647	672.176	242.715	791.146	NA	NA	NA
Malignant	TKO_vs_DKO	Gnat3	3.58002	-3.00557	3.29528	0.0694793	0.456681	0.000952835	0	0.000952835	4.15014	0	0	0	0	0.0806813	0	0.0763987	NA	NA	NA
Malignant	TKO_vs_DKO	Olfr1124	3.58002	-3.00557	3.29528	0.0694793	0.456681	0.000476417	0	0.000476417	4.14816	0	0	0	0	0.0806813	0	0.0763987	NA	NA	NA
Malignant	TKO_vs_DKO	Olfr809	3.58002	-3.00557	3.29528	0.0694793	0.456681	0	0	0	4.14619	0	0	0	0	0.0806813	0	0.0763987	NA	NA	NA
Malignant	TKO_vs_DKO	Cdt1	1.63644	5.04402	6.92143	0.0085169	0.170997	0.411863	0.19124	0.220623	4.13423	10.8919	13.7823	19.3596	23.3396	71.645	33.9955	54.7587	NA	NA	NA
Malignant	TKO_vs_DKO	Col19a1	4.00348	-0.527959	2.76579	0.0962993	0.51957	0.0157218	0	0.0157218	4.13301	0	0	0.0987736	0	2.94487	0	0.267395	NA	NA	NA
Malignant	TKO_vs_DKO	Rbm44	2.79099	-0.0234311	4.45305	0.034839	0.334633	0.0185803	0.00312867	0.0154516	4.13196	0.0411017	0	0.345708	1.02592	2.56163	1.02628	0.534791	NA	NA	NA
Malignant	TKO_vs_DKO	Bsn	2.63102	1.23134	4.70174	0.0301321	0.311552	0.038828	0.00664842	0.0321796	4.13048	0.205508	2.75645	0.543255	3.59071	0.867323	3.07884	5.29061	NA	NA	NA
Malignant	TKO_vs_DKO	4933427J07Rik	3.86051	-2.855	2.94702	0.0860361	0.498034	0.00119104	0	0.00119104	4.11758	0	0	0	0	0.201703	0	0.0190997	NA	NA	NA
Malignant	TKO_vs_DKO	Gm37854	3.86051	-2.855	2.94702	0.0860361	0.498034	0.00119104	0	0.00119104	4.11758	0	0	0	0	0.201703	0	0.0190997	NA	NA	NA
Malignant	TKO_vs_DKO	Gdnf	2.85239	2.04083	3.93869	0.0471875	0.379464	0.101477	0.014079	0.0873979	4.11336	0.73983	0	1.1359	0	13.7562	1.41114	8.46115	NA	NA	NA
Malignant	TKO_vs_DKO	Gm28940	3.68072	-2.95114	3.13193	0.0767728	0.477404	0.00083373	0	0.00083373	4.10666	0	0	0	0	0.141192	0	0.0381993	NA	NA	NA
Malignant	TKO_vs_DKO	Gm8075	3.68072	-2.95114	3.13193	0.0767728	0.477404	0.00083373	0	0.00083373	4.10666	0	0	0	0	0.141192	0	0.0381993	NA	NA	NA
Malignant	TKO_vs_DKO	Gm34788	3.68072	-2.95114	3.13193	0.0767728	0.477404	0.00083373	0	0.00083373	4.10666	0	0	0	0	0.141192	0	0.0381993	NA	NA	NA
Malignant	TKO_vs_DKO	Cacna1i	3.68072	-2.95114	3.13193	0.0767728	0.477404	0.00083373	0	0.00083373	4.10666	0	0	0	0	0.141192	0	0.0381993	NA	NA	NA
Malignant	TKO_vs_DKO	Zic1	3.83874	0.113697	2.84437	0.0916944	0.512486	0.029657	0	0.029657	4.10142	0	0	0.197547	0	3.18691	0	2.29196	NA	NA	NA
Malignant	TKO_vs_DKO	Cadm1	2.47204	5.52495	5.06371	0.0244319	0.284496	0.118271	0.0895581	0.0287125	4.09945	9.8233	19.2952	10.2231	226.471	15.874	33.2258	5.7681	NA	NA	NA
Malignant	TKO_vs_DKO	Gm14120	3.65901	-2.96155	3.14075	0.0763586	0.476311	0.00083373	0	0.00083373	4.09104	0	0	0	0	0.0403406	0	0.133698	NA	NA	NA
Malignant	TKO_vs_DKO	Gm39460	3.65901	-2.96155	3.14075	0.0763586	0.476311	0.00083373	0	0.00083373	4.09104	0	0	0	0	0.0403406	0	0.133698	NA	NA	NA
Malignant	TKO_vs_DKO	Gm34777	3.65901	-2.96155	3.14075	0.0763586	0.476311	0.00083373	0	0.00083373	4.09104	0	0	0	0	0.0403406	0	0.133698	NA	NA	NA
Malignant	TKO_vs_DKO	Lrrc28	2.31834	4.65245	5.67074	0.0172502	0.247771	0.107313	0.130622	-0.0233088	4.08994	9.61779	5.5129	6.81538	83.0993	7.64455	55.1626	5.5771	NA	NA	NA
Malignant	TKO_vs_DKO	Trim63	3.18069	1.66591	3.59078	0.0581011	0.42236	0.043354	0.00312867	0.0402253	4.08886	0.0411017	0	1.08651	0.512959	15.6925	1.66771	0.324694	NA	NA	NA
Malignant	TKO_vs_DKO	Akr1c18	3.60645	-0.880573	3.1672	0.0751311	0.472352	0.0053597	0.000782167	0.00457753	4.07286	0	0	0.0987736	0	0.121022	0.25657	2.00547	NA	NA	NA
Malignant	TKO_vs_DKO	Gm30790	3.82148	-2.87252	2.94335	0.0862319	0.498303	0.00119104	0	0.00119104	4.07217	0	0	0	0	0.0201703	0	0.190997	NA	NA	NA
Malignant	TKO_vs_DKO	Gm49620	3.82148	-2.87252	2.94335	0.0862319	0.498303	0.00107194	0	0.00107194	4.07168	0	0	0	0	0.0201703	0	0.190997	NA	NA	NA
Malignant	TKO_vs_DKO	Gm28694	3.56608	-3.00773	3.22152	0.0726759	0.465836	0.000595522	0	0.000595522	4.06279	0	0	0	0	0.0605109	0	0.0954983	NA	NA	NA
Malignant	TKO_vs_DKO	Far1os	3.57429	-3.00342	3.21344	0.0730357	0.467275	0	0	0	4.06206	0	0	0	0	0.100852	0	0.057299	NA	NA	NA
Malignant	TKO_vs_DKO	Cldn9	4.00063	-2.86326	2.74311	0.0976744	0.521841	0.000714626	0	0.000714626	4.0444	0	0	0	0.256479	0.141192	0	0	NA	NA	NA
Malignant	TKO_vs_DKO	Gm32219	2.10098	4.24	4.83707	0.0278542	0.299903	0.350762	0.113023	0.237739	4.04401	3.61695	0	13.2357	5.89902	33.4626	12.9568	58.3495	NA	NA	NA
Malignant	TKO_vs_DKO	Hoxb8	4.68679	-1.27237	2.20522	0.137544	0.581738	0.00154836	0.000391083	0.00115727	4.04262	0	0	0.0493868	3.07775	0	0	0.0190997	NA	NA	NA
Malignant	TKO_vs_DKO	Stbd1	2.10192	3.94797	4.99037	0.0254888	0.289059	0.289424	0.0829097	0.206514	4.04148	6.65847	2.75645	5.13623	6.92494	24.1035	4.10512	54.3768	NA	NA	NA
Malignant	TKO_vs_DKO	Gdf6	2.96823	-1.49919	4.03539	0.0445554	0.369715	0.00524059	0.000391083	0.00484951	4.02982	0.0411017	0	0.0493868	0	0.786642	0.384855	0.210096	NA	NA	NA
Malignant	TKO_vs_DKO	Ampd3	2.53334	2.42066	4.51313	0.0336357	0.327241	0.0939733	0.0164255	0.0775478	4.02153	0.369915	2.75645	1.8767	7.69438	18.8391	2.5657	1.60437	NA	NA	NA
Malignant	TKO_vs_DKO	Abcg5	3.87276	-2.92964	2.84246	0.0918036	0.512955	0	0	0	4.01659	0	0	0	0.512959	0.0403406	0	0	NA	NA	NA
Malignant	TKO_vs_DKO	Gm32200	3.65606	-0.454638	3.04169	0.0811513	0.48927	0.00321582	0	0.00321582	4.00051	0.0822033	0	0.0987736	4.10367	0.262214	0.51314	0	NA	NA	NA
Malignant	TKO_vs_DKO	Rpl3l	3.38416	-0.477831	3.37319	0.0662652	0.445836	0.00345403	0.000782167	0.00267186	3.99962	0	0	0.197547	1.2824	0.161363	2.69399	0.114598	NA	NA	NA
Malignant	TKO_vs_DKO	Carns1	2.64746	1.62648	4.60452	0.0318878	0.32027	0.0223916	0.0129057	0.00948587	3.99918	0.411017	0	1.18528	13.3369	1.47243	2.43742	1.45157	NA	NA	NA
Malignant	TKO_vs_DKO	Gm43569	3.86485	-2.93202	2.83007	0.0925144	0.513383	0.000119104	0	0.000119104	3.99592	0	0	0	0.512959	0.0201703	0	0.0190997	NA	NA	NA
Malignant	TKO_vs_DKO	Atp1b4	3.30944	-2.06302	3.47507	0.0622999	0.433422	0.00119104	0	0.00119104	3.99433	0.0411017	0	0	1.02592	0.121022	0.128285	0.0763987	NA	NA	NA
Malignant	TKO_vs_DKO	Tjp2	1.96449	3.63934	5.89816	0.0151567	0.233796	0.174607	0.0578803	0.116727	3.99138	2.5483	8.26936	4.88929	29.7516	15.3698	5.38797	19.6536	NA	NA	NA
Malignant	TKO_vs_DKO	Ms4a18	4.39667	-2.53811	2.36175	0.124343	0.564823	0.00226298	0	0.00226298	3.98966	0	0	0	0	0.383236	0	0	NA	NA	NA
Malignant	TKO_vs_DKO	Mrln	2.78773	2.75971	3.7464	0.0529214	0.400832	0.149357	0.0293312	0.120026	3.98524	2.95932	0	0.543255	0.512959	28.783	0.51314	10.161	NA	NA	NA
Malignant	TKO_vs_DKO	Gm19744	3.60349	-1.54938	3.0651	0.0799904	0.486432	0.00750357	0	0.00750357	3.98256	0	0	0.0493868	0	0.403406	0	0.821286	NA	NA	NA
Malignant	TKO_vs_DKO	Gm12589	3.33412	0.404742	3.42186	0.0643386	0.440299	0.00416865	0.00351975	0.000648902	3.97528	0.0822033	0	0.345708	7.4379	0.161363	0.897996	0.0954983	NA	NA	NA
Malignant	TKO_vs_DKO	Gm21833	3.53858	-2.97212	3.16107	0.0754136	0.473791	0	0	0	3.97223	0	0	0	0.256479	0.0403406	0	0.057299	NA	NA	NA
Malignant	TKO_vs_DKO	Nrip3	3.35171	-1.33562	3.37933	0.066019	0.445674	0.00428776	0.000391083	0.00389667	3.97154	0.0411017	0	0.0493868	1.2824	0.726131	0.128285	0.0190997	NA	NA	NA
Malignant	TKO_vs_DKO	Qrfpr	3.923	-2.89693	2.74843	0.0973502	0.520937	0	0	0	3.96875	0	0	0	0	0.0806813	0.25657	0	NA	NA	NA
Malignant	TKO_vs_DKO	Atp6v0e2	2.40387	1.2417	4.95857	0.0259617	0.291298	0.0500238	0.0109503	0.0390735	3.96067	1.06864	0	0.246934	2.05183	5.84939	1.79599	3.28514	NA	NA	NA
Malignant	TKO_vs_DKO	Mrpl49	1.56094	5.51986	7.0003	0.00814962	0.166977	0.469867	0.25616	0.213707	3.95739	18.989	27.5645	19.8041	41.5496	40.9861	63.886	106.06	NA	NA	NA
Malignant	TKO_vs_DKO	Slc30a2	3.88529	-0.15503	2.75018	0.0972436	0.520937	0.00452596	0	0.00452596	3.95025	0	0	0.197547	5.12959	0.463917	0.384855	0	NA	NA	NA
Malignant	TKO_vs_DKO	Plekhh1	2.61865	0.503859	4.49202	0.0340534	0.329748	0.0322773	0.00547517	0.0268021	3.94677	0.205508	0	0.444481	1.79536	3.06589	0.25657	2.44476	NA	NA	NA
Malignant	TKO_vs_DKO	Arhgap42	2.36038	6.6626	5.28223	0.0215442	0.270929	0.382444	0.393821	-0.0113769	3.93449	35.6762	16.5387	36.3981	503.212	46.8556	25.2722	42.2294	NA	NA	NA
Malignant	TKO_vs_DKO	Sowaha	3.75518	-2.90109	2.86616	0.0904603	0.50882	0.00107194	0	0.00107194	3.92288	0	0	0	0	0.181533	0	0.0190997	NA	NA	NA
Malignant	TKO_vs_DKO	Gm39464	3.75518	-2.90109	2.86616	0.0904603	0.50882	0.000952835	0	0.000952835	3.92242	0	0	0	0	0.181533	0	0.0190997	NA	NA	NA
Malignant	TKO_vs_DKO	Trpd52l3	3.75518	-2.90109	2.86616	0.0904603	0.50882	0.000952835	0	0.000952835	3.92242	0	0	0	0	0.181533	0	0.0190997	NA	NA	NA
Malignant	TKO_vs_DKO	Ttc34	4.33533	-2.56764	2.35205	0.125119	0.564823	0.00226298	0	0.00226298	3.92226	0	0	0	0	0	0	0.362894	NA	NA	NA
Malignant	TKO_vs_DKO	Trim54	2.95946	2.0506	3.75609	0.0526154	0.399861	0.0414483	0.00625733	0.035191	3.91801	0.123305	0	1.67915	1.02592	10.5692	12.7002	0.171897	NA	NA	NA
Malignant	TKO_vs_DKO	Esr1	2.02661	2.73207	5.98225	0.0144506	0.228985	0.0818247	0.0344153	0.0474093	3.906	1.19195	2.75645	3.25953	12.824	7.76557	11.9305	5.04231	NA	NA	NA
Malignant	TKO_vs_DKO	Acmsd	3.48191	-3.00487	3.15579	0.075658	0.474577	0	0	0	3.90372	0	0	0	0	0.0605109	0.128285	0.0381993	NA	NA	NA
Malignant	TKO_vs_DKO	Gm29992	3.48191	-3.00487	3.15579	0.075658	0.474577	0	0	0	3.90372	0	0	0	0	0.0605109	0.128285	0.0381993	NA	NA	NA
Malignant	TKO_vs_DKO	Aopep	1.58895	6.71384	5.81684	0.0158734	0.237834	0.751667	0.386781	0.364886	3.90228	27.5792	77.1807	45.0408	107.978	172.658	58.498	243.922	NA	NA	NA
Malignant	TKO_vs_DKO	Trim59	1.59815	5.92047	6.99247	0.00818532	0.167159	0.506432	0.336723	0.169709	3.9013	38.43	19.2952	23.9032	91.5631	114.668	35.0218	97.5802	NA	NA	NA
Malignant	TKO_vs_DKO	Terb2	4.33155	-2.57319	2.33693	0.126338	0.564823	0.00214388	0	0.00214388	3.90009	0	0	0	0	0.363066	0	0	NA	NA	NA
Malignant	TKO_vs_DKO	Gm7168	4.33155	-2.57319	2.33693	0.126338	0.564823	0.00202477	0	0.00202477	3.89963	0	0	0	0	0.363066	0	0	NA	NA	NA
Malignant	TKO_vs_DKO	Cenpm	1.71389	4.92023	6.0911	0.0135865	0.221209	0.339924	0.122409	0.217515	3.89563	4.52118	16.5387	19.1127	40.2673	36.952	25.0156	67.1353	NA	NA	NA
Malignant	TKO_vs_DKO	Pidd1	2.27457	1.13105	5.27985	0.0215736	0.270929	0.0382325	0.0113414	0.0268911	3.89151	0.534322	0	0.790189	4.61663	2.62214	1.41114	3.59074	NA	NA	NA
Malignant	TKO_vs_DKO	Kcnq1	3.59256	-2.9676	3.00454	0.0830314	0.492237	0.000595522	0	0.000595522	3.885	0	0	0	0.256479	0.0806813	0	0.0190997	NA	NA	NA
Malignant	TKO_vs_DKO	Cenpa	1.69862	6.73957	6.94453	0.00840761	0.169968	0.38292	0.281189	0.101732	3.88382	40.3618	22.0516	74.0308	132.087	135.686	75.0468	264.549	NA	NA	NA
Malignant	TKO_vs_DKO	Pcsk9	3.59256	-2.9676	3.00454	0.0830314	0.492237	0	0	0	3.88269	0	0	0	0.256479	0.0806813	0	0.0190997	NA	NA	NA
Malignant	TKO_vs_DKO	Fam90a1b.1	3.59256	-2.9676	3.00454	0.0830314	0.492237	0	0	0	3.88269	0	0	0	0.256479	0.0806813	0	0.0190997	NA	NA	NA
Malignant	TKO_vs_DKO	5830416I19Rik	3.71817	-2.91718	2.86216	0.0906855	0.509662	0.00119104	0	0.00119104	3.88067	0	0	0	0	0.0201703	0	0.171897	NA	NA	NA
Malignant	TKO_vs_DKO	Psca	4.09201	-1.49429	2.50463	0.113512	0.554668	0.00333492	0	0.00333492	3.87967	0.0411017	0	0	1.02592	0.806813	0	0	NA	NA	NA
Malignant	TKO_vs_DKO	Gm15657	3.64553	-2.95373	2.93545	0.0866546	0.499218	0.000238209	0	0.000238209	3.87324	0	0	0	0	0.0201703	0.25657	0.0381993	NA	NA	NA
Malignant	TKO_vs_DKO	A930002C04Rik	3.65112	-0.904519	2.91573	0.0877198	0.50291	0.00154836	0	0.00154836	3.86485	0.123305	0	0	2.56479	0.0605109	0.897996	0.0190997	NA	NA	NA
Malignant	TKO_vs_DKO	1700125H20Rik	2.80008	-1.18277	4.08689	0.0432171	0.365901	0.00893283	0.000391083	0.00854174	3.85291	0.0411017	0	0.0987736	0	0.847153	0.384855	0.57299	NA	NA	NA
Malignant	TKO_vs_DKO	Lyzl4	3.57045	-1.26172	2.99261	0.0836451	0.492237	0.00214388	0.000782167	0.00136171	3.85261	0	0	0.0987736	1.79536	0.0201703	0.76971	0.0954983	NA	NA	NA
Malignant	TKO_vs_DKO	Nup210	3.04757	2.28453	3.24335	0.0717137	0.463064	0.108028	0.00391083	0.104117	3.85075	0.205508	5.5129	0.14816	6.1555	18.2541	0.25657	3.17054	NA	NA	NA
Malignant	TKO_vs_DKO	Fry	2.03876	5.66081	5.22455	0.0222702	0.273485	0.22868	0.0864294	0.142251	3.84778	2.83601	24.8081	27.8542	47.1922	19.5854	138.548	90.7425	NA	NA	NA
Malignant	TKO_vs_DKO	Icosl	2.55937	2.04616	4.24052	0.03947	0.350194	0.0817056	0.0129057	0.0687998	3.83984	0.616525	2.75645	0.938349	5.89902	14.3814	0.641425	2.33016	NA	NA	NA
Malignant	TKO_vs_DKO	Runx2os1	1.90026	3.18263	6.08956	0.0135983	0.221224	0.139471	0.0570982	0.082373	3.83903	2.425	2.75645	4.64236	20.7748	12.6468	5.51626	12.4339	NA	NA	NA
Malignant	TKO_vs_DKO	4933430A20Rik	3.82053	-2.89805	2.71747	0.0992552	0.526258	0.00083373	0	0.00083373	3.83613	0	0	0	0	0.141192	0.128285	0	NA	NA	NA
Malignant	TKO_vs_DKO	Asic4	3.55131	-3.00127	2.99894	0.0833192	0.492237	0.000714626	0	0.000714626	3.83551	0	0	0	0	0.121022	0	0.0381993	NA	NA	NA
Malignant	TKO_vs_DKO	3830432H09Rik	3.55131	-3.00127	2.99894	0.0833192	0.492237	0.000714626	0	0.000714626	3.83551	0	0	0	0	0.121022	0	0.0381993	NA	NA	NA
Malignant	TKO_vs_DKO	Car5a	3.55131	-3.00127	2.99894	0.0833192	0.492237	0.000714626	0	0.000714626	3.83551	0	0	0	0	0.121022	0	0.0381993	NA	NA	NA
Malignant	TKO_vs_DKO	Gm36199	2.66368	-0.33912	4.29299	0.0382699	0.347001	0.01596	0	0.01596	3.83507	0.123305	0	0.197547	1.02592	1.45226	0.128285	1.33698	NA	NA	NA
Malignant	TKO_vs_DKO	Gm11650	3.55131	-3.00127	2.99894	0.0833192	0.492237	0	0	0	3.83277	0	0	0	0	0.121022	0	0.0381993	NA	NA	NA
Malignant	TKO_vs_DKO	Crip2	1.78538	7.91688	4.6035	0.0319068	0.320302	0.874345	0.44036	0.433985	3.83037	15.372	124.04	163.372	233.653	488.222	117.637	546.346	NA	NA	NA
Malignant	TKO_vs_DKO	Cst6	2.18844	5.54834	3.65278	0.0559757	0.413897	0.455574	0.0602268	0.395347	3.82316	6.57626	27.5645	13.532	1.79536	43.3057	27.453	204.443	NA	NA	NA
Malignant	TKO_vs_DKO	Gm30459	3.53271	-3.00989	3.00536	0.0829896	0.492237	0.000714626	0	0.000714626	3.82151	0	0	0	0	0.0403406	0	0.114598	NA	NA	NA
Malignant	TKO_vs_DKO	Gm36201	3.53271	-3.00989	3.00536	0.0829896	0.492237	0.000714626	0	0.000714626	3.82151	0	0	0	0	0.0403406	0	0.114598	NA	NA	NA
Malignant	TKO_vs_DKO	Gm50270	3.53271	-3.00989	3.00536	0.0829896	0.492237	0.000714626	0	0.000714626	3.82151	0	0	0	0	0.0403406	0	0.114598	NA	NA	NA
Malignant	TKO_vs_DKO	Nmrk2	3.24959	-0.939527	3.35222	0.0671145	0.449292	0.0026203	0.00117325	0.00144705	3.81788	0.0411017	0	0.0987736	0.256479	0.342895	2.18085	0.0381993	NA	NA	NA
Malignant	TKO_vs_DKO	Fgfbp1	3.40981	-1.77831	3.12822	0.0769476	0.477689	0.00500238	0	0.00500238	3.81686	0.0411017	0	0	0	0.443747	0	0.515691	NA	NA	NA
Malignant	TKO_vs_DKO	Tead4	2.32697	1.4181	4.96165	0.0259155	0.291215	0.0459743	0.0132968	0.0326774	3.81223	0.616525	0	0.987736	4.36015	7.18063	1.53942	1.87177	NA	NA	NA
Malignant	TKO_vs_DKO	Tm2d3	2.38362	6.2213	5.01043	0.0251951	0.287938	0.302763	0.312867	-0.0101034	3.81105	24.7843	19.2952	20.7918	16.1582	24.4464	382.418	30.8651	NA	NA	NA
Malignant	TKO_vs_DKO	4930534D22Rik	2.9529	-2.15159	3.77009	0.0521767	0.399528	0.00309671	0	0.00309671	3.79889	0.0411017	0	0	0.256479	0.282384	0	0.229196	NA	NA	NA
Malignant	TKO_vs_DKO	Apoc3	4.26315	-2.60935	2.31031	0.128519	0.568311	0	0	0	3.79861	0	0	0	0	0.342895	0	0	NA	NA	NA
Malignant	TKO_vs_DKO	Cfl2	1.69624	6.56377	5.51968	0.0188037	0.258339	0.741424	0.44388	0.297545	3.79829	25.072	33.0774	64.6967	80.5345	170.258	39.5118	245.297	NA	NA	NA
Malignant	TKO_vs_DKO	Rin3	1.84849	3.8619	5.8639	0.0154545	0.236229	0.225941	0.0919046	0.134036	3.7962	3.98686	2.75645	8.88963	15.3888	42.0551	10.5194	14.6303	NA	NA	NA
Malignant	TKO_vs_DKO	Hdac9	2.81603	0.777752	3.97566	0.0461624	0.374949	0.0132206	0.00664842	0.00657217	3.78612	0.411017	0	0.345708	8.20734	0.766472	0.384855	1.14598	NA	NA	NA
Malignant	TKO_vs_DKO	Rad51ap1	1.66746	4.72206	6.5233	0.010647	0.193598	0.292044	0.141572	0.150472	3.7845	10.7686	2.75645	17.878	31.034	48.8727	19.4993	49.7355	NA	NA	NA
Malignant	TKO_vs_DKO	Ston2	1.72864	3.78591	6.19474	0.0128131	0.214839	0.242377	0.0856472	0.15673	3.78388	4.85	2.75645	8.14882	16.4147	20.1905	9.74967	31.0179	NA	NA	NA
Malignant	TKO_vs_DKO	E2f4	1.58512	5.05247	6.30408	0.0120461	0.208704	0.424011	0.181854	0.242158	3.77876	6.78177	22.0516	19.4584	29.7516	54.601	37.7158	59.8775	NA	NA	NA
Malignant	TKO_vs_DKO	Sgo2a	1.72701	4.6942	6.60168	0.0101882	0.188818	0.224393	0.129449	0.094944	3.76663	10.1932	2.75645	16.8409	48.7311	45.9278	15.2659	37.569	NA	NA	NA
Malignant	TKO_vs_DKO	Gm31600	3.50257	-3.00262	2.98409	0.0840867	0.493434	0	0	0	3.76622	0	0	0	0	0.0806813	0.128285	0.0190997	NA	NA	NA
Malignant	TKO_vs_DKO	Syt6	2.79384	1.46947	3.96569	0.0464364	0.37583	0.0197713	0.00860383	0.0111675	3.76618	0.205508	0	1.08651	6.41198	2.25908	7.6971	0.152797	NA	NA	NA
Malignant	TKO_vs_DKO	Fanci	2.54338	2.12846	4.24827	0.0392903	0.34968	0.0732492	0.0199452	0.0533039	3.76584	1.06864	0	1.38283	1.53888	1.73465	1.92428	19.73	NA	NA	NA
Malignant	TKO_vs_DKO	2500002B13Rik	2.29432	0.520046	5.05778	0.0245157	0.285228	0.0229871	0.0070395	0.0159476	3.75407	0.369915	0	0.444481	3.07775	1.77499	1.02628	1.98637	NA	NA	NA
Malignant	TKO_vs_DKO	Gm34045	4.20311	-2.63716	2.30018	0.129359	0.570362	0.00202477	0	0.00202477	3.74078	0	0	0	0	0	0	0.324694	NA	NA	NA
Malignant	TKO_vs_DKO	Tmem59l	3.8968	-1.20526	2.55565	0.109901	0.546076	0	0	0	3.73703	0.0411017	0	0.0493868	3.07775	0.0403406	0	0.0190997	NA	NA	NA
Malignant	TKO_vs_DKO	Mrpl46	2.15974	5.78198	4.53705	0.0331688	0.325543	0.375774	0.20923	0.166545	3.72692	14.139	27.5645	14.6185	13.8499	26.9475	22.4499	262.334	NA	NA	NA
Malignant	TKO_vs_DKO	Hist1h1e	1.59323	7.15044	7.29013	0.00693344	0.15413	0.472844	0.38991	0.0829342	3.72514	41.8826	44.1032	108.898	173.636	216.468	133.673	272.094	NA	NA	NA
Malignant	TKO_vs_DKO	Gm10804	3.63928	-2.94907	2.77229	0.0959089	0.518708	0.000952835	0	0.000952835	3.70883	0	0	0	0	0.161363	0	0.0190997	NA	NA	NA
Malignant	TKO_vs_DKO	Eps8l3	3.63928	-2.94907	2.77229	0.0959089	0.518708	0.000952835	0	0.000952835	3.70883	0	0	0	0	0.161363	0	0.0190997	NA	NA	NA
Malignant	TKO_vs_DKO	1500012K07Rik	3.63928	-2.94907	2.77229	0.0959089	0.518708	0.000952835	0	0.000952835	3.70883	0	0	0	0	0.161363	0	0.0190997	NA	NA	NA
Malignant	TKO_vs_DKO	Slc35g3	3.63928	-2.94907	2.77229	0.0959089	0.518708	0.000952835	0	0.000952835	3.70883	0	0	0	0	0.161363	0	0.0190997	NA	NA	NA
Malignant	TKO_vs_DKO	5430440P10Rik	3.63928	-2.94907	2.77229	0.0959089	0.518708	0.000952835	0	0.000952835	3.70883	0	0	0	0	0.161363	0	0.0190997	NA	NA	NA
Malignant	TKO_vs_DKO	Cyp2c55	3.63928	-2.94907	2.77229	0.0959089	0.518708	0.000952835	0	0.000952835	3.70883	0	0	0	0	0.161363	0	0.0190997	NA	NA	NA
Malignant	TKO_vs_DKO	Lrrc19	3.63928	-2.94907	2.77229	0.0959089	0.518708	0.00083373	0	0.00083373	3.70839	0	0	0	0	0.161363	0	0.0190997	NA	NA	NA
Malignant	TKO_vs_DKO	Scnn1b	3.63928	-2.94907	2.77229	0.0959089	0.518708	0.000714626	0	0.000714626	3.70795	0	0	0	0	0.161363	0	0.0190997	NA	NA	NA
Malignant	TKO_vs_DKO	Hist1h2an	2.31364	3.72359	4.53151	0.0332763	0.326124	0.114102	0.0297223	0.0843796	3.70776	0.164407	0	9.87736	21.0313	20.4527	17.3185	19.8064	NA	NA	NA
Malignant	TKO_vs_DKO	Rimbp3	4.19108	-2.64663	2.2816	0.130917	0.572847	0.00178657	0	0.00178657	3.70735	0	0	0	0	0.322725	0	0	NA	NA	NA
Malignant	TKO_vs_DKO	Kcnq4	2.91468	0.928424	3.53003	0.0602666	0.427954	0.0488328	0.00664842	0.0421844	3.70568	0.534322	0	0.197547	0.256479	7.18063	0.128285	2.63575	NA	NA	NA
Malignant	TKO_vs_DKO	Pmaip1	2.49435	3.81749	3.61004	0.0574319	0.419757	0.246427	0.0500587	0.196368	3.70289	0.945338	2.75645	7.1117	0.769438	65.3115	2.69399	15.0887	NA	NA	NA
Malignant	TKO_vs_DKO	Ryr1	2.78552	1.31683	3.73719	0.0532139	0.402005	0.0488328	0.00743058	0.0414022	3.69561	0.164407	0	0.938349	0.256479	10.5491	1.41114	1.50887	NA	NA	NA
Malignant	TKO_vs_DKO	Usp13	1.80042	2.96969	6.2461	0.0124467	0.211456	0.135779	0.0594447	0.0763343	3.6915	3.65805	0	3.60524	10.2592	15.8942	7.6971	10.2756	NA	NA	NA
Malignant	TKO_vs_DKO	Foxo6os	3.42059	-3.05588	2.99121	0.0837175	0.492237	0	0	0	3.68461	0	0	0	0	0.0806813	0	0.057299	NA	NA	NA
Malignant	TKO_vs_DKO	1700034J05Rik	3.42059	-3.05588	2.99121	0.0837175	0.492237	0	0	0	3.68461	0	0	0	0	0.0806813	0	0.057299	NA	NA	NA
Malignant	TKO_vs_DKO	Gm16348	3.42059	-3.05588	2.99121	0.0837175	0.492237	0	0	0	3.68461	0	0	0	0	0.0806813	0	0.057299	NA	NA	NA
Malignant	TKO_vs_DKO	Gm12153	3.42059	-3.05588	2.99121	0.0837175	0.492237	0	0	0	3.68461	0	0	0	0	0.0806813	0	0.057299	NA	NA	NA
Malignant	TKO_vs_DKO	Plg	3.42059	-3.05588	2.99121	0.0837175	0.492237	0	0	0	3.68461	0	0	0	0	0.0806813	0	0.057299	NA	NA	NA
Malignant	TKO_vs_DKO	Lmntd2	3.41606	-3.05812	2.99431	0.0835573	0.492237	0	0	0	3.68257	0	0	0	0	0.0605109	0	0.0763987	NA	NA	NA
Malignant	TKO_vs_DKO	4933422A05Rik	3.41606	-3.05812	2.99431	0.0835573	0.492237	0	0	0	3.68257	0	0	0	0	0.0605109	0	0.0763987	NA	NA	NA
Malignant	TKO_vs_DKO	Gm47843	3.41606	-3.05812	2.99431	0.0835573	0.492237	0	0	0	3.68257	0	0	0	0	0.0605109	0	0.0763987	NA	NA	NA
Malignant	TKO_vs_DKO	Gm30270	3.70586	-2.96738	2.67474	0.101952	0.533067	0	0	0	3.67475	0	0	0	0.256479	0.0403406	0.128285	0	NA	NA	NA
Malignant	TKO_vs_DKO	Hm629797	3.70586	-2.96738	2.67474	0.101952	0.533067	0	0	0	3.67475	0	0	0	0.256479	0.0403406	0.128285	0	NA	NA	NA
Malignant	TKO_vs_DKO	Serpinb7	3.60456	-2.96364	2.76786	0.0961745	0.519445	0.000952835	0	0.000952835	3.66911	0	0	0	0	0.0201703	0	0.152797	NA	NA	NA
Malignant	TKO_vs_DKO	Osr1	2.1328	3.27998	4.56305	0.0326688	0.322323	0.187828	0.0301134	0.157714	3.66886	1.52076	8.26936	2.6175	1.79536	19.8072	10.2628	22.2893	NA	NA	NA
Malignant	TKO_vs_DKO	Ppef2	2.84362	-1.17891	3.75805	0.0525539	0.399742	0.0083373	0.00117325	0.00716405	3.66418	0.0822033	0	0.0493868	0	1.10937	0.384855	0.324694	NA	NA	NA
Malignant	TKO_vs_DKO	Megf10	2.21249	3.99706	4.36799	0.0366201	0.340901	0.222963	0.0707861	0.152177	3.66134	0.575423	0	12.643	25.3915	39.4128	6.54254	23.0533	NA	NA	NA
Malignant	TKO_vs_DKO	Gfi1b	3.7893	-2.94919	2.57276	0.108718	0.543385	0.000119104	0	0.000119104	3.65218	0	0	0	0	0.0605109	0.25657	0	NA	NA	NA
Malignant	TKO_vs_DKO	Chrnb4	3.7893	-2.94919	2.57276	0.108718	0.543385	0	0	0	3.65174	0	0	0	0	0.0605109	0.25657	0	NA	NA	NA
Malignant	TKO_vs_DKO	Pkp2	2.33069	2.35841	4.37668	0.036434	0.33973	0.116246	0.0273758	0.08887	3.65063	1.97288	0	1.38283	1.79536	4.92156	2.05256	20.3411	NA	NA	NA
Malignant	TKO_vs_DKO	Psrc1	2.36955	2.36261	4.58785	0.0321993	0.321194	0.0520486	0.0203363	0.0317123	3.64786	0.328813	0	3.0126	16.4147	2.50112	4.36169	7.10508	NA	NA	NA
Malignant	TKO_vs_DKO	Mypn	2.88583	0.0505027	3.59487	0.0579583	0.421675	0.0219152	0	0.0219152	3.64767	0.123305	0	0.246934	0.256479	4.11474	0.384855	0.401093	NA	NA	NA
Malignant	TKO_vs_DKO	Hist1h3b	2.61464	2.77583	3.97025	0.0463109	0.375196	0.0646737	0.0203363	0.0443373	3.64344	0.0411017	0	4.00033	23.5961	3.54998	4.23341	9.97003	NA	NA	NA
Malignant	TKO_vs_DKO	Rfwd3	1.51478	4.63273	6.85438	0.00884244	0.17432	0.339566	0.170903	0.168663	3.63513	9.45338	11.0258	14.7667	26.6738	44.6167	25.0156	39.288	NA	NA	NA
Malignant	TKO_vs_DKO	Adam8	2.5846	2.66017	3.67557	0.0552153	0.410524	0.139471	0.0215096	0.117962	3.6348	1.19195	2.75645	1.38283	0	7.32182	5.00312	24.0083	NA	NA	NA
Malignant	TKO_vs_DKO	Gm20684	3.68947	-2.97212	2.65072	0.103503	0.536776	0	0	0	3.63431	0	0	0	0.256479	0	0.128285	0.0381993	NA	NA	NA
Malignant	TKO_vs_DKO	Sgo1	1.76616	4.73253	5.73803	0.0166014	0.24417	0.240829	0.0872116	0.153617	3.62641	3.57584	11.0258	18.5201	45.9098	44.7983	15.6508	43.8337	NA	NA	NA
Malignant	TKO_vs_DKO	Elfn2	3.30664	-1.85209	3.04271	0.0811005	0.48927	0.00512149	0.000391083	0.0047304	3.62453	0.0411017	0	0	0	0.423577	0	0.458392	NA	NA	NA
Malignant	TKO_vs_DKO	Tmprss9	3.76588	-2.956	2.56154	0.109492	0.545115	0	0	0	3.61757	0	0	0	0	0	0.25657	0.057299	NA	NA	NA
Malignant	TKO_vs_DKO	Krtap1-5	3.76588	-2.956	2.56154	0.109492	0.545115	0	0	0	3.61757	0	0	0	0	0	0.25657	0.057299	NA	NA	NA
Malignant	TKO_vs_DKO	Dusp27	2.67883	3.11636	3.72101	0.053732	0.404549	0.0996903	0.0363707	0.0633196	3.61687	0	0	5.08684	19.2359	17.0843	12.8285	3.34244	NA	NA	NA
Malignant	TKO_vs_DKO	Gm29254	2.66938	-1.73636	4.0279	0.0447536	0.370113	0.0026203	0	0.0026203	3.61088	0.0411017	0	0.0493868	0.769438	0.141192	0.384855	0.229196	NA	NA	NA
Malignant	TKO_vs_DKO	Tspan8	2.76884	-1.21571	3.83701	0.050133	0.390908	0.00404955	0.00117325	0.0028763	3.6095	0.0411017	0	0.0987736	0	0.302555	0.641425	0.878585	NA	NA	NA
Malignant	TKO_vs_DKO	Nqo1	2.13375	3.72509	5.11902	0.023665	0.279246	0.106479	0.0660931	0.0403862	3.60936	5.50762	2.75645	4.09911	54.1171	9.76243	5.00312	9.03414	NA	NA	NA
Malignant	TKO_vs_DKO	Pm20d1	3.86574	-1.4215	2.43621	0.118563	0.560124	0.00714626	0	0.00714626	3.60546	0.0411017	0	0	0	1.37158	0	0.0381993	NA	NA	NA
Malignant	TKO_vs_DKO	Gm10390	4.1149	-2.68513	2.25046	0.133575	0.575781	0.00178657	0	0.00178657	3.60398	0	0	0	0	0.302555	0	0	NA	NA	NA
Malignant	TKO_vs_DKO	Arhgef39	2.44233	2.20467	4.19493	0.0405451	0.355126	0.0761077	0.0172077	0.0589	3.60013	0.205508	0	2.6175	10.5157	7.36216	0.897996	8.06006	NA	NA	NA
Malignant	TKO_vs_DKO	Dmpk	1.77287	4.55658	5.33639	0.0208846	0.270072	0.344569	0.138052	0.206516	3.59388	13.8102	11.0258	4.79052	23.5961	59.8252	9.74967	39.0779	NA	NA	NA
Malignant	TKO_vs_DKO	Tk1	1.77635	5.14142	5.3322	0.0209349	0.270344	0.323845	0.120845	0.203	3.5882	3.49364	8.26936	30.3729	48.4746	41.1071	34.2521	77.411	NA	NA	NA
Malignant	TKO_vs_DKO	Insl5	3.68985	-2.94805	2.60001	0.106863	0.540357	0.000714626	0	0.000714626	3.58604	0	0	0	0	0.121022	0.128285	0	NA	NA	NA
Malignant	TKO_vs_DKO	Gp1ba	3.68985	-2.94805	2.60001	0.106863	0.540357	0.000714626	0	0.000714626	3.58604	0	0	0	0	0.121022	0.128285	0	NA	NA	NA
Malignant	TKO_vs_DKO	Cdca5	2.07261	2.29192	5.12904	0.0235288	0.278599	0.0900429	0.0277669	0.062276	3.58522	1.23305	0	2.46934	5.38607	7.32182	2.5657	12.2429	NA	NA	NA
Malignant	TKO_vs_DKO	Wdr73	2.22315	4.15472	4.42946	0.0353237	0.335325	0.200572	0.0903402	0.110231	3.58368	4.9322	5.5129	6.32151	6.41198	5.32496	8.33853	84.2486	NA	NA	NA
Malignant	TKO_vs_DKO	Vac14	1.57722	4.14336	6.78254	0.00920536	0.178105	0.25405	0.141963	0.112086	3.57107	7.60381	2.75645	11.3096	24.1091	30.6387	18.2165	25.4408	NA	NA	NA
Malignant	TKO_vs_DKO	C430049B03Rik	1.8427	4.31429	5.47171	0.0193267	0.260762	0.227013	0.0973797	0.129633	3.56748	2.67161	8.26936	12.8406	41.5496	37.7387	9.87795	23.7791	NA	NA	NA
Malignant	TKO_vs_DKO	Cobl	2.53593	3.00461	3.69572	0.0545522	0.408294	0.147213	0.0355886	0.111624	3.56092	1.80847	0	3.21014	0.512959	36.8915	1.41114	8.23196	NA	NA	NA
Malignant	TKO_vs_DKO	Exoc6	2.20675	2.44137	4.72574	0.0297144	0.310299	0.0732492	0.0179898	0.0552593	3.55599	0.534322	5.5129	1.72854	13.8499	8.14881	3.84855	4.33562	NA	NA	NA
Malignant	TKO_vs_DKO	Tpx2	1.57485	6.11227	6.36845	0.0116167	0.204434	0.373749	0.208056	0.165693	3.5521	21.8661	16.5387	55.3626	108.491	111.038	47.9786	119.144	NA	NA	NA
Malignant	TKO_vs_DKO	Cenpk	1.86653	4.64105	5.26874	0.0217118	0.271433	0.319795	0.175987	0.143808	3.55108	19.1123	0	6.91415	36.933	41.0264	10.7759	55.3699	NA	NA	NA
Malignant	TKO_vs_DKO	Atg9b	2.73311	-0.227085	3.7518	0.0527506	0.400023	0.0192949	0.00273758	0.0165573	3.55012	0.0822033	0	0.246934	0.256479	2.52129	0.25657	1.05048	NA	NA	NA
Malignant	TKO_vs_DKO	Ldlrad2	3.10684	-2.04381	3.21304	0.0730535	0.467275	0.00357313	0	0.00357313	3.5431	0.0411017	0	0	0.256479	0.484088	0	0.114598	NA	NA	NA
Malignant	TKO_vs_DKO	Polg	2.11425	4.62722	4.76744	0.0290029	0.305868	0.232253	0.142745	0.089508	3.54175	8.34364	5.5129	10.3218	15.6452	6.69654	13.5982	108.906	NA	NA	NA
Malignant	TKO_vs_DKO	Oit3	2.84643	-1.70745	3.61095	0.0574004	0.419678	0.00333492	0.000782167	0.00255275	3.54168	0.0822033	0	0	1.02592	0.262214	0.128285	0.190997	NA	NA	NA
Malignant	TKO_vs_DKO	Setd6	1.72896	3.22995	6.06103	0.0138197	0.222678	0.162458	0.061009	0.101449	3.54117	2.5072	2.75645	5.72887	10.0027	13.6755	11.6739	16.5594	NA	NA	NA
Malignant	TKO_vs_DKO	Adgrd1	2.88706	3.60099	3.55369	0.0594131	0.42593	0.0217961	0.0316777	-0.00988165	3.54022	0.698728	2.75645	4.24727	55.3995	0.282384	19.371	0.420193	NA	NA	NA
Malignant	TKO_vs_DKO	Gm49542	4.05636	-2.71104	2.23973	0.134505	0.57689	0.00166746	0	0.00166746	3.54005	0	0	0	0	0	0	0.286495	NA	NA	NA
Malignant	TKO_vs_DKO	C230035I16Rik	2.223	0.821563	4.80076	0.0284473	0.303487	0.0368032	0.00899492	0.0278083	3.53223	0.575423	0	0.493868	1.2824	4.09457	1.92428	2.06276	NA	NA	NA
Malignant	TKO_vs_DKO	Lrr1	2.23241	2.8996	4.40832	0.0357641	0.33687	0.12232	0.0297223	0.0925978	3.52833	0.328813	2.75645	4.04972	11.0286	5.7082	3.84855	22.1556	NA	NA	NA
Malignant	TKO_vs_DKO	Gm43376	3.4033	-3.05365	2.83116	0.0924516	0.513185	0.000595522	0	0.000595522	3.5214	0	0	0	0	0.100852	0	0.0381993	NA	NA	NA
Malignant	TKO_vs_DKO	1700058P15Rik	3.4033	-3.05365	2.83116	0.0924516	0.513185	0.000595522	0	0.000595522	3.5214	0	0	0	0	0.100852	0	0.0381993	NA	NA	NA
Malignant	TKO_vs_DKO	Olfr9	3.4033	-3.05365	2.83116	0.0924516	0.513185	0.000595522	0	0.000595522	3.5214	0	0	0	0	0.100852	0	0.0381993	NA	NA	NA
Malignant	TKO_vs_DKO	Gm48570	3.4033	-3.05365	2.83116	0.0924516	0.513185	0.000595522	0	0.000595522	3.5214	0	0	0	0	0.100852	0	0.0381993	NA	NA	NA
Malignant	TKO_vs_DKO	Gm10384	3.4033	-3.05365	2.83116	0.0924516	0.513185	0.000595522	0	0.000595522	3.5214	0	0	0	0	0.100852	0	0.0381993	NA	NA	NA
Malignant	TKO_vs_DKO	Pgk1	1.52867	8.4885	7.26039	0.00704919	0.155718	0.838018	0.768088	0.0699305	3.51951	174.024	126.797	214.931	592.211	313.164	334.183	755.411	NA	NA	NA
Malignant	TKO_vs_DKO	Olfr286	3.4033	-3.05365	2.83116	0.0924516	0.513185	0	0	0	3.51931	0	0	0	0	0.100852	0	0.0381993	NA	NA	NA
Malignant	TKO_vs_DKO	Ern2	3.72268	-2.96534	2.4995	0.113882	0.554694	0.000595522	0	0.000595522	3.5146	0	0	0	0.256479	0.100852	0	0	NA	NA	NA
Malignant	TKO_vs_DKO	4930483P17Rik	3.72268	-2.96534	2.4995	0.113882	0.554694	0.000595522	0	0.000595522	3.5146	0	0	0	0.256479	0.100852	0	0	NA	NA	NA
Malignant	TKO_vs_DKO	Gm32081	3.72268	-2.96534	2.4995	0.113882	0.554694	0.000595522	0	0.000595522	3.5146	0	0	0	0.256479	0.100852	0	0	NA	NA	NA
Malignant	TKO_vs_DKO	Dusp10	1.81926	3.62725	5.27547	0.021628	0.270929	0.242973	0.0829097	0.160063	3.51387	6.24745	2.75645	4.59297	11.0286	33.4424	5.51626	19.4817	NA	NA	NA
Malignant	TKO_vs_DKO	4930408O17Rik	3.38818	-3.06036	2.83466	0.0922503	0.513185	0.000595522	0	0.000595522	3.50897	0	0	0	0	0.0403406	0	0.0954983	NA	NA	NA
Malignant	TKO_vs_DKO	Gm31462	3.38818	-3.06036	2.83466	0.0922503	0.513185	0.000595522	0	0.000595522	3.50897	0	0	0	0	0.0403406	0	0.0954983	NA	NA	NA
Malignant	TKO_vs_DKO	Gm44081	3.00955	-1.531	3.30118	0.06923	0.456103	0.0053597	0	0.0053597	3.5089	0.0822033	0	0	0.512959	0.685791	0	0.286495	NA	NA	NA
Malignant	TKO_vs_DKO	Grm7	3.38818	-3.06036	2.83466	0.0922503	0.513185	0	0	0	3.50688	0	0	0	0	0.0403406	0	0.0954983	NA	NA	NA
Malignant	TKO_vs_DKO	Fgf15	3.38818	-3.06036	2.83466	0.0922503	0.513185	0	0	0	3.50688	0	0	0	0	0.0403406	0	0.0954983	NA	NA	NA
Malignant	TKO_vs_DKO	Ankrd37	1.88817	3.7609	5.44594	0.0196139	0.26253	0.154359	0.0668752	0.087484	3.50598	1.76737	5.5129	8.44515	32.0599	12.1224	9.87795	22.8814	NA	NA	NA
Malignant	TKO_vs_DKO	St3gal1	1.59155	4.63495	6.48063	0.0109056	0.19671	0.280967	0.160344	0.120623	3.49989	7.3983	11.0258	15.5568	50.5264	23.3572	23.3479	40.2621	NA	NA	NA
Malignant	TKO_vs_DKO	Hist1h1d	1.93839	4.41272	5.09395	0.0240094	0.281519	0.161148	0.0477122	0.113436	3.49558	1.10974	13.7823	11.2602	38.9849	29.4487	14.3679	38.3903	NA	NA	NA
Malignant	TKO_vs_DKO	Crh	4.03408	-2.72492	2.21647	0.136545	0.580425	0.00166746	0	0.00166746	3.49418	0	0	0	0	0.282384	0	0	NA	NA	NA
Malignant	TKO_vs_DKO	Agmat	4.03408	-2.72492	2.21647	0.136545	0.580425	0.00142925	0	0.00142925	3.49335	0	0	0	0	0.282384	0	0	NA	NA	NA
Malignant	TKO_vs_DKO	Gm830	3.31318	-1.76772	2.88474	0.0894226	0.506361	0.00524059	0	0.00524059	3.49225	0	0	0.0493868	0	0.564769	0	0.401093	NA	NA	NA
Malignant	TKO_vs_DKO	Gclm	1.41903	6.88927	7.25282	0.00707897	0.155891	0.682349	0.53774	0.144609	3.49214	62.1868	60.6419	58.3752	191.847	162.976	93.3915	197.72	NA	NA	NA
Malignant	TKO_vs_DKO	Myo15b	2.93734	-2.0961	3.39586	0.0653601	0.443729	0.00321582	0	0.00321582	3.49102	0	0	0.0493868	0	0.423577	0.128285	0.152797	NA	NA	NA
Malignant	TKO_vs_DKO	1700008O03Rik	2.8693	-2.16014	3.50876	0.0610452	0.430164	0.000714626	0.000391083	0.000323543	3.48546	0	0	0.0493868	0.256479	0.0806813	0.128285	0.343794	NA	NA	NA
Malignant	TKO_vs_DKO	Kifc1	1.96004	3.46644	5.19724	0.0226228	0.274836	0.133873	0.0543606	0.0795127	3.4816	2.21949	0	7.75373	26.4174	14.1192	5.00312	18.3739	NA	NA	NA
Malignant	TKO_vs_DKO	Gpr68	2.65296	-1.73924	3.85488	0.0496014	0.38833	0.00452596	0.000782167	0.0037438	3.47376	0.0411017	0	0.0493868	0	0.504258	0.384855	0.210096	NA	NA	NA
Malignant	TKO_vs_DKO	Speer4b	3.22493	-1.90974	2.97249	0.0846912	0.494838	0.00464507	0	0.00464507	3.47371	0.0411017	0	0	0	0.423577	0	0.401093	NA	NA	NA
Malignant	TKO_vs_DKO	Gm45472	3.5102	-2.99912	2.66156	0.1028	0.535376	0.000952835	0	0.000952835	3.4714	0	0	0	0	0.141192	0	0.0190997	NA	NA	NA
Malignant	TKO_vs_DKO	Baiap3	3.5102	-2.99912	2.66156	0.1028	0.535376	0.00083373	0	0.00083373	3.47099	0	0	0	0	0.141192	0	0.0190997	NA	NA	NA
Malignant	TKO_vs_DKO	1700102H20Rik	1.879	2.52849	5.48539	0.0191761	0.260762	0.107194	0.0332421	0.0739518	3.46532	1.64407	2.75645	2.51873	7.95086	8.43119	4.10512	11.0969	NA	NA	NA
Malignant	TKO_vs_DKO	Ccdc88c	2.48438	3.21779	3.41811	0.064485	0.440299	0.18485	0.014079	0.170771	3.46286	0.822033	8.26936	1.18528	4.36015	36.3469	0.51314	12.2429	NA	NA	NA
Malignant	TKO_vs_DKO	Cdh18	3.67776	-0.507059	2.43178	0.118898	0.560506	0.0179848	0	0.0179848	3.46246	0.123305	0	0	0	0.242044	0	2.99865	NA	NA	NA
Malignant	TKO_vs_DKO	Hist1h3g	2.33293	1.23877	4.37182	0.0365379	0.340378	0.0383516	0.009386	0.0289656	3.45015	0.123305	0	1.28406	3.84719	2.50112	2.30913	4.50752	NA	NA	NA
Malignant	TKO_vs_DKO	Nasp	1.45009	7.18618	6.4502	0.011094	0.199396	0.766079	0.553383	0.212696	3.43776	61.1182	71.6678	86.0812	139.781	253.803	109.427	294.498	NA	NA	NA
Malignant	TKO_vs_DKO	Gm13580	3.47807	-3.01205	2.65657	0.103123	0.53622	0.00083373	0	0.00083373	3.43448	0	0	0	0	0.0201703	0	0.133698	NA	NA	NA
Malignant	TKO_vs_DKO	Gpr139	3.52793	-0.628578	2.55339	0.110058	0.546455	0.0146498	0	0.0146498	3.43062	0.123305	0	0	0	2.25908	0	0.649389	NA	NA	NA
Malignant	TKO_vs_DKO	Kif18b	2.23219	2.1398	4.51796	0.0335408	0.326659	0.0622916	0.0199452	0.0423463	3.43057	0.369915	0	2.66689	11.0286	3.34827	2.95056	8.09826	NA	NA	NA
Malignant	TKO_vs_DKO	Gm16157	2.98355	1.3574	3.23995	0.0718628	0.463064	0.0121486	0.00664842	0.00550023	3.43044	0.0411017	0	1.03712	7.4379	0.100852	7.44053	0.611189	NA	NA	NA
Malignant	TKO_vs_DKO	Lysmd4	2.42609	3.32147	4.27519	0.0386725	0.348141	0.0447832	0.0586625	-0.0138793	3.42774	4.60339	0	2.32118	34.1117	2.54146	22.4499	1.27968	NA	NA	NA
Malignant	TKO_vs_DKO	Foxo6	2.75264	1.70442	3.31363	0.0687076	0.454562	0.0834921	0.0132968	0.0701953	3.42602	1.43856	0	0.0987736	0.512959	9.86328	0.25657	7.63987	NA	NA	NA
Malignant	TKO_vs_DKO	Hpdl	2.55746	0.709735	3.92252	0.0476434	0.380658	0.0191758	0.00625733	0.0129185	3.42464	0.0822033	0	0.740802	2.30831	0.564769	4.61826	1.77627	NA	NA	NA
Malignant	TKO_vs_DKO	Upb1	2.4208	-1.17443	4.24303	0.0394117	0.350194	0.00762268	0.00117325	0.00644943	3.42163	0.0411017	0	0.14816	0.256479	0.605109	0.51314	0.55389	NA	NA	NA
Malignant	TKO_vs_DKO	Tceal5	2.78057	-0.915306	3.52473	0.0604595	0.428157	0.00964745	0	0.00964745	3.42091	0.123305	0	0.0493868	0	1.43209	0.384855	0.458392	NA	NA	NA
Malignant	TKO_vs_DKO	Wscd2	3.25547	1.76479	2.89221	0.0890089	0.505164	0.00512149	0.009386	-0.00426451	3.42015	0.49322	0	0.790189	21.2878	0.100852	0.128285	0.133698	NA	NA	NA
Malignant	TKO_vs_DKO	Gm26916	3.34326	-3.02481	2.78089	0.0953954	0.518708	0.000238209	0	0.000238209	3.41252	0	0	0	0.256479	0.0403406	0	0.0381993	NA	NA	NA
Malignant	TKO_vs_DKO	Sac3d1	1.54152	4.69511	6.44229	0.0111435	0.199753	0.319557	0.186156	0.133401	3.41217	10.0288	8.26936	16.7421	28.4692	21.5217	41.6927	51.3972	NA	NA	NA
Malignant	TKO_vs_DKO	Prss23os	3.34326	-3.02481	2.78089	0.0953954	0.518708	0	0	0	3.4117	0	0	0	0.256479	0.0403406	0	0.0381993	NA	NA	NA
Malignant	TKO_vs_DKO	Ulbp1	1.93998	5.10807	4.27547	0.0386663	0.348141	0.384707	0.14079	0.243917	3.40902	0.98644	11.0258	26.5207	67.1976	53.6732	17.0619	61.7683	NA	NA	NA
Malignant	TKO_vs_DKO	Cenpe	1.64981	6.02542	5.94794	0.0147345	0.230801	0.27787	0.150567	0.127303	3.40661	12.8237	16.5387	55.6589	101.822	84.8162	49.2615	131.291	NA	NA	NA
Malignant	TKO_vs_DKO	Bub1b	1.79987	4.52071	5.14815	0.0232712	0.277419	0.257623	0.100117	0.157505	3.40251	2.83601	5.5129	18.2731	35.9071	40.6028	12.1871	41.8856	NA	NA	NA
Malignant	TKO_vs_DKO	Cer1	3.25974	-1.87861	2.83584	0.0921827	0.513185	0.00488328	0	0.00488328	3.39145	0.0411017	0	0	0	0.262214	0	0.59209	NA	NA	NA
Malignant	TKO_vs_DKO	Mis18bp1	1.81518	4.1786	5.36433	0.0205527	0.267317	0.185207	0.0786077	0.106599	3.38891	3.65805	2.75645	13.4826	34.1117	29.0453	7.82539	32.3166	NA	NA	NA
Malignant	TKO_vs_DKO	Kif23	1.90197	4.69577	4.70352	0.030101	0.311443	0.249404	0.0789988	0.170406	3.38679	2.425	5.5129	20.5449	43.345	40.6835	8.72339	56.535	NA	NA	NA
Malignant	TKO_vs_DKO	Rtp3	4.24702	-1.62961	1.97051	0.160394	0.609823	0.000952835	0.000391083	0.000561751	3.37748	0	0	0.0493868	2.05183	0	0.25657	0	NA	NA	NA
Malignant	TKO_vs_DKO	Esrp2	3.94796	-2.7661	2.1791	0.139896	0.584968	0.00142925	0	0.00142925	3.37714	0	0	0	0	0.262214	0	0	NA	NA	NA
Malignant	TKO_vs_DKO	Gm10570	2.95611	-0.645534	3.21922	0.0727784	0.466139	0.00393044	0.00195542	0.00197503	3.37069	0.0411017	0	0.197547	2.82127	0.322725	0.76971	0.0763987	NA	NA	NA
Malignant	TKO_vs_DKO	Atp10a	2.30256	4.28246	4.42741	0.0353661	0.335325	0.0944497	0.0864294	0.00802033	3.36876	3.16483	5.5129	8.79085	13.3369	4.29628	92.237	6.07369	NA	NA	NA
Malignant	TKO_vs_DKO	Sbk2	2.95443	-1.01435	3.18609	0.0742676	0.469696	0.0104812	0.00117325	0.00930793	3.36719	0.0411017	0	0.0987736	0	1.51277	0.128285	0.401093	NA	NA	NA
Malignant	TKO_vs_DKO	Atad2	1.47564	6.57624	6.67013	0.00980419	0.184918	0.596594	0.461869	0.134724	3.36326	45.6228	24.8081	67.2648	133.113	135.04	77.3559	180.893	NA	NA	NA
Malignant	TKO_vs_DKO	Gm19557	2.76671	-1.71586	3.49497	0.0615555	0.431694	0.00416865	0.000782167	0.00338649	3.36109	0.0822033	0	0	0.512959	0.544598	0.128285	0.133698	NA	NA	NA
Malignant	TKO_vs_DKO	Ehd4	1.65744	6.07891	4.85564	0.0275559	0.298751	0.568604	0.268674	0.29993	3.36065	13.2758	44.1032	35.2128	51.8088	215.722	38.7421	71.9484	NA	NA	NA
Malignant	TKO_vs_DKO	Gm4737	2.27742	-0.0576124	4.45328	0.0348342	0.334633	0.0166746	0.004693	0.0119816	3.36025	0.369915	0	0.14816	1.79536	1.0892	0.76971	1.41338	NA	NA	NA
Malignant	TKO_vs_DKO	Ces2e	3.54365	-3.00647	2.51497	0.11277	0.552733	0.000357313	0	0.000357313	3.3599	0	0	0	0	0.0201703	0.25657	0.0190997	NA	NA	NA
Malignant	TKO_vs_DKO	Patj	2.83973	2.50152	3.00734	0.0828884	0.492237	0.11696	0.0230739	0.0938865	3.35953	2.01398	0	0.790189	0	29.0856	0.51314	3.49524	NA	NA	NA
Malignant	TKO_vs_DKO	Adrb2	2.24423	3.61412	3.57523	0.0586473	0.423894	0.260005	0.0449746	0.21503	3.35875	4.76779	5.5129	1.72854	1.02592	41.1878	2.30913	26.1474	NA	NA	NA
Malignant	TKO_vs_DKO	Gm11733	3.54365	-3.00647	2.51497	0.11277	0.552733	0	0	0	3.3587	0	0	0	0	0.0201703	0.25657	0.0190997	NA	NA	NA
Malignant	TKO_vs_DKO	Gm35438.1	3.54365	-3.00647	2.51497	0.11277	0.552733	0	0	0	3.3587	0	0	0	0	0.0201703	0.25657	0.0190997	NA	NA	NA
Malignant	TKO_vs_DKO	Selenos	2.40606	9.18906	3.86977	0.0491632	0.38679	0.576108	0.833007	-0.2569	3.35575	194.37	151.605	159.816	103.874	105.229	3285.12	82.205	NA	NA	NA
Malignant	TKO_vs_DKO	Unc45b	2.5621	0.373682	3.76179	0.0524364	0.399638	0.022868	0.00351975	0.0193483	3.3439	0.205508	0	0.395095	0.512959	4.29628	0.384855	1.39428	NA	NA	NA
Malignant	TKO_vs_DKO	Rundc3a	3.2074	1.39531	2.6263	0.105106	0.539342	0.0720581	0.00664842	0.0654097	3.34329	0.452118	0	0.444481	0	13.615	0	1.08868	NA	NA	NA
Malignant	TKO_vs_DKO	Tpsab1	3.88072	-1.69512	2.19951	0.138054	0.582858	0.00131015	0.000391083	0.000919064	3.34029	0.0411017	0	0	0	0.141192	1.41114	0	NA	NA	NA
Malignant	TKO_vs_DKO	Map3k7cl	2.55186	2.57748	3.55888	0.0592277	0.425486	0.0837303	0.0203363	0.063394	3.33092	0.0411017	0	3.55585	13.0804	5.24428	1.15457	15.7572	NA	NA	NA
Malignant	TKO_vs_DKO	2010001M07Rik	3.27526	-3.05994	2.75849	0.0967392	0.520555	0	0	0	3.32242	0	0	0	0	0.0403406	0.128285	0.0381993	NA	NA	NA
Malignant	TKO_vs_DKO	Gm17039	3.27526	-3.05994	2.75849	0.0967392	0.520555	0	0	0	3.32242	0	0	0	0	0.0403406	0.128285	0.0381993	NA	NA	NA
Malignant	TKO_vs_DKO	Gm47851	3.27526	-3.05994	2.75849	0.0967392	0.520555	0	0	0	3.32242	0	0	0	0	0.0403406	0.128285	0.0381993	NA	NA	NA
Malignant	TKO_vs_DKO	Gm17035	3.27526	-3.05994	2.75849	0.0967392	0.520555	0	0	0	3.32242	0	0	0	0	0.0403406	0.128285	0.0381993	NA	NA	NA
Malignant	TKO_vs_DKO	Hoxa6	2.66972	-0.440651	3.55983	0.059194	0.425486	0.0154836	0.0023465	0.0131371	3.32074	0	0	0.296321	0.512959	1.33124	0.51314	1.20328	NA	NA	NA
Malignant	TKO_vs_DKO	Gm11684	3.89115	-2.78989	2.16756	0.14095	0.584968	0.00154836	0	0.00154836	3.31625	0	0	0	0	0	0	0.248296	NA	NA	NA
Malignant	TKO_vs_DKO	Acta2	2.14204	10.254	3.43571	0.0638011	0.439329	0.716055	0.423934	0.292121	3.30797	195.438	625.715	421.22	3091.35	658.722	17.7033	3535.35	NA	NA	NA
Malignant	TKO_vs_DKO	Gbp9	2.54737	2.1896	3.44035	0.0636223	0.439	0.102549	0.0203363	0.0822125	3.29821	1.02754	0	1.58038	0	18.0928	3.59198	4.29743	NA	NA	NA
Malignant	TKO_vs_DKO	Gm15640	3.48085	-0.94627	2.47021	0.116022	0.557205	0.0121486	0	0.0121486	3.29575	0	0	0.0987736	0	0.423577	0	1.75717	NA	NA	NA
Malignant	TKO_vs_DKO	Gm29966	3.36034	-1.79882	2.60558	0.106488	0.540357	0.0053597	0	0.0053597	3.28612	0.0411017	0	0	0	0.786642	0	0.152797	NA	NA	NA
Malignant	TKO_vs_DKO	Pgr	3.1827	-1.10999	2.81337	0.0934816	0.515359	0.00309671	0	0.00309671	3.28602	0.123305	0	0	0.256479	0.262214	1.92428	0.0381993	NA	NA	NA
Malignant	TKO_vs_DKO	Tmem171	3.04203	1.17262	2.82075	0.0930531	0.51473	0.0505002	0.00312867	0.0473716	3.28576	0.0411017	2.75645	0.296321	0.512959	3.91304	0.128285	7.42977	NA	NA	NA
Malignant	TKO_vs_DKO	Rgs17	2.14867	4.05358	3.75009	0.0528048	0.400099	0.2394	0.0438013	0.195598	3.28138	5.0555	13.7823	0.642029	31.547	13.2116	2.95056	47.9593	NA	NA	NA
Malignant	TKO_vs_DKO	Gm17089	3.2982	-3.05759	2.67812	0.101736	0.533067	0.000476417	0	0.000476417	3.27511	0	0	0	0	0.0605109	0.128285	0.0190997	NA	NA	NA
Malignant	TKO_vs_DKO	Aspm	1.82924	4.58265	5.17574	0.0229044	0.276008	0.156622	0.0692217	0.0874005	3.26232	3.20593	5.5129	18.6188	63.3504	31.1228	13.5982	29.2225	NA	NA	NA
Malignant	TKO_vs_DKO	Gm13264	3.40521	0.562481	2.43534	0.118628	0.560124	0.0363268	0.00312867	0.0331982	3.25725	0	0	0.395095	0	7.34199	0.128285	0.305595	NA	NA	NA
Malignant	TKO_vs_DKO	Bst2	1.77002	8.83627	4.37666	0.0364343	0.33973	0.776441	0.498631	0.27781	3.25349	43.1567	275.645	259.33	209.544	610.697	1494.91	303.876	NA	NA	NA
Malignant	TKO_vs_DKO	Gm15759	3.85573	-2.80878	2.13771	0.143716	0.587801	0.00142925	0	0.00142925	3.25307	0	0	0	0	0.242044	0	0	NA	NA	NA
Malignant	TKO_vs_DKO	Gm32050	3.85573	-2.80878	2.13771	0.143716	0.587801	0.00142925	0	0.00142925	3.25307	0	0	0	0	0.242044	0	0	NA	NA	NA
Malignant	TKO_vs_DKO	Olfr923	3.85573	-2.80878	2.13771	0.143716	0.587801	0.00142925	0	0.00142925	3.25307	0	0	0	0	0.242044	0	0	NA	NA	NA
Malignant	TKO_vs_DKO	Prim1	1.36659	5.30985	6.57492	0.0103426	0.189423	0.434016	0.235432	0.198584	3.25198	19.7288	27.5645	17.0878	44.3709	51.757	44.3866	70.898	NA	NA	NA
Malignant	TKO_vs_DKO	Lce1h	3.85573	-2.80878	2.13771	0.143716	0.587801	0.00107194	0	0.00107194	3.25191	0	0	0	0	0.242044	0	0	NA	NA	NA
Malignant	TKO_vs_DKO	Gm36495	2.6706	-1.27964	3.49144	0.0616871	0.432113	0.00583611	0	0.00583611	3.24976	0	0	0.14816	0.769438	0.443747	0.128285	0.59209	NA	NA	NA
Malignant	TKO_vs_DKO	2310008N11Rik	3.28032	-3.0623	2.66847	0.102354	0.53443	0.000119104	0	0.000119104	3.24755	0	0	0	0	0.0201703	0.128285	0.057299	NA	NA	NA
Malignant	TKO_vs_DKO	Gm15234	3.06613	-2.06649	2.91132	0.08796	0.503469	0.00309671	0	0.00309671	3.24699	0.0411017	0	0	0.256479	0.0806813	0	0.496591	NA	NA	NA
Malignant	TKO_vs_DKO	Syt12	2.23408	2.54161	3.99394	0.045664	0.373633	0.113745	0.0301134	0.0836312	3.24507	0.328813	0	3.85217	7.18142	17.286	1.92428	6.93318	NA	NA	NA
Malignant	TKO_vs_DKO	Epb41l4aos	1.54467	5.17903	5.5119	0.0188875	0.258773	0.459028	0.240516	0.218512	3.24457	13.3169	13.7823	23.2612	18.9795	90.5445	49.1332	41.2171	NA	NA	NA
Malignant	TKO_vs_DKO	Pcolce2	2.17336	5.15212	3.91677	0.0478068	0.381211	0.200691	0.070395	0.130296	3.24389	10.3165	27.5645	0.543255	122.084	12.2434	39.3835	36.1557	NA	NA	NA
Malignant	TKO_vs_DKO	Esco2	1.686	4.04523	5.76554	0.0163434	0.241527	0.161744	0.0868205	0.0749232	3.238	7.76821	0	10.2725	21.2878	24.8095	11.1608	36.022	NA	NA	NA
Malignant	TKO_vs_DKO	Hdgf	1.45097	8.06312	6.93548	0.00845023	0.170062	0.85898	0.782558	0.0764228	3.23794	164.407	88.2065	146.728	290.848	389.892	245.538	542.774	NA	NA	NA
Malignant	TKO_vs_DKO	Gm13709	3.23794	-3.11083	2.7028	0.100172	0.528843	0	0	0	3.23552	0	0	0	0	0.0605109	0	0.057299	NA	NA	NA
Malignant	TKO_vs_DKO	Nkx2-4	3.23794	-3.11083	2.7028	0.100172	0.528843	0	0	0	3.23552	0	0	0	0	0.0605109	0	0.057299	NA	NA	NA
Malignant	TKO_vs_DKO	Tex38	3.23794	-3.11083	2.7028	0.100172	0.528843	0	0	0	3.23552	0	0	0	0	0.0605109	0	0.057299	NA	NA	NA
Malignant	TKO_vs_DKO	Tacr2	3.23794	-3.11083	2.7028	0.100172	0.528843	0	0	0	3.23552	0	0	0	0	0.0605109	0	0.057299	NA	NA	NA
Malignant	TKO_vs_DKO	Gm46545	3.23794	-3.11083	2.7028	0.100172	0.528843	0	0	0	3.23552	0	0	0	0	0.0605109	0	0.057299	NA	NA	NA
Malignant	TKO_vs_DKO	Gm9925	3.23794	-3.11083	2.7028	0.100172	0.528843	0	0	0	3.23552	0	0	0	0	0.0605109	0	0.057299	NA	NA	NA
Malignant	TKO_vs_DKO	Cand1	1.7988	6.55409	5.01036	0.0251961	0.287938	0.550143	0.425108	0.125035	3.23525	45.9517	41.3468	29.0888	45.6533	81.2057	51.1857	359.857	NA	NA	NA
Malignant	TKO_vs_DKO	2210011K15Rik	2.52223	-0.0982087	3.70899	0.05412	0.406563	0.0129824	0.0023465	0.0106359	3.22874	0.24661	0	0.197547	2.56479	0.201703	0.76971	1.68077	NA	NA	NA
Malignant	TKO_vs_DKO	Nudt14	1.50025	4.92924	5.83087	0.0157474	0.237834	0.419009	0.226828	0.192181	3.22443	14.139	11.0258	17.7299	27.6998	65.1501	21.167	53.0207	NA	NA	NA
Malignant	TKO_vs_DKO	Atp2b2	3.64863	-0.112912	2.27602	0.131388	0.573439	0.00214388	0.00117325	0.000970628	3.21918	0.24661	0	0	6.1555	0.0201703	0.128285	0.0190997	NA	NA	NA
Malignant	TKO_vs_DKO	Gm12867	3.36416	-3.05142	2.52844	0.111811	0.551394	0.000714626	0	0.000714626	3.20334	0	0	0	0	0.121022	0	0.0190997	NA	NA	NA
Malignant	TKO_vs_DKO	Tas2r135	3.36416	-3.05142	2.52844	0.111811	0.551394	0.000714626	0	0.000714626	3.20334	0	0	0	0	0.121022	0	0.0190997	NA	NA	NA
Malignant	TKO_vs_DKO	Gm28967	3.36416	-3.05142	2.52844	0.111811	0.551394	0.000714626	0	0.000714626	3.20334	0	0	0	0	0.121022	0	0.0190997	NA	NA	NA
Malignant	TKO_vs_DKO	4930542C12Rik	3.36416	-3.05142	2.52844	0.111811	0.551394	0.000714626	0	0.000714626	3.20334	0	0	0	0	0.121022	0	0.0190997	NA	NA	NA
Malignant	TKO_vs_DKO	Gm28111	3.36416	-3.05142	2.52844	0.111811	0.551394	0.000714626	0	0.000714626	3.20334	0	0	0	0	0.121022	0	0.0190997	NA	NA	NA
Malignant	TKO_vs_DKO	9230105E05Rik	3.36416	-3.05142	2.52844	0.111811	0.551394	0.000714626	0	0.000714626	3.20334	0	0	0	0	0.121022	0	0.0190997	NA	NA	NA
Malignant	TKO_vs_DKO	1700012I11Rik	3.36416	-3.05142	2.52844	0.111811	0.551394	0.000714626	0	0.000714626	3.20334	0	0	0	0	0.121022	0	0.0190997	NA	NA	NA
Malignant	TKO_vs_DKO	Gm10532	3.36416	-3.05142	2.52844	0.111811	0.551394	0.000714626	0	0.000714626	3.20334	0	0	0	0	0.121022	0	0.0190997	NA	NA	NA
Malignant	TKO_vs_DKO	Gm41819	3.36416	-3.05142	2.52844	0.111811	0.551394	0.000595522	0	0.000595522	3.20296	0	0	0	0	0.121022	0	0.0190997	NA	NA	NA
Malignant	TKO_vs_DKO	Depdc1b	2.48517	0.491072	3.69606	0.0545413	0.408294	0.0237018	0.00508408	0.0186177	3.19791	0.0822033	0	0.642029	3.33423	0.786642	0.641425	3.03685	NA	NA	NA
Malignant	TKO_vs_DKO	Gm50281	2.87749	-2.19194	3.10852	0.0778837	0.479796	0	0	0	3.18985	0	0	0.0493868	0.512959	0.0806813	0.384855	0.0763987	NA	NA	NA
Malignant	TKO_vs_DKO	Lzts1	2.1104	1.27725	4.45004	0.0349004	0.334804	0.0488328	0.0136879	0.0351449	3.18329	1.19195	0	0.444481	1.79536	5.64769	2.43742	3.17054	NA	NA	NA
Malignant	TKO_vs_DKO	Plaat5	3.54535	-3.0201	2.33231	0.126714	0.565185	0.000476417	0	0.000476417	3.18232	0	0	0	0.256479	0.0806813	0	0	NA	NA	NA
Malignant	TKO_vs_DKO	Nwd2	3.54535	-3.0201	2.33231	0.126714	0.565185	0	0	0	3.1808	0	0	0	0.256479	0.0806813	0	0	NA	NA	NA
Malignant	TKO_vs_DKO	Depdc1a	1.81329	4.25885	4.84634	0.0277049	0.298876	0.187232	0.0621822	0.12505	3.17726	2.01398	5.5129	14.7173	27.4433	30.1344	10.0062	40.9306	NA	NA	NA
Malignant	TKO_vs_DKO	Mcee	2.2435	6.26613	4.2599	0.0390221	0.348975	0.272868	0.268674	0.0041938	3.17365	14.0979	35.8339	24.5452	24.1091	20.1703	393.579	23.8555	NA	NA	NA
Malignant	TKO_vs_DKO	Pa2g4	1.3445	7.05843	6.79085	0.00916263	0.177959	0.722725	0.564724	0.158001	3.173	79.3673	77.1807	56.4985	123.11	190.69	176.52	227.114	NA	NA	NA
Malignant	TKO_vs_DKO	AC121792.1	3.33501	-3.0626	2.52273	0.112216	0.551891	0.000714626	0	0.000714626	3.17034	0	0	0	0	0.0201703	0	0.114598	NA	NA	NA
Malignant	TKO_vs_DKO	Itih3	3.33501	-3.0626	2.52273	0.112216	0.551891	0.000714626	0	0.000714626	3.17034	0	0	0	0	0.0201703	0	0.114598	NA	NA	NA
Malignant	TKO_vs_DKO	Elfn1	2.41335	0.749588	3.81137	0.0509057	0.394422	0.0217961	0.00625733	0.0155388	3.16952	0.0411017	0	0.888963	3.33423	1.35141	2.69399	2.06276	NA	NA	NA
Malignant	TKO_vs_DKO	Smpx	2.69723	1.25259	3.33691	0.0677418	0.45159	0.00571701	0.000782167	0.00493484	3.16901	0.123305	0	1.03712	1.02592	1.2909	11.0325	0.420193	NA	NA	NA
Malignant	TKO_vs_DKO	Fam81a	2.65301	3.62662	3.43125	0.0639735	0.439476	0.0310862	0.0312867	-0.000200433	3.1677	0.287712	5.5129	4.19788	60.0162	0.786642	12.8285	1.81447	NA	NA	NA
Malignant	TKO_vs_DKO	Cdca8	1.7681	6.2892	4.75178	0.029268	0.307862	0.337899	0.172859	0.16504	3.15909	8.67245	11.0258	75.71	100.283	117.27	54.6494	175.411	NA	NA	NA
Malignant	TKO_vs_DKO	Ppil1	1.48282	5.82832	5.85687	0.0155164	0.2365	0.502501	0.325381	0.17712	3.15791	15.7008	22.0516	44.5469	59.2467	54.7826	72.3528	125.81	NA	NA	NA
Malignant	TKO_vs_DKO	Ngf	2.15301	3.16825	4.03543	0.0445542	0.369715	0.108504	0.0230739	0.0854301	3.15747	0.328813	8.26936	3.11137	10.0027	6.95876	6.67082	26.6822	NA	NA	NA
Malignant	TKO_vs_DKO	Hist1h1a	1.9912	4.81215	4.26446	0.0389175	0.348656	0.178657	0.0539695	0.124687	3.15733	0.73983	8.26936	21.1869	23.3396	24.4262	35.4067	79.7602	NA	NA	NA
Malignant	TKO_vs_DKO	Pde6b	3.23002	-3.10851	2.61585	0.105801	0.539342	0	0	0	3.15092	0	0	0	0	0.0806813	0	0.0381993	NA	NA	NA
Malignant	TKO_vs_DKO	Npn2	3.23002	-3.10851	2.61585	0.105801	0.539342	0	0	0	3.15092	0	0	0	0	0.0806813	0	0.0381993	NA	NA	NA
Malignant	TKO_vs_DKO	Hamp	3.23002	-3.10851	2.61585	0.105801	0.539342	0	0	0	3.15092	0	0	0	0	0.0806813	0	0.0381993	NA	NA	NA
Malignant	TKO_vs_DKO	Ccdc110	3.23002	-3.10851	2.61585	0.105801	0.539342	0	0	0	3.15092	0	0	0	0	0.0806813	0	0.0381993	NA	NA	NA
Malignant	TKO_vs_DKO	Rp1	4.47374	-0.839181	1.65467	0.198325	0.641165	0.00142925	0	0.00142925	3.14785	0.0822033	0	0	4.10367	0	0	0	NA	NA	NA
Malignant	TKO_vs_DKO	Grhl3	3.21889	-3.11316	2.61648	0.105759	0.539342	0	0	0	3.14062	0	0	0	0	0.0403406	0	0.0763987	NA	NA	NA
Malignant	TKO_vs_DKO	1700123L14Rik	3.21889	-3.11316	2.61648	0.105759	0.539342	0	0	0	3.14062	0	0	0	0	0.0403406	0	0.0763987	NA	NA	NA
Malignant	TKO_vs_DKO	H60c	3.21889	-3.11316	2.61648	0.105759	0.539342	0	0	0	3.14062	0	0	0	0	0.0403406	0	0.0763987	NA	NA	NA
Malignant	TKO_vs_DKO	Dnajc22	3.21889	-3.11316	2.61648	0.105759	0.539342	0	0	0	3.14062	0	0	0	0	0.0403406	0	0.0763987	NA	NA	NA
Malignant	TKO_vs_DKO	Alpk3	2.82833	0.0678621	3.02721	0.0818787	0.491382	0.0242973	0.00312867	0.0211686	3.13898	0.287712	0	0.0987736	0.512959	3.54998	0	1.16508	NA	NA	NA
Malignant	TKO_vs_DKO	Tyms	1.42135	6.8583	6.20547	0.0127356	0.214305	0.608266	0.446226	0.16204	3.12988	46.0339	57.8855	73.0431	122.084	106.661	130.209	273.374	NA	NA	NA
Malignant	TKO_vs_DKO	Asb2	2.88068	0.677589	2.87464	0.089985	0.507787	0.0414483	0.00312867	0.0383196	3.12814	0.123305	0	0.493868	0	2.66248	0.128285	5.5389	NA	NA	NA
Malignant	TKO_vs_DKO	Calca	3.00968	1.71363	2.60265	0.106685	0.540357	0.0771796	0.00977708	0.0674025	3.12226	0.73983	0	0.592642	0	3.8727	0	14.6685	NA	NA	NA
Malignant	TKO_vs_DKO	Gm49967	3.75638	-2.85306	2.09162	0.148109	0.594692	0.00131015	0	0.00131015	3.11969	0	0	0	0	0.221873	0	0	NA	NA	NA
Malignant	TKO_vs_DKO	Sohlh2	3.75638	-2.85306	2.09162	0.148109	0.594692	0.00119104	0	0.00119104	3.11932	0	0	0	0	0.221873	0	0	NA	NA	NA
Malignant	TKO_vs_DKO	Tekt3	4.03062	-0.702411	1.88241	0.17006	0.623267	0.00107194	0	0.00107194	3.10447	0.123305	0	0	4.10367	0	0.25657	0	NA	NA	NA
Malignant	TKO_vs_DKO	Mcm7	1.31185	6.37123	6.68998	0.00969562	0.183899	0.60505	0.429801	0.175249	3.10421	39.1288	55.129	41.7812	80.0215	130.058	112.378	118.876	NA	NA	NA
Malignant	TKO_vs_DKO	Meig1	2.79344	-0.351305	3.04477	0.0809974	0.489213	0.0192949	0.0023465	0.0169484	3.10079	0.0822033	0	0.197547	0	2.72299	0.25657	0.649389	NA	NA	NA
Malignant	TKO_vs_DKO	Cryab	1.63822	8.26738	3.97582	0.0461581	0.374949	0.707003	0.292139	0.414864	3.09608	23.8801	322.505	77.9324	745.329	327.203	371.257	288.921	NA	NA	NA
Malignant	TKO_vs_DKO	6430531B16Rik	2.48074	-0.866383	3.58888	0.0581676	0.422394	0.0111958	0.00195542	0.00924039	3.09282	0.0822033	0	0.14816	0.256479	1.39175	0.25657	0.496591	NA	NA	NA
Malignant	TKO_vs_DKO	Mns1	1.81391	4.58412	4.29369	0.038254	0.347001	0.311101	0.108721	0.202379	3.09119	1.64407	8.26936	18.6682	23.0831	44.0318	12.7002	56.1721	NA	NA	NA
Malignant	TKO_vs_DKO	Prkaa2	2.51837	2.15175	3.54327	0.0597875	0.426434	0.0260838	0.0230739	0.00300993	3.09022	2.4661	0	0.197547	18.9795	0.746302	4.74655	2.29196	NA	NA	NA
Malignant	TKO_vs_DKO	Gtse1	1.96604	2.23382	4.5922	0.0321178	0.321147	0.0772987	0.0262026	0.0510961	3.0858	1.47966	0	2.32118	8.46382	4.71985	2.18085	11.0014	NA	NA	NA
Malignant	TKO_vs_DKO	Gm45406	3.54783	-1.65124	2.20702	0.137384	0.581449	0.00607432	0.000391083	0.00568324	3.07583	0.0411017	0	0	0	1.06903	0	0.0381993	NA	NA	NA
Malignant	TKO_vs_DKO	Fndc7	2.17739	0.904791	4.10004	0.0428822	0.364499	0.0377561	0.00821275	0.0295433	3.06605	0.49322	0	0.691415	2.56479	4.13491	0.641425	2.67395	NA	NA	NA
Malignant	TKO_vs_DKO	Rgs8	2.44416	-0.70778	3.6353	0.0565665	0.416917	0.00655074	0.00195542	0.00459532	3.06296	0.0411017	0	0.246934	1.53888	0.806813	0.641425	0.305595	NA	NA	NA
Malignant	TKO_vs_DKO	E130310I04Rik	2.68774	-1.0372	3.20236	0.0735321	0.468173	0.00619343	0.00117325	0.00502018	3.06191	0.0411017	0	0.14816	1.53888	0.100852	0.25657	0.763987	NA	NA	NA
Malignant	TKO_vs_DKO	Cd101	3.11148	-0.421899	2.59483	0.107213	0.541226	0.0165555	0.00195542	0.0146001	3.06142	0.205508	0	0	0	2.90453	0.384855	0.210096	NA	NA	NA
Malignant	TKO_vs_DKO	Erich2os	3.70166	-2.87448	2.07938	0.149301	0.595497	0.00131015	0	0.00131015	3.06135	0	0	0	0	0	0	0.210096	NA	NA	NA
Malignant	TKO_vs_DKO	Gm28876	3.70166	-2.87448	2.07938	0.149301	0.595497	0.00131015	0	0.00131015	3.06135	0	0	0	0	0	0	0.210096	NA	NA	NA
Malignant	TKO_vs_DKO	C1qtnf3	1.92862	6.77551	3.72388	0.0536395	0.404003	0.450214	0.203754	0.24646	3.05426	9.8644	24.8081	89.6865	74.379	175.159	16.9336	371.603	NA	NA	NA
Malignant	TKO_vs_DKO	Ncapd2	1.68894	4.45518	5.36449	0.0205507	0.267317	0.230229	0.158389	0.0718399	3.05424	11.714	0	13.1369	50.5264	27.472	12.3154	34.303	NA	NA	NA
Malignant	TKO_vs_DKO	Rnf183	2.65613	-2.32728	3.24886	0.0714733	0.462281	0.0026203	0.000391083	0.00222921	3.05033	0.0411017	0	0	0	0.141192	0.128285	0.267395	NA	NA	NA
Malignant	TKO_vs_DKO	Trp63	2.54916	1.58329	3.44048	0.0636173	0.439	0.012506	0.0125147	-8.71041e-06	3.04988	1.19195	0	0.493868	12.5675	0.544598	4.48998	0.477492	NA	NA	NA
Malignant	TKO_vs_DKO	Ppp1r14c	1.86444	2.98177	4.73676	0.0295247	0.308796	0.101953	0.0379351	0.0640182	3.03485	1.10974	2.75645	5.03745	13.8499	17.1448	6.54254	6.57029	NA	NA	NA
Malignant	TKO_vs_DKO	Cldn10	2.83	3.92764	2.96504	0.0850825	0.495945	0.0206051	0.0226828	-0.00207778	3.02857	5.42542	2.75645	1.53099	17.4406	0.443747	76.0731	0.0381993	NA	NA	NA
Malignant	TKO_vs_DKO	9530077C05Rik	2.00996	1.5233	4.47102	0.0344744	0.332198	0.0453788	0.0172077	0.0281711	3.02239	0.698728	0	1.43222	5.38607	1.75482	3.59198	5.23331	NA	NA	NA
Malignant	TKO_vs_DKO	Chd7	1.56557	5.04205	5.28134	0.0215552	0.270929	0.382563	0.224091	0.158472	3.02238	18.989	8.26936	16.6927	21.2878	56.8803	21.9367	82.6252	NA	NA	NA
Malignant	TKO_vs_DKO	Edn1	2.38054	2.10636	3.36586	0.0665607	0.446703	0.0861124	0.00821275	0.0778997	3.0196	0.24661	0	2.46934	0.512959	9.64141	1.79599	12.1856	NA	NA	NA
Malignant	TKO_vs_DKO	Tmem38a	1.75105	3.45821	4.74127	0.0294473	0.308146	0.191401	0.065702	0.125699	3.01775	4.11017	5.5129	4.4942	6.1555	25.8583	6.28597	21.9837	NA	NA	NA
Malignant	TKO_vs_DKO	5031415H12Rik	3.23878	-1.13972	2.41766	0.119974	0.561655	0.0107194	0	0.0107194	3.01461	0	0	0.0987736	0	0.988345	0	0.821286	NA	NA	NA
Malignant	TKO_vs_DKO	Rrp12	1.62654	2.97409	5.58748	0.0180893	0.252881	0.113506	0.0508408	0.0626656	3.012	2.71271	5.5129	3.50646	10.7721	10.6096	10.7759	9.81723	NA	NA	NA
Malignant	TKO_vs_DKO	Perm1	2.57332	-1.07712	3.30956	0.0688778	0.455194	0.00619343	0.00117325	0.00502018	3.005	0.0411017	0	0.14816	0.512959	0.806813	0.897996	0.0954983	NA	NA	NA
Malignant	TKO_vs_DKO	Nup85	1.5537	5.04712	5.65181	0.0174374	0.248434	0.325512	0.226046	0.099466	3.00398	18.4546	11.0258	15.6556	29.4951	25.2936	35.4067	92.6716	NA	NA	NA
Malignant	TKO_vs_DKO	Pcna	1.33511	7.55426	6.87872	0.00872279	0.173581	0.709147	0.617912	0.0912356	3.00029	116.03	96.4758	88.0073	264.174	223.628	190.503	334.149	NA	NA	NA
Malignant	TKO_vs_DKO	Prrg4	2.71444	3.12235	2.45645	0.117043	0.557854	0.197713	0.0132968	0.184416	2.9953	1.80847	5.5129	0.0987736	0	35.6409	0.641425	14.9168	NA	NA	NA
Malignant	TKO_vs_DKO	Lamc2	1.91392	2.39688	4.47533	0.0343875	0.331713	0.101596	0.0324599	0.0691361	2.99488	1.39746	0	3.06198	6.41198	11.5374	2.30913	9.03414	NA	NA	NA
Malignant	TKO_vs_DKO	Fanca	2.03738	1.54938	4.26225	0.0389684	0.34878	0.0594331	0.0168166	0.0426165	2.99361	0.411017	0	1.72854	2.05183	3.83236	4.23341	5.8063	NA	NA	NA
Malignant	TKO_vs_DKO	Coq3	1.7097	3.09076	5.04389	0.024713	0.28552	0.142211	0.0527962	0.0894143	2.99329	2.67161	5.5129	3.7534	8.20734	6.2528	12.7002	18.9087	NA	NA	NA
Malignant	TKO_vs_DKO	AA465934	2.1578	3.04647	4.0347	0.0445737	0.369715	0.0725345	0.0465389	0.0259956	2.9908	4.02796	2.75645	1.23467	3.33423	4.17525	35.0218	5.00411	NA	NA	NA
Malignant	TKO_vs_DKO	Lbx1	3.16081	-0.487195	2.44949	0.117563	0.558806	0.0170319	0	0.0170319	2.98875	0.0411017	0	0.14816	0	2.84401	0	0.401093	NA	NA	NA
Malignant	TKO_vs_DKO	Gpbar1	3.19925	-1.57494	2.46165	0.116656	0.557773	0.000595522	0	0.000595522	2.98698	0	0	0.0987736	1.53888	0.0403406	0.51314	0.0381993	NA	NA	NA
Malignant	TKO_vs_DKO	4930511M06Rik	2.50567	1.76806	3.31403	0.0686909	0.454562	0.036565	0.0132968	0.0232682	2.98216	0.0411017	0	1.92609	3.59071	0.766472	11.4174	3.95363	NA	NA	NA
Malignant	TKO_vs_DKO	Gm12305	3.12261	-0.484871	2.48023	0.115285	0.555807	0.0177465	0	0.0177465	2.98171	0	0	0.197547	0	2.70282	0.128285	0.439292	NA	NA	NA
Malignant	TKO_vs_DKO	Oip5	1.98019	1.77971	4.3899	0.0361524	0.338728	0.0622916	0.018772	0.0435196	2.97941	0.575423	0	2.07425	4.87311	5.04258	2.43742	6.55119	NA	NA	NA
Malignant	TKO_vs_DKO	Nsg2	3.18524	0.372286	2.46932	0.116088	0.557389	0.00238209	0.00273758	-0.000355496	2.97888	0.328813	0	0.14816	8.20734	0.121022	0.128285	0.0190997	NA	NA	NA
Malignant	TKO_vs_DKO	Taf6l	1.6293	3.14326	5.3953	0.020191	0.266063	0.153525	0.0754791	0.0780464	2.97692	5.09661	0	4.14849	11.5416	9.48005	10.1345	17.8964	NA	NA	NA
Malignant	TKO_vs_DKO	Astl	3.64862	-2.89909	2.03978	0.153232	0.599132	0.00119104	0	0.00119104	2.97589	0	0	0	0	0.201703	0	0	NA	NA	NA
Malignant	TKO_vs_DKO	Gm14540	3.64862	-2.89909	2.03978	0.153232	0.599132	0.00119104	0	0.00119104	2.97589	0	0	0	0	0.201703	0	0	NA	NA	NA
Malignant	TKO_vs_DKO	Grid2	3.64862	-2.89909	2.03978	0.153232	0.599132	0.00119104	0	0.00119104	2.97589	0	0	0	0	0.201703	0	0	NA	NA	NA
Malignant	TKO_vs_DKO	Gm33180	3.64862	-2.89909	2.03978	0.153232	0.599132	0.00119104	0	0.00119104	2.97589	0	0	0	0	0.201703	0	0	NA	NA	NA
Malignant	TKO_vs_DKO	Ccr4	3.64862	-2.89909	2.03978	0.153232	0.599132	0.00119104	0	0.00119104	2.97589	0	0	0	0	0.201703	0	0	NA	NA	NA
Malignant	TKO_vs_DKO	Vmn2r89	3.64862	-2.89909	2.03978	0.153232	0.599132	0.00119104	0	0.00119104	2.97589	0	0	0	0	0.201703	0	0	NA	NA	NA
Malignant	TKO_vs_DKO	Fate1	3.64862	-2.89909	2.03978	0.153232	0.599132	0.00119104	0	0.00119104	2.97589	0	0	0	0	0.201703	0	0	NA	NA	NA
Malignant	TKO_vs_DKO	D730045A05Rik	3.64862	-2.89909	2.03978	0.153232	0.599132	0.00083373	0	0.00083373	2.97483	0	0	0	0	0.201703	0	0	NA	NA	NA
Malignant	TKO_vs_DKO	Tex43	3.36054	-3.05525	2.27998	0.131054	0.572847	0.000476417	0	0.000476417	2.96726	0	0	0	0	0.0806813	0.128285	0	NA	NA	NA
Malignant	TKO_vs_DKO	Rangap1	1.50513	6.02598	4.96331	0.0258907	0.291209	0.509171	0.270239	0.238932	2.9591	12.2894	30.321	51.9549	59.5032	121.97	46.8241	130.183	NA	NA	NA
Malignant	TKO_vs_DKO	Prox1os	3.66098	-0.937781	1.97932	0.159462	0.608897	0.0126251	0	0.0126251	2.95591	0.0822033	0	0	0	2.19856	0	0.0190997	NA	NA	NA
Malignant	TKO_vs_DKO	Ermap	2.50798	0.188047	3.36564	0.0665696	0.446703	0.0054788	0.004693	0.0007858	2.95352	0.287712	0	0.296321	4.10367	0.806813	1.66771	0.171897	NA	NA	NA
Malignant	TKO_vs_DKO	Myoz1	2.26724	1.51876	3.79144	0.0515154	0.396671	0.0146498	0.00391083	0.010739	2.95171	0.616525	0	1.23467	3.33423	1.39175	10.5194	1.10778	NA	NA	NA
Malignant	TKO_vs_DKO	Necab1	2.9695	-0.222225	2.60972	0.10621	0.540122	0.0196522	0	0.0196522	2.94863	0.123305	0	0.14816	0	2.52129	0	1.50887	NA	NA	NA
Malignant	TKO_vs_DKO	Gm47283	2.57043	6.51716	2.52327	0.112177	0.551891	0.469509	0.265546	0.203964	2.94027	0.0411017	2.75645	67.413	8.7203	14.926	331.36	211.032	NA	NA	NA
Malignant	TKO_vs_DKO	Wdr95	3.48187	0.284254	2.06956	0.150265	0.596288	0.0256074	0.0023465	0.0232609	2.93274	0	0	0.296321	0	0.282384	0	5.94	NA	NA	NA
Malignant	TKO_vs_DKO	Pdgfd	2.91464	5.32147	2.70661	0.0999332	0.528606	0.0378752	0.113805	-0.0759301	2.93229	4.35678	5.5129	14.816	167.737	0.0403406	84.5399	0.0954983	NA	NA	NA
Malignant	TKO_vs_DKO	Muc5ac	3.23333	0.318031	2.30452	0.128998	0.569888	0.0226298	0.00312867	0.0195012	2.93186	0	0	0.395095	3.07775	0.0605109	0	3.91543	NA	NA	NA
Malignant	TKO_vs_DKO	Rims3	3.94642	0.170073	1.7884	0.181122	0.631662	0.00214388	0.0023465	-0.000202622	2.92836	0.205508	0	0.0493868	7.69438	0	0	0	NA	NA	NA
Malignant	TKO_vs_DKO	Gm45076	2.67598	-0.955052	3.02697	0.0818908	0.491382	0.00774178	0.00156433	0.00617745	2.92612	0	0	0.197547	1.02592	1.02869	0.128285	0.362894	NA	NA	NA
Malignant	TKO_vs_DKO	Gm15533	2.95408	-1.47401	2.64511	0.103869	0.537215	0.00690805	0.000782167	0.00612588	2.92318	0.0411017	0	0.0493868	0.256479	1.0892	0	0.0763987	NA	NA	NA
Malignant	TKO_vs_DKO	Pimreg	1.86889	4.14244	4.25457	0.0391449	0.349013	0.161625	0.0512319	0.110393	2.92049	1.02754	8.26936	11.8528	37.1895	15.6118	9.62138	37.7791	NA	NA	NA
Malignant	TKO_vs_DKO	Gngt1	3.59511	-2.9192	2.02712	0.154513	0.600942	0.00119104	0	0.00119104	2.91924	0	0	0	0	0	0	0.190997	NA	NA	NA
Malignant	TKO_vs_DKO	Gm50216	3.59511	-2.9192	2.02712	0.154513	0.600942	0.00119104	0	0.00119104	2.91924	0	0	0	0	0	0	0.190997	NA	NA	NA
Malignant	TKO_vs_DKO	Cntn4	3.32463	-3.06465	2.26333	0.132469	0.574845	0	0	0	2.91865	0	0	0	0	0	0.128285	0.0763987	NA	NA	NA
Malignant	TKO_vs_DKO	Krt14	2.51086	0.692354	3.26136	0.0709301	0.460977	0.0133397	0.00195542	0.0113843	2.91825	0.123305	0	0.740802	6.1555	0.322725	0.897996	2.12006	NA	NA	NA
Malignant	TKO_vs_DKO	AC168977.2	3.1935	0.742415	2.38676	0.122367	0.564823	0.00524059	0.00391083	0.00132976	2.91742	0.0411017	0	0.543255	1.2824	0.0201703	8.5951	0.0190997	NA	NA	NA
Malignant	TKO_vs_DKO	Ccl1	3.59511	-2.9192	2.02712	0.154513	0.600942	0	0	0	2.91576	0	0	0	0	0	0	0.190997	NA	NA	NA
Malignant	TKO_vs_DKO	Gm10097	3.02367	-0.680274	2.52837	0.111816	0.551394	0.0135779	0.00117325	0.0124046	2.91271	0.123305	0	0.0493868	0	2.09771	0	0.630289	NA	NA	NA
Malignant	TKO_vs_DKO	Zswim5	2.93076	-1.77415	2.67078	0.102206	0.534015	0.00131015	0.000782167	0.000527981	2.90452	0.0411017	0	0.0493868	1.53888	0.0806813	0.128285	0.0763987	NA	NA	NA
Malignant	TKO_vs_DKO	Cenpp	1.58496	4.00624	5.07644	0.0242531	0.283519	0.234993	0.100899	0.134093	2.90337	8.22033	8.26936	5.9758	10.7721	26.6652	12.0588	37.9319	NA	NA	NA
Malignant	TKO_vs_DKO	Gm13398	3.19554	-3.10619	2.36482	0.124098	0.564823	0.000595522	0	0.000595522	2.89764	0	0	0	0	0.100852	0	0.0190997	NA	NA	NA
Malignant	TKO_vs_DKO	Gm13631	3.19554	-3.10619	2.36482	0.124098	0.564823	0.000595522	0	0.000595522	2.89764	0	0	0	0	0.100852	0	0.0190997	NA	NA	NA
Malignant	TKO_vs_DKO	Hepacam2	3.19554	-3.10619	2.36482	0.124098	0.564823	0.000595522	0	0.000595522	2.89764	0	0	0	0	0.100852	0	0.0190997	NA	NA	NA
Malignant	TKO_vs_DKO	Olfr457	3.19554	-3.10619	2.36482	0.124098	0.564823	0.000595522	0	0.000595522	2.89764	0	0	0	0	0.100852	0	0.0190997	NA	NA	NA
Malignant	TKO_vs_DKO	Tmem145	3.19554	-3.10619	2.36482	0.124098	0.564823	0.000595522	0	0.000595522	2.89764	0	0	0	0	0.100852	0	0.0190997	NA	NA	NA
Malignant	TKO_vs_DKO	Fam92b	3.19554	-3.10619	2.36482	0.124098	0.564823	0.000595522	0	0.000595522	2.89764	0	0	0	0	0.100852	0	0.0190997	NA	NA	NA
Malignant	TKO_vs_DKO	Sun3	3.19554	-3.10619	2.36482	0.124098	0.564823	0.000595522	0	0.000595522	2.89764	0	0	0	0	0.100852	0	0.0190997	NA	NA	NA
Malignant	TKO_vs_DKO	Kcnh4	3.19554	-3.10619	2.36482	0.124098	0.564823	0.000595522	0	0.000595522	2.89764	0	0	0	0	0.100852	0	0.0190997	NA	NA	NA
Malignant	TKO_vs_DKO	1700027A07Rik	3.19554	-3.10619	2.36482	0.124098	0.564823	0.000595522	0	0.000595522	2.89764	0	0	0	0	0.100852	0	0.0190997	NA	NA	NA
Malignant	TKO_vs_DKO	Dnajb7	3.19554	-3.10619	2.36482	0.124098	0.564823	0.000595522	0	0.000595522	2.89764	0	0	0	0	0.100852	0	0.0190997	NA	NA	NA
Malignant	TKO_vs_DKO	Tmprss12	3.19554	-3.10619	2.36482	0.124098	0.564823	0.000595522	0	0.000595522	2.89764	0	0	0	0	0.100852	0	0.0190997	NA	NA	NA
Malignant	TKO_vs_DKO	Gm49969	3.19554	-3.10619	2.36482	0.124098	0.564823	0.000595522	0	0.000595522	2.89764	0	0	0	0	0.100852	0	0.0190997	NA	NA	NA
Malignant	TKO_vs_DKO	Gm43154	3.19554	-3.10619	2.36482	0.124098	0.564823	0.000476417	0	0.000476417	2.89729	0	0	0	0	0.100852	0	0.0190997	NA	NA	NA
Malignant	TKO_vs_DKO	Ccdc187	3.19554	-3.10619	2.36482	0.124098	0.564823	0	0	0	2.89591	0	0	0	0	0.100852	0	0.0190997	NA	NA	NA
Malignant	TKO_vs_DKO	Gm41724	2.10133	5.22235	3.8047	0.0511089	0.39505	0.190686	0.127102	0.063584	2.88643	0.945338	2.75645	32.8422	121.058	16.3178	45.0281	38.7914	NA	NA	NA
Malignant	TKO_vs_DKO	4921536K21Rik	2.3052	-1.01936	3.61889	0.0571268	0.418496	0.00869462	0.00195542	0.0067392	2.88505	0.0822033	0	0.14816	0.256479	1.02869	0.51314	0.362894	NA	NA	NA
Malignant	TKO_vs_DKO	1810008I18Rik	3.00888	-1.0743	2.53246	0.111526	0.551394	0.00512149	0.000391083	0.0047304	2.87989	0.0411017	0	0.0987736	0	0.0201703	1.53942	0.744887	NA	NA	NA
Malignant	TKO_vs_DKO	Aen	1.86904	4.66345	4.1649	0.0412697	0.359079	0.235588	0.123582	0.112006	2.87726	4.9322	13.7823	12.1492	15.1323	9.82294	17.5751	101.305	NA	NA	NA
Malignant	TKO_vs_DKO	Oca2	3.60392	-1.24584	1.97721	0.159685	0.608952	0.00131015	0	0.00131015	2.87513	0.0411017	0	0.0493868	0.512959	0	1.92428	0	NA	NA	NA
Malignant	TKO_vs_DKO	Slc35g1	1.75153	2.74476	4.85164	0.0276198	0.298751	0.103978	0.0527962	0.0511818	2.86998	4.8911	0	1.4816	10.5157	11.013	8.97996	6.93318	NA	NA	NA
Malignant	TKO_vs_DKO	4930553M12Rik	3.16986	-3.11549	2.35825	0.124622	0.564823	0.000714626	0	0.000714626	2.86889	0	0	0	0	0.0201703	0	0.0954983	NA	NA	NA
Malignant	TKO_vs_DKO	Gm37245	3.16986	-3.11549	2.35825	0.124622	0.564823	0.000595522	0	0.000595522	2.86855	0	0	0	0	0.0201703	0	0.0954983	NA	NA	NA
Malignant	TKO_vs_DKO	A130023I24Rik	3.16986	-3.11549	2.35825	0.124622	0.564823	0.000595522	0	0.000595522	2.86855	0	0	0	0	0.0201703	0	0.0954983	NA	NA	NA
Malignant	TKO_vs_DKO	Krt27	3.16986	-3.11549	2.35825	0.124622	0.564823	0.000595522	0	0.000595522	2.86855	0	0	0	0	0.0201703	0	0.0954983	NA	NA	NA
Malignant	TKO_vs_DKO	Prl	3.16986	-3.11549	2.35825	0.124622	0.564823	0	0	0	2.86684	0	0	0	0	0.0201703	0	0.0954983	NA	NA	NA
Malignant	TKO_vs_DKO	Pou4f1	3.08929	-1.37992	2.41848	0.119911	0.561617	0.0082182	0.000782167	0.00743603	2.86683	0.0822033	0	0	0	0.66562	0	0.763987	NA	NA	NA
Malignant	TKO_vs_DKO	Col4a5	2.28501	4.79909	3.20351	0.0734805	0.468083	0.126131	0.0199452	0.106186	2.86592	0.945338	27.5645	1.38283	115.929	7.16046	30.2753	12.1856	NA	NA	NA
Malignant	TKO_vs_DKO	Vcl	1.56311	7.27866	4.44121	0.0350813	0.334804	0.72475	0.464607	0.260143	2.86583	32.2237	96.4758	92.4521	179.792	188.31	56.1889	439.006	NA	NA	NA
Malignant	TKO_vs_DKO	Aimp2	1.5293	5.64756	4.93177	0.0263674	0.293335	0.451644	0.265546	0.186098	2.86404	10.4809	27.5645	34.5708	38.4719	32.918	104.552	99.8531	NA	NA	NA
Malignant	TKO_vs_DKO	C78859	2.68401	-0.634869	2.89869	0.0886516	0.505127	0.014888	0.00195542	0.0129326	2.86094	0.0411017	0	0.197547	0	1.91618	0.25657	0.668488	NA	NA	NA
Malignant	TKO_vs_DKO	Ube2u	3.54564	0.563009	2.01028	0.156237	0.602615	0.00166746	0.0023465	-0.000679039	2.85855	0.24661	0	0.197547	9.74621	0.0403406	0	0	NA	NA	NA
Malignant	TKO_vs_DKO	Cnr1	2.4383	2.16784	2.99372	0.0835879	0.492237	0.105765	0.0183809	0.0873837	2.8578	0.452118	0	2.32118	0.256479	19.4442	0.897996	4.67942	NA	NA	NA
Malignant	TKO_vs_DKO	Bok	1.65791	6.97401	3.95514	0.0467284	0.377069	0.657932	0.363707	0.294225	2.85469	18.0025	11.0258	135.962	167.994	174.211	93.9047	274.195	NA	NA	NA
Malignant	TKO_vs_DKO	Lockd	1.70169	5.25922	4.27935	0.0385781	0.348141	0.349214	0.163082	0.186132	2.85338	4.9322	5.5129	36.7932	72.5836	40.0179	21.167	83.1218	NA	NA	NA
Malignant	TKO_vs_DKO	Best1	3.12733	-0.843703	2.33936	0.126141	0.564823	0.0119104	0.00117325	0.0107372	2.84211	0.0411017	0	0.0987736	0	2.17839	0	0.190997	NA	NA	NA
Malignant	TKO_vs_DKO	Shisa9	2.84449	-1.71234	2.68959	0.101006	0.531226	0.0027394	0.000782167	0.00195723	2.83767	0.0822033	0	0	0	0.201703	1.02628	0.133698	NA	NA	NA
Malignant	TKO_vs_DKO	Ccl5	1.92325	8.26566	3.18331	0.074394	0.4702	0.388995	0.0840829	0.304912	2.83206	36.786	110.258	207.82	17.1841	730.165	119.433	928.511	NA	NA	NA
Malignant	TKO_vs_DKO	Pprc1	1.52367	3.96142	5.47953	0.0192405	0.260762	0.197713	0.11537	0.0823436	2.82955	4.27457	5.5129	11.359	24.3655	14.3814	23.7327	22.7668	NA	NA	NA
Malignant	TKO_vs_DKO	Prpf3	1.58085	4.68974	4.74655	0.029357	0.307936	0.374107	0.208447	0.165659	2.8236	12.0839	0	19.7053	17.9536	45.1008	26.0419	55.0261	NA	NA	NA
Malignant	TKO_vs_DKO	Hottip	3.53074	-2.947	1.98078	0.159308	0.608523	0.000952835	0	0.000952835	2.81937	0	0	0	0	0.181533	0	0	NA	NA	NA
Malignant	TKO_vs_DKO	1700030O20Rik	3.53074	-2.947	1.98078	0.159308	0.608523	0.000952835	0	0.000952835	2.81937	0	0	0	0	0.181533	0	0	NA	NA	NA
Malignant	TKO_vs_DKO	Gm36043	3.53074	-2.947	1.98078	0.159308	0.608523	0.000952835	0	0.000952835	2.81937	0	0	0	0	0.181533	0	0	NA	NA	NA
Malignant	TKO_vs_DKO	Gm12790	3.53074	-2.947	1.98078	0.159308	0.608523	0.000714626	0	0.000714626	2.8187	0	0	0	0	0.181533	0	0	NA	NA	NA
Malignant	TKO_vs_DKO	Als2cl	2.59054	3.49582	3.0282	0.0818288	0.491382	0.018223	0.0445835	-0.0263605	2.81812	1.93178	2.75645	3.80278	57.7078	0.463917	10.5194	0.229196	NA	NA	NA
Malignant	TKO_vs_DKO	Mcm3	1.31255	6.26952	6.23676	0.0125125	0.211831	0.547284	0.419241	0.128043	2.81709	48.0889	22.0516	50.6215	115.159	122.353	81.2045	96.9308	NA	NA	NA
Malignant	TKO_vs_DKO	Gm26953	3.88904	-1.93708	1.72188	0.189451	0.635602	0.000714626	0	0.000714626	2.81186	0	0	0.0493868	1.79536	0.0403406	0	0	NA	NA	NA
Malignant	TKO_vs_DKO	Vgf	2.6212	-1.70174	2.95703	0.085505	0.497307	0.00428776	0.000782167	0.00350559	2.80928	0	0	0.0987736	0.256479	0.64545	0.128285	0.152797	NA	NA	NA
Malignant	TKO_vs_DKO	1700028N14Rik	2.8209	-2.22312	2.67906	0.101675	0.532986	0.0027394	0.000391083	0.00234832	2.80712	0.0411017	0	0	0.256479	0.383236	0	0.0763987	NA	NA	NA
Malignant	TKO_vs_DKO	Gpm6a	2.8209	-2.22312	2.67906	0.101675	0.532986	0.0026203	0.000391083	0.00222921	2.80678	0.0411017	0	0	0.256479	0.383236	0	0.0763987	NA	NA	NA
Malignant	TKO_vs_DKO	Gm20659	3.27143	-3.0777	2.19116	0.138805	0.582929	0.000357313	0	0.000357313	2.80657	0	0	0	0.256479	0.0605109	0	0	NA	NA	NA
Malignant	TKO_vs_DKO	Gm12676	3.27143	-3.0777	2.19116	0.138805	0.582929	0	0	0	2.80556	0	0	0	0.256479	0.0605109	0	0	NA	NA	NA
Malignant	TKO_vs_DKO	Vmn1r86	3.27143	-3.0777	2.19116	0.138805	0.582929	0	0	0	2.80556	0	0	0	0.256479	0.0605109	0	0	NA	NA	NA
Malignant	TKO_vs_DKO	Slc4a9	3.27143	-3.0777	2.19116	0.138805	0.582929	0	0	0	2.80556	0	0	0	0.256479	0.0605109	0	0	NA	NA	NA
Malignant	TKO_vs_DKO	Slc39a2	3.32019	-0.903152	2.14567	0.142972	0.586914	0.00166746	0.00156433	0.000103127	2.80501	0.164407	0	0	3.33423	0.0605109	0	0.210096	NA	NA	NA
Malignant	TKO_vs_DKO	Iqca	3.07711	-1.32773	2.35469	0.124907	0.564823	0.00869462	0	0.00869462	2.80408	0.0411017	0	0.0493868	0	1.37158	0	0.133698	NA	NA	NA
Malignant	TKO_vs_DKO	Trp53i11	2.3313	3.19288	2.88091	0.0896351	0.506904	0.181991	0.0340242	0.147967	2.80344	0.945338	2.75645	4.24727	1.79536	34.35	0.128285	16.483	NA	NA	NA
Malignant	TKO_vs_DKO	Aurka	1.67833	4.32713	4.71944	0.0298234	0.310607	0.18223	0.0876027	0.094627	2.80245	4.72669	0	18.1743	28.4692	20.8359	18.6013	45.3999	NA	NA	NA
Malignant	TKO_vs_DKO	1700061E18Rik	2.42558	-1.44052	3.25915	0.0710258	0.461243	0.00571701	0	0.00571701	2.80191	0	0	0.14816	0.256479	0.544598	0.25657	0.439292	NA	NA	NA
Malignant	TKO_vs_DKO	Eif2b2	1.49777	5.49169	4.59416	0.032081	0.321096	0.5692	0.317951	0.251249	2.79941	16.3996	11.0258	35.7067	30.7775	103.292	27.3247	86.3687	NA	NA	NA
Malignant	TKO_vs_DKO	Rpf2	1.43719	4.71337	5.59021	0.0180611	0.252826	0.3298	0.216269	0.113531	2.78983	12.7415	5.5129	18.1743	25.6479	24.3052	40.6664	52.887	NA	NA	NA
Malignant	TKO_vs_DKO	Gm45359	3.26152	-3.08016	2.17933	0.139875	0.584968	0	0	0	2.78618	0	0	0	0.256479	0.0403406	0	0.0190997	NA	NA	NA
Malignant	TKO_vs_DKO	Tsga10ip	3.26152	-3.08016	2.17933	0.139875	0.584968	0	0	0	2.78618	0	0	0	0.256479	0.0403406	0	0.0190997	NA	NA	NA
Malignant	TKO_vs_DKO	Cetn4	1.50099	3.51794	5.48586	0.0191709	0.260762	0.172582	0.0922957	0.0802865	2.78469	4.52118	2.75645	7.5068	17.9536	16.2573	11.9305	16.3302	NA	NA	NA
Malignant	TKO_vs_DKO	Serpinb1a	1.51616	5.41071	4.40395	0.0358558	0.337204	0.429133	0.15878	0.270353	2.784	17.0983	30.321	16.1989	31.2905	85.9054	16.5488	98.306	NA	NA	NA
Malignant	TKO_vs_DKO	Exosc8	1.39591	6.64988	5.29208	0.0214226	0.270691	0.687113	0.493156	0.193957	2.78186	37.6491	38.5903	77.3397	71.5577	169.007	94.1613	211.07	NA	NA	NA
Malignant	TKO_vs_DKO	Smc2	1.40312	6.81114	5.91299	0.0150297	0.232902	0.535612	0.449746	0.0858664	2.77761	59.2275	30.321	79.9079	145.937	159.224	86.3359	221.231	NA	NA	NA
Malignant	TKO_vs_DKO	Mettl7b	2.56916	-2.33101	2.9982	0.0833573	0.492237	0.00190567	0	0.00190567	2.77756	0	0	0.0493868	0	0.100852	0.25657	0.229196	NA	NA	NA
Malignant	TKO_vs_DKO	Plk1	1.75633	3.8903	4.4003	0.0359326	0.337444	0.147808	0.0531873	0.0946212	2.7771	1.10974	5.5129	11.5071	21.2878	19.3635	12.8285	29.4517	NA	NA	NA
Malignant	TKO_vs_DKO	1700095J03Rik	2.97785	-1.99543	2.44459	0.117931	0.559466	0.00452596	0	0.00452596	2.77707	0	0	0.0493868	0	0.221873	0	0.515691	NA	NA	NA
Malignant	TKO_vs_DKO	Gabre	2.48883	1.41656	2.90365	0.088379	0.504403	0.0703907	0.0121236	0.0582671	2.77516	1.35635	0	0.0987736	0.256479	9.01613	0.641425	4.56482	NA	NA	NA
Malignant	TKO_vs_DKO	Tjp1	2.01274	6.52626	4.10956	0.0426415	0.3641	0.349214	0.421979	-0.072765	2.77239	39.1699	24.8081	35.8054	28.2127	41.0466	441.814	30.8269	NA	NA	NA
Malignant	TKO_vs_DKO	Tfrc	1.46605	5.25667	4.89468	0.0269395	0.295217	0.426513	0.222526	0.203986	2.77052	23.5512	19.2952	13.8777	17.9536	48.0659	46.3109	95.6511	NA	NA	NA
Malignant	TKO_vs_DKO	Gm12415	3.22463	-0.864721	2.15472	0.142133	0.585603	0.013697	0	0.013697	2.76967	0.123305	0	0	0	0.363066	0	1.96727	NA	NA	NA
Malignant	TKO_vs_DKO	Hesx1	3.25155	-3.08262	2.16748	0.140957	0.584968	0	0	0	2.76679	0	0	0	0.256479	0.0201703	0	0.0381993	NA	NA	NA
Malignant	TKO_vs_DKO	Gm15562	3.25155	-3.08262	2.16748	0.140957	0.584968	0	0	0	2.76679	0	0	0	0.256479	0.0201703	0	0.0381993	NA	NA	NA
Malignant	TKO_vs_DKO	Gm36787	3.25155	-3.08262	2.16748	0.140957	0.584968	0	0	0	2.76679	0	0	0	0.256479	0.0201703	0	0.0381993	NA	NA	NA
Malignant	TKO_vs_DKO	Oosp1	3.25155	-3.08262	2.16748	0.140957	0.584968	0	0	0	2.76679	0	0	0	0.256479	0.0201703	0	0.0381993	NA	NA	NA
Malignant	TKO_vs_DKO	Inka2	2.34142	0.966027	3.20534	0.0733981	0.467705	0.0471653	0.00586625	0.0412991	2.76559	0.287712	2.75645	0.395095	0.769438	3.85253	0.641425	4.62212	NA	NA	NA
Malignant	TKO_vs_DKO	Mrps11	1.894	6.90065	3.94592	0.0469853	0.378538	0.560029	0.46226	0.0977681	2.76122	52.6101	55.129	32.7435	33.0858	53.1488	61.0637	545.085	NA	NA	NA
Malignant	TKO_vs_DKO	Gm4035	3.05884	0.132481	2.35109	0.125196	0.564823	0.0026203	0.00351975	-0.000899454	2.76033	0.0411017	0	0.395095	6.41198	0.0403406	0.641425	0.0381993	NA	NA	NA
Malignant	TKO_vs_DKO	Gm48969	2.79948	-1.51423	2.62392	0.105264	0.539342	0.00690805	0	0.00690805	2.75601	0	0	0.0987736	0	0.262214	0.128285	0.878585	NA	NA	NA
Malignant	TKO_vs_DKO	Ndc80	1.61621	4.39436	4.71872	0.029836	0.310607	0.202239	0.084474	0.117765	2.75544	3.49364	11.0258	14.5197	34.1117	31.8893	10.5194	39.3262	NA	NA	NA
Malignant	TKO_vs_DKO	Gm40155	2.92499	-1.15929	2.46281	0.11657	0.557773	0.00702716	0.000391083	0.00663607	2.74834	0.0822033	0	0.0493868	0.769438	1.2909	0	0.0381993	NA	NA	NA
Malignant	TKO_vs_DKO	Ifitm10	2.0522	2.16093	3.57825	0.058541	0.423581	0.105646	0.0215096	0.084136	2.74224	1.64407	2.75645	0.938349	1.79536	8.95562	1.41114	11.9564	NA	NA	NA
Malignant	TKO_vs_DKO	Lbx2	2.22063	-0.526724	3.54472	0.0597353	0.426434	0.0106003	0.00312867	0.00747162	2.73785	0.0822033	0	0.296321	1.53888	0.64545	0.384855	1.01228	NA	NA	NA
Malignant	TKO_vs_DKO	Gm13822	2.80485	-0.101555	2.55254	0.110117	0.546614	0.0202477	0.00273758	0.0175102	2.73452	0	0	0.345708	0	2.42044	0.51314	1.56617	NA	NA	NA
Malignant	TKO_vs_DKO	Exosc9	1.45868	5.00596	4.64837	0.031083	0.316587	0.476536	0.233868	0.242669	2.73253	20.633	13.7823	12.643	22.3137	77.696	18.9862	55.6755	NA	NA	NA
Malignant	TKO_vs_DKO	Dgkeos	2.87542	-2.22638	2.51825	0.112535	0.552228	0.00107194	0	0.00107194	2.73087	0	0	0.0493868	0.769438	0.181533	0	0.0763987	NA	NA	NA
Malignant	TKO_vs_DKO	9530034E10Rik	2.31618	0.273021	3.29399	0.0695338	0.456891	0.0222725	0.00508408	0.0171884	2.72778	0.164407	0	0.493868	0.769438	0.726131	0.641425	3.95363	NA	NA	NA
Malignant	TKO_vs_DKO	Kif20a	1.68335	4.03079	4.39085	0.0361322	0.338696	0.190805	0.0692217	0.121583	2.72271	2.21949	2.75645	14.4209	15.9017	26.2819	13.3416	35.7737	NA	NA	NA
Malignant	TKO_vs_DKO	Tcf19	1.53843	4.4682	5.26748	0.0217275	0.271433	0.214507	0.151349	0.0631577	2.71997	9.8233	8.26936	12.2973	55.656	16.5397	16.2922	33.539	NA	NA	NA
Malignant	TKO_vs_DKO	Snx22	2.40731	-1.89868	3.17123	0.0749459	0.472068	0.00404955	0.000782167	0.00326738	2.71768	0.0411017	0	0.0493868	0	0.463917	0.25657	0.171897	NA	NA	NA
Malignant	TKO_vs_DKO	1500035N22Rik	3.02129	-3.16611	2.33797	0.126254	0.564823	0.000357313	0	0.000357313	2.71637	0	0	0	0	0.0605109	0	0.0381993	NA	NA	NA
Malignant	TKO_vs_DKO	Tigit	3.02129	-3.16611	2.33797	0.126254	0.564823	0.000357313	0	0.000357313	2.71637	0	0	0	0	0.0605109	0	0.0381993	NA	NA	NA
Malignant	TKO_vs_DKO	Crhr2	3.79864	-2.1076	1.69481	0.192969	0.635734	0.000714626	0	0.000714626	2.71612	0.0411017	0	0	1.53888	0.0403406	0	0	NA	NA	NA
Malignant	TKO_vs_DKO	Cdk5r2	3.02129	-3.16611	2.33797	0.126254	0.564823	0	0	0	2.7154	0	0	0	0	0.0605109	0	0.0381993	NA	NA	NA
Malignant	TKO_vs_DKO	Gm43608	3.02129	-3.16611	2.33797	0.126254	0.564823	0	0	0	2.7154	0	0	0	0	0.0605109	0	0.0381993	NA	NA	NA
Malignant	TKO_vs_DKO	Gm12596	3.02129	-3.16611	2.33797	0.126254	0.564823	0	0	0	2.7154	0	0	0	0	0.0605109	0	0.0381993	NA	NA	NA
Malignant	TKO_vs_DKO	Catsper4	3.02129	-3.16611	2.33797	0.126254	0.564823	0	0	0	2.7154	0	0	0	0	0.0605109	0	0.0381993	NA	NA	NA
Malignant	TKO_vs_DKO	BC030500	3.02129	-3.16611	2.33797	0.126254	0.564823	0	0	0	2.7154	0	0	0	0	0.0605109	0	0.0381993	NA	NA	NA
Malignant	TKO_vs_DKO	Gm48215	3.02129	-3.16611	2.33797	0.126254	0.564823	0	0	0	2.7154	0	0	0	0	0.0605109	0	0.0381993	NA	NA	NA
Malignant	TKO_vs_DKO	Krt33a	3.02129	-3.16611	2.33797	0.126254	0.564823	0	0	0	2.7154	0	0	0	0	0.0605109	0	0.0381993	NA	NA	NA
Malignant	TKO_vs_DKO	Fam81b	3.02129	-3.16611	2.33797	0.126254	0.564823	0	0	0	2.7154	0	0	0	0	0.0605109	0	0.0381993	NA	NA	NA
Malignant	TKO_vs_DKO	Gm15935	3.02129	-3.16611	2.33797	0.126254	0.564823	0	0	0	2.7154	0	0	0	0	0.0605109	0	0.0381993	NA	NA	NA
Malignant	TKO_vs_DKO	Gm36037	3.02129	-3.16611	2.33797	0.126254	0.564823	0	0	0	2.7154	0	0	0	0	0.0605109	0	0.0381993	NA	NA	NA
Malignant	TKO_vs_DKO	Btbd17	2.96138	0.0383125	2.3586	0.124594	0.564823	0.0164364	0.00273758	0.0136988	2.71527	0	0	0.345708	0	2.11788	0.128285	2.76945	NA	NA	NA
Malignant	TKO_vs_DKO	Dpf1	2.10671	1.02565	3.67179	0.0553406	0.410852	0.0313244	0.00743058	0.0238939	2.71132	0.164407	2.75645	0.790189	2.30831	2.64231	3.4637	2.19646	NA	NA	NA
Malignant	TKO_vs_DKO	Gm46401	2.65325	-2.26698	2.77422	0.095793	0.518708	0.0027394	0	0.0027394	2.71018	0	0	0.0493868	0	0.100852	0.128285	0.343794	NA	NA	NA
Malignant	TKO_vs_DKO	Gm29695	3.01496	-3.16853	2.33688	0.126343	0.564823	0	0	0	2.70879	0	0	0	0	0.0403406	0	0.057299	NA	NA	NA
Malignant	TKO_vs_DKO	Grin1os	3.01496	-3.16853	2.33688	0.126343	0.564823	0	0	0	2.70879	0	0	0	0	0.0403406	0	0.057299	NA	NA	NA
Malignant	TKO_vs_DKO	9230114J08Rik	3.01496	-3.16853	2.33688	0.126343	0.564823	0	0	0	2.70879	0	0	0	0	0.0403406	0	0.057299	NA	NA	NA
Malignant	TKO_vs_DKO	Gm44238	3.01496	-3.16853	2.33688	0.126343	0.564823	0	0	0	2.70879	0	0	0	0	0.0403406	0	0.057299	NA	NA	NA
Malignant	TKO_vs_DKO	Rlbp1	3.01496	-3.16853	2.33688	0.126343	0.564823	0	0	0	2.70879	0	0	0	0	0.0403406	0	0.057299	NA	NA	NA
Malignant	TKO_vs_DKO	Gm10688	3.01496	-3.16853	2.33688	0.126343	0.564823	0	0	0	2.70879	0	0	0	0	0.0403406	0	0.057299	NA	NA	NA
Malignant	TKO_vs_DKO	Spatc1l	3.01496	-3.16853	2.33688	0.126343	0.564823	0	0	0	2.70879	0	0	0	0	0.0403406	0	0.057299	NA	NA	NA
Malignant	TKO_vs_DKO	Gm47373	3.01496	-3.16853	2.33688	0.126343	0.564823	0	0	0	2.70879	0	0	0	0	0.0403406	0	0.057299	NA	NA	NA
Malignant	TKO_vs_DKO	Gm15726	3.01496	-3.16853	2.33688	0.126343	0.564823	0	0	0	2.70879	0	0	0	0	0.0403406	0	0.057299	NA	NA	NA
Malignant	TKO_vs_DKO	Lrrk1	1.9678	5.27692	4.06009	0.0439083	0.367348	0.211172	0.197106	0.014066	2.70877	9.24787	16.5387	17.8286	19.7489	29.3881	168.951	7.04778	NA	NA	NA
Malignant	TKO_vs_DKO	Wnt2	2.98344	-1.7422	2.36277	0.124262	0.564823	0.00226298	0.000782167	0.00148082	2.70599	0.0822033	0	0	1.2824	0.0806813	0	0.305595	NA	NA	NA
Malignant	TKO_vs_DKO	Paqr9	2.96068	-0.285592	2.38454	0.122541	0.564823	0.00381134	0.00273758	0.00107376	2.7022	0.328813	0	0	4.61663	0.100852	0.384855	0.210096	NA	NA	NA
Malignant	TKO_vs_DKO	Eno1	1.46707	8.14867	5.65921	0.0173639	0.248434	0.790495	0.745014	0.0454818	2.70002	180.395	77.1807	162.334	538.863	219.635	223.088	581.317	NA	NA	NA
Malignant	TKO_vs_DKO	Espl1	1.7638	3.14648	4.26675	0.0388652	0.348391	0.127561	0.0426281	0.0849327	2.69903	1.31525	5.5129	5.08684	12.0545	12.2232	4.48998	19.5581	NA	NA	NA
Malignant	TKO_vs_DKO	Mrgprb1	4.11762	-1.58233	1.49537	0.221385	0.668848	0	0	0	2.69643	0.0411017	0	0	0	0	1.79599	0	NA	NA	NA
Malignant	TKO_vs_DKO	Ifit1bl1	2.6622	-1.67224	2.73673	0.0980653	0.523101	0.00464507	0.000391083	0.00425399	2.69621	0	0	0.0987736	0	0.564769	0.51314	0.133698	NA	NA	NA
Malignant	TKO_vs_DKO	Bfsp2	2.89746	-2.10804	2.44284	0.118062	0.559696	0.0028585	0.000391083	0.00246742	2.69515	0	0	0.0493868	0.256479	0.484088	0	0.057299	NA	NA	NA
Malignant	TKO_vs_DKO	Gm10419	2.50442	-0.0117015	2.90479	0.0883166	0.504331	0.0244164	0.00391083	0.0205056	2.69368	0.205508	0	0.246934	0.256479	3.50963	0.128285	0.878585	NA	NA	NA
Malignant	TKO_vs_DKO	1700006J14Rik	2.84327	-2.09912	2.49811	0.113983	0.554774	0.00393044	0	0.00393044	2.6922	0	0	0.0493868	0	0.342895	0	0.305595	NA	NA	NA
Malignant	TKO_vs_DKO	6430548M08Rik	2.03627	3.48314	3.12871	0.0769248	0.477689	0.223202	0.0402816	0.18292	2.68318	0.98644	8.26936	4.29665	1.53888	38.1219	3.72027	19.3671	NA	NA	NA
Malignant	TKO_vs_DKO	Melk	1.75115	3.88758	4.26161	0.0389831	0.34878	0.163888	0.0789988	0.0848887	2.67705	2.5894	0	13.2357	30.0081	15.4505	8.97996	29.4708	NA	NA	NA
Malignant	TKO_vs_DKO	St3gal5	1.54284	5.90967	4.80552	0.0283687	0.302969	0.492377	0.373485	0.118893	2.67082	50.2262	2.75645	28.0023	97.7186	116.06	47.8503	73.591	NA	NA	NA
Malignant	TKO_vs_DKO	Gm36756	2.96496	-1.99751	2.33181	0.126754	0.565185	0.00428776	0.000391083	0.00389667	2.67004	0	0	0.0493868	0	0.181533	0	0.55389	NA	NA	NA
Malignant	TKO_vs_DKO	Spock3	2.96103	-2.07113	2.33564	0.126443	0.564892	0.00345403	0	0.00345403	2.6685	0.0411017	0	0	0	0.141192	0	0.534791	NA	NA	NA
Malignant	TKO_vs_DKO	Prkcb	2.16881	0.564619	3.44607	0.0634023	0.437931	0.0323964	0.00625733	0.026139	2.66591	0.411017	0	0.493868	0.256479	2.33976	1.28285	3.59074	NA	NA	NA
Malignant	TKO_vs_DKO	Tmprss5	2.84329	-2.09688	2.46339	0.116527	0.557773	0.00369223	0	0.00369223	2.66422	0	0	0.0493868	0	0.383236	0	0.267395	NA	NA	NA
Malignant	TKO_vs_DKO	Dek	1.44338	8.29452	5.13542	0.0234424	0.277992	0.856479	0.724286	0.132193	2.66372	239.91	154.361	80.056	386.258	568.198	174.083	591.956	NA	NA	NA
Malignant	TKO_vs_DKO	Sort1	2.07403	3.93196	3.46718	0.0625981	0.43475	0.0940924	0.0273758	0.0667166	2.66249	1.15085	16.5387	2.46934	57.9643	8.43119	15.0094	6.0164	NA	NA	NA
Malignant	TKO_vs_DKO	Ncapg	1.69394	4.2604	4.16648	0.0412314	0.3589	0.207718	0.0727415	0.134976	2.66234	1.68517	8.26936	14.816	30.521	24.8297	10.9042	40.4913	NA	NA	NA
Malignant	TKO_vs_DKO	Olfr482	1.99596	-0.331127	3.90988	0.0480029	0.381725	0.0138161	0.00430192	0.00951419	2.65717	0.205508	0	0.296321	1.02592	1.06903	0.76971	1.05048	NA	NA	NA
Malignant	TKO_vs_DKO	Homer2	2.69502	2.73159	2.61773	0.105675	0.539342	0.0166746	0.00860383	0.00807077	2.65164	0.822033	5.5129	0.395095	33.3423	0.0806813	5.64454	1.08868	NA	NA	NA
Malignant	TKO_vs_DKO	Rab3ip	1.47521	3.63821	5.00624	0.0252561	0.288266	0.210696	0.0856472	0.125048	2.65156	4.9733	8.26936	6.07458	11.2851	21.0376	11.5457	22.1365	NA	NA	NA
Malignant	TKO_vs_DKO	Gpi1	1.49077	7.17272	5.22037	0.0223239	0.27376	0.653525	0.576457	0.0770687	2.65132	62.1868	85.45	65.882	131.83	92.0775	426.035	144.298	NA	NA	NA
Malignant	TKO_vs_DKO	Gm28721	3.40042	-2.99697	1.91267	0.166667	0.617916	0.000952835	0	0.000952835	2.64856	0	0	0	0	0.161363	0	0	NA	NA	NA
Malignant	TKO_vs_DKO	Atp6v1g3	3.40042	-2.99697	1.91267	0.166667	0.617916	0.000952835	0	0.000952835	2.64856	0	0	0	0	0.161363	0	0	NA	NA	NA
Malignant	TKO_vs_DKO	Slfnl1	3.40042	-2.99697	1.91267	0.166667	0.617916	0.000952835	0	0.000952835	2.64856	0	0	0	0	0.161363	0	0	NA	NA	NA
Malignant	TKO_vs_DKO	Hes2	3.40042	-2.99697	1.91267	0.166667	0.617916	0.000952835	0	0.000952835	2.64856	0	0	0	0	0.161363	0	0	NA	NA	NA
Malignant	TKO_vs_DKO	Sp8	3.40042	-2.99697	1.91267	0.166667	0.617916	0.000952835	0	0.000952835	2.64856	0	0	0	0	0.161363	0	0	NA	NA	NA
Malignant	TKO_vs_DKO	Gm41293	3.40042	-2.99697	1.91267	0.166667	0.617916	0.000952835	0	0.000952835	2.64856	0	0	0	0	0.161363	0	0	NA	NA	NA
Malignant	TKO_vs_DKO	2310067P03Rik	3.40042	-2.99697	1.91267	0.166667	0.617916	0.000714626	0	0.000714626	2.64793	0	0	0	0	0.161363	0	0	NA	NA	NA
Malignant	TKO_vs_DKO	Aipl1	2.24091	-0.643929	3.34672	0.0673389	0.450216	0.0107194	0.00273758	0.00798181	2.64671	0.0411017	0	0.296321	0.769438	1.23039	0.641425	0.458392	NA	NA	NA
Malignant	TKO_vs_DKO	Steap1	1.66124	4.85589	4.06638	0.0437449	0.367095	0.361243	0.189284	0.171959	2.64599	11.4263	2.75645	21.4339	5.89902	56.4164	52.4686	47.8256	NA	NA	NA
Malignant	TKO_vs_DKO	Gm3776	3.05922	1.08872	2.135	0.14397	0.588386	0.0310862	0.00430192	0.0267843	2.644	0.0411017	0	0.740802	0	10.5491	0	0.993183	NA	NA	NA
Malignant	TKO_vs_DKO	Gm35082	2.91204	0.772871	2.34921	0.125347	0.564823	0.00917103	0.004693	0.00447803	2.63809	0.657626	0	0.0493868	0.256479	0.201703	9.36481	0.057299	NA	NA	NA
Malignant	TKO_vs_DKO	B230217O12Rik	2.19364	-0.240738	3.41911	0.0644457	0.440299	0.0132206	0.00391083	0.00930975	2.63651	0.0411017	0	0.444481	1.02592	1.04886	1.28285	0.954983	NA	NA	NA
Malignant	TKO_vs_DKO	Gys1	1.72596	2.95606	4.55849	0.0327559	0.322742	0.0886136	0.0617912	0.0268225	2.63129	2.26059	0	5.43255	20.0054	6.97893	8.97996	7.75446	NA	NA	NA
Malignant	TKO_vs_DKO	Mrpl38	1.51494	6.17406	4.54789	0.0329593	0.324116	0.584207	0.414548	0.169658	2.62609	28.4423	27.5645	47.4113	31.547	68.9421	75.4316	222.492	NA	NA	NA
Malignant	TKO_vs_DKO	Usp29	3.42509	1.50256	1.67094	0.196133	0.637338	0.0831348	0	0.0831348	2.62452	0.0411017	2.75645	0	0	10.065	0	5.7681	NA	NA	NA
Malignant	TKO_vs_DKO	Csf2	3.10669	-1.88061	2.14111	0.143398	0.587577	0.00107194	0.000391083	0.000680856	2.62215	0	0	0.0493868	0	0.100852	0	0.744887	NA	NA	NA
Malignant	TKO_vs_DKO	Hoxc4	2.84682	1.77558	2.24255	0.134259	0.576765	0.0681277	0.0129057	0.0552219	2.61968	0	0	1.62976	5.89902	0.0201703	0.76971	13.1788	NA	NA	NA
Malignant	TKO_vs_DKO	Spire2	2.43523	-0.477231	2.95238	0.0857509	0.497801	0.011434	0.00312867	0.00830535	2.61939	0.328813	0	0	0.256479	0.705961	1.53942	1.03138	NA	NA	NA
Malignant	TKO_vs_DKO	Lyrm9	1.66849	2.59767	4.61441	0.0317044	0.319538	0.0842068	0.0383262	0.0458806	2.61561	1.47966	2.75645	3.60524	9.48973	5.88973	9.87795	7.54437	NA	NA	NA
Malignant	TKO_vs_DKO	Upp1	2.17967	3.25373	2.73045	0.0984513	0.524055	0.206646	0.0156433	0.191003	2.61359	0.452118	2.75645	5.72887	0.769438	23.0547	1.15457	29.4517	NA	NA	NA
Malignant	TKO_vs_DKO	Gm30082	2.21618	-2.0125	3.35879	0.066847	0.447963	0.0028585	0.000782167	0.00207634	2.60923	0.0411017	0	0.0493868	0.256479	0.141192	0.25657	0.286495	NA	NA	NA
Malignant	TKO_vs_DKO	Txn1	1.39248	10.6434	6.02129	0.0141343	0.225365	0.977966	0.966758	0.0112078	2.60458	1060.67	600.907	823.179	1847.68	1380.86	1799.71	3679.76	NA	NA	NA
Malignant	TKO_vs_DKO	Cenpw	1.27438	5.74739	6.03139	0.0140537	0.22461	0.431872	0.330856	0.101016	2.59887	36.0051	16.5387	32.4471	84.3817	77.6355	63.886	61.7683	NA	NA	NA
Malignant	TKO_vs_DKO	Gpr3	2.60056	-2.30563	2.69064	0.100939	0.531014	0.00238209	0	0.00238209	2.59617	0	0	0.0493868	0.256479	0.282384	0	0.114598	NA	NA	NA
Malignant	TKO_vs_DKO	Gm15592	3.34978	-3.01422	1.899	0.16819	0.619803	0.000952835	0	0.000952835	2.59587	0	0	0	0	0	0	0.152797	NA	NA	NA
Malignant	TKO_vs_DKO	Gm45486	3.34978	-3.01422	1.899	0.16819	0.619803	0.000952835	0	0.000952835	2.59587	0	0	0	0	0	0	0.152797	NA	NA	NA
Malignant	TKO_vs_DKO	Gm42523	3.34978	-3.01422	1.899	0.16819	0.619803	0.000952835	0	0.000952835	2.59587	0	0	0	0	0	0	0.152797	NA	NA	NA
Malignant	TKO_vs_DKO	Krt18	2.70831	3.51795	2.21376	0.136785	0.580597	0.112077	0.00351975	0.108557	2.59389	6.74067	0	0.296321	0	23.0547	0.128285	45.3999	NA	NA	NA
Malignant	TKO_vs_DKO	Gm11808	1.36829	7.00412	5.69377	0.0170252	0.245854	0.665912	0.594447	0.0714657	2.59335	57.9533	66.1549	77.3891	287.513	119.892	189.22	98.1723	NA	NA	NA
Malignant	TKO_vs_DKO	Dpep3	3.13407	-3.11297	2.08102	0.149141	0.595328	0.000476417	0	0.000476417	2.59124	0	0	0	0	0.0605109	0.128285	0	NA	NA	NA
Malignant	TKO_vs_DKO	Ruvbl2	1.51553	4.8483	4.52362	0.0334301	0.326576	0.350762	0.192413	0.158349	2.5909	6.65847	13.7823	20.94	28.7257	17.9717	33.9955	76.838	NA	NA	NA
Malignant	TKO_vs_DKO	Cbx5	1.39175	7.24898	4.82971	0.0279733	0.300514	0.766913	0.568635	0.198278	2.59036	38.1834	93.7194	105.54	139.012	213.483	113.532	358.806	NA	NA	NA
Malignant	TKO_vs_DKO	Gm15518	3.13407	-3.11297	2.08102	0.149141	0.595328	0	0	0	2.59	0	0	0	0	0.0605109	0.128285	0	NA	NA	NA
Malignant	TKO_vs_DKO	Hipk2	1.39517	4.88751	4.89986	0.0268589	0.294618	0.368985	0.188502	0.180483	2.58725	11.1797	19.2952	16.3964	37.446	62.0035	16.5488	42.2867	NA	NA	NA
Malignant	TKO_vs_DKO	Bcl3	1.67286	3.46826	4.10195	0.0428339	0.364385	0.21939	0.0911224	0.128268	2.5824	5.26101	0	6.66722	5.38607	32.3935	10.1345	13.4844	NA	NA	NA
Malignant	TKO_vs_DKO	Gm525	2.90762	-0.588413	2.29957	0.12941	0.57046	0.00154836	0.00156433	-1.59768e-05	2.58206	0.0822033	0	0.197547	4.10367	0.141192	0.128285	0.0381993	NA	NA	NA
Malignant	TKO_vs_DKO	Rbm38	1.65905	3.35268	4.10995	0.0426316	0.3641	0.178895	0.0434102	0.135484	2.58135	1.47966	11.0258	4.4942	9.23326	14.684	9.62138	20.5321	NA	NA	NA
Malignant	TKO_vs_DKO	Birc2	1.8436	6.7061	4.21077	0.0401682	0.353852	0.333611	0.385608	-0.0519969	2.58085	31.1551	66.1549	30.7186	347.529	52.5638	183.448	18.0492	NA	NA	NA
Malignant	TKO_vs_DKO	Aldh3b1	1.46909	4.08615	4.99487	0.0254226	0.288884	0.230943	0.130231	0.100713	2.57884	9.41228	8.26936	7.16109	21.2878	40.6432	13.4699	16.1774	NA	NA	NA
Malignant	TKO_vs_DKO	Oas1g	2.52753	1.2561	2.75412	0.0970044	0.520933	0.0156027	0.0101682	0.0054345	2.57483	0.0411017	0	1.28406	2.82127	1.23039	9.4931	0.248296	NA	NA	NA
Malignant	TKO_vs_DKO	Prm1	3.12426	-3.11542	2.06983	0.150238	0.596288	0.000476417	0	0.000476417	2.57318	0	0	0	0	0.0403406	0.128285	0.0190997	NA	NA	NA
Malignant	TKO_vs_DKO	Obscn	2.44282	-0.522523	2.89042	0.0891077	0.505302	0.00583611	0.00273758	0.00309853	2.57312	0.0411017	0	0.296321	0.512959	0.62528	2.30913	0.210096	NA	NA	NA
Malignant	TKO_vs_DKO	Cnksr1	2.32039	-0.867222	3.09307	0.0786261	0.482339	0.00631253	0.0023465	0.00396603	2.57287	0.123305	0	0.14816	1.53888	0.766472	0.51314	0.133698	NA	NA	NA
Malignant	TKO_vs_DKO	Prss43	3.12426	-3.11542	2.06983	0.150238	0.596288	0	0	0	2.57195	0	0	0	0	0.0403406	0.128285	0.0190997	NA	NA	NA
Malignant	TKO_vs_DKO	Nxph1	3.32601	-1.79703	1.88032	0.170298	0.623386	0.00464507	0	0.00464507	2.56888	0.0411017	0	0	0	0.0201703	0	0.916784	NA	NA	NA
Malignant	TKO_vs_DKO	Ccdc42	3.09754	2.90897	2.07889	0.149349	0.595571	0.0141734	0.0117325	0.00244092	2.56419	0	2.75645	1.92609	43.0885	0	3.20713	0.840385	NA	NA	NA
Malignant	TKO_vs_DKO	Gm17660	2.84309	-1.00571	2.33624	0.126394	0.564823	0.00321582	0.000391083	0.00282473	2.56108	0.123305	0	0.0493868	0.512959	0.564769	1.53942	0	NA	NA	NA
Malignant	TKO_vs_DKO	Heatr9	2.80506	-2.11894	2.37568	0.123238	0.564823	0.00369223	0	0.00369223	2.55993	0	0	0.0493868	0	0.403406	0	0.229196	NA	NA	NA
Malignant	TKO_vs_DKO	Hist1h2ap	2.11916	6.46289	3.04196	0.0811379	0.48927	0.187828	0.0809542	0.106873	2.55857	0.657626	5.5129	82.476	322.907	53.411	68.6325	80.0658	NA	NA	NA
Malignant	TKO_vs_DKO	Pcdhb5	2.26801	0.477352	3.08304	0.0791126	0.483857	0.0292997	0.00625733	0.0230423	2.55637	0.73983	0	0.0493868	0.512959	1.69431	1.41114	3.49524	NA	NA	NA
Malignant	TKO_vs_DKO	Spata45	3.11439	-3.11787	2.05863	0.151346	0.597647	0	0	0	2.55389	0	0	0	0	0.0201703	0.128285	0.0381993	NA	NA	NA
Malignant	TKO_vs_DKO	Gm47328	3.11439	-3.11787	2.05863	0.151346	0.597647	0	0	0	2.55389	0	0	0	0	0.0201703	0.128285	0.0381993	NA	NA	NA
Malignant	TKO_vs_DKO	Olfr775	3.11439	-3.11787	2.05863	0.151346	0.597647	0	0	0	2.55389	0	0	0	0	0.0201703	0.128285	0.0381993	NA	NA	NA
Malignant	TKO_vs_DKO	Rubie	3.11439	-3.11787	2.05863	0.151346	0.597647	0	0	0	2.55389	0	0	0	0	0.0201703	0.128285	0.0381993	NA	NA	NA
Malignant	TKO_vs_DKO	1700013F07Rik	2.32333	-1.95531	3.05775	0.0803531	0.487616	0.00309671	0	0.00309671	2.55192	0.0411017	0	0.0493868	0	0.141192	0.384855	0.362894	NA	NA	NA
Malignant	TKO_vs_DKO	Cdc25b	1.60325	4.17093	4.51245	0.033649	0.327241	0.209743	0.129449	0.0802942	2.55127	6.78177	0	14.4209	35.3941	31.9901	9.36481	24.0656	NA	NA	NA
Malignant	TKO_vs_DKO	Sox6os	3.22629	-2.21278	1.95403	0.162153	0.612592	0.000595522	0	0.000595522	2.55052	0	0	0.0493868	1.02592	0	0.128285	0.0954983	NA	NA	NA
Malignant	TKO_vs_DKO	Irf7	1.6918	5.35425	3.80422	0.0511234	0.39505	0.276322	0.110285	0.166037	2.54751	3.90466	33.0774	19.5572	43.858	76.3245	96.8552	11.5744	NA	NA	NA
Malignant	TKO_vs_DKO	Fam241a	1.47928	4.36446	4.57488	0.0324441	0.321912	0.298952	0.142354	0.156598	2.54734	14.139	11.0258	5.28439	28.7257	44.1326	11.6739	26.8541	NA	NA	NA
Malignant	TKO_vs_DKO	Smtnl1	2.97279	-1.55179	2.18018	0.139798	0.584968	0.00154836	0	0.00154836	2.54418	0	0	0.0987736	0	0.181533	1.41114	0.057299	NA	NA	NA
Malignant	TKO_vs_DKO	Pin1rt1	2.99549	-3.16369	2.15872	0.141763	0.584968	0.000476417	0	0.000476417	2.5427	0	0	0	0	0.0806813	0	0.0190997	NA	NA	NA
Malignant	TKO_vs_DKO	Fam166b	2.99549	-3.16369	2.15872	0.141763	0.584968	0.000476417	0	0.000476417	2.5427	0	0	0	0	0.0806813	0	0.0190997	NA	NA	NA
Malignant	TKO_vs_DKO	1700120B22Rik	2.99549	-3.16369	2.15872	0.141763	0.584968	0.000476417	0	0.000476417	2.5427	0	0	0	0	0.0806813	0	0.0190997	NA	NA	NA
Malignant	TKO_vs_DKO	Syt16	2.7711	-2.14488	2.39382	0.121815	0.564823	0.00345403	0	0.00345403	2.54236	0	0	0.0493868	0	0.363066	0	0.248296	NA	NA	NA
Malignant	TKO_vs_DKO	1700065J18Rik	2.99549	-3.16369	2.15872	0.141763	0.584968	0	0	0	2.54149	0	0	0	0	0.0806813	0	0.0190997	NA	NA	NA
Malignant	TKO_vs_DKO	Btbd18	2.99549	-3.16369	2.15872	0.141763	0.584968	0	0	0	2.54149	0	0	0	0	0.0806813	0	0.0190997	NA	NA	NA
Malignant	TKO_vs_DKO	4930593A02Rik	2.99549	-3.16369	2.15872	0.141763	0.584968	0	0	0	2.54149	0	0	0	0	0.0806813	0	0.0190997	NA	NA	NA
Malignant	TKO_vs_DKO	Gm16302	2.99549	-3.16369	2.15872	0.141763	0.584968	0	0	0	2.54149	0	0	0	0	0.0806813	0	0.0190997	NA	NA	NA
Malignant	TKO_vs_DKO	Ccdc33	2.99549	-3.16369	2.15872	0.141763	0.584968	0	0	0	2.54149	0	0	0	0	0.0806813	0	0.0190997	NA	NA	NA
Malignant	TKO_vs_DKO	Gm47958	2.99549	-3.16369	2.15872	0.141763	0.584968	0	0	0	2.54149	0	0	0	0	0.0806813	0	0.0190997	NA	NA	NA
Malignant	TKO_vs_DKO	Gm11770	2.99549	-3.16369	2.15872	0.141763	0.584968	0	0	0	2.54149	0	0	0	0	0.0806813	0	0.0190997	NA	NA	NA
Malignant	TKO_vs_DKO	Serpinb6c	2.99549	-3.16369	2.15872	0.141763	0.584968	0	0	0	2.54149	0	0	0	0	0.0806813	0	0.0190997	NA	NA	NA
Malignant	TKO_vs_DKO	4930538L07Rik	2.99549	-3.16369	2.15872	0.141763	0.584968	0	0	0	2.54149	0	0	0	0	0.0806813	0	0.0190997	NA	NA	NA
Malignant	TKO_vs_DKO	Agxt2	2.99549	-3.16369	2.15872	0.141763	0.584968	0	0	0	2.54149	0	0	0	0	0.0806813	0	0.0190997	NA	NA	NA
Malignant	TKO_vs_DKO	Klhdc7b	2.99549	-3.16369	2.15872	0.141763	0.584968	0	0	0	2.54149	0	0	0	0	0.0806813	0	0.0190997	NA	NA	NA
Malignant	TKO_vs_DKO	Gm49173	2.99549	-3.16369	2.15872	0.141763	0.584968	0	0	0	2.54149	0	0	0	0	0.0806813	0	0.0190997	NA	NA	NA
Malignant	TKO_vs_DKO	Pspn	2.99549	-3.16369	2.15872	0.141763	0.584968	0	0	0	2.54149	0	0	0	0	0.0806813	0	0.0190997	NA	NA	NA
Malignant	TKO_vs_DKO	Ovol1	2.99549	-3.16369	2.15872	0.141763	0.584968	0	0	0	2.54149	0	0	0	0	0.0806813	0	0.0190997	NA	NA	NA
Malignant	TKO_vs_DKO	Gabbr2	2.68023	0.0256775	2.44468	0.117924	0.559466	0.0225107	0.00195542	0.0205553	2.53947	0.164407	0	0.246934	0	4.25594	0.128285	0.515691	NA	NA	NA
Malignant	TKO_vs_DKO	3100003L05Rik	3.10447	-3.12033	2.04742	0.152464	0.599132	0	0	0	2.53583	0	0	0	0	0	0.128285	0.057299	NA	NA	NA
Malignant	TKO_vs_DKO	Gm49477	3.10447	-3.12033	2.04742	0.152464	0.599132	0	0	0	2.53583	0	0	0	0	0	0.128285	0.057299	NA	NA	NA
Malignant	TKO_vs_DKO	Mesp2	2.44236	-1.19791	2.81917	0.0931445	0.515043	0.00786089	0.00117325	0.00668764	2.53453	0.123305	0	0.0493868	0.512959	0.484088	0	0.878585	NA	NA	NA
Malignant	TKO_vs_DKO	Lgals1	1.43766	12.2474	5.60366	0.017923	0.252067	0.985231	0.976535	0.00869606	2.53284	2031.98	2359.52	2987.75	3526.08	5016.86	5097.02	13013.1	NA	NA	NA
Malignant	TKO_vs_DKO	Kpna2	1.74244	3.70112	4.11556	0.0424904	0.36406	0.12637	0.0676574	0.0587123	2.53044	1.35635	2.75645	10.9145	33.0858	10.6701	12.7002	16.8077	NA	NA	NA
Malignant	TKO_vs_DKO	Selenoh	1.3399	7.80904	5.71397	0.0168304	0.245713	0.745831	0.683614	0.0622177	2.52474	107.645	82.6936	165.248	227.754	211.788	294.799	476.403	NA	NA	NA
Malignant	TKO_vs_DKO	Pak1ip1	1.24338	6.91814	5.5899	0.0180643	0.252826	0.727132	0.562769	0.164363	2.52368	69.7495	79.9371	55.0663	97.2057	162.129	173.441	206.849	NA	NA	NA
Malignant	TKO_vs_DKO	Lancl3	2.43407	0.924111	2.67992	0.101621	0.532986	0.0483564	0.00508408	0.0432723	2.52166	0.205508	2.75645	0.345708	0.512959	1.73465	0.51314	6.85678	NA	NA	NA
Malignant	TKO_vs_DKO	St8sia2	2.27791	2.75694	2.74333	0.0976609	0.521841	0.128394	0.0336332	0.0947613	2.51941	0.863135	0	4.09911	0	25.4348	5.38797	7.71627	NA	NA	NA
Malignant	TKO_vs_DKO	Gm16325	2.97395	-3.17096	2.15133	0.142446	0.585702	0.000476417	0	0.000476417	2.5182	0	0	0	0	0.0201703	0	0.0763987	NA	NA	NA
Malignant	TKO_vs_DKO	Gm44646	2.97395	-3.17096	2.15133	0.142446	0.585702	0	0	0	2.517	0	0	0	0	0.0201703	0	0.0763987	NA	NA	NA
Malignant	TKO_vs_DKO	4930555F03Rik	2.97395	-3.17096	2.15133	0.142446	0.585702	0	0	0	2.517	0	0	0	0	0.0201703	0	0.0763987	NA	NA	NA
Malignant	TKO_vs_DKO	Lrrc9	2.97395	-3.17096	2.15133	0.142446	0.585702	0	0	0	2.517	0	0	0	0	0.0201703	0	0.0763987	NA	NA	NA
Malignant	TKO_vs_DKO	4930544M13Rik	2.97395	-3.17096	2.15133	0.142446	0.585702	0	0	0	2.517	0	0	0	0	0.0201703	0	0.0763987	NA	NA	NA
Malignant	TKO_vs_DKO	Gm48526	2.97395	-3.17096	2.15133	0.142446	0.585702	0	0	0	2.517	0	0	0	0	0.0201703	0	0.0763987	NA	NA	NA
Malignant	TKO_vs_DKO	Gm26877	2.21724	0.0133616	3.11923	0.0773734	0.478547	0.0238209	0.00391083	0.01991	2.51332	0.123305	0	0.444481	0.256479	1.67414	0.641425	2.27286	NA	NA	NA
Malignant	TKO_vs_DKO	E330013P04Rik	2.87097	0.618119	2.2442	0.134117	0.576765	0.00917103	0.00586625	0.00330478	2.51325	0.49322	0	0.14816	0	0.62528	8.08196	0.0381993	NA	NA	NA
Malignant	TKO_vs_DKO	Gm13703	2.76926	-2.14372	2.35779	0.124659	0.564823	0.00345403	0	0.00345403	2.51283	0	0	0.0493868	0	0.383236	0	0.229196	NA	NA	NA
Malignant	TKO_vs_DKO	Gm41611	2.32862	-1.24323	2.99004	0.0837782	0.492449	0.00357313	0.00156433	0.0020088	2.51266	0.0411017	0	0.14816	0.256479	0.141192	0.76971	0.725787	NA	NA	NA
Malignant	TKO_vs_DKO	Gm29483	3.35514	-1.9464	1.79885	0.179851	0.631121	0.00250119	0	0.00250119	2.50612	0	0	0.0493868	0.769438	0.463917	0	0	NA	NA	NA
Malignant	TKO_vs_DKO	Hist1h2bl	2.47184	0.623369	2.64957	0.103578	0.536776	0.0329919	0.00586625	0.0271257	2.50013	0	0	0.790189	0.512959	4.29628	0.897996	2.27286	NA	NA	NA
Malignant	TKO_vs_DKO	Casz1	2.37308	1.07353	2.77165	0.0959473	0.518777	0.0390662	0.00547517	0.0335911	2.49686	0.698728	0	0.493868	0.256479	9.19766	0.51314	1.10778	NA	NA	NA
Malignant	TKO_vs_DKO	Zfp346	1.66276	2.92621	4.1151	0.0425019	0.36406	0.158409	0.0653109	0.0930979	2.49294	4.76779	0	3.06198	5.12959	18.7584	5.64454	12.1474	NA	NA	NA
Malignant	TKO_vs_DKO	Neurl1a	1.67069	3.08241	4.31709	0.0377314	0.345368	0.10898	0.0614001	0.0475804	2.49102	5.63093	2.75645	1.97547	11.2851	17.8911	12.7002	4.60302	NA	NA	NA
Malignant	TKO_vs_DKO	Birc3	1.93857	5.05383	3.76689	0.0522769	0.399593	0.119938	0.148612	-0.0286736	2.48668	7.23389	19.2952	12.5936	133.882	11.9812	41.0512	5.34791	NA	NA	NA
Malignant	TKO_vs_DKO	Tg	2.17849	2.27442	3.21508	0.0729625	0.467135	0.0235827	0.0285491	-0.00496642	2.47679	2.05508	0	1.58038	19.7489	2.09771	6.0294	0.55389	NA	NA	NA
Malignant	TKO_vs_DKO	Hist1h2bj	1.90261	3.74136	3.4146	0.0646219	0.440788	0.138995	0.0453657	0.0936291	2.4753	0.205508	5.5129	9.67982	25.6479	12.1425	12.1871	25.8991	NA	NA	NA
Malignant	TKO_vs_DKO	Il18	1.67718	3.99437	4.13509	0.0420028	0.362341	0.177942	0.11185	0.0660921	2.46162	12.536	5.5129	2.07425	13.0804	18.0726	44.5149	13.0069	NA	NA	NA
Malignant	TKO_vs_DKO	Tmprss11b	3.25442	-3.04919	1.8327	0.17581	0.6274	0.00083373	0	0.00083373	2.459	0	0	0	0	0.141192	0	0	NA	NA	NA
Malignant	TKO_vs_DKO	Gm17216	3.25442	-3.04919	1.8327	0.17581	0.6274	0.00083373	0	0.00083373	2.459	0	0	0	0	0.141192	0	0	NA	NA	NA
Malignant	TKO_vs_DKO	4933405E24Rik	3.25442	-3.04919	1.8327	0.17581	0.6274	0.00083373	0	0.00083373	2.459	0	0	0	0	0.141192	0	0	NA	NA	NA
Malignant	TKO_vs_DKO	4933433G19Rik	3.25442	-3.04919	1.8327	0.17581	0.6274	0.00083373	0	0.00083373	2.459	0	0	0	0	0.141192	0	0	NA	NA	NA
Malignant	TKO_vs_DKO	1700028P14Rik	3.25442	-3.04919	1.8327	0.17581	0.6274	0.00083373	0	0.00083373	2.459	0	0	0	0	0.141192	0	0	NA	NA	NA
Malignant	TKO_vs_DKO	Gm41664	2.5077	-1.79512	2.61899	0.105592	0.539342	0.00428776	0	0.00428776	2.45894	0.0411017	0	0.0493868	0	0.685791	0.128285	0.133698	NA	NA	NA
Malignant	TKO_vs_DKO	Lce1e	3.25442	-3.04919	1.8327	0.17581	0.6274	0.000714626	0	0.000714626	2.4587	0	0	0	0	0.141192	0	0	NA	NA	NA
Malignant	TKO_vs_DKO	Gm1720	3.25442	-3.04919	1.8327	0.17581	0.6274	0.000714626	0	0.000714626	2.4587	0	0	0	0	0.141192	0	0	NA	NA	NA
Malignant	TKO_vs_DKO	Cebpg	1.80425	5.92344	3.67772	0.0551444	0.410237	0.364578	0.282362	0.0822162	2.45733	6.94618	24.8081	42.8184	26.6738	20.9771	237.712	61.9784	NA	NA	NA
Malignant	TKO_vs_DKO	Gm15262	3.25442	-3.04919	1.8327	0.17581	0.6274	0	0	0	2.45695	0	0	0	0	0.141192	0	0	NA	NA	NA
Malignant	TKO_vs_DKO	Plac9b	2.52508	1.36148	2.54949	0.11033	0.547134	0.0214388	0.00664842	0.0147904	2.45302	0.0411017	2.75645	0.740802	11.2851	0.887494	0.641425	2.19646	NA	NA	NA
Malignant	TKO_vs_DKO	Foxm1	1.42335	3.9683	4.85017	0.0276435	0.298751	0.20879	0.103637	0.105153	2.4514	6.41186	5.5129	10.4206	21.2878	27.4316	10.3911	25.2116	NA	NA	NA
Malignant	TKO_vs_DKO	Ptprr	2.90488	0.943146	2.13579	0.143897	0.588319	0.00500238	0.00312867	0.00187372	2.45035	0	0	0.888963	11.2851	0.201703	0.51314	0.114598	NA	NA	NA
Malignant	TKO_vs_DKO	Srebf2	1.31778	5.67241	4.49837	0.0339271	0.328997	0.564912	0.301134	0.263778	2.4472	20.2631	33.0774	29.9778	45.1404	97.3218	29.5056	99.4138	NA	NA	NA
Malignant	TKO_vs_DKO	Ppfia4	2.16517	1.06148	3.05773	0.0803537	0.487616	0.0414483	0.0101682	0.0312801	2.445	0.369915	0	0.987736	1.02592	7.7454	1.28285	0.935884	NA	NA	NA
Malignant	TKO_vs_DKO	Rpa2	1.28167	5.56235	5.45143	0.0195523	0.262401	0.452358	0.339069	0.113289	2.43823	27.0449	13.7823	33.3855	50.5264	66.7234	47.5938	88.0686	NA	NA	NA
Malignant	TKO_vs_DKO	Ly6g6e	3.53267	-2.24217	1.60847	0.204706	0.648637	0.000595522	0.000391083	0.000204438	2.43404	0.0411017	0	0	1.2824	0.0605109	0	0	NA	NA	NA
Malignant	TKO_vs_DKO	Sin3b	1.33137	7.37085	4.84715	0.0276918	0.298876	0.83778	0.666015	0.171765	2.43002	67.2423	77.1807	120.109	124.649	410.284	150.222	205.723	NA	NA	NA
Malignant	TKO_vs_DKO	Ciapin1	1.37647	6.13289	4.5637	0.0326565	0.322323	0.567651	0.380133	0.187518	2.42904	24.5377	33.0774	51.3623	39.2413	66.2393	100.447	173.234	NA	NA	NA
Malignant	TKO_vs_DKO	Ubqln4	1.35518	4.30598	4.93097	0.0263796	0.293335	0.2899	0.155651	0.134249	2.42669	7.27499	8.26936	14.4703	18.4665	35.9233	21.167	30.0247	NA	NA	NA
Malignant	TKO_vs_DKO	Gm10646	2.77255	-2.13152	2.23365	0.135035	0.577825	0.00369223	0	0.00369223	2.41978	0	0	0.0493868	0	0.181533	0	0.439292	NA	NA	NA
Malignant	TKO_vs_DKO	9130008F23Rik	2.0163	1.62132	3.2993	0.0693096	0.456307	0.0518104	0.0175987	0.0342116	2.41727	0.123305	0	2.22241	5.38607	3.08606	3.33541	5.21421	NA	NA	NA
Malignant	TKO_vs_DKO	Use1	1.19739	6.86535	5.70686	0.0168987	0.245854	0.73011	0.591709	0.138401	2.41563	60.8305	63.3984	75.8581	128.753	200.17	126.874	157.61	NA	NA	NA
Malignant	TKO_vs_DKO	Cenpv	1.32679	4.39283	5.03348	0.024862	0.286699	0.274655	0.140399	0.134256	2.4146	10.9741	16.5387	8.2476	25.3915	37.9605	19.8842	26.6631	NA	NA	NA
Malignant	TKO_vs_DKO	Chst3	1.79149	1.58344	3.83826	0.0500955	0.390837	0.0510958	0.0148612	0.0362346	2.4137	0.698728	2.75645	1.28406	4.61663	5.06275	2.43742	3.53344	NA	NA	NA
Malignant	TKO_vs_DKO	Tmem88b	2.30449	-0.335833	2.82104	0.093036	0.51473	0.0184612	0.00351975	0.0149414	2.41225	0.24661	0	0.14816	0.256479	2.09771	0.128285	1.14598	NA	NA	NA
Malignant	TKO_vs_DKO	Tigd3	2.17868	-0.674159	3.05909	0.0802864	0.487499	0.0121486	0.0023465	0.00980214	2.40983	0.0411017	0	0.296321	0.256479	1.14971	0.641425	0.783086	NA	NA	NA
Malignant	TKO_vs_DKO	Gm2861	3.20552	-3.06485	1.81843	0.177501	0.629011	0.00083373	0	0.00083373	2.40871	0	0	0	0	0	0	0.133698	NA	NA	NA
Malignant	TKO_vs_DKO	Isl1	2.52039	1.83641	2.46121	0.116689	0.557773	0.0275131	0.00430192	0.0232112	2.40603	1.80847	0	0.345708	15.9017	0.0403406	0.51314	4.85132	NA	NA	NA
Malignant	TKO_vs_DKO	Ncf1	2.33747	3.74524	2.81213	0.093554	0.515361	0.0303716	0.0414548	-0.0110832	2.40541	0.780931	5.5129	6.07458	42.3191	0.766472	36.3047	0.57299	NA	NA	NA
Malignant	TKO_vs_DKO	Fhod1	1.5595	4.0281	4.63019	0.0314141	0.318357	0.163888	0.138835	0.025053	2.40245	6.04194	0	13.3344	32.8294	14.3008	29.5056	14.4584	NA	NA	NA
Malignant	TKO_vs_DKO	Stpg1	2.79291	-2.32049	2.1969	0.138288	0.582929	0.000357313	0	0.000357313	2.40056	0	0	0.0493868	0.512959	0.0605109	0.384855	0.0190997	NA	NA	NA
Malignant	TKO_vs_DKO	Spaca1	2.72383	0.206193	2.2632	0.13248	0.574845	0.00809909	0.00430192	0.00379718	2.4002	0.411017	0	0.0987736	1.02592	1.0892	4.36169	0	NA	NA	NA
Malignant	TKO_vs_DKO	Ncaph	1.45825	3.83752	4.6567	0.0309326	0.316169	0.174845	0.0852562	0.089589	2.39856	3.82245	8.26936	9.53165	21.8007	23.216	10.3911	21.0669	NA	NA	NA
Malignant	TKO_vs_DKO	Ccdc181	1.81146	2.15519	3.71281	0.0539964	0.405785	0.0782515	0.0348064	0.0434451	2.39603	3.41144	0	0.543255	7.18142	8.0883	3.97684	5.29061	NA	NA	NA
Malignant	TKO_vs_DKO	Idi1	1.40937	5.21692	4.24085	0.0394623	0.350194	0.357194	0.146656	0.210538	2.39504	11.0152	41.3468	10.5194	46.4228	29.5293	40.5381	80.8871	NA	NA	NA
Malignant	TKO_vs_DKO	Carhsp1	1.22496	6.33913	5.44597	0.0196135	0.26253	0.625893	0.481032	0.144861	2.39453	36.9093	38.5903	60.3013	92.589	105.491	82.1025	147.812	NA	NA	NA
Malignant	TKO_vs_DKO	Capn3	2.45456	0.0489882	2.60316	0.106651	0.540357	0.0053597	0.00430192	0.00105778	2.38844	0.123305	0	0.444481	4.61663	0.504258	1.02628	0.114598	NA	NA	NA
Malignant	TKO_vs_DKO	Ctrl	2.00198	-1.25116	3.40519	0.0649918	0.442241	0.00643163	0.00195542	0.00447622	2.38727	0.0822033	0	0.14816	0.256479	0.484088	0.51314	0.515691	NA	NA	NA
Malignant	TKO_vs_DKO	Spata18	2.81482	-0.841153	2.14003	0.143499	0.587761	0.00762268	0.00195542	0.00566726	2.38677	0.205508	0	0	1.79536	0.0201703	0.128285	1.12688	NA	NA	NA
Malignant	TKO_vs_DKO	Gm12606	2.56286	-0.0878895	2.4424	0.118096	0.559697	0.00476417	0.00312867	0.00163551	2.38162	0.0822033	0	0.395095	3.33423	0.342895	1.92428	0.0381993	NA	NA	NA
Malignant	TKO_vs_DKO	Apoc4	2.70637	-1.06305	2.25679	0.13303	0.575464	0.00524059	0.000782167	0.00445842	2.38149	0.164407	0	0	0	0.948005	1.15457	0.0954983	NA	NA	NA
Malignant	TKO_vs_DKO	Fxn	1.29471	5.09142	4.73477	0.0295588	0.308993	0.399	0.196715	0.202285	2.38055	11.8373	33.0774	15.2111	27.9562	46.7144	43.2321	59.8202	NA	NA	NA
Malignant	TKO_vs_DKO	Mcm6	1.24074	6.48983	5.51738	0.0188284	0.258339	0.548118	0.436058	0.11206	2.38037	63.9953	41.3468	44.053	163.121	127.96	106.348	79.5883	NA	NA	NA
Malignant	TKO_vs_DKO	Gm11335	3.33966	-2.0899	1.68402	0.194391	0.636076	0.00154836	0	0.00154836	2.37926	0	0	0.0493868	1.02592	0	0	0.248296	NA	NA	NA
Malignant	TKO_vs_DKO	Ccnb2	1.51186	5.15535	4.02471	0.0448384	0.370113	0.271439	0.106375	0.165064	2.375	5.42542	8.26936	35.5585	50.0135	57.4451	21.6802	67.3263	NA	NA	NA
Malignant	TKO_vs_DKO	Hist1h2bh	1.91611	2.0228	3.42015	0.064405	0.440299	0.0595522	0.0199452	0.0396069	2.37264	0.287712	0	3.11137	6.92494	3.54998	3.84855	8.19376	NA	NA	NA
Malignant	TKO_vs_DKO	Dusp9	2.00967	0.585521	3.27834	0.0702	0.458885	0.0298952	0.00899492	0.0209003	2.36694	0.575423	0	0.444481	0.512959	4.01389	1.53942	1.50887	NA	NA	NA
Malignant	TKO_vs_DKO	Fcho1	2.40294	-1.08475	2.64269	0.104027	0.537215	0.00333492	0.00195542	0.0013795	2.365	0.0822033	0	0.14816	2.05183	0.201703	0.384855	0.171897	NA	NA	NA
Malignant	TKO_vs_DKO	2610203C22Rik	2.17623	0.160135	2.94298	0.0862515	0.498303	0.0242973	0.00586625	0.018431	2.3587	0.452118	0	0.197547	0.256479	0.766472	1.02628	3.41884	NA	NA	NA
Malignant	TKO_vs_DKO	4930547M16Rik	2.19052	-0.400804	2.9549	0.0856174	0.497496	0.010243	0.00156433	0.00867864	2.35854	0.0411017	2.75645	0.197547	1.2824	0.927834	0.76971	0.668488	NA	NA	NA
Malignant	TKO_vs_DKO	Ifi205	1.55365	3.88745	4.30488	0.0380031	0.346288	0.154359	0.0883848	0.0659744	2.35203	9.41228	8.26936	3.55585	16.4147	25.8987	30.7884	7.27697	NA	NA	NA
Malignant	TKO_vs_DKO	Gm10603	2.38144	-0.748485	2.64295	0.10401	0.537215	0.00666984	0.0023465	0.00432334	2.3509	0	0	0.296321	1.02592	0.242044	1.28285	0.59209	NA	NA	NA
Malignant	TKO_vs_DKO	Txlnb	2.35369	0.663998	2.60445	0.106564	0.540357	0.0329919	0.00586625	0.0271257	2.35078	0	0	0.888963	0.512959	3.63066	2.05256	2.08186	NA	NA	NA
Malignant	TKO_vs_DKO	Ankrd54	1.32852	5.20102	4.64562	0.0311329	0.316821	0.440329	0.266328	0.174001	2.3501	18.5368	19.2952	20.7918	25.6479	62.3464	27.5813	80.486	NA	NA	NA
Malignant	TKO_vs_DKO	Kif15	1.7058	3.44679	3.82041	0.0506319	0.393249	0.11708	0.0555338	0.0615457	2.34601	1.68517	2.75645	8.49453	28.9822	9.54056	5.51626	16.8268	NA	NA	NA
Malignant	TKO_vs_DKO	Asgr2	2.93986	1.50041	1.98094	0.159291	0.608523	0.00440686	0.00860383	-0.00419697	2.34548	0.0411017	0	1.28406	13.3369	0.0605109	4.10512	0	NA	NA	NA
Malignant	TKO_vs_DKO	Itgb1bp2	2.03839	-0.203742	3.25254	0.0713131	0.46201	0.00786089	0.004693	0.00316789	2.34509	0.24661	0	0.296321	0.769438	1.6338	1.53942	0.401093	NA	NA	NA
Malignant	TKO_vs_DKO	Igsf9b	2.32175	0.781997	2.60326	0.106644	0.540357	0.0419247	0.004693	0.0372317	2.34092	0.24661	2.75645	0.296321	0.512959	2.56163	0.384855	5.08051	NA	NA	NA
Malignant	TKO_vs_DKO	Ccdc162	2.08084	1.34432	3.04401	0.0810355	0.489218	0.0463316	0.0160344	0.0302972	2.33967	1.60296	0	0.197547	4.10367	7.01927	0.897996	1.81447	NA	NA	NA
Malignant	TKO_vs_DKO	Ube2s	1.43878	8.01476	4.59019	0.0321555	0.321194	0.786922	0.698475	0.0884476	2.33769	107.974	165.387	120.109	200.31	232.523	179.856	801.785	NA	NA	NA
Malignant	TKO_vs_DKO	Tubb4b	1.27139	7.63998	4.81579	0.0282001	0.302125	0.719986	0.53422	0.185766	2.33635	53.1444	151.605	128.702	261.096	263.707	170.106	366.217	NA	NA	NA
Malignant	TKO_vs_DKO	Gm6133	1.93616	-0.502651	3.4373	0.0637398	0.439329	0.0111958	0.00391083	0.00728497	2.33171	0.205508	0	0.246934	0.512959	0.64545	1.15457	1.05048	NA	NA	NA
Malignant	TKO_vs_DKO	BB287469	3.47293	-0.32943	1.54703	0.213575	0.658146	0.00119104	0	0.00119104	2.3312	0	0	0.246934	4.87311	0	0.51314	0	NA	NA	NA
Malignant	TKO_vs_DKO	Mamstr	2.2427	1.86468	2.55875	0.109685	0.545478	0.0961172	0.014079	0.0820382	2.32925	0.780931	2.75645	0.790189	1.02592	12.4451	0.128285	6.0164	NA	NA	NA
Malignant	TKO_vs_DKO	Krt19	3.15842	-1.90957	1.76318	0.184229	0.633993	0.00381134	0	0.00381134	2.32915	0.0411017	0	0	0	0.0201703	0	0.802186	NA	NA	NA
Malignant	TKO_vs_DKO	Hist1h2ak	1.95195	1.94001	3.23138	0.0722399	0.464272	0.0652692	0.0203363	0.0449328	2.3277	0.205508	0	2.91382	4.36015	5.22411	2.69399	8.74765	NA	NA	NA
Malignant	TKO_vs_DKO	Platr15	3.55887	-1.45026	1.49045	0.222147	0.669419	0.000952835	0	0.000952835	2.32743	0	0	0.0987736	2.30831	0	0.25657	0	NA	NA	NA
Malignant	TKO_vs_DKO	Gjb2	3.15842	-1.90957	1.76318	0.184229	0.633993	0.0028585	0	0.0028585	2.32694	0.0411017	0	0	0	0.0201703	0	0.802186	NA	NA	NA
Malignant	TKO_vs_DKO	Aurkb	1.59527	4.12372	3.97239	0.0462521	0.374949	0.161625	0.070395	0.0912296	2.32375	2.3839	2.75645	16.6434	31.2905	18.8592	13.3416	33.2716	NA	NA	NA
Malignant	TKO_vs_DKO	Pald1	1.51616	3.00049	4.44572	0.0349889	0.334804	0.108385	0.0559249	0.05246	2.32345	3.16483	5.5129	3.65462	15.1323	12.1224	8.5951	6.64668	NA	NA	NA
Malignant	TKO_vs_DKO	Cct3	1.29061	8.10212	5.21124	0.0224413	0.273787	0.879586	0.788815	0.0907705	2.32133	128.895	118.527	201.548	189.795	456.757	312.502	512.024	NA	NA	NA
Malignant	TKO_vs_DKO	Slco2b1	2.03864	-1.44955	3.20143	0.073574	0.468173	0.0055979	0.00156433	0.00403357	2.31966	0.0411017	0	0.14816	0.256479	0.484088	0.384855	0.362894	NA	NA	NA
Malignant	TKO_vs_DKO	Ak6	1.40499	6.42	4.33675	0.0372979	0.342796	0.567294	0.412984	0.15431	2.31643	23.4279	46.8597	61.8323	68.48	52.7454	113.404	229.941	NA	NA	NA
Malignant	TKO_vs_DKO	Scarb1	1.61367	4.35857	4.05892	0.0439387	0.367451	0.168414	0.112632	0.0557815	2.31215	3.24703	13.7823	12.3961	58.9902	12.4047	25.5287	16.1392	NA	NA	NA
Malignant	TKO_vs_DKO	Tdrd9	2.38683	0.239607	2.5183	0.112532	0.552228	0.0233444	0.00430192	0.0190425	2.30756	0.0822033	0	0.543255	1.79536	2.15822	0	2.17736	NA	NA	NA
Malignant	TKO_vs_DKO	Ptges3l	1.48686	4.42464	4.57456	0.0324501	0.321912	0.182944	0.141572	0.0413721	2.3052	7.4805	13.7823	11.2602	47.1922	11.2349	38.7421	19.2334	NA	NA	NA
Malignant	TKO_vs_DKO	Gm10076	1.38216	9.23284	5.27501	0.0216336	0.270929	0.92151	0.923739	-0.00222851	2.30113	295.192	242.568	400.873	960.002	439.753	1393.43	476.957	NA	NA	NA
Malignant	TKO_vs_DKO	Nutf2-ps1	1.52396	4.08413	4.20539	0.0402957	0.354106	0.200214	0.117716	0.0824983	2.30088	3.94576	8.26936	11.9516	39.2413	9.48005	15.7791	28.0383	NA	NA	NA
Malignant	TKO_vs_DKO	Hoxaas3	1.93452	2.65584	3.10478	0.0780626	0.480058	0.109457	0.0367618	0.0726951	2.29835	0.164407	0	5.43255	10.7721	12.5863	4.74655	7.33427	NA	NA	NA
Malignant	TKO_vs_DKO	Pde6a	2.47316	-0.246821	2.3839	0.122591	0.564823	0.0220343	0.00273758	0.0192967	2.29789	0.0822033	0	0.296321	0	2.3801	0.128285	1.35608	NA	NA	NA
Malignant	TKO_vs_DKO	Kcnn4	1.57287	3.86156	3.73165	0.0533907	0.402729	0.202001	0.0539695	0.148031	2.29781	2.01398	13.7823	7.40802	12.824	11.5778	16.6771	36.6141	NA	NA	NA
Malignant	TKO_vs_DKO	Uba52	1.42771	8.91758	4.90962	0.0267076	0.294271	0.902334	0.879937	0.022397	2.29663	143.691	278.402	316.174	1134.92	314.052	839.754	356.037	NA	NA	NA
Malignant	TKO_vs_DKO	Gm48656	2.87595	-2.03991	1.97235	0.160199	0.609823	0.00369223	0	0.00369223	2.29581	0	0	0.0493868	0	0.605109	0	0.0954983	NA	NA	NA
Malignant	TKO_vs_DKO	Gm45894	2.25668	0.526232	2.71092	0.0996632	0.527316	0.0221534	0.00664842	0.015505	2.29503	0.0822033	0	0.790189	2.82127	3.18691	1.66771	0.190997	NA	NA	NA
Malignant	TKO_vs_DKO	1700081N11Rik	2.33096	-0.581131	2.60358	0.106623	0.540357	0.0145307	0.0023465	0.0121842	2.29365	0.123305	0	0.197547	0.512959	1.16988	0	1.35608	NA	NA	NA
Malignant	TKO_vs_DKO	Olfm4	3.03251	-0.940518	1.83161	0.175937	0.6274	0.00297761	0.00117325	0.00180436	2.29259	0.164407	0	0	0	0.0605109	2.69399	0.057299	NA	NA	NA
Malignant	TKO_vs_DKO	Pou3f4	2.66615	-2.20454	2.18486	0.139374	0.584227	0.00309671	0	0.00309671	2.28881	0	0	0.0493868	0	0.181533	0	0.381993	NA	NA	NA
Malignant	TKO_vs_DKO	Lhfpl4	2.12658	6.57375	2.37818	0.123041	0.564823	0.368985	0.186547	0.182438	2.28812	9.20677	2.75645	83.5625	19.7489	1.65397	201.279	343.45	NA	NA	NA
Malignant	TKO_vs_DKO	Cyp2r1	2.39996	1.72061	2.36095	0.124406	0.564823	0.0694378	0.0168166	0.0526212	2.28666	1.06864	0	0.938349	0	1.02869	0.897996	16.101	NA	NA	NA
Malignant	TKO_vs_DKO	BC037704	2.08388	-0.215994	3.01912	0.0822881	0.492237	0.0158409	0.00430192	0.011539	2.28638	0.0822033	0	0.444481	1.2824	0.988345	0.384855	1.62347	NA	NA	NA
Malignant	TKO_vs_DKO	Cep89	1.5722	3.68998	4.27752	0.0386196	0.348141	0.12899	0.102855	0.0261351	2.27989	7.06948	2.75645	6.3709	10.7721	14.7243	37.5875	8.00276	NA	NA	NA
Malignant	TKO_vs_DKO	B3gnt5	2.13072	1.83196	2.80843	0.0937702	0.515812	0.0531205	0.0179898	0.0351307	2.26719	0.123305	0	2.51873	10.2592	5.26445	0.641425	4.03003	NA	NA	NA
Malignant	TKO_vs_DKO	Rgs9	2.14361	-0.478232	2.87126	0.0901742	0.508341	0.0151263	0.00312867	0.0119976	2.26677	0.24661	0	0.14816	0.512959	1.10937	0.128285	1.52797	NA	NA	NA
Malignant	TKO_vs_DKO	Slc22a13	2.45686	-1.84246	2.39941	0.121381	0.564067	0.00428776	0	0.00428776	2.25976	0.0411017	0	0.0493868	0.256479	0.62528	0	0.114598	NA	NA	NA
Malignant	TKO_vs_DKO	Ran	1.39413	9.7801	4.88373	0.027111	0.296263	0.929609	0.895581	0.0340286	2.25873	237.362	452.058	676.303	696.598	724.578	1279.77	2085	NA	NA	NA
Malignant	TKO_vs_DKO	Gm15420	2.43266	-0.258568	2.40093	0.121264	0.56365	0.0166746	0.00351975	0.0131549	2.25829	0.205508	0	0.197547	1.2824	2.72299	0.128285	0.0763987	NA	NA	NA
Malignant	TKO_vs_DKO	Mapk4	2.63922	-1.27232	2.15709	0.141913	0.584968	0.00893283	0	0.00893283	2.25799	0.0822033	0	0.0493868	0	1.21022	0	0.343794	NA	NA	NA
Malignant	TKO_vs_DKO	Asf1a	1.24855	5.49425	4.8563	0.0275453	0.298751	0.496308	0.338287	0.158021	2.25544	36.2517	19.2952	18.0756	52.3218	67.1873	37.9724	81.3646	NA	NA	NA
Malignant	TKO_vs_DKO	Banf1	1.24223	7.43496	5.28592	0.0214985	0.270929	0.753216	0.665233	0.0879831	2.2538	103.864	99.2323	88.1061	215.699	160.878	170.234	370.744	NA	NA	NA
Malignant	TKO_vs_DKO	Hook1	2.49451	1.12483	2.23176	0.1352	0.577825	0.0460934	0.00860383	0.0374895	2.24906	0.863135	0	0.296321	0	10.2869	0.25657	0.993183	NA	NA	NA
Malignant	TKO_vs_DKO	Ak2	1.35529	7.47277	4.43598	0.0351889	0.334804	0.809195	0.667579	0.141616	2.24903	60.8716	63.3984	154.877	118.237	272.662	159.202	410.433	NA	NA	NA
Malignant	TKO_vs_DKO	Eef1a2	2.68372	0.183476	2.11761	0.145614	0.590776	0.00178657	0.000782167	0.0010044	2.24798	0.0822033	0	0.444481	0.512959	0.100852	5.77283	0.0381993	NA	NA	NA
Malignant	TKO_vs_DKO	Gm12408	3.08801	-3.10387	1.7368	0.187545	0.635602	0.000714626	0	0.000714626	2.24626	0	0	0	0	0.121022	0	0	NA	NA	NA
Malignant	TKO_vs_DKO	Gm12930	3.08801	-3.10387	1.7368	0.187545	0.635602	0.000714626	0	0.000714626	2.24626	0	0	0	0	0.121022	0	0	NA	NA	NA
Malignant	TKO_vs_DKO	5033403H07Rik	3.08801	-3.10387	1.7368	0.187545	0.635602	0.000714626	0	0.000714626	2.24626	0	0	0	0	0.121022	0	0	NA	NA	NA
Malignant	TKO_vs_DKO	Gm15777	3.08801	-3.10387	1.7368	0.187545	0.635602	0.000714626	0	0.000714626	2.24626	0	0	0	0	0.121022	0	0	NA	NA	NA
Malignant	TKO_vs_DKO	Psg23	3.08801	-3.10387	1.7368	0.187545	0.635602	0.000714626	0	0.000714626	2.24626	0	0	0	0	0.121022	0	0	NA	NA	NA
Malignant	TKO_vs_DKO	Chrna10	3.08801	-3.10387	1.7368	0.187545	0.635602	0.000714626	0	0.000714626	2.24626	0	0	0	0	0.121022	0	0	NA	NA	NA
Malignant	TKO_vs_DKO	Pdilt	3.08801	-3.10387	1.7368	0.187545	0.635602	0.000714626	0	0.000714626	2.24626	0	0	0	0	0.121022	0	0	NA	NA	NA
Malignant	TKO_vs_DKO	Gm27040	3.08801	-3.10387	1.7368	0.187545	0.635602	0.000714626	0	0.000714626	2.24626	0	0	0	0	0.121022	0	0	NA	NA	NA
Malignant	TKO_vs_DKO	1700061N14Rik	3.08801	-3.10387	1.7368	0.187545	0.635602	0.000714626	0	0.000714626	2.24626	0	0	0	0	0.121022	0	0	NA	NA	NA
Malignant	TKO_vs_DKO	Gm15758	3.08801	-3.10387	1.7368	0.187545	0.635602	0.000714626	0	0.000714626	2.24626	0	0	0	0	0.121022	0	0	NA	NA	NA
Malignant	TKO_vs_DKO	Olfr873	3.08801	-3.10387	1.7368	0.187545	0.635602	0.000714626	0	0.000714626	2.24626	0	0	0	0	0.121022	0	0	NA	NA	NA
Malignant	TKO_vs_DKO	Olfr924	3.08801	-3.10387	1.7368	0.187545	0.635602	0.000714626	0	0.000714626	2.24626	0	0	0	0	0.121022	0	0	NA	NA	NA
Malignant	TKO_vs_DKO	Gm47350	3.08801	-3.10387	1.7368	0.187545	0.635602	0.000714626	0	0.000714626	2.24626	0	0	0	0	0.121022	0	0	NA	NA	NA
Malignant	TKO_vs_DKO	Gm29237	3.08801	-3.10387	1.7368	0.187545	0.635602	0.000714626	0	0.000714626	2.24626	0	0	0	0	0.121022	0	0	NA	NA	NA
Malignant	TKO_vs_DKO	Calcoco2	3.08801	-3.10387	1.7368	0.187545	0.635602	0.000714626	0	0.000714626	2.24626	0	0	0	0	0.121022	0	0	NA	NA	NA
Malignant	TKO_vs_DKO	Gm4756	3.08801	-3.10387	1.7368	0.187545	0.635602	0.000714626	0	0.000714626	2.24626	0	0	0	0	0.121022	0	0	NA	NA	NA
Malignant	TKO_vs_DKO	4732487G21Rik	3.08801	-3.10387	1.7368	0.187545	0.635602	0.000714626	0	0.000714626	2.24626	0	0	0	0	0.121022	0	0	NA	NA	NA
Malignant	TKO_vs_DKO	Gm34639	3.08801	-3.10387	1.7368	0.187545	0.635602	0.000714626	0	0.000714626	2.24626	0	0	0	0	0.121022	0	0	NA	NA	NA
Malignant	TKO_vs_DKO	Gm19866	3.08801	-3.10387	1.7368	0.187545	0.635602	0.000714626	0	0.000714626	2.24626	0	0	0	0	0.121022	0	0	NA	NA	NA
Malignant	TKO_vs_DKO	Gm30363	3.08801	-3.10387	1.7368	0.187545	0.635602	0.000714626	0	0.000714626	2.24626	0	0	0	0	0.121022	0	0	NA	NA	NA
Malignant	TKO_vs_DKO	Slmapos2	3.08801	-3.10387	1.7368	0.187545	0.635602	0.000714626	0	0.000714626	2.24626	0	0	0	0	0.121022	0	0	NA	NA	NA
Malignant	TKO_vs_DKO	Gm20161	3.08801	-3.10387	1.7368	0.187545	0.635602	0.000714626	0	0.000714626	2.24626	0	0	0	0	0.121022	0	0	NA	NA	NA
Malignant	TKO_vs_DKO	Acsbg2	3.08801	-3.10387	1.7368	0.187545	0.635602	0.000714626	0	0.000714626	2.24626	0	0	0	0	0.121022	0	0	NA	NA	NA
Malignant	TKO_vs_DKO	2010001K21Rik	3.08801	-3.10387	1.7368	0.187545	0.635602	0.000595522	0	0.000595522	2.24599	0	0	0	0	0.121022	0	0	NA	NA	NA
Malignant	TKO_vs_DKO	Gm29554	3.08801	-3.10387	1.7368	0.187545	0.635602	0.000476417	0	0.000476417	2.24573	0	0	0	0	0.121022	0	0	NA	NA	NA
Malignant	TKO_vs_DKO	Mmp15	2.38682	2.19331	2.16599	0.141094	0.584968	0.12101	0.0152522	0.105758	2.24465	1.60296	2.75645	0.197547	0.769438	11.2954	0	13.3507	NA	NA	NA
Malignant	TKO_vs_DKO	Fkbp3	1.26869	7.21316	4.65218	0.0310142	0.3163	0.764769	0.592882	0.171887	2.24268	65.4338	79.9371	100.453	128.496	249.023	101.217	311.229	NA	NA	NA
Malignant	TKO_vs_DKO	Gm30329	2.44332	0.575717	2.2943	0.12985	0.571129	0.0406146	0.00625733	0.0343572	2.24056	0.123305	0	0.642029	0	1.71448	0.25657	5.5389	NA	NA	NA
Malignant	TKO_vs_DKO	Enkd1	1.34715	3.82687	4.62016	0.0315983	0.319018	0.220105	0.112632	0.107473	2.2384	6.28855	8.26936	8.05005	14.3628	15.9951	15.6508	28.6304	NA	NA	NA
Malignant	TKO_vs_DKO	Mdh1b	2.59077	-1.46442	2.20911	0.137198	0.581245	0.00154836	0	0.00154836	2.2384	0	0	0.14816	0.769438	0.100852	1.02628	0.0763987	NA	NA	NA
Malignant	TKO_vs_DKO	Ppargc1b	2.00563	2.36863	2.75548	0.0969217	0.520899	0.12494	0.0238561	0.101084	2.23836	0.24661	2.75645	2.91382	1.53888	11.255	1.66771	13.6181	NA	NA	NA
Malignant	TKO_vs_DKO	Gm44686	2.34258	-1.63264	2.5343	0.111396	0.551312	0.00250119	0.000391083	0.00211011	2.23749	0.0822033	0	0.0493868	0.256479	0.121022	1.02628	0.133698	NA	NA	NA
Malignant	TKO_vs_DKO	Gpr183	2.37632	1.62864	2.48929	0.114623	0.555577	0.00797999	0.0117325	-0.00375251	2.23551	0.73983	0	1.28406	15.1323	0.121022	2.82227	0.458392	NA	NA	NA
Malignant	TKO_vs_DKO	Samd10	1.96966	0.280049	3.13231	0.076755	0.477404	0.0248928	0.0070395	0.0178533	2.23516	0.287712	0	0.543255	1.53888	2.3801	0.384855	1.81447	NA	NA	NA
Malignant	TKO_vs_DKO	Fxr1	1.38406	7.51702	4.43524	0.0352042	0.334804	0.866008	0.755182	0.110826	2.23454	105.631	66.1549	111.861	100.283	484.108	135.597	274.711	NA	NA	NA
Malignant	TKO_vs_DKO	Gm9780	2.03647	1.67273	2.96615	0.0850242	0.495945	0.0385898	0.0136879	0.0249019	2.23423	0.575423	2.75645	1.1359	11.0286	2.0372	0.76971	3.89633	NA	NA	NA
Malignant	TKO_vs_DKO	Usp1	1.27038	6.99309	5.15446	0.0231868	0.277419	0.689019	0.614783	0.0742356	2.23094	70.8182	41.3468	95.4153	137.729	167.131	116.355	259.221	NA	NA	NA
Malignant	TKO_vs_DKO	S100a4	1.51042	11.6415	4.22028	0.0399437	0.352835	0.973797	0.918655	0.0551424	2.22889	2701.74	1193.54	763.372	2449.89	6206.32	1380.86	7664.66	NA	NA	NA
Malignant	TKO_vs_DKO	Dut	1.23702	7.69597	5.0311	0.0248961	0.286929	0.790853	0.668361	0.122491	2.22705	136.827	99.2323	112.454	151.836	312.458	221.677	413.852	NA	NA	NA
Malignant	TKO_vs_DKO	Myh2	2.59159	0.821031	2.14515	0.143022	0.586994	0.0190567	0.0023465	0.0167102	2.22543	0.123305	2.75645	0.246934	0	3.42895	5.51626	0.439292	NA	NA	NA
Malignant	TKO_vs_DKO	Hsd17b2	2.51481	-2.4151	2.28054	0.131006	0.572847	0.00131015	0	0.00131015	2.22275	0.0411017	0	0	0.256479	0.0201703	0.25657	0.171897	NA	NA	NA
Malignant	TKO_vs_DKO	D030007L05Rik	2.29964	-1.21107	2.56191	0.109466	0.545115	0.00738447	0.00156433	0.00582014	2.22217	0	0	0.197547	0.512959	0.524428	0.128285	0.706688	NA	NA	NA
Malignant	TKO_vs_DKO	Gm21814	2.25311	-0.277865	2.64391	0.103947	0.537215	0.00607432	0.00430192	0.0017724	2.21915	0.287712	0	0.197547	3.59071	0.383236	0.641425	0.286495	NA	NA	NA
Malignant	TKO_vs_DKO	Duxbl3	2.89048	0.0783686	1.80606	0.178982	0.630282	0.029657	0.00351975	0.0261372	2.21619	0.369915	0	0	0	2.70282	0	2.44476	NA	NA	NA
Malignant	TKO_vs_DKO	Gm43244	2.51984	-2.3674	2.2606	0.132703	0.575005	0.0026203	0	0.0026203	2.21599	0.0411017	0	0	0	0.262214	0	0.190997	NA	NA	NA
Malignant	TKO_vs_DKO	5430425K12Rik	2.28393	-0.584469	2.54573	0.110592	0.548168	0.0154836	0.00273758	0.012746	2.2119	0.0822033	0	0.246934	0.256479	0.544598	0.128285	2.02456	NA	NA	NA
Malignant	TKO_vs_DKO	Serpind1	2.43666	2.75607	2.12774	0.144654	0.589154	0.102668	0.0222917	0.0803762	2.21043	0.24661	0	4.34604	0	1.6338	2.18085	34.9715	NA	NA	NA
Malignant	TKO_vs_DKO	Mafa	2.26243	2.32939	2.36042	0.124449	0.564823	0.090162	0.0113414	0.0788206	2.20891	0.863135	5.5129	0.444481	0.512959	22.3487	1.02628	3.59074	NA	NA	NA
Malignant	TKO_vs_DKO	Cep126	2.14784	3.37077	2.80184	0.0941562	0.516685	0.0281086	0.0434102	-0.0153016	2.20452	1.35635	5.5129	4.19788	38.9849	0.726131	19.4993	1.22238	NA	NA	NA
Malignant	TKO_vs_DKO	Cryba4	1.84251	2.25465	3.21074	0.0731563	0.467489	0.0792044	0.0273758	0.0518286	2.20108	0.369915	0	3.90156	7.18142	10.4886	2.82227	5.7872	NA	NA	NA
Malignant	TKO_vs_DKO	Gm17590	2.54537	-0.701616	2.17539	0.140234	0.584968	0.0147689	0.00195542	0.0128135	2.1994	0	0	0.246934	0	1.45226	0.25657	0.954983	NA	NA	NA
Malignant	TKO_vs_DKO	A730043L09Rik	3.04114	-3.11782	1.7219	0.189448	0.635602	0.000714626	0	0.000714626	2.19882	0	0	0	0	0	0	0.114598	NA	NA	NA
Malignant	TKO_vs_DKO	Gm46204	3.04114	-3.11782	1.7219	0.189448	0.635602	0.000714626	0	0.000714626	2.19882	0	0	0	0	0	0	0.114598	NA	NA	NA
Malignant	TKO_vs_DKO	1700023C21Rik	3.04114	-3.11782	1.7219	0.189448	0.635602	0.000714626	0	0.000714626	2.19882	0	0	0	0	0	0	0.114598	NA	NA	NA
Malignant	TKO_vs_DKO	Apob	3.04114	-3.11782	1.7219	0.189448	0.635602	0.000714626	0	0.000714626	2.19882	0	0	0	0	0	0	0.114598	NA	NA	NA
Malignant	TKO_vs_DKO	Gm38397	3.04114	-3.11782	1.7219	0.189448	0.635602	0.000714626	0	0.000714626	2.19882	0	0	0	0	0	0	0.114598	NA	NA	NA
Malignant	TKO_vs_DKO	Ly6e	1.41746	9.21437	4.15653	0.0414742	0.360204	0.927585	0.807587	0.119998	2.19435	174.107	339.044	398.552	209.8	1465.05	618.334	950.323	NA	NA	NA
Malignant	TKO_vs_DKO	AI504432	2.34892	0.875935	2.33044	0.126866	0.565185	0.0501429	0.00860383	0.0415391	2.19366	0.49322	0	0.543255	0	2.29942	0.25657	6.87588	NA	NA	NA
Malignant	TKO_vs_DKO	4933408J17Rik	2.54641	-2.34572	2.196	0.138369	0.582929	0.0028585	0	0.0028585	2.19352	0.0411017	0	0	0	0.161363	0	0.305595	NA	NA	NA
Malignant	TKO_vs_DKO	Gm15860	1.98116	0.0432204	3.04465	0.0810037	0.489213	0.0165555	0.00273758	0.0138179	2.19231	0.287712	2.75645	0.14816	1.02592	1.67414	1.28285	0.916784	NA	NA	NA
Malignant	TKO_vs_DKO	Cp	1.387	6.319	3.38071	0.0659638	0.445674	0.527513	0.192022	0.335491	2.18703	11.0152	85.45	32.7928	44.3709	171.468	126.874	86.4642	NA	NA	NA
Malignant	TKO_vs_DKO	Wdhd1	1.4402	3.31425	4.48309	0.0342317	0.331158	0.123511	0.0879937	0.0355175	2.18568	5.21991	0	6.61783	14.3628	9.11698	17.5751	13.2361	NA	NA	NA
Malignant	TKO_vs_DKO	2310022B05Rik	1.45931	5.97093	4.60652	0.0318507	0.32027	0.350762	0.363316	-0.0125541	2.18476	26.9627	30.321	36.0524	182.613	39.2111	83.257	38.5622	NA	NA	NA
Malignant	TKO_vs_DKO	Prob1	2.10235	-0.250239	2.79366	0.0946378	0.518045	0.0183421	0.00430192	0.0140402	2.18289	0.24661	0	0.246934	0.769438	2.05737	0.128285	1.03138	NA	NA	NA
Malignant	TKO_vs_DKO	Slc8a3	2.3525	2.48309	2.43772	0.118448	0.560124	0.0142925	0.0262026	-0.0119101	2.17983	0.73983	0	3.25953	25.3915	0.524428	7.31225	0.133698	NA	NA	NA
Malignant	TKO_vs_DKO	Hist1h2bp	2.17306	0.486499	2.64266	0.104029	0.537215	0.0241782	0.00664842	0.0175298	2.17322	0.0411017	0	0.839576	2.56479	2.98521	0.384855	1.48977	NA	NA	NA
Malignant	TKO_vs_DKO	Prok1	2.76188	-1.55331	1.92391	0.165426	0.617351	0.00571701	0	0.00571701	2.17046	0.0411017	0	0.0493868	0	1.10937	0	0.0763987	NA	NA	NA
Malignant	TKO_vs_DKO	Ehbp1l1	1.29912	4.898	4.62524	0.0315049	0.318778	0.32182	0.20923	0.11259	2.17043	8.71355	16.5387	23.113	49.5005	33.2407	26.1702	49.2198	NA	NA	NA
Malignant	TKO_vs_DKO	Atf7ip2	2.04149	-1.18813	2.91658	0.0876733	0.502786	0.00714626	0.00156433	0.00558193	2.17017	0.0411017	0	0.197547	0.256479	0.726131	0.384855	0.458392	NA	NA	NA
Malignant	TKO_vs_DKO	A530095I07Rik	2.82961	-0.866812	1.82731	0.176445	0.627503	0.0138161	0	0.0138161	2.16126	0.164407	0	0	0	0.64545	0	1.64257	NA	NA	NA
Malignant	TKO_vs_DKO	Cpa6	2.39284	2.81549	2.34822	0.125426	0.564823	0.0145307	0.0344153	-0.0198846	2.15826	1.31525	0	3.7534	29.4951	0.161363	12.3154	0.152797	NA	NA	NA
Malignant	TKO_vs_DKO	Slc16a10	1.65357	2.67613	3.57908	0.0585117	0.423581	0.0945688	0.0394994	0.0550694	2.15071	3.74025	5.5129	0.740802	11.5416	7.28148	6.0294	9.18694	NA	NA	NA
Malignant	TKO_vs_DKO	Gm12695	2.41961	-1.8313	2.28534	0.130601	0.5728	0.00452596	0	0.00452596	2.14874	0.0411017	0	0.0493868	0	0.383236	0	0.477492	NA	NA	NA
Malignant	TKO_vs_DKO	Dlk2	2.09072	1.59027	2.78158	0.0953542	0.518708	0.0217961	0.0148612	0.00693493	2.14871	0.49322	0	1.72854	1.02592	1.51277	12.8285	1.39428	NA	NA	NA
Malignant	TKO_vs_DKO	Alx3	3.21219	-1.73065	1.53454	0.215432	0.660473	0.000952835	0	0.000952835	2.14358	0	0	0.0987736	2.05183	0.0201703	0	0.0190997	NA	NA	NA
Malignant	TKO_vs_DKO	Gm45669	2.33177	-1.95567	2.39782	0.121504	0.564279	0.00190567	0.000782167	0.0011235	2.13692	0	0	0.0987736	0.769438	0.161363	0.25657	0.0954983	NA	NA	NA
Malignant	TKO_vs_DKO	Serpina3m	2.81288	0.0395747	1.79519	0.180295	0.631121	0.0225107	0.00273758	0.0197731	2.13421	0.328813	0	0.0493868	0	4.78036	0	0.190997	NA	NA	NA
Malignant	TKO_vs_DKO	Gpnmb	1.87045	4.71996	2.58649	0.107779	0.542424	0.281801	0.103637	0.178164	2.132	20.4275	8.26936	1.72854	2.56479	113.418	24.6307	9.66443	NA	NA	NA
Malignant	TKO_vs_DKO	D830039M14Rik	2.24572	-0.781028	2.48558	0.114894	0.55577	0.0122677	0.0023465	0.00992125	2.13125	0.0411017	0	0.246934	0	1.35141	0.51314	0.630289	NA	NA	NA
Malignant	TKO_vs_DKO	Gm35066	3.21962	-2.08139	1.51723	0.21804	0.664661	0.000714626	0	0.000714626	2.13119	0	0	0.0493868	0	0	1.02628	0.057299	NA	NA	NA
Malignant	TKO_vs_DKO	Gm28068	2.48523	-1.80953	2.17469	0.140298	0.584968	0.00416865	0	0.00416865	2.12861	0.0411017	0	0.0493868	0	0.685791	0.25657	0.0381993	NA	NA	NA
Malignant	TKO_vs_DKO	2900060B14Rik	1.61565	2.39147	3.70043	0.0543985	0.407596	0.0771796	0.0359797	0.0411999	2.12701	2.83601	2.75645	1.58038	2.56479	7.46302	9.4931	8.19376	NA	NA	NA
Malignant	TKO_vs_DKO	Chtf18	1.45771	2.94073	4.22404	0.0398552	0.352223	0.109695	0.0680485	0.0416466	2.12505	4.11017	0	4.69175	13.3369	12.5863	7.6971	8.07916	NA	NA	NA
Malignant	TKO_vs_DKO	Prss2	2.53666	-2.34706	2.11244	0.146106	0.591354	0.0028585	0	0.0028585	2.12501	0.0411017	0	0	0	0.141192	0	0.324694	NA	NA	NA
Malignant	TKO_vs_DKO	Myzap	1.89567	3.39523	2.65578	0.103174	0.53622	0.176036	0.0402816	0.135755	2.1238	1.72627	8.26936	3.70401	1.79536	40.0784	1.79599	14.4584	NA	NA	NA
Malignant	TKO_vs_DKO	Ryr3	2.35653	-0.687041	2.32157	0.127592	0.56623	0.0106003	0.00273758	0.0078627	2.12373	0.287712	0	0	0.512959	1.71448	0.51314	0.171897	NA	NA	NA
Malignant	TKO_vs_DKO	Ptprz1	2.53054	4.90322	2.11375	0.145981	0.591211	0.0163173	0.075088	-0.0587707	2.12209	1.84957	2.75645	18.4707	164.403	0.161363	19.1145	0.0954983	NA	NA	NA
Malignant	TKO_vs_DKO	Sgk2	2.45116	-1.80293	2.2053	0.137537	0.581738	0.00512149	0.000391083	0.0047304	2.12186	0.0411017	0	0.0493868	0	0.605109	0	0.286495	NA	NA	NA
Malignant	TKO_vs_DKO	2200002D01Rik	2.51737	2.66999	2.12095	0.145296	0.590328	0.0104812	0.004693	0.00578818	2.12112	0.49322	5.5129	0.839576	33.0858	0.161363	4.87483	0.133698	NA	NA	NA
Malignant	TKO_vs_DKO	Slfn9	1.48393	5.66132	3.33636	0.0677646	0.45159	0.406503	0.183809	0.222694	2.12101	5.67203	30.321	39.2625	18.9795	59.3411	64.784	133.316	NA	NA	NA
Malignant	TKO_vs_DKO	Artn	1.85357	1.75603	3.14577	0.0761242	0.475641	0.0452596	0.0222917	0.0229679	2.12079	1.39746	0	1.4816	8.97678	0.887494	2.69399	6.20739	NA	NA	NA
Malignant	TKO_vs_DKO	Chchd6	1.1488	5.44627	4.97792	0.0256729	0.290251	0.46272	0.302307	0.160413	2.12031	23.4279	30.321	24.2983	45.3968	58.8771	48.1069	72.8652	NA	NA	NA
Malignant	TKO_vs_DKO	3110015C05Rik	2.43318	-1.81657	2.2161	0.136577	0.580439	0.0053597	0	0.0053597	2.11506	0.0411017	0	0.0493868	0	0.302555	0	0.57299	NA	NA	NA
Malignant	TKO_vs_DKO	Agpat3	1.21426	5.60818	4.56197	0.0326895	0.322323	0.462839	0.292139	0.1707	2.11181	34.1555	38.5903	12.8406	61.555	72.714	58.2414	61.9402	NA	NA	NA
Malignant	TKO_vs_DKO	Zfp184	2.3741	0.939441	2.17121	0.140615	0.584968	0.0481182	0.00430192	0.0438162	2.11128	0	2.75645	0.543255	1.02592	2.64231	0.76971	5.42431	NA	NA	NA
Malignant	TKO_vs_DKO	Syndig1	3.82622	-2.17632	1.16334	0.280775	0.729719	0	0	0	2.1107	0.0411017	0	0	1.53888	0	0	0	NA	NA	NA
Malignant	TKO_vs_DKO	Olfr810	2.50682	0.669767	2.04312	0.152896	0.599132	0.035374	0.00312867	0.0322453	2.1105	0.73983	0	0.0493868	0	1.97669	0.128285	5.9973	NA	NA	NA
Malignant	TKO_vs_DKO	Vegfc	1.96267	2.59814	2.62595	0.10513	0.539342	0.104455	0.00664842	0.0978061	2.10782	0.49322	11.0258	0.444481	7.4379	7.90676	4.74655	11.8991	NA	NA	NA
Malignant	TKO_vs_DKO	4933423P22Rik	2.3125	-2.46528	2.3774	0.123102	0.564823	0.00202477	0.000391083	0.00163369	2.1072	0	0	0.0493868	0	0.221873	0.128285	0.0954983	NA	NA	NA
Malignant	TKO_vs_DKO	Dpy30	1.26242	6.62476	4.72244	0.0297714	0.310607	0.656384	0.56316	0.093224	2.10631	75.5859	27.5645	57.1405	104.9	107.467	96.4704	217.794	NA	NA	NA
Malignant	TKO_vs_DKO	Slc2a1	1.48973	4.36679	3.72647	0.0535565	0.403528	0.221415	0.109503	0.111912	2.10565	5.50762	19.2952	8.54392	43.858	13.2922	10.9042	42.4777	NA	NA	NA
Malignant	TKO_vs_DKO	Nop16	1.27212	5.92996	4.56318	0.0326665	0.322323	0.517151	0.403207	0.113944	2.10563	41.8415	24.8081	32.2002	43.345	53.4312	89.4147	138.453	NA	NA	NA
Malignant	TKO_vs_DKO	Jsrp1	2.12389	3.48994	2.41189	0.120417	0.562165	0.138518	0.0602268	0.0782915	2.10539	0.657626	0	9.13656	0.256479	39.6347	3.97684	20.5321	NA	NA	NA
Malignant	TKO_vs_DKO	Hirip3	1.30994	4.45036	4.33107	0.0374228	0.34332	0.263697	0.138835	0.124862	2.10249	5.30211	13.7823	16.7915	29.2386	29.1058	21.8085	35.067	NA	NA	NA
Malignant	TKO_vs_DKO	Pjvk	2.36476	-2.43151	2.29757	0.129577	0.570544	0.00190567	0.000391083	0.00151459	2.10184	0	0	0.0493868	0.256479	0.221873	0	0.0954983	NA	NA	NA
Malignant	TKO_vs_DKO	Hist1h2be	1.54704	3.90205	3.75219	0.0527382	0.400023	0.136494	0.0735237	0.0629699	2.10141	1.93178	8.26936	11.2602	36.4201	17.5078	10.9042	16.6358	NA	NA	NA
Malignant	TKO_vs_DKO	Ptprq	2.38429	-0.865349	2.24694	0.133879	0.576353	0.0104812	0.00195542	0.00852577	2.09993	0	0	0.246934	0	0.62528	0.76971	1.01228	NA	NA	NA
Malignant	TKO_vs_DKO	H2afz	1.33404	10.9865	4.86893	0.0273445	0.297507	0.977847	0.971842	0.00600459	2.0978	1155.98	904.116	1194.42	1521.69	2834.84	1502.35	5085.9	NA	NA	NA
Malignant	TKO_vs_DKO	Nol7	1.20258	7.31534	4.44962	0.034909	0.334804	0.803597	0.607352	0.196245	2.0961	86.108	129.553	61.2396	135.934	222.115	151.505	326.853	NA	NA	NA
Malignant	TKO_vs_DKO	Scrn1	1.37419	3.97362	4.24194	0.0394371	0.350194	0.2101	0.125147	0.0849534	2.09341	5.63093	5.5129	11.8528	29.7516	27.6938	14.2396	12.644	NA	NA	NA
Malignant	TKO_vs_DKO	Syne2	1.34344	5.0526	3.95704	0.0466756	0.376793	0.367318	0.197888	0.16943	2.09094	19.5233	22.0516	12.1492	62.581	65.251	13.2134	35.7546	NA	NA	NA
Malignant	TKO_vs_DKO	Neurl2	1.58459	3.21295	3.79359	0.0514492	0.396493	0.101953	0.0786077	0.0233456	2.0896	2.71271	0	7.60557	24.8785	8.55221	9.62138	8.46115	NA	NA	NA
Malignant	TKO_vs_DKO	Rcor2	1.5207	3.39342	3.90435	0.0481612	0.38253	0.110648	0.0676574	0.0429905	2.08934	4.27457	8.26936	4.04972	27.9562	6.87808	9.4931	11.9373	NA	NA	NA
Malignant	TKO_vs_DKO	Kirrel3	2.3342	0.0742719	2.25227	0.133418	0.575596	0.0272749	0.004693	0.0225819	2.08803	0.24661	0	0.296321	0.256479	1.85567	0	2.92225	NA	NA	NA
Malignant	TKO_vs_DKO	Stag3	2.75824	2.14123	1.81397	0.178033	0.629766	0.0185803	0.0101682	0.00841211	2.08469	0.73983	2.75645	0.345708	0	0.484088	25.5287	0.0190997	NA	NA	NA
Malignant	TKO_vs_DKO	Hist1h3a	1.77621	2.74339	2.98957	0.0838025	0.492449	0.122439	0.0336332	0.0888061	2.08237	0.328813	2.75645	4.98807	5.89902	9.92379	3.97684	16.6358	NA	NA	NA
Malignant	TKO_vs_DKO	Snrpd1	1.37676	8.43022	3.80625	0.0510616	0.394874	0.871844	0.701212	0.170631	2.08213	57.6245	168.144	314.347	196.207	419.664	457.593	797.87	NA	NA	NA
Malignant	TKO_vs_DKO	Gm26811	2.36146	-2.43053	2.26257	0.132534	0.574845	0.00202477	0	0.00202477	2.07678	0	0	0.0493868	0	0.262214	0.128285	0.0763987	NA	NA	NA
Malignant	TKO_vs_DKO	Eef1g	1.1812	8.93415	5.26527	0.021755	0.271501	0.931634	0.876809	0.0548254	2.07133	317.099	292.184	241.452	442.683	554.522	880.549	693.165	NA	NA	NA
Malignant	TKO_vs_DKO	Dhrs2	2.824	-2.06096	1.74768	0.186168	0.635602	0.00357313	0	0.00357313	2.06915	0	0	0.0493868	0	0.62528	0	0.057299	NA	NA	NA
Malignant	TKO_vs_DKO	Det1	1.97545	2.63456	2.6055	0.106494	0.540357	0.108504	0.0332421	0.075262	2.06609	1.15085	2.75645	2.96321	1.53888	1.31107	3.33541	27.9237	NA	NA	NA
Malignant	TKO_vs_DKO	A930033H14Rik	1.74587	1.54847	3.27261	0.0704455	0.459646	0.0464507	0.0207274	0.0257233	2.06324	1.68517	0	0.888963	6.41198	5.46616	1.66771	2.31106	NA	NA	NA
Malignant	TKO_vs_DKO	Kifc3	1.29063	4.1705	4.77686	0.0288447	0.305313	0.202835	0.165428	0.0374064	2.06183	10.7686	5.5129	10.8157	27.9562	15.4706	30.147	22.4994	NA	NA	NA
Malignant	TKO_vs_DKO	Mybl2	1.39666	3.09478	4.27612	0.0386515	0.348141	0.113506	0.0688307	0.0446758	2.0614	4.31567	0	5.92642	11.5416	11.5172	9.87795	13.1406	NA	NA	NA
Malignant	TKO_vs_DKO	Macrod1	1.47286	3.59885	3.87239	0.0490865	0.38679	0.143283	0.0746969	0.0685856	2.06027	7.06948	11.0258	2.12363	19.2359	17.5885	18.0882	9.05324	NA	NA	NA
Malignant	TKO_vs_DKO	Cgn	2.73764	-1.62406	1.80607	0.17898	0.630282	0.00631253	0	0.00631253	2.05846	0.0822033	0	0	0	0.181533	0	0.916784	NA	NA	NA
Malignant	TKO_vs_DKO	Syt13	2.15621	1.81126	2.38524	0.122486	0.564823	0.0602668	0.014079	0.0461878	2.0571	0.657626	0	1.8767	0	11.8601	6.0294	1.29878	NA	NA	NA
Malignant	TKO_vs_DKO	9130204K15Rik	2.80386	-0.722692	1.72337	0.18926	0.635602	0.0144116	0	0.0144116	2.05624	0	0	0.197547	0	1.85567	0	0.744887	NA	NA	NA
Malignant	TKO_vs_DKO	Tpi1	1.29449	8.56573	4.95856	0.0259619	0.291298	0.82313	0.8377	-0.0145704	2.05306	210.934	146.092	261.009	680.953	242.568	395.375	712.284	NA	NA	NA
Malignant	TKO_vs_DKO	Gm32126	2.96992	-1.4517	1.59502	0.20661	0.649572	0.00714626	0	0.00714626	2.04848	0.0822033	0	0	0	1.2909	0	0.0381993	NA	NA	NA
Malignant	TKO_vs_DKO	Raph1	1.50198	6.24354	4.06231	0.0438505	0.367321	0.342544	0.405553	-0.0630093	2.04782	40.033	27.5645	41.6331	235.192	34.1685	111.095	38.1611	NA	NA	NA
Malignant	TKO_vs_DKO	Desi1	1.35342	5.23924	4.00114	0.0454694	0.372631	0.42282	0.296832	0.125988	2.04555	13.3169	5.5129	37.0895	32.0599	34.9955	56.702	80.5433	NA	NA	NA
Malignant	TKO_vs_DKO	Wnt10a	2.27904	3.19797	2.21046	0.137077	0.580979	0.0711053	0.0312867	0.0398186	2.04521	0.205508	2.75645	5.28439	0	2.17839	38.7421	12.453	NA	NA	NA
Malignant	TKO_vs_DKO	Nwd1	2.41079	-0.733287	2.12311	0.145092	0.590105	0.0135779	0.00195542	0.0116225	2.0446	0.205508	0	0.0493868	0	2.0372	0.128285	0.381993	NA	NA	NA
Malignant	TKO_vs_DKO	Arl6ip5	1.2403	7.82144	4.51442	0.0336104	0.32718	0.859457	0.741885	0.117572	2.04249	173.367	118.527	88.5506	174.919	452.42	192.941	379.682	NA	NA	NA
Malignant	TKO_vs_DKO	Peg3	1.93775	6.6552	1.43011	0.231746	0.682129	0.669009	0.0129057	0.656103	2.03775	0.822033	115.771	1.18528	5.64254	388.036	4.10512	189.373	NA	NA	NA
Malignant	TKO_vs_DKO	Zfand4	1.63052	2.48355	3.28453	0.0699355	0.45852	0.127561	0.0477122	0.0798486	2.03416	3.49364	0	2.22241	3.33423	12.6871	2.95056	11.0587	NA	NA	NA
Malignant	TKO_vs_DKO	Mrto4	1.28023	6.97617	4.39796	0.035982	0.337444	0.693664	0.593273	0.10039	2.03412	57.9533	41.3468	105.243	85.6641	127.214	183.704	276.449	NA	NA	NA
Malignant	TKO_vs_DKO	Myot	2.45481	-0.0463975	2.07001	0.15022	0.596288	0.00643163	0.00156433	0.0048673	2.03081	0.287712	0	0.197547	0	1.31107	3.72027	0.057299	NA	NA	NA
Malignant	TKO_vs_DKO	Dysf	1.48069	3.72172	3.86537	0.0492925	0.38726	0.121725	0.0727415	0.0489831	2.0304	2.63051	11.0258	7.70434	23.5961	10.9525	25.4004	10.3138	NA	NA	NA
Malignant	TKO_vs_DKO	Lmbrd2	1.35287	4.90699	4.13149	0.0420923	0.362533	0.36434	0.274149	0.0901908	2.02914	20.7563	2.75645	19.7547	38.2154	31.3245	22.3216	70.6115	NA	NA	NA
Malignant	TKO_vs_DKO	4930447K03Rik	2.43407	-2.36136	2.09509	0.147773	0.594192	0.0026203	0.000391083	0.00222921	2.02577	0	0	0.0493868	0	0.242044	0	0.210096	NA	NA	NA
Malignant	TKO_vs_DKO	Gm32540	2.70223	-2.44277	1.81088	0.178402	0.630163	0	0.000391083	-0.000391083	2.02289	0.0411017	0	0	0.256479	0.0201703	0.51314	0.0190997	NA	NA	NA
Malignant	TKO_vs_DKO	Gm29346	2.28054	-1.90539	2.28179	0.130901	0.572847	0.00404955	0	0.00404955	2.022	0	0	0.0987736	0	0.262214	0.128285	0.439292	NA	NA	NA
Malignant	TKO_vs_DKO	Ddn	2.13286	-1.6876	2.50146	0.113741	0.554694	0.00393044	0	0.00393044	2.02151	0.0411017	0	0.0987736	0.512959	0.544598	0.128285	0.114598	NA	NA	NA
Malignant	TKO_vs_DKO	Stox1	2.28196	-1.29174	2.26977	0.13192	0.574136	0.00762268	0.00156433	0.00605834	2.01958	0.123305	0	0.0493868	0.256479	0.988345	0	0.362894	NA	NA	NA
Malignant	TKO_vs_DKO	5430431A17Rik	2.03956	0.218479	2.59966	0.106887	0.540357	0.0225107	0.00391083	0.0185999	2.01741	0.205508	2.75645	0.246934	0.512959	1.8355	0.641425	2.40656	NA	NA	NA
Malignant	TKO_vs_DKO	Gbp3	1.55649	5.12675	3.12135	0.0772725	0.478452	0.329443	0.166601	0.162841	2.01262	10.8097	13.7823	24.002	6.66846	117.553	49.2615	19.0806	NA	NA	NA
Malignant	TKO_vs_DKO	Slc6a19	2.49244	-1.76019	2.0014	0.157154	0.60477	0.00464507	0.000782167	0.0038629	2.01085	0.0411017	0	0.0493868	0	0.766472	0	0.171897	NA	NA	NA
Malignant	TKO_vs_DKO	Rasa4	1.68237	3.93286	3.43491	0.0638322	0.439329	0.0864697	0.0930778	-0.00660808	2.01045	5.17881	8.26936	7.01293	44.3709	7.96727	29.3773	3.36154	NA	NA	NA
Malignant	TKO_vs_DKO	Gm10451	3.38074	-1.2177	1.29648	0.254857	0.704661	0.00119104	0	0.00119104	2.00955	0.0411017	0	0.0987736	3.07775	0	0	0	NA	NA	NA
Malignant	TKO_vs_DKO	4930571N24Rik	2.5155	-1.74107	1.96953	0.160498	0.609823	0.0053597	0	0.0053597	2.00936	0.0411017	0	0.0493868	0	0.806813	0	0.152797	NA	NA	NA
Malignant	TKO_vs_DKO	5730435O14Rik	1.95748	-1.79268	2.78982	0.0948646	0.518045	0.00333492	0	0.00333492	2.00898	0.0411017	0	0.0987736	0.512959	0.322725	0.128285	0.229196	NA	NA	NA
Malignant	TKO_vs_DKO	Dscc1	1.51284	3.19533	3.60931	0.0574571	0.419789	0.145426	0.0754791	0.0699473	2.0082	5.26101	0	5.33378	13.5934	6.53518	6.28597	23.5117	NA	NA	NA
Malignant	TKO_vs_DKO	AU022754	2.4329	-2.36	2.06888	0.150332	0.596317	0.0027394	0	0.0027394	2.00764	0	0	0.0493868	0	0.262214	0	0.190997	NA	NA	NA
Malignant	TKO_vs_DKO	A030014E15Rik	2.89388	-3.16128	1.61879	0.203261	0.646487	0.000595522	0	0.000595522	2.0036	0	0	0	0	0.100852	0	0	NA	NA	NA
Malignant	TKO_vs_DKO	Gm43522	2.89388	-3.16128	1.61879	0.203261	0.646487	0.000595522	0	0.000595522	2.0036	0	0	0	0	0.100852	0	0	NA	NA	NA
Malignant	TKO_vs_DKO	Gm15904	2.89388	-3.16128	1.61879	0.203261	0.646487	0.000595522	0	0.000595522	2.0036	0	0	0	0	0.100852	0	0	NA	NA	NA
Malignant	TKO_vs_DKO	Slc34a2	2.89388	-3.16128	1.61879	0.203261	0.646487	0.000595522	0	0.000595522	2.0036	0	0	0	0	0.100852	0	0	NA	NA	NA
Malignant	TKO_vs_DKO	Olfr455	2.89388	-3.16128	1.61879	0.203261	0.646487	0.000595522	0	0.000595522	2.0036	0	0	0	0	0.100852	0	0	NA	NA	NA
Malignant	TKO_vs_DKO	Gm36816	2.89388	-3.16128	1.61879	0.203261	0.646487	0.000595522	0	0.000595522	2.0036	0	0	0	0	0.100852	0	0	NA	NA	NA
Malignant	TKO_vs_DKO	Slc38a8	2.89388	-3.16128	1.61879	0.203261	0.646487	0.000595522	0	0.000595522	2.0036	0	0	0	0	0.100852	0	0	NA	NA	NA
Malignant	TKO_vs_DKO	4921534H16Rik	2.89388	-3.16128	1.61879	0.203261	0.646487	0.000595522	0	0.000595522	2.0036	0	0	0	0	0.100852	0	0	NA	NA	NA
Malignant	TKO_vs_DKO	1700039M15Rik	2.89388	-3.16128	1.61879	0.203261	0.646487	0.000595522	0	0.000595522	2.0036	0	0	0	0	0.100852	0	0	NA	NA	NA
Malignant	TKO_vs_DKO	Gm4665	2.89388	-3.16128	1.61879	0.203261	0.646487	0.000595522	0	0.000595522	2.0036	0	0	0	0	0.100852	0	0	NA	NA	NA
Malignant	TKO_vs_DKO	4930563J15Rik	2.89388	-3.16128	1.61879	0.203261	0.646487	0.000595522	0	0.000595522	2.0036	0	0	0	0	0.100852	0	0	NA	NA	NA
Malignant	TKO_vs_DKO	Gm11583	2.89388	-3.16128	1.61879	0.203261	0.646487	0.000595522	0	0.000595522	2.0036	0	0	0	0	0.100852	0	0	NA	NA	NA
Malignant	TKO_vs_DKO	Otop2	2.89388	-3.16128	1.61879	0.203261	0.646487	0.000595522	0	0.000595522	2.0036	0	0	0	0	0.100852	0	0	NA	NA	NA
Malignant	TKO_vs_DKO	Gm5441	2.89388	-3.16128	1.61879	0.203261	0.646487	0.000595522	0	0.000595522	2.0036	0	0	0	0	0.100852	0	0	NA	NA	NA
Malignant	TKO_vs_DKO	Gm48395	2.89388	-3.16128	1.61879	0.203261	0.646487	0.000595522	0	0.000595522	2.0036	0	0	0	0	0.100852	0	0	NA	NA	NA
Malignant	TKO_vs_DKO	Acer1	2.89388	-3.16128	1.61879	0.203261	0.646487	0.000595522	0	0.000595522	2.0036	0	0	0	0	0.100852	0	0	NA	NA	NA
Malignant	TKO_vs_DKO	Gm4952	2.45852	-2.39368	2.03293	0.153924	0.599983	0.0026203	0	0.0026203	2.00326	0.0411017	0	0	0	0.302555	0	0.133698	NA	NA	NA
Malignant	TKO_vs_DKO	Cftr	2.4421	-2.40485	2.05197	0.152009	0.598886	0.00226298	0	0.00226298	2.00248	0.0411017	0	0	0	0.141192	0	0.286495	NA	NA	NA
Malignant	TKO_vs_DKO	Gm13021	2.89388	-3.16128	1.61879	0.203261	0.646487	0	0	0	2.00241	0	0	0	0	0.100852	0	0	NA	NA	NA
Malignant	TKO_vs_DKO	Pth2	2.89388	-3.16128	1.61879	0.203261	0.646487	0	0	0	2.00241	0	0	0	0	0.100852	0	0	NA	NA	NA
Malignant	TKO_vs_DKO	Tmem45b	2.89388	-3.16128	1.61879	0.203261	0.646487	0	0	0	2.00241	0	0	0	0	0.100852	0	0	NA	NA	NA
Malignant	TKO_vs_DKO	BC048559	2.89388	-3.16128	1.61879	0.203261	0.646487	0	0	0	2.00241	0	0	0	0	0.100852	0	0	NA	NA	NA
Malignant	TKO_vs_DKO	Gm16143	2.89388	-3.16128	1.61879	0.203261	0.646487	0	0	0	2.00241	0	0	0	0	0.100852	0	0	NA	NA	NA
Malignant	TKO_vs_DKO	Gm47872	2.89388	-3.16128	1.61879	0.203261	0.646487	0	0	0	2.00241	0	0	0	0	0.100852	0	0	NA	NA	NA
Malignant	TKO_vs_DKO	Serpinb6e	2.89388	-3.16128	1.61879	0.203261	0.646487	0	0	0	2.00241	0	0	0	0	0.100852	0	0	NA	NA	NA
Malignant	TKO_vs_DKO	Gabrq	2.89388	-3.16128	1.61879	0.203261	0.646487	0	0	0	2.00241	0	0	0	0	0.100852	0	0	NA	NA	NA
Malignant	TKO_vs_DKO	Cadps	2.63903	0.000182982	1.80422	0.179203	0.630843	0.0195331	0.00351975	0.0160134	2.002	0.411017	0	0	0	0.584939	0.128285	4.06823	NA	NA	NA
Malignant	TKO_vs_DKO	Hoxa1	2.25964	0.899665	2.25988	0.132764	0.575005	0.0196522	0.009386	0.0102662	2.00186	0	0	1.18528	1.53888	1.69431	6.28597	0.783086	NA	NA	NA
Malignant	TKO_vs_DKO	Cav1	1.4715	6.60923	2.54983	0.110306	0.547134	0.69819	0.277669	0.42052	2.00125	74.5995	60.6419	10.5194	28.7257	186.817	34.7653	284.547	NA	NA	NA
Malignant	TKO_vs_DKO	Adm2	2.14658	1.07156	2.37772	0.123077	0.564823	0.0309671	0.00860383	0.0223633	1.99668	0	0	1.43222	3.07775	1.59345	1.92428	4.79402	NA	NA	NA
Malignant	TKO_vs_DKO	Rhov	2.11205	-2.11552	2.49964	0.113872	0.554694	0.0026203	0.000782167	0.00183813	1.99656	0.0822033	0	0	0	0.282384	0.25657	0.171897	NA	NA	NA
Malignant	TKO_vs_DKO	Adam18	2.50198	-2.36195	1.97119	0.160321	0.609823	0.0027394	0	0.0027394	1.99455	0.0411017	0	0	0	0.342895	0	0.114598	NA	NA	NA
Malignant	TKO_vs_DKO	Brip1	1.47686	2.96279	3.69147	0.0546915	0.408513	0.118032	0.0488854	0.069147	1.99279	2.30169	5.5129	4.44481	11.798	12.909	4.36169	11.88	NA	NA	NA
Malignant	TKO_vs_DKO	Fbl	1.11855	6.11188	4.60455	0.0318873	0.32027	0.603502	0.412984	0.190518	1.99267	33.0046	46.8597	45.0408	60.0162	89.0721	85.6944	122.352	NA	NA	NA
Malignant	TKO_vs_DKO	A930028N01Rik	2.11403	-2.07996	2.48319	0.115069	0.55577	0.0028585	0	0.0028585	1.99084	0.0411017	0	0.0493868	0	0.363066	0.25657	0.114598	NA	NA	NA
Malignant	TKO_vs_DKO	Fastkd3	1.38383	3.1696	3.95895	0.0466227	0.376529	0.154002	0.0739147	0.0800872	1.98998	5.67203	5.5129	3.0126	10.5157	13.2116	7.82539	15.4516	NA	NA	NA
Malignant	TKO_vs_DKO	Heatr1	1.26046	4.14407	4.2988	0.0381393	0.346905	0.240353	0.128275	0.112077	1.98853	6.57626	13.7823	10.5688	19.4924	17.0237	23.3479	31.6099	NA	NA	NA
Malignant	TKO_vs_DKO	Knl1	1.37871	4.60389	3.93107	0.0474018	0.380202	0.193187	0.104028	0.0891591	1.98847	5.91864	5.5129	23.8044	43.345	35.0762	17.1902	35.9456	NA	NA	NA
Malignant	TKO_vs_DKO	Gm11266	2.1293	0.112761	2.41615	0.12009	0.561938	0.0178657	0.004693	0.0131727	1.98582	0.0411017	0	0.642029	2.56479	1.99686	0.25657	0.916784	NA	NA	NA
Malignant	TKO_vs_DKO	Ak7	2.59256	-0.74241	1.83894	0.175076	0.6274	0.0133397	0.00195542	0.0113843	1.98432	0.123305	0	0.0987736	0	2.29942	0	0.229196	NA	NA	NA
Malignant	TKO_vs_DKO	C78197	2.08353	-1.75182	2.51303	0.112909	0.553185	0.00357313	0.000782167	0.00279096	1.97918	0.0822033	0	0.0493868	0.512959	0.484088	0.128285	0.114598	NA	NA	NA
Malignant	TKO_vs_DKO	Pdlim1	1.33352	6.10849	3.0948	0.0785426	0.482045	0.581467	0.238952	0.342515	1.97806	12.7415	71.6678	30.3729	54.6301	86.2886	38.8704	187.75	NA	NA	NA
Malignant	TKO_vs_DKO	Nop56	1.30687	7.15076	3.5677	0.0589139	0.424657	0.69545	0.464998	0.230452	1.97753	22.1949	71.6678	136.555	112.081	134.718	222.19	292.397	NA	NA	NA
Malignant	TKO_vs_DKO	Cuedc2	1.14366	6.62323	4.60721	0.0318378	0.32027	0.691282	0.537348	0.153933	1.97568	69.8728	63.3984	41.8306	100.027	111.582	109.299	191.818	NA	NA	NA
Malignant	TKO_vs_DKO	Gm43190	2.38664	-1.90171	2.07351	0.149876	0.595913	0.00345403	0	0.00345403	1.97403	0.0411017	0	0.0493868	0.256479	0.584939	0.128285	0.0190997	NA	NA	NA
Malignant	TKO_vs_DKO	F2rl1	2.09034	2.54393	2.19512	0.138448	0.582929	0.120653	0.0226828	0.0979699	1.97086	0.123305	0	4.64236	1.02592	9.96413	0.76971	20.6085	NA	NA	NA
Malignant	TKO_vs_DKO	Ccdc150	2.34893	-1.99556	2.11734	0.145639	0.590776	0.00297761	0.000782167	0.00219544	1.96972	0.0822033	0	0	0.512959	0.383236	0	0.114598	NA	NA	NA
Malignant	TKO_vs_DKO	Flnb	1.46334	5.89401	3.50573	0.061157	0.430403	0.523225	0.414157	0.109068	1.96953	34.6487	5.5129	44.7445	45.9098	49.0542	41.6927	189.946	NA	NA	NA
Malignant	TKO_vs_DKO	Cfl1	1.2416	9.56263	4.69033	0.0303329	0.312724	0.947594	0.904185	0.0434095	1.96668	533.993	407.955	331.781	844.843	620.237	770.48	1781.37	NA	NA	NA
Malignant	TKO_vs_DKO	Psph	1.35677	6.35159	3.39058	0.0655697	0.444407	0.601358	0.377786	0.223571	1.9644	30.6207	52.3726	47.0162	18.723	114.023	96.4704	209.867	NA	NA	NA
Malignant	TKO_vs_DKO	Syngr4	1.90128	-0.520591	2.79005	0.0948513	0.518045	0.0138161	0.00391083	0.00990527	1.96419	0.205508	0	0.246934	0.512959	1.59345	0.384855	0.668488	NA	NA	NA
Malignant	TKO_vs_DKO	Knstrn	1.39876	4.5649	3.54326	0.0597877	0.426434	0.231777	0.0852562	0.146521	1.96196	3.37034	19.2952	15.9026	41.2932	28.5612	14.2396	41.8665	NA	NA	NA
Malignant	TKO_vs_DKO	Hpf1	1.16568	6.71961	4.55755	0.0327738	0.322763	0.637804	0.504889	0.132915	1.96042	35.2652	63.3984	85.8837	114.646	114.688	138.548	182.956	NA	NA	NA
Malignant	TKO_vs_DKO	Gm28609	2.84946	-3.17338	1.60328	0.205439	0.648637	0.000595522	0	0.000595522	1.95965	0	0	0	0	0	0	0.0954983	NA	NA	NA
Malignant	TKO_vs_DKO	4930440I19Rik	2.84946	-3.17338	1.60328	0.205439	0.648637	0.000595522	0	0.000595522	1.95965	0	0	0	0	0	0	0.0954983	NA	NA	NA
Malignant	TKO_vs_DKO	Gm36814	2.84946	-3.17338	1.60328	0.205439	0.648637	0.000595522	0	0.000595522	1.95965	0	0	0	0	0	0	0.0954983	NA	NA	NA
Malignant	TKO_vs_DKO	Gm33024	2.84946	-3.17338	1.60328	0.205439	0.648637	0.000595522	0	0.000595522	1.95965	0	0	0	0	0	0	0.0954983	NA	NA	NA
Malignant	TKO_vs_DKO	Gm27246	2.84946	-3.17338	1.60328	0.205439	0.648637	0.000595522	0	0.000595522	1.95965	0	0	0	0	0	0	0.0954983	NA	NA	NA
Malignant	TKO_vs_DKO	Iqcf1	2.84946	-3.17338	1.60328	0.205439	0.648637	0.000595522	0	0.000595522	1.95965	0	0	0	0	0	0	0.0954983	NA	NA	NA
Malignant	TKO_vs_DKO	Hoxb9	2.84946	-3.17338	1.60328	0.205439	0.648637	0.000595522	0	0.000595522	1.95965	0	0	0	0	0	0	0.0954983	NA	NA	NA
Malignant	TKO_vs_DKO	Gm33301	2.84946	-3.17338	1.60328	0.205439	0.648637	0.000595522	0	0.000595522	1.95965	0	0	0	0	0	0	0.0954983	NA	NA	NA
Malignant	TKO_vs_DKO	B830042I05Rik	2.71782	-3.22171	1.71228	0.190689	0.635602	0.000476417	0	0.000476417	1.95687	0	0	0	0	0.0806813	0	0	NA	NA	NA
Malignant	TKO_vs_DKO	4921523L03Rik	2.71782	-3.22171	1.71228	0.190689	0.635602	0.000476417	0	0.000476417	1.95687	0	0	0	0	0.0806813	0	0	NA	NA	NA
Malignant	TKO_vs_DKO	5430427M07Rik	2.71782	-3.22171	1.71228	0.190689	0.635602	0.000476417	0	0.000476417	1.95687	0	0	0	0	0.0806813	0	0	NA	NA	NA
Malignant	TKO_vs_DKO	Gm26838	2.71782	-3.22171	1.71228	0.190689	0.635602	0.000476417	0	0.000476417	1.95687	0	0	0	0	0.0806813	0	0	NA	NA	NA
Malignant	TKO_vs_DKO	2410017I17Rik	2.71782	-3.22171	1.71228	0.190689	0.635602	0.000476417	0	0.000476417	1.95687	0	0	0	0	0.0806813	0	0	NA	NA	NA
Malignant	TKO_vs_DKO	Gm29260	2.71782	-3.22171	1.71228	0.190689	0.635602	0	0	0	1.95594	0	0	0	0	0.0806813	0	0	NA	NA	NA
Malignant	TKO_vs_DKO	Gm13609	2.71782	-3.22171	1.71228	0.190689	0.635602	0	0	0	1.95594	0	0	0	0	0.0806813	0	0	NA	NA	NA
Malignant	TKO_vs_DKO	Tgm3	2.71782	-3.22171	1.71228	0.190689	0.635602	0	0	0	1.95594	0	0	0	0	0.0806813	0	0	NA	NA	NA
Malignant	TKO_vs_DKO	Gm37640	2.71782	-3.22171	1.71228	0.190689	0.635602	0	0	0	1.95594	0	0	0	0	0.0806813	0	0	NA	NA	NA
Malignant	TKO_vs_DKO	Gm42678	2.71782	-3.22171	1.71228	0.190689	0.635602	0	0	0	1.95594	0	0	0	0	0.0806813	0	0	NA	NA	NA
Malignant	TKO_vs_DKO	Gm16064	2.71782	-3.22171	1.71228	0.190689	0.635602	0	0	0	1.95594	0	0	0	0	0.0806813	0	0	NA	NA	NA
Malignant	TKO_vs_DKO	Gm36356	2.71782	-3.22171	1.71228	0.190689	0.635602	0	0	0	1.95594	0	0	0	0	0.0806813	0	0	NA	NA	NA
Malignant	TKO_vs_DKO	Gm47633	2.71782	-3.22171	1.71228	0.190689	0.635602	0	0	0	1.95594	0	0	0	0	0.0806813	0	0	NA	NA	NA
Malignant	TKO_vs_DKO	Gm28729	2.71782	-3.22171	1.71228	0.190689	0.635602	0	0	0	1.95594	0	0	0	0	0.0806813	0	0	NA	NA	NA
Malignant	TKO_vs_DKO	Gm38661	2.71782	-3.22171	1.71228	0.190689	0.635602	0	0	0	1.95594	0	0	0	0	0.0806813	0	0	NA	NA	NA
Malignant	TKO_vs_DKO	Olfr806	2.71782	-3.22171	1.71228	0.190689	0.635602	0	0	0	1.95594	0	0	0	0	0.0806813	0	0	NA	NA	NA
Malignant	TKO_vs_DKO	Gm3948	2.71782	-3.22171	1.71228	0.190689	0.635602	0	0	0	1.95594	0	0	0	0	0.0806813	0	0	NA	NA	NA
Malignant	TKO_vs_DKO	AU040972	2.71782	-3.22171	1.71228	0.190689	0.635602	0	0	0	1.95594	0	0	0	0	0.0806813	0	0	NA	NA	NA
Malignant	TKO_vs_DKO	Slc7a15	2.71782	-3.22171	1.71228	0.190689	0.635602	0	0	0	1.95594	0	0	0	0	0.0806813	0	0	NA	NA	NA
Malignant	TKO_vs_DKO	Gm47376	2.71782	-3.22171	1.71228	0.190689	0.635602	0	0	0	1.95594	0	0	0	0	0.0806813	0	0	NA	NA	NA
Malignant	TKO_vs_DKO	Gm10421	2.71782	-3.22171	1.71228	0.190689	0.635602	0	0	0	1.95594	0	0	0	0	0.0806813	0	0	NA	NA	NA
Malignant	TKO_vs_DKO	4931407E12Rik	2.71782	-3.22171	1.71228	0.190689	0.635602	0	0	0	1.95594	0	0	0	0	0.0806813	0	0	NA	NA	NA
Malignant	TKO_vs_DKO	Prss52	2.71782	-3.22171	1.71228	0.190689	0.635602	0	0	0	1.95594	0	0	0	0	0.0806813	0	0	NA	NA	NA
Malignant	TKO_vs_DKO	9230117E06Rik	2.71782	-3.22171	1.71228	0.190689	0.635602	0	0	0	1.95594	0	0	0	0	0.0806813	0	0	NA	NA	NA
Malignant	TKO_vs_DKO	Gm14549	2.71782	-3.22171	1.71228	0.190689	0.635602	0	0	0	1.95594	0	0	0	0	0.0806813	0	0	NA	NA	NA
Malignant	TKO_vs_DKO	Fmr1nb	2.71782	-3.22171	1.71228	0.190689	0.635602	0	0	0	1.95594	0	0	0	0	0.0806813	0	0	NA	NA	NA
Malignant	TKO_vs_DKO	Gm6890	2.71782	-3.22171	1.71228	0.190689	0.635602	0	0	0	1.95594	0	0	0	0	0.0806813	0	0	NA	NA	NA
Malignant	TKO_vs_DKO	Gria2	3.19869	-0.386907	1.35177	0.244969	0.695786	0	0.00195542	-0.00195542	1.95405	0.287712	0	0	5.12959	0.0605109	0	0	NA	NA	NA
Malignant	TKO_vs_DKO	A530053M12Rik	2.35927	-2.45975	2.07788	0.149448	0.595817	0.00238209	0	0.00238209	1.95224	0.0411017	0	0	0	0.221873	0	0.171897	NA	NA	NA
Malignant	TKO_vs_DKO	Fgf21	2.33104	1.21685	2.01787	0.155457	0.601191	0.0404955	0.00508408	0.0354114	1.95112	0.123305	0	1.28406	0	0.826983	0.897996	10.543	NA	NA	NA
Malignant	TKO_vs_DKO	Opn3	2.17198	-0.238188	2.29343	0.129923	0.571129	0.0163173	0.00351975	0.0127975	1.9497	0	0	0.493868	1.2824	0.907664	0.384855	1.66167	NA	NA	NA
Malignant	TKO_vs_DKO	Gm15527	2.32054	-1.88411	2.11615	0.145753	0.590776	0.00416865	0	0.00416865	1.94895	0	0	0.0987736	0.256479	0.463917	0	0.229196	NA	NA	NA
Malignant	TKO_vs_DKO	Fhl3	1.46211	3.05781	3.70361	0.0542948	0.407271	0.129228	0.0766523	0.0525759	1.94718	3.86356	0	5.87703	14.6193	6.13178	7.56882	16.8841	NA	NA	NA
Malignant	TKO_vs_DKO	Pdlim7	1.40429	6.92985	3.68654	0.0548533	0.408877	0.705455	0.606179	0.0992759	1.94629	95.7669	24.8081	64.1041	100.283	159.709	55.6757	348.684	NA	NA	NA
Malignant	TKO_vs_DKO	Gm26576	2.2216	-2.50404	2.25261	0.133389	0.575596	0.00166746	0.000391083	0.00127638	1.94611	0	0	0.0493868	0.256479	0.141192	0	0.133698	NA	NA	NA
Malignant	TKO_vs_DKO	Greb1l	2.15646	0.505096	2.32547	0.127272	0.565472	0.0132206	0.00547517	0.00774542	1.94556	0.863135	0	0.0493868	1.02592	0.988345	5.25969	0.439292	NA	NA	NA
Malignant	TKO_vs_DKO	4930580E04Rik	2.21372	-2.49185	2.26269	0.132524	0.574845	0.000952835	0	0.000952835	1.94484	0	0	0.0493868	0.256479	0.0605109	0.128285	0.152797	NA	NA	NA
Malignant	TKO_vs_DKO	Ncapg2	1.30593	5.0946	3.73715	0.0532153	0.402005	0.348261	0.179898	0.168363	1.94381	12.7415	24.8081	19.3102	64.3763	55.1658	11.9305	49.2962	NA	NA	NA
Malignant	TKO_vs_DKO	AU022793	2.70719	-3.22423	1.7023	0.191987	0.635602	0.000476417	0	0.000476417	1.94124	0	0	0	0	0.0605109	0	0.0190997	NA	NA	NA
Malignant	TKO_vs_DKO	3110045C21Rik	1.87784	1.0912	2.74256	0.0977079	0.521882	0.0366841	0.0132968	0.0233873	1.94111	0.164407	0	1.53099	4.10367	1.73465	1.41114	4.18283	NA	NA	NA
Malignant	TKO_vs_DKO	Ifnb1	2.70719	-3.22423	1.7023	0.191987	0.635602	0.000357313	0	0.000357313	1.94101	0	0	0	0	0.0605109	0	0.0190997	NA	NA	NA
Malignant	TKO_vs_DKO	Gm48857	2.70719	-3.22423	1.7023	0.191987	0.635602	0.000357313	0	0.000357313	1.94101	0	0	0	0	0.0605109	0	0.0190997	NA	NA	NA
Malignant	TKO_vs_DKO	Spag6l	2.70719	-3.22423	1.7023	0.191987	0.635602	0.000357313	0	0.000357313	1.94101	0	0	0	0	0.0605109	0	0.0190997	NA	NA	NA
Malignant	TKO_vs_DKO	Dkc1	1.21122	6.05796	4.44123	0.0350809	0.334804	0.539185	0.438013	0.101172	1.94053	32.1415	24.8081	54.1773	50.5264	71.2415	96.5987	133.449	NA	NA	NA
Malignant	TKO_vs_DKO	9630028B13Rik	2.70719	-3.22423	1.7023	0.191987	0.635602	0	0	0	1.94032	0	0	0	0	0.0605109	0	0.0190997	NA	NA	NA
Malignant	TKO_vs_DKO	Gm13389	2.70719	-3.22423	1.7023	0.191987	0.635602	0	0	0	1.94032	0	0	0	0	0.0605109	0	0.0190997	NA	NA	NA
Malignant	TKO_vs_DKO	Gm34653	2.70719	-3.22423	1.7023	0.191987	0.635602	0	0	0	1.94032	0	0	0	0	0.0605109	0	0.0190997	NA	NA	NA
Malignant	TKO_vs_DKO	Gm13807	2.70719	-3.22423	1.7023	0.191987	0.635602	0	0	0	1.94032	0	0	0	0	0.0605109	0	0.0190997	NA	NA	NA
Malignant	TKO_vs_DKO	Platr10	2.70719	-3.22423	1.7023	0.191987	0.635602	0	0	0	1.94032	0	0	0	0	0.0605109	0	0.0190997	NA	NA	NA
Malignant	TKO_vs_DKO	4930512P04Rik	2.70719	-3.22423	1.7023	0.191987	0.635602	0	0	0	1.94032	0	0	0	0	0.0605109	0	0.0190997	NA	NA	NA
Malignant	TKO_vs_DKO	Gm15969	2.70719	-3.22423	1.7023	0.191987	0.635602	0	0	0	1.94032	0	0	0	0	0.0605109	0	0.0190997	NA	NA	NA
Malignant	TKO_vs_DKO	Gm43042	2.70719	-3.22423	1.7023	0.191987	0.635602	0	0	0	1.94032	0	0	0	0	0.0605109	0	0.0190997	NA	NA	NA
Malignant	TKO_vs_DKO	Pinlyp	2.70719	-3.22423	1.7023	0.191987	0.635602	0	0	0	1.94032	0	0	0	0	0.0605109	0	0.0190997	NA	NA	NA
Malignant	TKO_vs_DKO	Gm15582	2.70719	-3.22423	1.7023	0.191987	0.635602	0	0	0	1.94032	0	0	0	0	0.0605109	0	0.0190997	NA	NA	NA
Malignant	TKO_vs_DKO	Gm34597	2.70719	-3.22423	1.7023	0.191987	0.635602	0	0	0	1.94032	0	0	0	0	0.0605109	0	0.0190997	NA	NA	NA
Malignant	TKO_vs_DKO	Gm32742	2.70719	-3.22423	1.7023	0.191987	0.635602	0	0	0	1.94032	0	0	0	0	0.0605109	0	0.0190997	NA	NA	NA
Malignant	TKO_vs_DKO	Tbc1d21	2.70719	-3.22423	1.7023	0.191987	0.635602	0	0	0	1.94032	0	0	0	0	0.0605109	0	0.0190997	NA	NA	NA
Malignant	TKO_vs_DKO	1700025N21Rik	2.70719	-3.22423	1.7023	0.191987	0.635602	0	0	0	1.94032	0	0	0	0	0.0605109	0	0.0190997	NA	NA	NA
Malignant	TKO_vs_DKO	Gm29585	2.70719	-3.22423	1.7023	0.191987	0.635602	0	0	0	1.94032	0	0	0	0	0.0605109	0	0.0190997	NA	NA	NA
Malignant	TKO_vs_DKO	Meioc	2.70719	-3.22423	1.7023	0.191987	0.635602	0	0	0	1.94032	0	0	0	0	0.0605109	0	0.0190997	NA	NA	NA
Malignant	TKO_vs_DKO	Trav13-2	2.70719	-3.22423	1.7023	0.191987	0.635602	0	0	0	1.94032	0	0	0	0	0.0605109	0	0.0190997	NA	NA	NA
Malignant	TKO_vs_DKO	Gm35031	2.70719	-3.22423	1.7023	0.191987	0.635602	0	0	0	1.94032	0	0	0	0	0.0605109	0	0.0190997	NA	NA	NA
Malignant	TKO_vs_DKO	Gm50282	2.70719	-3.22423	1.7023	0.191987	0.635602	0	0	0	1.94032	0	0	0	0	0.0605109	0	0.0190997	NA	NA	NA
Malignant	TKO_vs_DKO	Rfc4	1.23444	5.60666	3.9	0.0482862	0.383008	0.496189	0.303481	0.192708	1.93785	21.3729	27.5645	33.0398	31.8034	61.2572	41.4361	121.932	NA	NA	NA
Malignant	TKO_vs_DKO	Gm10734	1.74607	1.17887	3.04101	0.0811854	0.489289	0.0325155	0.0152522	0.0172632	1.937	0.411017	0	1.53099	2.56479	1.61363	4.61826	3.22784	NA	NA	NA
Malignant	TKO_vs_DKO	1700047I17Rik2	2.62875	-2.48117	1.76885	0.183525	0.633529	0.000476417	0	0.000476417	1.93649	0.0411017	0	0	0.769438	0.0403406	0	0.0763987	NA	NA	NA
Malignant	TKO_vs_DKO	Gm48682	2.16154	-2.5346	2.32325	0.127453	0.565782	0.000714626	0	0.000714626	1.9352	0.0411017	0	0	0.256479	0.0806813	0.128285	0.114598	NA	NA	NA
Malignant	TKO_vs_DKO	Gm45159	2.43935	-0.896751	1.92951	0.164812	0.617223	0.0116722	0	0.0116722	1.93233	0.164407	0	0.0493868	0	1.10937	0	1.06958	NA	NA	NA
Malignant	TKO_vs_DKO	9130019P16Rik	2.50115	-1.5046	1.88117	0.170201	0.623332	0.00345403	0	0.00345403	1.93012	0	0	0.14816	1.2824	0.403406	0	0.171897	NA	NA	NA
Malignant	TKO_vs_DKO	Rpp30	1.21222	5.45205	4.25643	0.039102	0.349013	0.454026	0.324208	0.129818	1.92811	37.2381	19.2952	16.4458	53.3477	49.6391	37.4592	90.0358	NA	NA	NA
Malignant	TKO_vs_DKO	Hmmr	1.42108	5.23603	3.45359	0.0631146	0.436838	0.209385	0.0789988	0.130387	1.92743	4.72669	8.26936	41.8306	73.0966	43.5275	34.2521	54.5677	NA	NA	NA
Malignant	TKO_vs_DKO	Siglecf	2.69652	-3.22675	1.69233	0.193294	0.635734	0.000476417	0	0.000476417	1.92564	0	0	0	0	0.0403406	0	0.0381993	NA	NA	NA
Malignant	TKO_vs_DKO	Bub1	1.50489	3.67251	3.36962	0.066409	0.446507	0.145903	0.0598357	0.0860671	1.92496	1.47966	2.75645	12.4949	21.5443	16.3783	10.6477	20.8759	NA	NA	NA
Malignant	TKO_vs_DKO	2210411M09Rik	2.69652	-3.22675	1.69233	0.193294	0.635734	0	0	0	1.92473	0	0	0	0	0.0403406	0	0.0381993	NA	NA	NA
Malignant	TKO_vs_DKO	Gm13480	2.69652	-3.22675	1.69233	0.193294	0.635734	0	0	0	1.92473	0	0	0	0	0.0403406	0	0.0381993	NA	NA	NA
Malignant	TKO_vs_DKO	Gm15999	2.69652	-3.22675	1.69233	0.193294	0.635734	0	0	0	1.92473	0	0	0	0	0.0403406	0	0.0381993	NA	NA	NA
Malignant	TKO_vs_DKO	Gm13272	2.69652	-3.22675	1.69233	0.193294	0.635734	0	0	0	1.92473	0	0	0	0	0.0403406	0	0.0381993	NA	NA	NA
Malignant	TKO_vs_DKO	Gm3510	2.69652	-3.22675	1.69233	0.193294	0.635734	0	0	0	1.92473	0	0	0	0	0.0403406	0	0.0381993	NA	NA	NA
Malignant	TKO_vs_DKO	Gm33969	2.69652	-3.22675	1.69233	0.193294	0.635734	0	0	0	1.92473	0	0	0	0	0.0403406	0	0.0381993	NA	NA	NA
Malignant	TKO_vs_DKO	4930511E03Rik	2.69652	-3.22675	1.69233	0.193294	0.635734	0	0	0	1.92473	0	0	0	0	0.0403406	0	0.0381993	NA	NA	NA
Malignant	TKO_vs_DKO	Tekt1	2.69652	-3.22675	1.69233	0.193294	0.635734	0	0	0	1.92473	0	0	0	0	0.0403406	0	0.0381993	NA	NA	NA
Malignant	TKO_vs_DKO	Tex19.1	2.69652	-3.22675	1.69233	0.193294	0.635734	0	0	0	1.92473	0	0	0	0	0.0403406	0	0.0381993	NA	NA	NA
Malignant	TKO_vs_DKO	Prl7d1	2.69652	-3.22675	1.69233	0.193294	0.635734	0	0	0	1.92473	0	0	0	0	0.0403406	0	0.0381993	NA	NA	NA
Malignant	TKO_vs_DKO	Gm15907	2.69652	-3.22675	1.69233	0.193294	0.635734	0	0	0	1.92473	0	0	0	0	0.0403406	0	0.0381993	NA	NA	NA
Malignant	TKO_vs_DKO	Gm33045	2.69652	-3.22675	1.69233	0.193294	0.635734	0	0	0	1.92473	0	0	0	0	0.0403406	0	0.0381993	NA	NA	NA
Malignant	TKO_vs_DKO	Gm32913	2.69652	-3.22675	1.69233	0.193294	0.635734	0	0	0	1.92473	0	0	0	0	0.0403406	0	0.0381993	NA	NA	NA
Malignant	TKO_vs_DKO	Galr3	2.69652	-3.22675	1.69233	0.193294	0.635734	0	0	0	1.92473	0	0	0	0	0.0403406	0	0.0381993	NA	NA	NA
Malignant	TKO_vs_DKO	1700093J21Rik	2.69652	-3.22675	1.69233	0.193294	0.635734	0	0	0	1.92473	0	0	0	0	0.0403406	0	0.0381993	NA	NA	NA
Malignant	TKO_vs_DKO	Gm15821	2.69652	-3.22675	1.69233	0.193294	0.635734	0	0	0	1.92473	0	0	0	0	0.0403406	0	0.0381993	NA	NA	NA
Malignant	TKO_vs_DKO	Dsg3	2.69652	-3.22675	1.69233	0.193294	0.635734	0	0	0	1.92473	0	0	0	0	0.0403406	0	0.0381993	NA	NA	NA
Malignant	TKO_vs_DKO	Naaladl1	2.69652	-3.22675	1.69233	0.193294	0.635734	0	0	0	1.92473	0	0	0	0	0.0403406	0	0.0381993	NA	NA	NA
Malignant	TKO_vs_DKO	Anxa11	1.26824	5.21653	3.96082	0.0465711	0.3764	0.444736	0.305827	0.138908	1.92379	32.1415	13.7823	13.5814	35.9071	76.0623	23.861	61.5773	NA	NA	NA
Malignant	TKO_vs_DKO	Mrpl47	1.26975	4.38612	4.03056	0.0446831	0.370113	0.306098	0.183809	0.122289	1.92358	10.111	5.5129	16.2976	16.6712	24.7288	23.4762	46.0493	NA	NA	NA
Malignant	TKO_vs_DKO	Gm40578	2.36492	-2.48453	2.02804	0.15442	0.600942	0.00107194	0	0.00107194	1.92071	0.0411017	0	0	0.256479	0.0201703	0.25657	0.133698	NA	NA	NA
Malignant	TKO_vs_DKO	Kif17	2.46678	-0.884147	1.88296	0.169998	0.623251	0.0117913	0.00117325	0.0106181	1.91848	0.164407	0	0.0493868	0	2.01703	0.128285	0.0954983	NA	NA	NA
Malignant	TKO_vs_DKO	Gm20005	2.08469	-1.73874	2.39688	0.121578	0.564332	0.00440686	0	0.00440686	1.91621	0.0822033	0	0.0493868	0	0.141192	0.384855	0.534791	NA	NA	NA
Malignant	TKO_vs_DKO	Aldh1a3	1.84938	4.35427	2.76893	0.0961103	0.519242	0.0652692	0.04693	0.0183392	1.91575	0.863135	13.7823	11.1614	79.5086	3.5298	20.3973	13.1788	NA	NA	NA
Malignant	TKO_vs_DKO	Fam83d	1.53569	2.77187	3.45449	0.0630803	0.436749	0.0886136	0.0492765	0.0393371	1.91548	3.53474	0	4.00033	13.3369	9.66158	2.69399	11.4407	NA	NA	NA
Malignant	TKO_vs_DKO	Tomm20	1.26262	8.82903	4.31455	0.0377878	0.345571	0.935207	0.868987	0.0662201	1.91522	175.627	237.055	344.424	228.01	662.938	609.482	922.915	NA	NA	NA
Malignant	TKO_vs_DKO	Cbwd1	1.2218	3.9815	4.44439	0.035016	0.334804	0.218199	0.142745	0.0754537	1.91282	9.69999	8.26936	8.14882	24.1091	17.3465	17.0619	23.7982	NA	NA	NA
Malignant	TKO_vs_DKO	2810429I04Rik	1.94189	-0.463604	2.63955	0.104233	0.537853	0.00678895	0.00391083	0.00287811	1.91242	0.328813	0	0.14816	1.53888	0.383236	1.53942	0.420193	NA	NA	NA
Malignant	TKO_vs_DKO	Cecr2	2.56683	0.864034	1.69848	0.192487	0.635734	0.0489519	0.00782167	0.0411302	1.91237	0.904236	0	0	0	7.66472	0.128285	1.66167	NA	NA	NA
Malignant	TKO_vs_DKO	Kif18a	1.42919	3.23297	3.78874	0.0515985	0.397054	0.112911	0.0746969	0.038214	1.91019	4.02796	0	7.30925	18.9795	9.84311	7.44053	14.8213	NA	NA	NA
Malignant	TKO_vs_DKO	4930423D22Rik	2.6858	-3.22928	1.68238	0.194609	0.636076	0.000357313	0	0.000357313	1.90985	0	0	0	0	0.0201703	0	0.057299	NA	NA	NA
Malignant	TKO_vs_DKO	Ccdc54	2.6858	-3.22928	1.68238	0.194609	0.636076	0.000119104	0	0.000119104	1.90939	0	0	0	0	0.0201703	0	0.057299	NA	NA	NA
Malignant	TKO_vs_DKO	Gm14224	2.6858	-3.22928	1.68238	0.194609	0.636076	0	0	0	1.90917	0	0	0	0	0.0201703	0	0.057299	NA	NA	NA
Malignant	TKO_vs_DKO	Gm43570	2.6858	-3.22928	1.68238	0.194609	0.636076	0	0	0	1.90917	0	0	0	0	0.0201703	0	0.057299	NA	NA	NA
Malignant	TKO_vs_DKO	Kprp	2.6858	-3.22928	1.68238	0.194609	0.636076	0	0	0	1.90917	0	0	0	0	0.0201703	0	0.057299	NA	NA	NA
Malignant	TKO_vs_DKO	Lce1m	2.6858	-3.22928	1.68238	0.194609	0.636076	0	0	0	1.90917	0	0	0	0	0.0201703	0	0.057299	NA	NA	NA
Malignant	TKO_vs_DKO	Hrnr	2.6858	-3.22928	1.68238	0.194609	0.636076	0	0	0	1.90917	0	0	0	0	0.0201703	0	0.057299	NA	NA	NA
Malignant	TKO_vs_DKO	Pou3f2	2.6858	-3.22928	1.68238	0.194609	0.636076	0	0	0	1.90917	0	0	0	0	0.0201703	0	0.057299	NA	NA	NA
[truncated: 333,804+ more rows]
