# Supplementary material for: Single-Cell RNA Analysis of Murine Osteosarcoma Uncovers Skp2 Function in Metastasis, Genomic Instability, and Immune Activation and Reveals Additional Target Pathways
Source: Cancer Res Commun. 2026 Apr 23;6(4):923–45. doi: 10.1158/2767-9764.CRC-25-0294 (PMC13103941; doi:10.1158/2767-9764.CRC-25-0294)
Supplement: Supplementary Table S6 — Table S6. GSEA pathway results. [file crc-25-0294_supplementary_table_s6_suppst6.xlsx]

## Sheet: ST6 GSEA
Supplementary Table S6. GSEA pathway results.
Celltype	Comparison	Description	Category	setSize	enrichmentScore	NES	pvalue	p.adjust	number_of_LE_genes	Select_for_aPEAR	aPEAR_Cluster	LeadingEdge
Malignant	TKO_vs_DKO	HALLMARK E2F TARGETS	HALLMARK	187	0.752598	3.07871	2.73670476839115e-40	1.36835238419557e-38	134	Yes	E2F Q6	Ccne1/Cdk1/Hells/Cdca3/Smc4/Dck/Tmpo/Mxd3/Cks2/Nolc1/Kif4/Pold2/Kif22/Asf1b/Mki67/Spc25/Hmgb2/Cdkn3/Anp32e/Tacc3/Rrm2/Cdc20/Pa2g4/Mcm7/E2f8/Atad2/Rad51ap1/Stmn1/Mcm3/Cenpm/Cenpe/Top2a/Jpt1/Mcm6/Rpa2/Ncapd2/Exosc8/Tcf19/Usp1/Bub1b/Dek/Dut/Tfrc/Ran/Asf1a/Depdc1a/Cbx5/Cdca8/Aurka/Ube2s/Kif18b/Cdc25b/Ak2/Dctpp1/Plk1/Mcm2/Rfc3/Mybl2/Espl1/Melk/Nme1/Cnot9/Rpa1/Kpna2/Ranbp1/Brca2/Ccnb2/Aurkb/Pttg1/Psip1…
Malignant	TKO_vs_DKO	HALLMARK MYC TARGETS V1	HALLMARK	196	0.677568	2.76739	1.10011587669867e-28	2.75028969174666e-27	162	Yes	GOBP RNA SPLICING VIA TRANSESTERIFICATION REACTIONS	Snrpa1/Ccna2/Nolc1/Pold2/Pgk1/Eif3j2/Hdgf/Pcna/Cdc20/Pa2g4/Mcm7/Tyms/Psma1/Mcm6/Usp1/Dek/Dut/Aimp2/Ran/Fbl/Nop16/U2af1/Ruvbl2/Snrpd3/Got2/Mcm2/Nme1/Kpna2/Ranbp1/Eif3b/Ldha/Cct5/Ddx21/Rfc4/Snrpd1/Rrm1/Erh/Serbp1/Nop56/Ctps/Hspd1/Ube2l3/Ptges3/Mad2l1/Cct2/Rps2/Kars/Gnl3/Cyc1/Uba2/Xrcc6/Rps6/Psmd7/Iars/Prpf31/Rrp9/Exosc7/Hprt/Hnrnpa1/Psma6/Eif1ax/Ppm1g/Xpot/Psmc4/Apex1/Cdc45/Cdk4/Rpl14/Cox5a/Bub3/Tc…
Malignant	TKO_vs_DKO	HALLMARK G2M CHECKPOINT	HALLMARK	187	0.673243	2.75409	3.97226136846766e-26	6.62043561411277e-25	96	Yes	GOBP CHROMOSOME SEGREGATION	E2f2/Cdk1/Kif11/Incenp/Fbxo5/Smc4/Racgap1/Sap30/Kif20b/Ccna2/Cks2/Nolc1/Cenpf/Kif4/Kif22/Ezh2/Mki67/Cdc6/Ccnf/Ube2c/Cdkn3/Nusap1/Tacc3/Pbk/Cenpa/Cdc20/Prc1/Nasp/Tpx2/E2f4/Stmn1/Troap/Mcm3/Nek2/Cenpe/Smc2/Top2a/Jpt1/Mcm6/Rpa2/Aurka/Ndc80/Kif23/Ube2s/Cdc25b/Dkc1/Plk1/Mcm2/Mybl2/Espl1/Kpna2/Bcl3/Brca2/Ccnb2/Aurkb/Knl1/Hmgn2/Pttg1/Pola2/Tent4a/Dbf4/Kif15/Snrpd1/Hmmr/Mad2l1/Birc5/Cks1b/Prmt5/Bard1/Cdc…
Malignant	TKO_vs_DKO	HALLMARK MYC TARGETS V2	HALLMARK	58	0.633943	2.12141	1.06887538268538e-06	5.34437691342692e-06	44	Yes	NA	Slc29a2/Nolc1/Pa2g4/Rrp12/Pprc1/Mphosph10/Aimp2/Nop16/Dctpp1/Plk1/Mrto4/Nop2/Nop56/Hspd1/Gnl3/Rrp9/Nip7/Cdk4/Ung/Plk4/Srm/Hspe1/Mybbp1a/Supv3l1/Wdr74/Mcm4/Imp4/Phb/Wdr43/Noc4l/Utp20/Ppan/Npm1/Grwd1/Tbrg4/Tcof1/Bysl/Ddx18/Myc/Ndufaf4/Pus1/Rcl1/Pes1/Mcm5
Malignant	TKO_vs_DKO	HALLMARK MYOGENESIS	HALLMARK	195	0.503112	2.05139	2.62890688623368e-10	2.62890688623368e-09	52	Yes	GOBP SKELETAL MUSCLE CONTRACTION	Myl1/Mylpf/Eno3/Acta1/Myl4/Tnnc2/Tnnt2/Tnni2/Pgam2/Chrna1/Mybph/Myh3/Tnnt3/Myh1/Klf5/Chrng/Mef2a/Des/Cacng1/Dapk2/Hspb2/Tnni1/Actn2/Fdps/Tnnc1/Cox6a2/Myom2/Fabp3/Nav2/Cdh13/Csrp3/Myog/Pkia/Mb/Casq2/Reep1/Tnnt1/Actn3/Dmpk/Sgca/Nqo1/Myl2/Tead4/Kifc3/Chrnb1/Dtna/Myh8/Ckmt2/Cryab/Myoz1/Ryr1/Pdlim7
Malignant	TKO_vs_DKO	HALLMARK DNA REPAIR	HALLMARK	139	0.502677	1.97481	1.00999547725769e-07	6.50998479217076e-07	62	Yes	REACTOME SYNTHESIS OF DNA	Pcna/Fen1/Prim1/Sac3d1/Tyms/Pde6g/Rpa2/Dut/Rfc3/Taf6/Nme1/Polr2c/Rfc4/Pola2/Pola1/Gtf2f1/Upf3b/Lig1/Ssrp1/Nudt21/Rad51/Hprt/Rfc2/Pold1/Alyref/Polr1c/Tarbp2/Rala/Sf3a3/Taf12/Polr2f/Bola2/Itpa/Polr3c/Gpx4/Ccno/Taf9/Rbx1/Polr1d/Polr2h/Aprt/Aaas/Polh/Polr2a/Polr2g/Umps/Rfc5/Ercc1/Arl6ip1/Taf10/Rpa3/Mrpl40/Cox17/Edf1/Dgcr8/Nme3/Pold3/Ercc8/Adrm1/Polr2j/Polr2i/Pold4
Malignant	TKO_vs_DKO	HALLMARK OXIDATIVE PHOSPHORYLATION	HALLMARK	193	0.469117	1.91526	6.82963014456772e-08	5.69135845380643e-07	109	Yes	GOCC MITOCHONDRIAL ENVELOPE	Tcirg1/Gpi1/Fxn/Got2/Atp5b/Slc25a5/Ldha/Cycs/Mrps11/Mrpl11/Cyc1/Cox4i1/Idh2/Mdh2/Mrps22/Bdh2/Hspa9/Ndufb8/Atp5g3/Vdac2/Ndufs4/Cox7c/Cox5a/Retsat/Cox8a/Ndufs6/Ndufc1/Ndufs8/Uqcr11/Ndufa9/Atp5a1/Casp7/Supv3l1/Atp5d/Cox15/Pdhb/Atp5k/Ndufv1/Mrpl15/Ndufb5/Polr2f/Mdh1/Immt/Cox7b/Gpx4/Atp5h/Mtrr/Ndufb6/Idh3a/Timm10/Phb2/Atp6v1c1/Ndufa5/Cox7a2/Ndufs7/Timm9/Aifm1/Mrps15/Cox5b/Ndufa2/Atp5j2/Uqcrq/Uqcrc1/Pm…
Malignant	TKO_vs_DKO	HALLMARK MTORC1 SIGNALING	HALLMARK	193	0.464791	1.8976	1.17179726259074e-07	6.50998479217076e-07	74	Yes	NA	Psat1/Stip1/Tuba4a/Dhfr/Vldlr/Ccnf/Pgk1/Rrm2/Phgdh/Polr3g/Egln3/Eno1/Gpi1/Tpi1/Tfrc/Aurka/Tes/Plk1/Mcm2/Idi1/Rpa1/Gapdh/Ldha/Gsr/Slc2a1/Cyb5b/Hspd1/Psph/Bub1/G6pdx/Gmps/Uchl5/Aldoa/Cacybp/Rrp9/Hprt/Sqle/Skap2/Ldlr/Sec11a/Tbk1/Psmc4/Hspa9/Fkbp2/Ung/Pdap1/Slc7a5/Eef1e1/Hspe1/Mthfd2/Tubg1/Cdkn1a/Sdf2l1/Cth/Nup205/Shmt2/Cct6a/Psmc2/Etf1/Glrx/Mcm4/Hmgcr/Immt/Psma3/Pgm1/Abcf2/Dhcr24/Slc7a11/Pfkl/Gclc/C…
Malignant	TKO_vs_DKO	HALLMARK MITOTIC SPINDLE	HALLMARK	182	0.384636	1.57042	0.000224533	0.000748442	40	No	NA	Cdk1/Kif11/Incenp/Fbxo5/Smc4/Tuba4a/Racgap1/Kif20b/Cenpf/Kif4/Prc1/Sac3d1/Tpx2/Nek2/Cenpe/Top2a/Aurka/Kif23/Vcl/Plk1/Espl1/Brca2/Smc3/Kif15/Mid1/Bub1/Birc5/Cep72/Kif2c/Dlgap5/Anln/Actn4/Bin1/Lmnb1/Myh9/Cep192/Arhgap27/Kntc1/Sass6/Map1s
Malignant	TKO_vs_DKO	HALLMARK GLYCOLYSIS	HALLMARK	186	0.355952	1.45694	0.00228288	0.00634135	79	No	NA	Bik/Cdk1/Pgam2/Sap30/Pgam1/Vldlr/Pgk1/Cenpa/Met/Nasp/Stmn1/Txn1/Egln3/Eno1/Rragd/Tpi1/Depdc1a/Aurka/Gys1/Kif20a/Pkp2/Got2/Chst5/Ldha/Dsc2/Slc25a10/Hmmr/G6pdx/Aldoa/Hax1/Artn/Ppfia4/Mdh2/Psmc4/Gale/Cldn9/Galk1/Isg20/Mpi/Prps1/Me2/Cited2/Fkbp4/Slc25a13/Sdc3/Cth/Pkm/Paxip1/Mdh1/Hs6st2/Lhx9/Gclc/Arpp19/Ecd/Agrn/Rars/Abcb6/Agl/Ppp2cb/Me1/Tgfa/Gpc1/Homer1/Cln6/Mif/Akr1a1/Fam162a/Pgls/Sod1/Nt5e/Phka2/Lh…
Malignant	TKO_vs_DKO	HALLMARK UNFOLDED PROTEIN RESPONSE	HALLMARK	77	0.408087	1.4483	0.0117355	0.0266717	33	No	NA	Psat1/Banf1/Exosc9/Dkc1/Cebpg/Nop56/Xpot/Hspa9/Rps14/Mthfd2/Ttc37/Nhp2/Exosc2/Eif2s1/Edc4/Tars/Exosc10/Yif1a/Mtrex/Eif4e/Chac1/Npm1/Eif4a1/Sdad1/Asns/Atf4/Cnot2/Atp6v0d1/Wfs1/Eif4g1/Ssr1/Preb/Kif5b
Malignant	TKO_vs_DKO	HALLMARK XENOBIOTIC METABOLISM	HALLMARK	175	-0.374148	-1.33635	0.0345745	0.0691489	33	No	NA	Enpep/Igf1/Igfbp4/Hsd11b1/Il1r1/Fbln1/Aldh3a1/Cyp4f14/Fmo3/Man1a/Pros1/Vtn/Npc1/Csad/Cyp2s1/Abcc3/Fmo1/Adh1/Apoe/Gstt2/Itih4/Pink1/Hmox1/Tpst1/Fbp1/Tnfrsf1a/Cda/Xdh/Crot/Atoh8/Ptges/Slc35d1/Gsta3
Malignant	TKO_vs_DKO	HALLMARK ADIPOGENESIS	HALLMARK	189	-0.390797	-1.40399	0.0131252	0.0285331	23	No	NA	Sparcl1/Ptger3/C3/Elovl6/Col4a1/Enpp2/Fabp4/Adig/Sncg/Ephx2/Phyh/Sult1a1/Cidea/Cd302/Lama4/Stat5a/Pdcd4/Sspn/Adipoq/Itih5/Abca1/Sqor/Omd
Malignant	TKO_vs_DKO	HALLMARK BILE ACID METABOLISM	HALLMARK	91	-0.432583	-1.43741	0.0306875	0.0639322	23	No	NA	Rbp1/Gstk1/Ephx2/Cyp7b1/Phyh/Slco1a5/Bmp6/Ttr/Fdxr/Bbox1/Npc1/Abcg4/Abca1/Hsd17b11/Abca8b/Abca9/Lck/Pex1/Sult2b1/Pnpla8/Pex13/Slc23a1/Pex11g
Malignant	TKO_vs_DKO	HALLMARK ESTROGEN RESPONSE LATE	HALLMARK	179	-0.419197	-1.50008	0.00349998	0.00883658	44	No	NA	Scube2/Ptger3/Hmgcs2/Frk/Tfap2c/Cxcl12/Nmu/Cyp26b1/Pcp4/Cyp4f14/St6galnac2/Igsf1/Tspan13/Serpina1b/Mest/Npy1r/Ccn5/Zfp36/Ret/Pdcd4/Serpina3n/Cd9/Dusp2/Agr2/Il6st/Slc22a5/Tpbg/Ascl1/Unc13b/Cxcl14/Il17rb/Fgfr3/Egr3/Slc1a4/Ltf/Fam102a/Dynlt3/Tfpi2/Add3/Serpina3c/Prlr/Sgk1/Foxc1/Sult2b1
Malignant	TKO_vs_DKO	HALLMARK COMPLEMENT	HALLMARK	184	-0.429667	-1.53715	0.00158681	0.00466708	44	No	NA	C3/Cd55/F5/Plat/Clu/Plek/Col4a2/Gzma/Mmp14/Serpina1b/Adam9/Cblb/Lrp1/C1s1/Cd46/Dock10/Tmprss6/Cxcl2/Timp2/Il6/Ctsb/Gp9/Ctsh/Cpq/Was/Spock2/Gata3/Scg3/Lcp2/Hspa1a/Serping1/Dpp4/Apoc1/Ltf/Pclo/Dusp6/F7/Pla2g7/Mt3/Maff/Tfpi2/Cda/Lck/Cebpb
Malignant	TKO_vs_DKO	HALLMARK ESTROGEN RESPONSE EARLY	HALLMARK	179	-0.432406	-1.54735	0.00132149	0.00412965	39	No	NA	Mpped2/Igfbp4/Frk/Abat/Tfap2c/Cxcl12/Calb2/Inhbb/Cyp26b1/Slc37a1/Npy1r/Ccn5/Gfra1/Zfp185/Ret/Kcnk15/Bcl11b/Nrip1/B4galt1/Il6st/Slc22a5/Tpbg/Unc119/Il17rb/Egr3/Cldn7/Slc1a4/Kazn/Aff1/Fam102a/Retreg1/Dynlt3/Tgm2/Tob1/Add3/Sh3bp5/Dlc1/Foxc1/Sult2b1
Malignant	TKO_vs_DKO	HALLMARK UV RESPONSE DN	HALLMARK	121	-0.464853	-1.60303	0.00392479	0.00934473	38	No	NA	Fbln5/Col3a1/Ptgfr/Kcnma1/Tgfbr3/Dab2/Scn8a/Syne1/Rgs4/Pdgfrb/Map2k5/Rbpms/Magi2/Cdkn1b/Pik3r3/Bdnf/Prkce/Igfbp5/Pik3cd/Gja1/Col5a2/Col11a1/Add3/Cdc42bpa/Dlc1/Ptprm/Spop/Bmpr1a/Sipa1l1/Snai2/Dbp/Atp2c1/Dlg1/Arhgef9/Atxn1/Smad3/Lamc1/Itgb3
Malignant	TKO_vs_DKO	HALLMARK INFLAMMATORY RESPONSE	HALLMARK	178	-0.456474	-1.62995	0.000221158	0.000748442	53	No	NA	Cd55/Scn1b/Gpc3/Il1r1/Mmp14/Ifitm1/Ptger2/Cxcl5/Il1b/Nlrp3/Ccl17/Ccl2/Chst2/Cd69/Ptgir/Osmr/Gabbr1/Fpr1/Il6/Rgs1/Abca1/Sele/P2rx7/P2rx4/Tpbg/Lcp2/Sell/Icam1/Ifnar1/Il15ra/Ereg/Pde4b/Hrh1/Prok2/Osm/Csf3r/Tnfaip6/Ptpre/Mxd1/Itgb8/Lck/Sphk1/Tnfsf10/Btg2/C5ar1/Ifngr2/Slc4a4/Cx3cl1/Pik3r5/Calcrl/Tacr1/Atp2c1/Cxcr6
Malignant	TKO_vs_DKO	HALLMARK APICAL SURFACE	HALLMARK	37	-0.600309	-1.71263	0.00353463	0.00883658	17	No	NA	Mdga1/Mal/Sulf2/Efna5/Cd160/Ntng1/Thy1/Tmem8b/B4galt1/Gata3/Gas1/App/Ephb4/Srpx/Ncoa6/Cx3cl1/Atp8b1
Malignant	TKO_vs_DKO	HALLMARK KRAS SIGNALING UP	HALLMARK	179	-0.541472	-1.93764	1.10460132389913e-07	6.50998479217076e-07	52	Yes	NA	Apod/Sparcl1/Tmem100/Hsd11b1/Scn1b/Plat/Mmp9/Igfbp3/Snap91/Reln/Gfpt2/Pcp4/Spon1/Adgra2/Pigr/Itgbl1/Il1b/Tspan13/Gng11/Mmp11/Cidea/Prrx1/Spry2/Snap25/Adgrl4/Rabgap1l/Pecam1/Epb41l3/Btbd3/Pcsk1n/Cbl/Serpina3n/Ace/Mpzl2/Ank/Scg3/F13a1/Aldh1a2/Trib2/Ereg/Avl9/Dock2/Laptm5/Dusp6/Vwa5a/Csf2ra/Serpina3c/Gypc/Cdadc1/Ephb2/Nin/Crot
Malignant	TKO_vs_DKO	HALLMARK COAGULATION	HALLMARK	114	-0.568626	-1.94824	3.58938457801834e-06	1.63153844455379e-05	47	Yes	NA	C3/Pf4/Plat/Mmp9/Clu/Plek/Comp/Mmp2/Mmp14/Klk8/Timp3/Serpina1b/Adam9/Mmp11/F2rl2/Lrp1/Klf7/Pecam1/C1s1/Tmprss6/Ctsb/A2m/Cd9/Htra1/Ctsh/Cpq/Cfd/Trf/Fbn1/Thbd/Serping1/Dpp4/Apoc1/Dusp6/C8g/Maff/Tfpi2/Capn5/Vwf/Gda/Ctsk/Usp11/Ctso/Gng12/Casp9/Lamp2/Itgb3
Malignant	TKO_vs_DKO	HALLMARK IL6 JAK STAT3 SIGNALING	HALLMARK	85	-0.595712	-1.95246	2.02650869453241e-05	8.44378622721838e-05	40	No	NA	Pf4/Il1r1/Tnfrsf21/Il1r2/Il2ra/Dntt/Cd38/Il1b/Il13ra1/Osmr/Crlf2/Cxcl2/Il6/A2m/Cbl/Cd9/Il6st/Cntfr/Ifnar1/Il17rb/Il15ra/Il17ra/Csf3r/Hmox1/Tnfrsf1a/Ptpn1/Csf2ra/Acvrl1/Il9r/Jun/Ifngr2/Pik3r5/Ccr1/Cxcl13/Il7/Socs1/Ccl7/Itgb3/Il10rb/Lepr
Malignant	TKO_vs_DKO	HALLMARK ANGIOGENESIS	HALLMARK	34	-0.700605	-1.97709	0.000140423	0.000540088	17	No	NA	Msx1/Kcnj8/Pf4/Col3a1/Fstl1/Tnfrsf21/Cxcl5/Stc1/Vtn/Postn/Thbd/Slco2a1/App/Col5a2/Fgfr1/Lum/Vcan
Malignant	TKO_vs_DKO	HALLMARK EPITHELIAL MESENCHYMAL TRANSITION	HALLMARK	190	-0.643208	-2.31352	1.02308061554511e-15	1.27885076943139e-14	75	Yes	GOMF EXTRACELLULAR MATRIX STRUCTURAL CONSTITUENT CONFERRING TENSILE STRENGTH	Col8a2/Igfbp4/Fbln5/Lama1/Msx1/Sfrp1/Aplp1/Cxcl12/Scg2/Col4a1/Anpep/Col3a1/Dcn/Fstl1/Fbln1/Igfbp3/Mgp/Matn3/Col4a2/Mmp2/Ecm2/Fbn2/Thbs2/Mmp14/Tgfbr3/Col6a2/Dab2/Col12a1/Cxcl5/Timp3/Fgf2/Mest/Sfrp4/Itgb5/Prrx1/Abi3bp/Thy1/Ntm/Tnfrsf11b/Lrp1/Pmp22/Plod2/Rgs4/Cdh6/Postn/Cxcl2/Edil3/Il6/Wnt5a/Htra1/Bdnf/Tgfbi/Loxl2/Lrrc15/Pmepa1/Gas1/Col16a1/Gja1/Ptx3/Eno2/Mfap5/Sdc1/Sgcd/Grem1/Col5a3/Col5a2/Cdh11/Tg…
Malignant	TKO_vs_DKO	GOBP MITOTIC SISTER CHROMATID SEGREGATION	GO_BP	159	0.638222	2.54703	9.27091224880025e-18	4.09662200082138e-15	61	Yes	GOBP CHROMOSOME SEGREGATION	Ttn/Ccnb1/Fbxo5/Smc4/Usp44/Racgap1/Cenpf/Kif4/Kif22/Cep55/Ube2c/Nusap1/Tacc3/Cdt1/Cdc20/Prc1/Sgo2a/Nek2/Cenpe/Smc2/Sgo1/Ncapd2/Cenpk/Kifc1/Bub1b/Cdca5/Ran/Cdca8/Ndc80/Kif23/Ncaph/Psrc1/Kif18b/Plk1/Espl1/Ncapg/Aurkb/Pttg1/Ncaph2/Tent4a/Smc3/Kif18a/Dscc1/Knstrn/Trip13/Mad2l1/Bub1/Nup62/Slf2/Naa50/Gen1/Kif14/Xrcc3/Kif2c/Dlgap5/Nuf2/Rad21/Bub3/Psmg2/Nudc/Nsmce2
Malignant	TKO_vs_DKO	GOBP RIBOSOME BIOGENESIS	GO_BP	278	0.592651	2.54678	5.07727853753235e-24	5.55309206904967e-21	177	Yes	REACTOME RESPONSE OF EIF2AK4 GCN2 TO AMINO ACID DEFICIENCY	Nolc1/Npm3/Pa2g4/Rpf2/Pak1ip1/Rrp12/Mphosph10/Exosc8/Chd7/Ran/Exosc9/Fbl/Nop16/Rpp25/Dkc1/Mrto4/Heatr1/Rpp30/Exosc1/Snu13/Ddx21/Mrps11/Nop2/Nop56/Nol8/Tbl3/Rpl3l/Dimt1/Rps6/Gtf3a/Rrp9/Exosc7/Utp4/Ebna1bp2/Nob1/Nip7/Nle1/Rps15/Suv39h1/Nmd3/Wdr12/Brix1/Rpl5/Dhx29/Isg20/Eri1/Rpl14/Mrpl36/Nsun5/Utp11/Rps14/Pop7/Rpl38/Rbis/Rpl7l1/Nop58/C1qbp/Mrps7/Znhit3/Aatf/Bud23/Ftsj3/Pdcd11/Gpatch4/Rpp40/Utp23/Myb…
Malignant	TKO_vs_DKO	GOBP STRIATED MUSCLE CELL DEVELOPMENT	GO_BP	59	0.739666	2.53379	1.02118588141194e-11	1.73737757957552e-09	27	Yes	GOBP STRIATED MUSCLE CELL DIFFERENTIATION	Ankrd1/Ttn/Synpo2l/Acta1/Tnnt2/Myoz2/Myh3/Klhl41/Lmod3/Tnnt3/Mef2a/Actn2/Neb/Myom2/Lmod2/Csrp3/Cfl2/Tnnt1/Nrap/Myl2/Prox1/Myoz1/Mypn/Edn1/Obscn/Actc1/Capn3
Malignant	TKO_vs_DKO	GOBP SISTER CHROMATID SEGREGATION	GO_BP	185	0.614272	2.51698	6.5999190712613e-19	4.21074836746471e-16	77	Yes	GOBP CHROMOSOME SEGREGATION	Ttn/Ccnb1/Fbxo5/Smc4/Usp44/Racgap1/Cenpf/Kif4/Kif22/Cep55/Cdc6/Ube2c/Nusap1/Tacc3/Cdt1/Cdc20/Prc1/Fen1/Sgo2a/Nek2/Cenpe/Smc2/Top2a/Esco2/Sgo1/Ncapd2/Cenpk/Kifc1/Bub1b/Cdca5/Ran/Cdca8/Ndc80/Kif23/Ncaph/Psrc1/Kif18b/Plk1/Espl1/Ncapg/Aurkb/Pttg1/Ncaph2/Tent4a/Smc3/Kif18a/Ncapg2/Dscc1/Knstrn/Trip13/Mad2l1/Bub1/Nup62/Slf2/Gen1/Kif14/Xrcc3/Kif2c/Dlgap5/Nuf2/Rad21/Bub3/Psmg2/Nudc/Nsmce2/Tubg1/Spag5/Rb1/…
Malignant	TKO_vs_DKO	GOBP RRNA METABOLIC PROCESS	GO_BP	246	0.589804	2.50893	1.03697327189883e-20	8.82118596628608e-18	152	Yes	REACTOME RESPONSE OF EIF2AK4 GCN2 TO AMINO ACID DEFICIENCY	Nolc1/Npm3/Pa2g4/Rpf2/Rrp12/Mphosph10/Exosc8/Chd7/Fbl/Rpp25/Dkc1/Heatr1/Rpp30/Exosc1/Snu13/Ddx21/Pelo/Gtf3c6/Mrps11/Nop2/Lyar/Smarcb1/Nop56/Nol8/Tbl3/Slfn9/Dimt1/Rps6/Gtf3a/Rrp9/Utp4/Ebna1bp2/Nob1/Rps15/Suv39h1/Wdr12/Brix1/Rpl5/Ncl/Isg20/Eri1/Rpl14/Ern2/Polr1e/Nsun5/Utp11/Pop7/Rpl7l1/Nop58/Znhit3/Bud23/Ftsj3/Pdcd11/Rpp40/Utp23/Rps17/Fcf1/Wdr3/Bop1/Wdr74/Ythdf2/Nhp2/Pin4/Gar1/Pih1d2/Rps24/Imp4/Nop…
Malignant	TKO_vs_DKO	GOBP RIBONUCLEOPROTEIN COMPLEX BIOGENESIS	GO_BP	389	0.566883	2.49861	1.77823323836916e-28	1.36141536729543e-24	217	Yes	REACTOME RESPONSE OF EIF2AK4 GCN2 TO AMINO ACID DEFICIENCY	Nolc1/Srpk3/Npm3/Pa2g4/Rpf2/Pak1ip1/Rrp12/Mphosph10/Exosc8/Chd7/Ran/Prpf3/Exosc9/Fbl/Nop16/Rpp25/Dkc1/Snrpd3/Mrto4/Heatr1/Rpp30/Lsm4/Exosc1/Snu13/Ruvbl1/Ddx21/Mrps11/Nop2/Psip1/Lyar/Snrpd1/Nop56/Snrpf/Nol8/Hsp90aa1/Ptges3/Rpl3l/Dimt1/Nudt21/Rps6/Gtf3a/Prmt5/Eif3a/Prpf31/Rrp9/Exosc7/Utp4/Ebna1bp2/Smn1/Nob1/Nip7/Nle1/Prmt7/Rps15/Suv39h1/Rpl13a/Nmd3/Wdr12/Brix1/Rpl5/Dhx29/Isg20/Sf1/Gemin6/Eri1/Rpl14…
Malignant	TKO_vs_DKO	GOBP CHROMOSOME SEGREGATION	GO_BP	313	0.568048	2.48083	4.33879235714699e-24	5.53629904771956e-21	114	Yes	GOBP CHROMOSOME SEGREGATION	Ccne2/Ttn/Ccne1/Ccnb1/Fbxo5/Smc4/Pmf1/Usp44/Racgap1/Ect2/Cenpf/Kif4/Kif22/Cep55/Mki67/Spc25/Cdc6/Ube2c/Nusap1/Tacc3/Cdt1/Cdc20/Prc1/Fen1/Sgo2a/Tex12/Nek2/Cenpw/Cenpe/Smc2/Top2a/Esco2/Sgo1/Ncapd2/Banf1/Cenpk/Kifc1/Ska1/Bub1b/Cdca5/Ran/Cdca8/Ndc80/Kif23/Ncaph/Psrc1/Kif18b/Plk1/Oip5/Espl1/Ncapg/Slc25a5/Aurkb/Knl1/Pttg1/Ncaph2/Tent4a/Smc3/Kif18a/Ncapg2/Cenph/Brip1/Nup37/Dscc1/Knstrn/Trip13/Fam83d/Mad…
Malignant	TKO_vs_DKO	GOBP NUCLEAR CHROMOSOME SEGREGATION	GO_BP	247	0.577951	2.46683	7.35973831948741e-20	5.63461565739956e-17	93	Yes	GOBP CHROMOSOME SEGREGATION	Ccne2/Ttn/Ccne1/Ccnb1/Incenp/Fbxo5/Smc4/Usp44/Racgap1/Ect2/Cenpf/Kif4/Kif22/Cep55/Spc25/Cdc6/Ube2c/Nusap1/Cdt1/Cdc20/Prc1/Fen1/Sgo2a/Tex12/Nek2/Cenpe/Smc2/Top2a/Esco2/Sgo1/Ncapd2/Cenpk/Kifc1/Bub1b/Cdca5/Ran/Cdca8/Ndc80/Kif23/Ncaph/Psrc1/Kif18b/Plk1/Espl1/Ncapg/Aurkb/Knl1/Pttg1/Ncaph2/Tent4a/Smc3/Kif18a/Ncapg2/Brip1/Dscc1/Knstrn/Trip13/Fam83d/Bub1/Spc24/Nup62/Slf2/Fancd2/Naa50/Cenps/Gen1/Kif14/Xrc…
Malignant	TKO_vs_DKO	GOBP DNA DEPENDENT DNA REPLICATION	GO_BP	152	0.613089	2.43446	4.98727489688894e-15	1.59094069210757e-12	67	Yes	E2F Q6	Ccne2/Ccne1/Gmnn/E2f7/Fbxo5/Pold2/Dna2/Cdc6/Cdt1/Pcna/Rfwd3/Fen1/Mcm7/E2f8/Prim1/Fam111a/Mcm6/Rpa2/Polg/Wdhd1/Nucks1/Rfc3/Chtf18/Rpa1/Brca2/Ddx21/Stoml2/Rfc4/Pola2/Dbf4/Pola1/Dscc1/Rrm1/Slfn9/Lig1/Rad51/Cdc7/Rfc2/Cenps/Cdc45/Pole2/Pold1/Noc3l/Baz1a/Alyref/Tonsl/Hmga1/Gins3/Twnk/Zgrf1/Wrnip1/Gins2/Primpol/Mcm4/Ticrr/Pole3/Cdc34/Timeless/Fancm/Mgme1/Terf2/Prim2/Mus81/Upf1/Orc5/Pole/Cdk2ap1
Malignant	TKO_vs_DKO	GOBP DNA REPLICATION	GO_BP	269	0.554023	2.3718	9.41755016283019e-19	5.47861803861707e-16	105	Yes	E2F Q6	Ccne2/Ccne1/Cdk1/Gmnn/E2f7/Stn1/Fbxo5/Ccna2/Pold2/Dna2/Cdc6/Rrm2/Cdt1/Pcna/Rfwd3/Fen1/Mcm7/E2f8/Prim1/Nasp/Mcm3/Mas1/Fam111a/Pclaf/Esco2/Mcm6/Rpa2/Dut/Ruvbl2/Wdhd1/Mcm2/Nucks1/Rfc3/Chtf18/Rpa1/Brca2/Ruvbl1/Ddx21/Stoml2/Rfc4/Bcar3/Pola2/Smc3/Dbf4/Pola1/Dscc1/Rrm1/Slfn9/Lig1/Ssrp1/Ino80c/Uchl5/Rad51/Actl6a/Rbbp7/S100a11/Rfc2/Chaf1b/Cenps/Gen1/Cdc45/Pole2/Ucn/Pold1/Noc3l/Dnajc2/Baz1a/Alyref/Tonsl/To…
Malignant	TKO_vs_DKO	GOBP CENTROMERE COMPLEX ASSEMBLY	GO_BP	30	0.784604	2.36382	6.74012146267892e-09	6.88031598910264e-07	19	Yes	GOBP CHROMOSOME SEGREGATION	Hells/Cenpf/Nasp/Cenpw/Cenpe/Cenpk/Cenpp/Cenpv/Oip5/Cenph/H3f3a/Cenpi/Cenps/Dlgap5/Itgb3bp/Rb1/Cenpt/Kntc1/Cenpn
Malignant	TKO_vs_DKO	GOBP NCRNA METABOLIC PROCESS	GO_BP	481	0.517211	2.32373	1.60307536447011e-26	3.06828624759579e-23	257	Yes	REACTOME RESPONSE OF EIF2AK4 GCN2 TO AMINO ACID DEFICIENCY	Myod1/Adat2/Tdrd1/Nolc1/Npm3/Alkbh8/Pa2g4/Tarsl2/Rpf2/Rrp12/Mphosph10/Exosc8/Chd7/Mov10l1/Ddx4/Exosc9/Fbl/Rpp25/Dkc1/Mrto4/Heatr1/Rpp30/Exosc1/Snu13/Ddx21/Pelo/Gtf3c6/Mrps11/Nop2/Tars2/Lyar/Smarcb1/Nop56/Lin28b/Nol8/Tbl3/Slfn9/Dimt1/Kars/Rps6/Gtf3a/Iars/Rrp9/Exosc7/Tsen15/Utp4/Ebna1bp2/Nob1/Lars/Rps15/Suv39h1/Hras/2210016F16Rik/Wdr12/Brix1/Rpl5/Ncl/Isg20/Ints3/Eri1/Rpl14/Ints11/Tdrd9/Mettl1/Ern2/…
Malignant	TKO_vs_DKO	GOBP NCRNA PROCESSING	GO_BP	359	0.526556	2.31342	1.77695070528411e-21	1.7005418249569e-18	200	Yes	REACTOME RESPONSE OF EIF2AK4 GCN2 TO AMINO ACID DEFICIENCY	Adat2/Nolc1/Npm3/Alkbh8/Pa2g4/Rpf2/Rrp12/Mphosph10/Exosc8/Chd7/Exosc9/Fbl/Rpp25/Dkc1/Mrto4/Heatr1/Rpp30/Exosc1/Snu13/Ddx21/Mrps11/Nop2/Lyar/Nop56/Lin28b/Nol8/Tbl3/Dimt1/Kars/Rps6/Rrp9/Exosc7/Tsen15/Utp4/Ebna1bp2/Nob1/Rps15/Suv39h1/2210016F16Rik/Wdr12/Brix1/Rpl5/Isg20/Ints3/Eri1/Rpl14/Ints11/Mettl1/Nsun5/Utp11/Rps14/Pop7/Rpl7l1/Nop58/Znhit3/Tarbp2/Rpp14/Trub1/Bud23/Ftsj3/Pdcd11/Rpp40/Utp23/Rps17/F…
Malignant	TKO_vs_DKO	GOBP REGULATION OF CHROMOSOME SEPARATION	GO_BP	65	0.661421	2.30846	3.49957798494429e-09	3.6206444665856e-07	30	Yes	GOBP CHROMOSOME SEGREGATION	Ccnb1/Fbxo5/Usp44/Cenpf/Cdc6/Ube2c/Tacc3/Cdt1/Cenpe/Bub1b/Ndc80/Plk1/Espl1/Aurkb/Pttg1/Trip13/Mad2l1/Bub1/Gen1/Xrcc3/Dlgap5/Rad21/Bub3/Psmg2/Nsmce2/Rb1/Kntc1/Csnk2a2/Ttk/Spdl1
Malignant	TKO_vs_DKO	GOBP KINETOCHORE ORGANIZATION	GO_BP	23	0.807302	2.29825	4.7238174428893e-07	2.71921401073387e-05	16	Yes	GOBP CHROMOSOME SEGREGATION	Smc4/Cenpf/Cenpa/Cdt1/Cenpw/Cenpe/Smc2/Cenpk/Ndc80/Cenph/Cenps/Dlgap5/Nuf2/Cenpt/Kntc1/Cenpn
Malignant	TKO_vs_DKO	GOBP REGULATION OF CHROMOSOME ORGANIZATION	GO_BP	203	0.552328	2.29455	1.28008557735288e-14	3.50011970721916e-12	73	Yes	GOBP CHROMOSOME SEGREGATION	Ccnb1/Stn1/Fbxo5/Smc4/Usp44/Cenpf/Cdc6/Ube2c/Tacc3/Cdt1/Fen1/Nek2/Cenpe/Smc2/Top2a/Ncapd2/Cct3/Bub1b/Cdca5/Cenpv/Ndc80/Ncaph/Ruvbl2/Dkc1/Plk1/Mcm2/Espl1/Ncapg/Ruvbl1/Cct5/Acd/Aurkb/Pttg1/Trip13/Shcbp1l/Mad2l1/Bub1/Cct2/Smg5/Gnl3/Ino80c/Uchl5/H3f3a/Actl6a/Hnrnpa1/Atf7ip2/Slf2/Cct8/Parp1/Gen1/Xrcc3/Mnat1/Dlgap5/Rad21/Bub3/Psmg2/Tcp1/Nsmce2/Cct7/Rb1/Cct6a/Rmi2/Slf1/Hnrnpd/Pinx1/Naf1/Ttk/Spdl1/Dnmt1/…
Malignant	TKO_vs_DKO	GOBP SARCOMERE ORGANIZATION	GO_BP	34	0.751782	2.29108	4.74552302803334e-08	3.94910046767644e-06	17	Yes	GOBP STRIATED MUSCLE CELL DIFFERENTIATION	Ankrd1/Ttn/Synpo2l/Tnnt2/Myh3/Klhl41/Actn2/Myom2/Lmod2/Csrp3/Cfl2/Tnnt1/Prox1/Myoz1/Edn1/Obscn/Capn3
Malignant	TKO_vs_DKO	GOBP PROTEIN LOCALIZATION TO CHROMOSOME	GO_BP	89	0.620922	2.28842	4.80025119290559e-10	6.22893612421783e-08	39	Yes	GOBP CHROMOSOME SEGREGATION	Cdk1/Ezh2/Cenpa/Cdt1/Esr1/Esco2/Rpa2/Cct3/Cdca5/Ndc80/Ruvbl2/Dkc1/Plk1/Rpa1/Brca2/Cct5/Acd/Aurkb/Knl1/Cct2/Gnl3/Slf2/Cct8/Rad21/Bub3/Tcp1/Cct7/Rb1/Kntc1/Cct6a/Slf1/Pinx1/Iffo1/Ttk/Cenpq/Spdl1/Sgf29/Terf2/Mtbp
Malignant	TKO_vs_DKO	GOBP CHROMOSOME SEPARATION	GO_BP	89	0.619497	2.28317	5.9782136235754e-10	7.50314811509726e-08	35	Yes	GOBP CHROMOSOME SEGREGATION	Ccnb1/Fbxo5/Usp44/Cenpf/Cdc6/Ube2c/Tacc3/Cdt1/Cenpe/Top2a/Bub1b/Ndc80/Ncaph/Plk1/Espl1/Aurkb/Pttg1/Ncaph2/Trip13/Mad2l1/Bub1/Cenps/Gen1/Dlgap5/Rad21/Bub3/Psmg2/Nsmce2/Rb1/Kntc1/Csnk2a2/Rmi1/Ttk/Fancm/Spdl1
Malignant	TKO_vs_DKO	GOBP METAPHASE ANAPHASE TRANSITION OF CELL CYCLE	GO_BP	63	0.654896	2.27057	2.58215239199379e-08	2.32575984860053e-06	28	Yes	GOBP CHROMOSOME SEGREGATION	Ccnb1/Fbxo5/Usp44/Cenpf/Cdc6/Ube2c/Tacc3/Cdt1/Cenpe/Bub1b/Ndc80/Plk1/Espl1/Aurkb/Trip13/Mad2l1/Bub1/Gen1/Xrcc3/Dlgap5/Rad21/Bub3/Psmg2/Nsmce2/Rb1/Kntc1/Ttk/Spdl1
Malignant	TKO_vs_DKO	GOBP DNA REPLICATION INITIATION	GO_BP	36	0.737472	2.26312	7.37424831755125e-08	5.58982624942301e-06	22	Yes	E2F Q6	Ccne2/Ccne1/Gmnn/Cdc6/Cdt1/Mcm7/Prim1/Mcm3/Mcm6/Rpa2/Mcm2/Pola2/Pola1/Cdc45/Noc3l/Gins3/Wrnip1/Mcm4/Ticrr/Cdc34/Prim2/Orc5
Malignant	TKO_vs_DKO	GOBP REGULATION OF CHROMOSOME SEGREGATION	GO_BP	77	0.625479	2.24827	2.50953117587557e-08	2.28725841458373e-06	32	Yes	GOBP CHROMOSOME SEGREGATION	Ccnb1/Usp44/Cenpf/Mki67/Cdc6/Ube2c/Tacc3/Cdt1/Cenpe/Bub1b/Ndc80/Plk1/Espl1/Aurkb/Pttg1/Trip13/Mad2l1/Cdca2/Gen1/Xrcc3/Smc6/Kif2c/Dlgap5/Rad21/Bub3/Psmg2/Nsmce2/Rb1/Kntc1/Csnk2a2/Ttk/Spdl1
Malignant	TKO_vs_DKO	GOBP RIBONUCLEOPROTEIN COMPLEX SUBUNIT ORGANIZATION	GO_BP	172	0.550753	2.24526	2.25811741744654e-12	4.32203673699268e-10	94	Yes	GOBP RNA SPLICING VIA TRANSESTERIFICATION REACTIONS	Srpk3/Rpf2/Prpf3/Ruvbl2/Snrpd3/Mrto4/Lsm4/Snu13/Ruvbl1/Mrps11/Nop2/Psip1/Snrpd1/Snrpf/Hsp90aa1/Ptges3/Rpl3l/Nudt21/Prmt5/Eif3a/Prpf31/Smn1/Nle1/Prmt7/Rps15/Rpl13a/Brix1/Rpl5/Sf1/Gemin6/Rps14/Rpl38/Snrpe/Mrps7/Znhit3/Zrsr2/Tarbp2/Gemin2/Sf3a3/Sf3a2/Luc7l3/Rpsa/Eif3c/Bop1/Eif2s3x/Usp39/Prpf19/Ddx39b/Naf1/Rps28/Snrpb/Ddx28/Taf9/Ncbp1/Rrs1/Dhx9/Ddx20/Rpl3/Rrp7a/Snrpd2/Snrpc/Ppan/Adar/Eif4h/Srsf10/Rpl…
Malignant	TKO_vs_DKO	GOBP CELL CYCLE DNA REPLICATION	GO_BP	43	0.69999	2.23899	1.93731922594571e-07	1.24639630200339e-05	19	Yes	E2F Q6	Gmnn/E2f7/Fbxo5/Dna2/Cdt1/Pcna/Fen1/E2f8/Mcm3/Mcm6/Rpa2/Mcm2/Brca2/Dbf4/Pola1/Lig1/Rad51/Cdc7/Cdc45
Malignant	TKO_vs_DKO	GOBP PROTEIN DNA COMPLEX ASSEMBLY	GO_BP	119	0.581632	2.22806	1.74403161476789e-10	2.54145404023153e-08	50	Yes	GOBP CHROMOSOME SEGREGATION	Hells/Gmnn/Cenpf/Dnajc9/Asf1b/Hmgb2/Cenpa/Cdt1/Nasp/Cenpw/Esr1/Cenpe/Taf6l/Cenpk/Cenpp/Cenpv/Cand1/Asf1a/Oip5/Hmgb1/Taf6/Smarcb1/Cenph/H3f3a/Rad51/Cenpi/Chaf1b/Cenps/Cdc45/Anp32b/Dlgap5/Polr1e/Baz1a/Itgb3bp/Rb1/Cenpt/Taf12/Kntc1/Chaf1a/Cenpn/Pole3/Taf7l/Smarca4/Set/Nap1l2/Rad51c/Nap1l1/Taf9/Taf5/Padi4
Malignant	TKO_vs_DKO	GOBP NON MEMBRANE BOUNDED ORGANELLE ASSEMBLY	GO_BP	339	0.506737	2.22719	9.1369741266297e-18	4.09662200082138e-15	137	Yes	GOBP STRIATED MUSCLE CELL DIFFERENTIATION	Ankrd1/Ttn/Synpo2l/Acta1/Tnnt2/Myoz2/Myh3/Klhl41/Lmod3/Tnnt3/Kif11/Incenp/Fbxo5/Mef2a/Racgap1/Cenpf/Kif4/Actn2/Neb/Cenpa/Myom2/Lmod2/Cdc20/Prc1/Sac3d1/Tpx2/E2f4/Nek2/Cenpw/Csrp3/Cenpe/Rpf2/Cfl2/Tnnt1/Nrap/Cenpk/Kifc1/Myl2/Aurka/Ndc80/Kif23/Prox1/Plk1/Mrto4/Mybl2/Ccnb2/Aurkb/Mrps11/Nop2/Smc3/Misp/Kif15/Myoz1/Vil1/Cenph/Haus8/Mypn/Prkaa2/Msn/Tubb5/Rpl3l/Edn1/Cep76/Sqle/Nip7/Nle1/Nup62/Obscn/Asb2/Rp…
Malignant	TKO_vs_DKO	GOBP PROTEIN DNA COMPLEX SUBUNIT ORGANIZATION	GO_BP	155	0.558633	2.22268	2.45529289979474e-11	4.08646140018012e-09	59	Yes	GOBP CHROMOSOME SEGREGATION	Hells/Gmnn/Smarcd3/Cenpf/Dnajc9/Asf1b/Hmgb2/Anp32e/Cenpa/Cdt1/Nasp/Cenpw/Esr1/Cenpe/Taf6l/Cenpk/Cenpp/Cenpv/Cand1/Asf1a/Ruvbl2/Oip5/Mcm2/Taf6/Ruvbl1/Smarcb1/Cenph/Ssrp1/Ino80c/Uchl5/H3f3a/Rad51/Actl6a/Cenpi/Chaf1b/Cenps/Cdc45/Anp32b/Dlgap5/Polr1e/Baz1a/Hmga1/Itgb3bp/Rb1/Cenpt/Taf12/Kntc1/Chaf1a/Cenpn/Pole3/Taf7l/Znhit1/Prdm9/Smarca4/Set/Nap1l2/Smarcc1/Rad51c/Nap1l1
Malignant	TKO_vs_DKO	GOBP CYTOPLASMIC TRANSLATION	GO_BP	137	0.568549	2.21781	7.76794486325859e-11	1.18942771746216e-08	96	Yes	REACTOME RESPONSE OF EIF2AK4 GCN2 TO AMINO ACID DEFICIENCY	Gspt2/Rbm24/Uba52/Rps2/Rps6/Eif2b3/Rps15/Rpl17/Rplp2/Rpl13a/Rpl5/Dhx29/Rpl31/Rpl14/Slbp/Rps14/Rpl38/Rpl37/Rps12/Rps23/Rpl18a/Rps17/Rpsa/Rpl36a/Rpl29/Eif3c/Rpl8/Ythdf2/Rpl21/Eif2s3x/Pkm/Etf1/Rpl12/Rps24/Hnrnpd/Aars/Rpl13/Eif3d/Rpl30/Rpl15/Rpl35/Rpl4/Rplp1/Rps28/Rps26/Pabpc1/Rpl22/Rpl32/Igf2bp1/Dhx9/Rps8/Rpl3/Eif4h/Rpl23a/Nemf/Hnrnpu/Dph6/Rpl34/Rps27/Rpl10/Eif4a1/Ybx3/Rps3a1/Eif5/Gspt1/Rps7/Rpl7a/R…
Malignant	TKO_vs_DKO	GOBP CHROMOSOME CONDENSATION	GO_BP	37	0.71229	2.21214	7.49905337886277e-07	4.04315159637841e-05	17	Yes	NA	Ttn/Cdk1/Smc4/Nusap1/Smc2/Top2a/Ncapd2/Banf1/Cdca5/Ncaph/Plk1/Ncapg/Ncaph2/Tent4a/Ncapg2/H3f3a/Ern2
Malignant	TKO_vs_DKO	GOBP RIBOSOMAL LARGE SUBUNIT BIOGENESIS	GO_BP	63	0.635471	2.20322	1.33899375481168e-07	9.58068802508247e-06	49	Yes	REACTOME RESPONSE OF EIF2AK4 GCN2 TO AMINO ACID DEFICIENCY	Rpf2/Pak1ip1/Mrto4/Snu13/Nop2/Rpl3l/Gtf3a/Ebna1bp2/Nip7/Nle1/Wdr12/Brix1/Rpl5/Rpl14/Rpl38/Znhit3/Ftsj3/Noc2l/Wdr74/Nhp2/Rpl35/Ddx28/Rrs1/Rpf1/Rpl3/Heatr3/Ppan/Rpl23a/Npm1/Rpl10/Sdad1/Rpl7a/Rpl7/Mrpl1/Rpl6/Nsa2/Mrpl20/Rpl35a/Rsl1d1/Pes1/Gtpbp4/Eif6/Fastkd2/Rpl11/Traf7/Rpl26/Rplp0/Rpl10a/Mak16
Malignant	TKO_vs_DKO	GOBP DNA STRAND ELONGATION	GO_BP	36	0.714802	2.19355	5.00123278930697e-07	2.85742076380106e-05	15	Yes	REACTOME SYNTHESIS OF DNA	Pold2/Dna2/Pcna/Mcm7/Mcm3/Ruvbl2/Nucks1/Rfc3/Ruvbl1/Rfc4/Pola1/Lig1/Ino80c/Uchl5/Actl6a
Malignant	TKO_vs_DKO	GOBP SKELETAL MUSCLE CONTRACTION	GO_BP	40	0.696029	2.1861	5.06902271327336e-07	2.87469910317191e-05	15	Yes	GOBP SKELETAL MUSCLE CONTRACTION	Tnnc2/Tnni2/Chrna1/Myh3/Tnnt3/Chrnd/Tnni1/Tnnc1/Synm/Tnnt1/Actn3/Dmpk/Chrnb1/Stac3/Myh8
Malignant	TKO_vs_DKO	GOBP NEGATIVE REGULATION OF CHROMOSOME ORGANIZATION	GO_BP	84	0.59411	2.16187	4.86733164467136e-08	3.96428628421319e-06	44	Yes	GOBP CHROMOSOME SEGREGATION	Ccnb1/Stn1/Fbxo5/Usp44/Cenpf/Cdt1/Top2a/Bub1b/Ndc80/Plk1/Mcm2/Espl1/Acd/Aurkb/Pttg1/Trip13/Mad2l1/Bub1/H3f3a/Hnrnpa1/Parp1/Gen1/Xrcc3/Mnat1/Rad21/Bub3/Psmg2/Kntc1/Pinx1/Ttk/Spdl1/Terf2/Exosc10/Mad1l1/Hnrnpu/Anapc15/Ercc1/Terf1/Hnrnpc/Ten1/Naa10/Baz1b/Zw10/Atm
Malignant	TKO_vs_DKO	GOBP RIBOSOMAL SMALL SUBUNIT BIOGENESIS	GO_BP	68	0.616751	2.15815	2.19086748987721e-07	1.39777345854166e-05	47	Yes	GOBP RIBOSOMAL SMALL SUBUNIT BIOGENESIS	Heatr1/Snu13/Mrps11/Tbl3/Rps6/Utp4/Nob1/Rps15/Rps14/Rpl38/Mrps7/Rpp40/Utp23/Rps17/Rpsa/Wdr3/Rps24/Nop14/Emg1/Rps28/Rrs1/Utp20/Rps8/Rrp7a/Ddx52/Dcaf13/Utp3/Wdr46/Fam207a/Npm1/Rps27/Abt1/Rps7/Nol11/Rrp36/Nol10/Bms1/Tsr2/Ltv1/Bysl/Helb/Rps25/Tsr3/Nat10/Rcl1/Rps16/Gtf2h5
Malignant	TKO_vs_DKO	GOBP RIBOSOME ASSEMBLY	GO_BP	55	0.640299	2.15448	1.04263993515603e-06	5.35734989500306e-05	31	Yes	REACTOME RESPONSE OF EIF2AK4 GCN2 TO AMINO ACID DEFICIENCY	Rpf2/Mrto4/Mrps11/Nop2/Rpl3l/Nip7/Nle1/Rps15/Brix1/Rpl5/Dhx29/Rps14/Rpl38/C1qbp/Mrps7/Rpsa/Bop1/Mpv17l2/Rps28/Ddx28/Rrs1/Rpl3/Rrp7a/Ppan/Rpl23a/Npm1/Ngrn/Rps27/Rpl10/Mrpl22/Abt1
Malignant	TKO_vs_DKO	GOBP SKELETAL MUSCLE ORGAN DEVELOPMENT	GO_BP	148	0.541888	2.143	9.51786749761564e-10	1.1566475168531e-07	40	Yes	GOBP STRIATED MUSCLE CELL DIFFERENTIATION	Ankrd1/Mylpf/Acta1/Myoz2/Itga7/Chrna1/Myod1/Klhl41/Lmod3/Vgll2/Myf5/Klhl40/Klf5/Mymx/Chrnd/Smyd1/Sap30/Srpk3/Popdc2/Zbtb18/Csrp3/Rbm24/Myog/Nphs1/Cfl2/Actn3/Sox11/Popdc3/Kel/Dll1/Mylk2/Fxr1/Stac3/Megf10/Neurl1a/Hdac9/Myoz1/Ryr1/Flnb/Bves
Malignant	TKO_vs_DKO	GOBP DNA CONFORMATION CHANGE	GO_BP	256	0.500709	2.13895	2.30306532490309e-13	4.76547787228597e-11	89	Yes	E2F Q6	Ttn/Cdk1/Hells/Smc4/Dnajc9/Ezh2/Asf1b/Dna2/Hmgb2/Nusap1/Ercc6l/Mcm7/Nasp/Mcm3/Nav2/Cenpw/Smc2/Top2a/Mcm6/Ncapd2/Banf1/Chd7/Cdca5/Cenpp/Cenpv/Asf1a/Ncaph/Ruvbl2/Plk1/Oip5/Mcm2/Hmgb1/Rfc3/Chtf18/Ncapg/Rpa1/Rfc4/Ncaph2/Tent4a/Ncapg2/Brip1/Dscc1/Rad54b/Xrcc6/H3f3a/Rad51/Hmgb3/Atf7ip2/Rfc2/Suv39h1/Chaf1b/Mnat1/Cdc45/Anp32b/Ern2/Chd1l/Hat1/Baz1a/Top1mt/Hmga1/Gins3/Supv3l1/Twnk/Prm1/Itgb3bp/Rb1/Wrnip1/G…
Malignant	TKO_vs_DKO	GOBP SKELETAL MUSCLE ADAPTATION	GO_BP	21	0.763051	2.1281	2.26002881627612e-05	0.000739435	10	No	NA	Acta1/Myoz2/Myod1/Mymk/Tnni1/Tnnc1/Tnnt1/Actn3/Myoz1/Trim63
Malignant	TKO_vs_DKO	GOBP NUCLEOSIDE MONOPHOSPHATE BIOSYNTHETIC PROCESS	GO_BP	40	0.67537	2.12121	2.42488395642167e-06	0.000112515	25	Yes	NA	Adssl1/Dck/Tyms/Tk1/Dut/Ampd3/Pfas/Gmps/Shmt1/Hprt/Adk/Upp1/Impdh1/Prps1/Dctd/Ampd1/Gart/Ampd2/Cad/Atic/Nudt2/Aprt/Uck2/Adsl/Umps
Malignant	TKO_vs_DKO	GOBP MITOTIC CHROMOSOME CONDENSATION	GO_BP	16	0.831382	2.11428	6.25605923546465e-06	0.000263167	10	Yes	NA	Ttn/Smc4/Nusap1/Smc2/Ncapd2/Cdca5/Ncaph/Plk1/Ncapg/Tent4a
Malignant	TKO_vs_DKO	GOBP MITOTIC NUCLEAR DIVISION	GO_BP	269	0.492339	2.10773	7.34117431641482e-13	1.44112898888389e-10	78	Yes	GOBP CHROMOSOME SEGREGATION	Ttn/Ccnb1/Kif11/Fbxo5/Smc4/Hoxa13/Usp44/Racgap1/Kif20b/Kif4/Kif22/Cep55/Mki67/Cdc6/Ube2c/Nusap1/Tacc3/Cdt1/Cdc20/Prc1/Sgo2a/Tpx2/Nek2/Cenpe/Smc2/Sgo1/Pdgfb/Ncapd2/Banf1/Cenpk/Bub1b/Cdca5/Ran/Cdca8/Aurka/Ndc80/Kif23/Ncaph/Ube2s/Psrc1/Kif18b/Plk1/Mybl2/Espl1/Ncapg/Aurkb/Pttg1/Ins2/Ncaph2/Tent4a/Smc3/Kif15/Igf2/Kif18a/Ncapg2/Dscc1/Knstrn/Trip13/Mad2l1/Bub1/Edn1/Cdca2/Nup62/Slf2/Naa50/Gen1/Kif14/Xrcc…
Malignant	TKO_vs_DKO	GOBP RNA PROCESSING	GO_BP	801	0.454166	2.09778	6.56109465828738e-28	2.51158703519241e-24	387	Yes	GOBP RNA SPLICING VIA TRANSESTERIFICATION REACTIONS	Apobec2/Rbm20/Myod1/Adat2/Snrpa1/Srpk3/Npm3/Alkbh8/Pa2g4/Cwf19l2/Esr1/Rbm24/Ppil1/Rpf2/Rrp12/Ildr2/Exosc8/Prpf3/Exosc9/Fbl/U2af1/Rpp25/Dkc1/Snrpd3/Fxr1/Mrto4/Heatr1/Rpp30/Lsm4/Exosc1/Rbm38/Snu13/Ddx21/Ppwd1/Fastkd3/Nop2/Psip1/Lyar/Tent4a/Snrpd1/Cpsf4/Prmt1/Adad1/Cherp/Nop56/Lin28b/Snrpf/Nol8/Rbm8a/Tbl3/Dimt1/Kars/Phf5a/Rps6/Prmt5/Prpf31/Rrp9/Exosc7/Tsen15/Utp4/Ebna1bp2/Smn1/Nob1/Hnrnpa1/Tcerg1/Rp…
Malignant	TKO_vs_DKO	GOBP TELOMERE MAINTENANCE	GO_BP	125	0.545519	2.0965	2.2752864654862e-08	2.09874616623643e-06	53	Yes	REACTOME SYNTHESIS OF DNA	Ccne2/Ccne1/Stn1/Dna2/Pcna/Fen1/Nek2/Rpa2/Cct3/Dkc1/Rpa1/Brca2/Cct5/Acd/Hsp90aa1/Ptges3/Smg5/Gnl3/Xrcc6/Rad51/Hnrnpa1/Apex1/Cct8/Parp1/Xrcc3/Smc6/Exo1/Tcp1/Nsmce2/Cct7/Cct6a/Nhp2/Gar1/Hnrnpd/Pinx1/Recql4/Naf1/Rad51c/Terf2/Pif1/Mapk1/Upf1/Rif1/Exosc10/Dclre1a/Hnrnpu/Ercc1/Terf1/Rpa3/Hnrnpc/Pml/Hsp90ab1/Ten1
Malignant	TKO_vs_DKO	GOBP REGULATION OF DNA REPLICATION	GO_BP	109	0.554091	2.09051	6.80371552878864e-08	5.26154000892988e-06	35	Yes	E2F Q6	Cdk1/Gmnn/E2f7/Stn1/Ccna2/Dna2/Cdc6/Cdt1/Pcna/E2f8/Esco2/Ruvbl2/Chtf18/Brca2/Ruvbl1/Stoml2/Rfc4/Bcar3/Smc3/Dbf4/Dscc1/Ino80c/Uchl5/Cdc7/Actl6a/S100a11/Rfc2/Ucn/Baz1a/Gins3/Wrnip1/Gins2/Jade1/Ticrr/Timeless
Malignant	TKO_vs_DKO	GOBP METAPHASE PLATE CONGRESSION	GO_BP	64	0.600329	2.09019	1.23526234491808e-06	6.26302550509461e-05	28	Yes	GOBP CHROMOSOME SEGREGATION	Ccnb1/Incenp/Cenpf/Kif22/Cep55/Cdt1/Cenpe/Kifc1/Cdca5/Cdca8/Ndc80/Psrc1/Aurkb/Kif18a/Fam83d/Nup62/Kif14/Kif2c/Nuf2/Nudc/Spag5/Cenpq/Meioc/Spdl1/Rrs1/Seh1l/Mad1l1/Hnrnpu
Malignant	TKO_vs_DKO	GOBP DNA GEOMETRIC CHANGE	GO_BP	93	0.567423	2.08904	1.47042325544581e-07	1.02375623420898e-05	40	Yes	REACTOME SYNTHESIS OF DNA	Dna2/Hmgb2/Ercc6l/Mcm7/Mcm3/Nav2/Top2a/Mcm6/Chd7/Ruvbl2/Mcm2/Hmgb1/Rfc3/Chtf18/Rpa1/Ruvbl1/Rfc4/Brip1/Dscc1/Rad54b/Xrcc6/Rad51/Hmgb3/Rfc2/Mnat1/Cdc45/Chd1l/Hmga1/Gins3/Supv3l1/Twnk/Wrnip1/Gins2/Mcm4/Rad54l/Recql4/Fancm/Pif1/Upf1/Dhx9
Malignant	TKO_vs_DKO	GOBP POSITIVE REGULATION OF CHROMOSOME ORGANIZATION	GO_BP	83	0.572279	2.08207	3.69056376082111e-07	2.19030667851522e-05	32	Yes	GOBP CHROMOSOME SEGREGATION	Smc4/Cdt1/Fen1/Nek2/Smc2/Ncapd2/Cct3/Ncaph/Dkc1/Ncapg/Cct5/Acd/Aurkb/Shcbp1l/Cct2/Gnl3/Hnrnpa1/Atf7ip2/Slf2/Cct8/Rad21/Tcp1/Nsmce2/Cct7/Cct6a/Slf1/Hnrnpd/Naf1/Dnmt1/Terf2/Mapk1/Trim28
Malignant	TKO_vs_DKO	GOBP REGULATION OF UBIQUITIN PROTEIN LIGASE ACTIVITY	GO_BP	20	0.751778	2.06555	4.06076157747839e-05	0.00121918	13	No	NA	Fbxo5/Usp44/Ube2c/Cdc20/Ube2s/Plk1/Mad2l1/Rps15/Rpl5/Rpl37/Mastl/Fzr1/Bag2
Malignant	TKO_vs_DKO	GOBP ATTACHMENT OF SPINDLE MICROTUBULES TO KINETOCHORE	GO_BP	24	0.714562	2.06294	9.9182697926367e-05	0.00261842	15	No	NA	Ccnb1/Ect2/Spc25/Cdt1/Nek2/Sgo1/Ndc80/Aurkb/Knl1/Spc24/Spag5/Seh1l/Abraxas1/Hnrnpu/Rcc2
Malignant	TKO_vs_DKO	GOBP KINETOCHORE ASSEMBLY	GO_BP	18	0.775245	2.06249	4.93859062887528e-05	0.0014655	11	No	NA	Cenpf/Cenpa/Cenpw/Cenpe/Cenpk/Cenph/Cenps/Dlgap5/Cenpt/Kntc1/Cenpn
Malignant	TKO_vs_DKO	GOBP MATURATION OF SSU RRNA	GO_BP	48	0.627612	2.05362	1.52856889303789e-05	0.00054299	34	Yes	GOBP RIBOSOMAL SMALL SUBUNIT BIOGENESIS	Heatr1/Snu13/Mrps11/Tbl3/Utp4/Nob1/Rps14/Rpp40/Utp23/Wdr3/Nop14/Rps28/Rrs1/Utp20/Rps8/Ddx52/Dcaf13/Utp3/Wdr46/Fam207a/Abt1/Nol11/Srfbp1/Rrp36/Nol10/Bms1/Tsr2/Bysl/Helb/Tsr3/Nat10/Rcl1/Rps16/Gtf2h5
Malignant	TKO_vs_DKO	GOBP TELOMERE ORGANIZATION	GO_BP	122	0.536617	2.05245	6.66426721780931e-08	5.20628875709674e-06	52	Yes	REACTOME SYNTHESIS OF DNA	Ccne2/Ccne1/Stn1/Dna2/Pcna/Nek2/Rpa2/Dkc1/Rpa1/Cct5/Acd/Aurkb/Hsp90aa1/Ptges3/Cct2/Smg5/Gnl3/Xrcc6/H3f3a/Rad51/Hnrnpa1/Apex1/Cct8/Parp1/Xrcc3/Smc6/Exo1/Tcp1/Nsmce2/Cct7/Cct6a/Nhp2/Gar1/Hnrnpd/Pinx1/Recql4/Naf1/Rad51c/Terf2/Pif1/Mapk1/Upf1/Rif1/Exosc10/Hnrnpu/Ercc1/Terf1/Rpa3/Hnrnpc/Pml/Hsp90ab1/Ten1
Malignant	TKO_vs_DKO	GOBP REGULATION OF DNA DEPENDENT DNA REPLICATION	GO_BP	47	0.630382	2.05108	8.44903532622772e-06	0.00033516	18	Yes	E2F Q6	Gmnn/E2f7/Fbxo5/Pcna/E2f8/Chtf18/Brca2/Stoml2/Rfc4/Dscc1/Slfn9/Cdc7/Rfc2/Gins3/Wrnip1/Gins2/Ticrr/Timeless
Malignant	TKO_vs_DKO	GOBP CHROMOSOME ORGANIZATION INVOLVED IN MEIOTIC CELL CYCLE	GO_BP	56	0.6031	2.04412	7.13767191905317e-06	0.000293796	24	Yes	GOBP CHROMOSOME SEGREGATION	Ccne2/Ccne1/Smc4/Sgo2a/Tex12/Smc2/Sgo1/Ncapd2/Bub1b/Ncaph/Ncaph2/Brip1/Trip13/Bub1/Rad51/Fancd2/Rad21/Terb2/Stag3/Psmc3ip/Prdm9/Ncapd3/Meioc/Rad51c
Malignant	TKO_vs_DKO	GOBP MITOTIC METAPHASE PLATE CONGRESSION	GO_BP	52	0.612898	2.03928	1.11639220855061e-05	0.000423124	23	Yes	GOBP CHROMOSOME SEGREGATION	Ccnb1/Kif22/Cep55/Cdt1/Cenpe/Kifc1/Cdca5/Cdca8/Ndc80/Psrc1/Aurkb/Kif18a/Nup62/Kif14/Kif2c/Nuf2/Nudc/Pinx1/Spdl1/Rrs1/Seh1l/Mad1l1/Hnrnpu
Malignant	TKO_vs_DKO	GOBP CELL DIVISION	GO_BP	553	0.449174	2.03665	1.00183715439706e-18	5.47861803861707e-16	159	Yes	GOBP CHROMOSOME SEGREGATION	Ccne2/Ccne1/Cdk1/Hells/Ccnb1/Cdca3/Kif11/E2f7/Incenp/Fbxo5/Smc4/Pmf1/Usp44/Racgap1/Ect2/Kif20b/Ccna2/Cks2/Tuba1c/Tuba1b/Cenpf/Kif4/Cep55/Spc25/Cdc6/Ccnf/Ube2c/Nusap1/Tacc3/Cenpa/Cdt1/Ercc6l/Cdc20/Prc1/E2f8/Sgo2a/Sac3d1/Tpx2/Stmn1/Nek2/Cenpw/Cenpe/Smc2/Top2a/Sgo1/Pdgfb/Ncapd2/Mis18bp1/Kifc1/Ska1/Aspm/Bub1b/Cdca5/Cenpv/Ran/Aurka/Ndc80/Dll1/Kif23/Ncaph/Ube2s/Psrc1/2610528A11Rik/Kif18b/Cdc25b/Plk1/Ki…
Malignant	TKO_vs_DKO	GOBP CLEAVAGE INVOLVED IN RRNA PROCESSING	GO_BP	27	0.688728	2.03635	0.00018182	0.00421822	19	No	NA	Exosc8/Exosc9/Tbl3/Exosc7/Nob1/Eri1/Rpp40/Utp23/Bop1/Nhp2/Nop14/Exosc2/Rrs1/Exosc3/Utp20/Exosc10/Abt1/Rrp36/Bms1
Malignant	TKO_vs_DKO	GOBP CHROMOSOME ORGANIZATION	GO_BP	865	0.434384	2.03188	3.14447071342428e-26	4.81481355639525e-23	255	Yes	GOBP CHROMOSOME SEGREGATION	Ccne2/Ttn/Ccne1/Cdk1/Hells/Ccnb1/Smarcd3/Stn1/Fbxo5/Smc4/Usp44/Racgap1/Lhx2/Uhrf1/Cenpf/Kif4/Dnajc9/Kif22/Cep55/Ezh2/Asf1b/Npm3/Mki67/Dna2/Cdc6/Hmgb2/Ube2c/Nusap1/Anp32e/Tacc3/Cenpa/Cdt1/Ercc6l/Pcna/Rfwd3/Cdc20/Prc1/Fen1/Mcm7/Atad2/Sgo2a/Nasp/Tex12/Mcm3/Nek2/Nav2/Cenpw/Esr1/Cenpe/Smc2/Top2a/Esco2/Sgo1/Mcm6/Rpa2/Taf6l/Ncapd2/Banf1/Chd7/Cenpk/Cct3/Kifc1/Bub1b/Cdca5/Cenpp/Cenpv/Ran/Asf1a/Cbx5/Cdca8/…
Malignant	TKO_vs_DKO	GOBP NEGATIVE REGULATION OF METAPHASE ANAPHASE TRANSITION OF CELL CYCLE	GO_BP	41	0.64388	2.02779	1.74377446346998e-05	0.000606834	20	Yes	GOBP CHROMOSOME SEGREGATION	Ccnb1/Fbxo5/Usp44/Cenpf/Cdt1/Bub1b/Ndc80/Plk1/Aurkb/Trip13/Mad2l1/Bub1/Gen1/Xrcc3/Rad21/Bub3/Psmg2/Kntc1/Ttk/Spdl1
Malignant	TKO_vs_DKO	GOBP POSITIVE REGULATION OF DNA REPLICATION	GO_BP	36	0.66008	2.02562	2.68428917536398e-05	0.000856288	14	No	NA	Cdk1/E2f7/Stn1/Dna2/Cdt1/Pcna/E2f8/Mas1/Stoml2/Bcar3/Dbf4/Cdc7/Ucn/Baz1a
Malignant	TKO_vs_DKO	GOBP MITOTIC CYTOKINESIS	GO_BP	48	0.617553	2.02071	2.40996530099213e-05	0.000775239	13	No	NA	Racgap1/Ect2/Kif20b/Kif4/Cep55/Nusap1/Cenpa/Stmn1/Plk1/Kif20a/Espl1/Ckap2/Nup62
Malignant	TKO_vs_DKO	GOBP SISTER CHROMATID COHESION	GO_BP	53	0.60749	2.01827	1.32485903576654e-05	0.000483353	24	Yes	GOBP CHROMOSOME SEGREGATION	Kif22/Cdc20/Fen1/Sgo2a/Esco2/Sgo1/Bub1b/Cdca5/Plk1/Espl1/Tent4a/Smc3/Dscc1/Bub1/Slf2/Naa50/Rad21/Nsmce2/Rb1/Slf1/Stag3/Rad51c/Phb2/Smc1a
Malignant	TKO_vs_DKO	GOBP PTERIDINE CONTAINING COMPOUND METABOLIC PROCESS	GO_BP	31	0.66757	2.01129	6.6439999442662e-05	0.00187009	16	No	NA	Aasdhppt/Dhfr/Gch1/Tyms/Pcbd1/Folr1/Pcbd2/Shmt1/Mthfd1/Mthfd1l/Mthfd2/Shmt2/Gart/Mtr/Atic/Mtrr
Malignant	TKO_vs_DKO	GOBP RNA SPLICING VIA TRANSESTERIFICATION REACTIONS	GO_BP	270	0.468679	2.00322	1.35586744385623e-10	2.03539630395359e-08	128	Yes	GOBP RNA SPLICING VIA TRANSESTERIFICATION REACTIONS	Myod1/Snrpa1/Srpk3/Cwf19l2/Rbm24/Ppil1/Mphosph10/Prpf3/U2af1/Snrpd3/Fxr1/Lsm4/Ppwd1/Psip1/Snrpd1/Snrpf/Rbm8a/Phf5a/Prmt5/Prpf31/Smn1/Hnrnpa1/Prmt7/Sf3b4/Ncl/Sf1/Gemin6/Plrg1/Snrpe/C1qbp/Mettl14/Bcas2/Zrsr2/Gemin2/Sf3a3/Esrp2/Rbm14/Sf3a2/Luc7l3/Rbmx/Mbnl3/Lsm3/Rbfox1/Rnps1/Zmat2/Usp39/Prpf19/Rbm25/Ddx39b/Ppie/Hnrnph3/Larp7/Snrnp40/Snrpa/Ptbp1/Dhx38/Cactin/Snrpb/Rbm15/Wbp11/Pabpc1/Ncbp1/Rbm10/Cwc27…
Malignant	TKO_vs_DKO	GOBP MULTICELLULAR ORGANISMAL MOVEMENT	GO_BP	53	0.602689	2.00232	1.80141990027891e-05	0.000621246	16	Yes	GOBP SKELETAL MUSCLE CONTRACTION	Tnnc2/Tnni2/Chrna1/Myh3/Tnnt3/Chrnd/Tnni1/Tnnc1/Synm/Tnnt1/Actn3/Dmpk/Hipk2/Chrnb1/Stac3/Myh8
Malignant	TKO_vs_DKO	GOBP MEIOSIS I CELL CYCLE PROCESS	GO_BP	107	0.527738	1.9996	7.06750324345271e-07	3.86491463084814e-05	43	Yes	GOBP CHROMOSOME SEGREGATION	Ccne2/Ccne1/Cks2/Sgo2a/Rad51ap1/Tex12/Top2a/Hsf2bp/Sgo1/Mov10l1/Ddx4/Aurka/Ndc80/Cdc25b/Plk1/Espl1/Brca2/Ccnb2/Pttg1/Brip1/Trip13/Msh6/Rad54b/Rad51/Fancd2/Cenps/Tdrd9/Rad21/Terb2/Rmi1/Stag3/Psmc3ip/Rad54l/Prdm9/Cdc25c/Fancm/Meioc/Tex19.1/Rad51c/Piwil2/Cdc25a/Msh4/Mus81
Malignant	TKO_vs_DKO	GOBP FOLIC ACID CONTAINING COMPOUND METABOLIC PROCESS	GO_BP	24	0.691972	1.99772	0.000266246	0.0057258	13	No	NA	Aasdhppt/Dhfr/Gch1/Tyms/Folr1/Shmt1/Mthfd1/Mthfd1l/Mthfd2/Shmt2/Gart/Atic/Mtrr
Malignant	TKO_vs_DKO	GOBP DEOXYRIBONUCLEOSIDE MONOPHOSPHATE METABOLIC PROCESS	GO_BP	20	0.727032	1.99756	0.000130977	0.00330945	10	No	NA	Dck/Tyms/Tk1/Dut/Upb1/Shmt1/Dnph1/Adk/Upp1/Dctd
Malignant	TKO_vs_DKO	GOBP REGULATION OF CELL CYCLE CHECKPOINT	GO_BP	33	0.652532	1.98404	0.000100573	0.00264601	11	No	NA	Ccnb1/Usp44/Wdr76/Cdt1/Rfwd3/Rpa2/Ndc80/Prox1/Mad2l1/Gen1/Xrcc3
Malignant	TKO_vs_DKO	GOBP REGULATION OF SKELETAL MUSCLE FIBER DEVELOPMENT	GO_BP	10	0.885347	1.98389	2.1855223717835e-05	0.000718127	6	No	NA	Myod1/Lmod3/Myf5/Myog/Actn3/Hdac9
Malignant	TKO_vs_DKO	GOBP POSITIVE REGULATION OF TELOMERASE RNA LOCALIZATION TO CAJAL BODY	GO_BP	15	0.799272	1.98045	6.82407698104533e-05	0.0019081	12	No	NA	Cct3/Ruvbl2/Dkc1/Ruvbl1/Cct5/Cct2/Cct8/Tcp1/Cct7/Cct6a/Nhp2/Naf1
Malignant	TKO_vs_DKO	GOBP FEMALE MEIOSIS I	GO_BP	11	0.851992	1.97605	9.81644680900548e-05	0.00260051	8	No	NA	Fbxo5/Hsf2bp/Aurka/Ndc80/Cdc25b/Ccnb2/Trip13/Meioc
Malignant	TKO_vs_DKO	GOBP PURINE NUCLEOSIDE MONOPHOSPHATE BIOSYNTHETIC PROCESS	GO_BP	22	0.707779	1.97592	0.000124185	0.0031692	15	No	NA	Adssl1/Dck/Ampd3/Pfas/Gmps/Hprt/Adk/Impdh1/Ampd1/Gart/Ampd2/Atic/Nudt2/Aprt/Adsl
Malignant	TKO_vs_DKO	GOBP FEMALE MEIOTIC NUCLEAR DIVISION	GO_BP	28	0.659771	1.97423	0.000159947	0.0038508	16	No	NA	Fbxo5/Top2a/Hsf2bp/Aurka/Ndc80/Ncaph/Cdc25b/Plk1/Ccnb2/Ncaph2/Trip13/Spire2/Mastl/Ttk/Meioc/Rad51c
Malignant	TKO_vs_DKO	GOBP POSITIVE REGULATION OF SKELETAL MUSCLE FIBER DEVELOPMENT	GO_BP	8	0.922905	1.97234	7.1321891293573e-06	0.000293796	5	Yes	NA	Myod1/Lmod3/Myf5/Myog/Actn3
Malignant	TKO_vs_DKO	GOBP POSITIVE REGULATION OF DNA DEPENDENT DNA REPLICATION	GO_BP	13	0.811036	1.971	0.000236312	0.00518612	6	No	NA	E2f7/Cdt1/E2f8/Stoml2/Dbf4/Cdc7
Malignant	TKO_vs_DKO	GOBP PYRIMIDINE DEOXYRIBONUCLEOTIDE METABOLIC PROCESS	GO_BP	23	0.69176	1.96932	0.000497612	0.0092245	13	No	NA	Tyms/Dut/Dctpp1/Upb1/Shmt1/Upp1/Ung/Dctd/Dtymk/Tbpl1/Ogg1/Dpys/Nthl1
Malignant	TKO_vs_DKO	GOBP CELL CYCLE CHECKPOINT SIGNALING	GO_BP	160	0.492966	1.96536	5.24918171563006e-08	4.18622241821497e-06	64	Yes	GOBP CHROMOSOME SEGREGATION	Cdk1/Ccnb1/Clspn/Usp44/Cenpf/Dna2/Wdr76/Cdc6/Cdt1/Rfwd3/Rpa2/Pidd1/Bub1b/Ndc80/Gtse1/Prox1/Plk1/Aurkb/Gml/Brip1/Babam1/Trip13/Mad2l1/Bub1/Brca1/Fancd2/Gen1/Xrcc3/Cdc45/Ints3/Bub3/Psmg2/Cdkn1a/Dot1l/Dtl/Fam122a/Kntc1/Prpf19/Ddx39b/Fzr1/Ticrr/Timeless/Ttk/Spdl1/Nek11/Chek1/Mus81/Abraxas1/Nsun2/Mad1l1/Rad9a/Anapc15/Hmga2/Rhno1/Pml/Mrnip/Orc1/Cry1/Ccnd1/Babam2/Zw10/Atm/Rad1/Cdc5l
Malignant	TKO_vs_DKO	GOBP RECOMBINATIONAL REPAIR	GO_BP	152	0.494806	1.96478	1.73081779771937e-07	1.14233974649478e-05	50	Yes	E2F Q6	Rfwd3/Fen1/Mcm7/Rad51ap1/Mcm3/Mcm6/Rpa2/Rad51ap2/Aunip/Ubqln4/Ruvbl2/Mcm2/Nucks1/Rpa1/Brca2/Fignl1/Rad54b/Rad51/Cdc7/Actl6a/Brca1/Parp1/Gen1/Xrcc3/Cdc45/Ints3/Smc6/Rad21/Nsmce2/Tonsl/Actb/Cgas/Parpbp/Nsmce1/Gins2/Rmi2/Mcm4/Rmi1/Rad54l/Recql4/Timeless/Fancm/Rad51c/Chek1/Fancb/Mus81/Ube2n/Rif1/Yeats4/Mms19
Malignant	TKO_vs_DKO	GOBP CHROMATIN REMODELING AT CENTROMERE	GO_BP	11	0.845777	1.96163	0.000135256	0.00338405	8	No	NA	Hells/Nasp/Cenpw/Cenpp/Cenpv/Oip5/H3f3a/Itgb3bp
Malignant	TKO_vs_DKO	GOBP REGULATION OF SKELETAL MUSCLE TISSUE DEVELOPMENT	GO_BP	23	0.687835	1.95815	0.000587388	0.0103915	8	No	NA	Myod1/Lmod3/Myf5/Myog/Actn3/Dll1/Megf10/Igf2
Malignant	TKO_vs_DKO	GOBP TRNA METABOLIC PROCESS	GO_BP	170	0.480773	1.95452	1.55416170498257e-07	1.05297893923421e-05	80	Yes	GOMF CATALYTIC ACTIVITY ACTING ON RNA	Adat2/Alkbh8/Tarsl2/Exosc8/Exosc9/Rpp25/Rpp30/Gtf3c6/Tars2/Slfn9/Kars/Iars/Exosc7/Tsen15/Lars/2210016F16Rik/Mettl1/Polr2l/Pop7/Farsb/Rpp14/Trub1/Rpp40/Gatc/Vars/Aars/Pop5/Hars/Sars/Ssb/Osgepl1/Exosc2/Pop1/Lage3/Thg1l/Qrsl1/Trit1/Exosc3/Rars2/Tars/Yars2/Exosc10/Rars/Nsun2/Rpp25l/Trmt11/Gars/Dus2/Trmo/Trmt112/Ctu2/Wdr4/Ddx1/Nars/Cdkal1/Elp5/Pus7/Elp1/Rpp38/Yars/Pstk/Qtrt1/Pusl1/Dars2/Cdk5rap1/Rpp21…
Malignant	TKO_vs_DKO	GOBP RNA LOCALIZATION	GO_BP	174	0.478535	1.95024	2.91860670032159e-08	2.568373896283e-06	79	Yes	REACTOME TRNA PROCESSING IN THE NUCLEUS	Nup85/Cct3/Ran/Fbl/Eny2/Ruvbl2/Dkc1/Tomm20/Ruvbl1/Cct5/Nup37/Upf3b/Nup133/Cct2/Smg5/Nup210/Prpf31/Hnrnpa1/Nup62/Xpot/Cct8/Cetn3/Igf2bp2/Slbp/Tcp1/Nup50/Nop58/Znhit3/Nutf2/Thoc3/Cct7/Alyref/Arc/Rbfox1/Eif5a/Nup205/Cct6a/Nhp2/Ddx39b/Pabpn1/Thoc7/Ssb/Naf1/Nup93/Nup153/Hnrnpab/Ncbp1/Ddx19b/Upf1/Chtop/Mrpl18/Seh1l/Igf2bp1/Cetn2/Dhx9/Exosc10/Nup188/Aaas/Nsun2/Rtraf/Ddx19a/Hnrnpa3/Ckap5/Nup43/Hnrnpu/Xpo…
Malignant	TKO_vs_DKO	GOBP MITOCHONDRIAL GENE EXPRESSION	GO_BP	102	0.516975	1.94815	4.25534333384957e-06	0.000190308	64	Yes	NA	Mrpl47/Fastkd3/Mrps11/Tars2/Mrps27/Slc25a33/Ppargc1b/Gfm1/Mrpl51/Mrpl12/C1qbp/Mrps7/Mrpl58/Mrps16/Gatc/Supv3l1/Twnk/Mrpl16/Shmt2/Hars/Mrps18b/Uqcc2/Mpv17l2/Qrsl1/Trit1/Rars2/Ptcd3/Yars2/Mrpl2/Mrps15/Mrps21/Gars/Mtrf1l/Ngrn/Tfam/Lrpprc/Tbrg4/Dars2/Cdk5rap1/Polrmt/Taco1/Mrps14/Mrps12/Pnpt1/Trmt5/Mterf4/Mterf2/Pus1/Tsfm/Fastkd2/Mrpl57/Mrps17/Tfb1m/Lars2/Iars2/Rcc1l/Mto1/Hsd17b10/Rpusd4/Ears2/Mrpl23/…
Malignant	TKO_vs_DKO	GOBP DNA REPAIR	GO_BP	496	0.429991	1.94807	6.60975180727768e-15	2.02417039346072e-12	201	Yes	E2F Q6	Cdk1/Clspn/Uhrf1/Pold2/Kif22/Dna2/Hmgb2/Pcna/Rfwd3/Fen1/Mcm7/Neil3/Rad51ap1/Tex12/Mcm3/Radx/Fam111a/Nsmce3/Pclaf/Hsf2bp/Esco2/Mcm6/Rpa2/Rad51ap2/Usp1/Dek/Cdca5/Aunip/Ubqln4/Asf1a/Foxm1/Polg/Hpf1/Ruvbl2/Wdhd1/Hmgb1/Nucks1/Fanca/Rpa1/Chrna4/Brca2/Ruvbl1/Rfc4/Pttg1/Tent4a/Smc3/Brip1/Pola1/Cebpg/Fignl1/Rrm1/Babam1/Ube2t/Trip13/Msh6/Lig1/Ssrp1/Ino80c/Uchl5/Rad54b/Xrcc6/Rad51/Cdc7/Actl6a/Spire2/Nono/Rf…
Malignant	TKO_vs_DKO	GOBP DOUBLE STRAND BREAK REPAIR	GO_BP	245	0.457684	1.94791	1.11946655513941e-09	1.31855937633036e-07	98	Yes	E2F Q6	Dna2/Hmgb2/Rfwd3/Fen1/Mcm7/Rad51ap1/Mcm3/Radx/Hsf2bp/Mcm6/Rpa2/Rad51ap2/Dek/Cdca5/Aunip/Foxm1/Hpf1/Ruvbl2/Mcm2/Nucks1/Rpa1/Brca2/Ruvbl1/Tent4a/Brip1/Pola1/Fignl1/Babam1/Trip13/Rad54b/Xrcc6/Rad51/Cdc7/Spire2/Slf2/Brca1/Fancd2/Parp1/Gen1/Xrcc3/Cdc45/Ints3/Smc6/Rad21/Nsmce2/Tonsl/Actb/Parpbp/Hmces/Nsmce1/Gins2/Prpf19/Rmi2/Slf1/Mcm4/Rmi1/Rad54l/Recql4/Iffo1/Prdm9/Timeless/Fancm/Meioc/Rad51c/Fancb/Mus…
Malignant	TKO_vs_DKO	GOBP RRNA CATABOLIC PROCESS	GO_BP	21	0.697578	1.9455	0.000544273	0.0098743	12	No	NA	Exosc8/Exosc9/Pelo/Slfn9/Exosc7/Ern2/Exosc2/Dis3/Slfn14/Exosc3/Exosc10/Ddx49
Malignant	TKO_vs_DKO	GOBP MUSCLE CELL DEVELOPMENT	GO_BP	164	0.483816	1.94417	3.55166378495914e-08	3.02128199307191e-06	54	Yes	GOBP STRIATED MUSCLE CELL DIFFERENTIATION	Ankrd1/Tmem182/Ttn/Synpo2l/Acta1/Tnnt2/Myoz2/Cdk1/Myod1/Myh3/Klhl41/Lmod3/Myf5/Klhl40/Tnnt3/Mef2a/Actn2/Akap6/Neb/Myom2/Lmod2/Uchl1/Csrp3/Myog/Cfl2/Tnnt1/Nrap/Actn3/Myl2/Myo18b/Kel/Chrnb1/Prox1/Stac3/Megf10/Hdac9/Dysf/Myoz1/Ryr1/Mypn/Bves/Edn1/G6pdx/Alpk3/Obscn/Asb2/Actc1/Hamp/Capn3/Isl1/Actn4/Bin1/Ptcd2/Flnc
Malignant	TKO_vs_DKO	GOBP POSITIVE REGULATION OF SKELETAL MUSCLE TISSUE DEVELOPMENT	GO_BP	16	0.76434	1.94379	0.000320756	0.00661915	7	No	NA	Myod1/Lmod3/Myf5/Myog/Actn3/Dll1/Igf2
Malignant	TKO_vs_DKO	GOBP PROTEIN LOCALIZATION TO CHROMOSOME CENTROMERIC REGION	GO_BP	25	0.661308	1.9432	0.000543793	0.0098743	19	No	NA	Cdk1/Cenpa/Cdt1/Ndc80/Aurkb/Knl1/Bub3/Rb1/Kntc1/Ttk/Cenpq/Spdl1/Mtbp/Rcc2/Zw10/Ctcf/Jarid2/Mis12/Zwilch
Malignant	TKO_vs_DKO	GOBP CHROMOSOME LOCALIZATION	GO_BP	78	0.538919	1.94205	9.93543968917519e-06	0.00038612	40	Yes	GOBP CHROMOSOME SEGREGATION	Ccnb1/Incenp/Cenpf/Kif22/Cep55/Cdt1/Cenpe/Kifc1/Cdca5/Cdca8/Ndc80/Aurkb/Kif18a/Fam83d/Nup62/Kif14/Kif2c/Dlgap5/Nuf2/Nudc/Spag5/Lmna/Pinx1/Iffo1/Cenpq/Meioc/Spdl1/Rrs1/Seh1l/Mad1l1/Hnrnpu/Terf1/Kpnb1/Zw10/Atm/Kifc5b/Chmp1a/Mlh1/Numa1/Katnb1
Malignant	TKO_vs_DKO	GOBP RNA SPLICING	GO_BP	376	0.43723	1.92735	5.08431337172701e-12	9.26797694617666e-10	169	Yes	GOBP RNA SPLICING VIA TRANSESTERIFICATION REACTIONS	Rbm20/Myod1/Snrpa1/Srpk3/Cwf19l2/Rbm24/Ppil1/Ildr2/Mphosph10/Prpf3/U2af1/Snrpd3/Fxr1/Lsm4/Rbm38/Snu13/Ppwd1/Psip1/Snrpd1/Prmt1/Snrpf/Rbm8a/Phf5a/Prmt5/Prpf31/Tsen15/Smn1/Hnrnpa1/Tcerg1/Nono/Prmt7/Khdrbs3/Sf3b4/Ncl/Sf1/Gemin6/Ppp1r8/Plrg1/Snrpe/C1qbp/Zranb2/Mettl14/Thoc3/Alyref/Lgals3/Bcas2/Zrsr2/Gemin2/Sf3a3/Taf15/Prkrip1/Esrp2/Rbm14/Sf3a2/Luc7l3/Rbmx/Mbnl3/Lsm3/Rbfox1/Slc38a2/Srek1ip1/Zmat2/Tard…
Malignant	TKO_vs_DKO	GOBP ESTABLISHMENT OF PROTEIN LOCALIZATION TO CHROMOSOME	GO_BP	23	0.676129	1.92482	0.000947222	0.0147397	12	No	NA	Cct3/Ruvbl2/Dkc1/Brca2/Cct5/Acd/Cct2/Cct8/Tcp1/Cct7/Cct6a/Sgf29
Malignant	TKO_vs_DKO	GOBP MATURATION OF 5 8S RRNA FROM TRICISTRONIC RRNA TRANSCRIPT SSU RRNA 5 8S RRNA LSU RRNA	GO_BP	23	0.675824	1.92395	0.000978972	0.0150805	14	No	NA	Exosc8/Exosc9/Exosc7/Wdr12/Eri1/Ftsj3/Rpp40/Bop1/Exosc2/Rrs1/Exosc3/Utp20/Exosc10/Abt1
Malignant	TKO_vs_DKO	GOBP MITOTIC CELL CYCLE PROCESS	GO_BP	639	0.419774	1.92117	1.56457053370848e-17	5.98917600303605e-15	171	Yes	GOBP CHROMOSOME SEGREGATION	Ccne2/Ttn/Ccne1/Cdk1/Ccnb1/Kif11/E2f7/Incenp/Fbxo5/Smc4/Clspn/Hoxa13/Usp44/Racgap1/Ect2/Bid/Kif20b/Ccna2/Cks2/Cenpf/Kif4/Kif22/Cep55/Ezh2/Mki67/Iqgap3/Dna2/Spc25/Ccnf/Ube2c/Cdkn3/Nusap1/Tacc3/Cenpa/Rrm2/Cdt1/Pcna/Rfwd3/Cdc20/Prc1/Sgo2a/Nasp/Tpx2/E2f4/Stmn1/Mcm3/Nek2/Cenpe/Smc2/Pkia/Sgo1/Pdgfb/Mcm6/Rpa2/Ncapd2/Banf1/Pidd1/Cenpk/Kifc1/Bub1b/Pkhd1/Ran/Foxm1/Aurka/Ndc80/Kif23/Ncaph/Gtse1/Ube2s/Psrc1/…
Malignant	TKO_vs_DKO	GOBP HOMOLOGOUS RECOMBINATION	GO_BP	48	0.58565	1.91632	0.000137483	0.00341742	20	No	NA	Rad51ap1/Top2a/Hsf2bp/Nucks1/Brip1/Trip13/Rad54b/Rad51/Fancd2/Cenps/Rad21/Rmi1/Psmc3ip/Rad54l/Prdm9/Fancm/Tex19.1/Rad51c/Msh4/Mus81
Malignant	TKO_vs_DKO	GOBP REGULATION OF CHROMOSOME CONDENSATION	GO_BP	11	0.826	1.91576	0.000341678	0.00692071	6	No	NA	Smc4/Smc2/Ncapd2/Ncaph/Ncapg/H3f3a
Malignant	TKO_vs_DKO	GOBP REGULATION OF UBIQUITIN PROTEIN TRANSFERASE ACTIVITY	GO_BP	49	0.583163	1.91567	9.61210345644946e-05	0.00256412	17	No	NA	Fbxo5/Dcun1d5/Usp44/Ube2c/Cdc20/Bub1b/Ube2s/Plk1/Ube2l3/Mad2l1/Rps2/Rps15/Rpl5/Bub3/Rpl37/Mastl/Fzr1
Malignant	TKO_vs_DKO	GOBP SPINDLE ORGANIZATION	GO_BP	170	0.471094	1.91517	4.27112905139137e-07	2.51536646288095e-05	48	Yes	GOBP CHROMOSOME SEGREGATION	Ccnb1/Kif11/Incenp/Fbxo5/Racgap1/Kif4/Spc25/Tacc3/Cdc20/Prc1/Sac3d1/Tpx2/Stmn1/Nek2/Cenpe/Kifc1/Aspm/Aunip/Ran/Aurka/Ndc80/Kif23/Plk1/Mybl2/Espl1/Ccnb2/Aurkb/Smc3/Misp/Kif15/Cenph/Haus8/Knstrn/Tubb5/Nup62/Cep72/Gpsm2/Cep126/Stil/Dlgap5/Nuf2/Nudc/Haus1/Rcc1/Tubg1/Myh9/Cep192/Spag5
Malignant	TKO_vs_DKO	GOBP NUCLEOSIDE MONOPHOSPHATE METABOLIC PROCESS	GO_BP	71	0.541973	1.913	2.1267079130098e-05	0.000702776	34	No	NA	Adssl1/Dck/Tyms/Tjp2/Tk1/Dut/Ampd3/Ak2/Ak6/Upb1/Pfas/Gmps/Shmt1/Hprt/Dnph1/Adk/Upp1/Impdh1/Prps1/Dctd/Ampd1/Gart/Ampd2/Cad/Dtymk/Ak7/Atic/Nudt2/Aprt/Uck2/Dpys/Adsl/Card11/Umps
Malignant	TKO_vs_DKO	GOBP RNA 5 END PROCESSING	GO_BP	23	0.671078	1.91044	0.00107422	0.0161571	18	No	NA	Rpp25/Rpp30/Tbl3/Pop7/Rpp14/Rpp40/Nop14/Pop5/Ssb/Pop1/Thg1l/Piwil2/Utp20/Rpp25l/Abt1/Rpp38/Rpp21/Pnpt1
Malignant	TKO_vs_DKO	GOBP DNA REPLICATION INDEPENDENT CHROMATIN ORGANIZATION	GO_BP	20	0.695236	1.9102	0.000611284	0.0106363	11	No	NA	Asf1b/Nasp/Cenpw/Cenpp/Asf1a/Oip5/H3f3a/Hat1/Itgb3bp/Rbbp4/Supt16
Malignant	TKO_vs_DKO	GOBP TELOMERASE RNA LOCALIZATION	GO_BP	19	0.704662	1.90671	0.00107065	0.0161571	13	No	NA	Cct3/Ruvbl2/Dkc1/Ruvbl1/Cct5/Cct2/Cct8/Tcp1/Cct7/Cct6a/Nhp2/Naf1/Exosc10
Malignant	TKO_vs_DKO	GOBP MATURATION OF SSU RRNA FROM TRICISTRONIC RRNA TRANSCRIPT SSU RRNA 5 8S RRNA LSU RRNA	GO_BP	36	0.621105	1.90602	0.000156508	0.0037799	25	No	NA	Heatr1/Mrps11/Tbl3/Utp4/Rps14/Rpp40/Utp23/Nop14/Rrs1/Utp20/Rps8/Dcaf13/Utp3/Wdr46/Fam207a/Abt1/Rrp36/Nol10/Bms1/Tsr2/Bysl/Helb/Rcl1/Rps16/Gtf2h5
Malignant	TKO_vs_DKO	GOBP MATURATION OF LSU RRNA	GO_BP	28	0.635655	1.90207	0.000464348	0.00871335	23	No	NA	Rpf2/Snu13/Nop2/Wdr12/Rpl7l1/Znhit3/Ftsj3/Bop1/Nhp2/Rpl35/Rpf1/Rrp15/Rpl7a/Rpl7/Mrpl1/Nsa2/Ddx18/Rsl1d1/Pes1/Gtpbp4/Eif6/Rpl10a/Mak16
Malignant	TKO_vs_DKO	GOBP SNO S RNA METABOLIC PROCESS	GO_BP	8	0.889194	1.90029	7.73878907827701e-05	0.00211601	3	No	NA	Nolc1/Fbl/Dkc1
Malignant	TKO_vs_DKO	GOBP POSITIVE REGULATION OF MUSCLE TISSUE DEVELOPMENT	GO_BP	21	0.681105	1.89956	0.00109392	0.0163896	7	No	NA	Myod1/Lmod3/Myf5/Myog/Actn3/Dll1/Igf2
Malignant	TKO_vs_DKO	GOBP MITOCHONDRIAL TRANSLATION	GO_BP	65	0.543806	1.89797	6.22553709270416e-05	0.00176529	32	No	NA	Fastkd3/Mrps11/Tars2/Mrps27/Gfm1/Mrpl51/C1qbp/Mrps7/Mrpl58/Mrps16/Gatc/Mrpl16/Shmt2/Hars/Uqcc2/Mpv17l2/Qrsl1/Rars2/Ptcd3/Yars2/Mrpl2/Mrps15/Mrps21/Gars/Mtrf1l/Ngrn/Lrpprc/Dars2/Cdk5rap1/Taco1/Mrps14/Mrps12
Malignant	TKO_vs_DKO	GOBP MRNA PROCESSING	GO_BP	418	0.42692	1.89792	4.00861841884556e-12	7.48536161333697e-10	196	Yes	GOBP RNA SPLICING VIA TRANSESTERIFICATION REACTIONS	Apobec2/Rbm20/Myod1/Snrpa1/Srpk3/Cwf19l2/Rbm24/Ppil1/Prpf3/U2af1/Snrpd3/Fxr1/Lsm4/Rbm38/Ppwd1/Psip1/Tent4a/Snrpd1/Cpsf4/Rbm8a/Nudt21/Phf5a/Prmt5/Prpf31/Bard1/Tsen15/Smn1/Hnrnpa1/Tcerg1/Nono/Prmt7/Sf3b4/Ncl/Sf1/Gemin6/Ppp1r8/Ern2/Slbp/Plrg1/Snrpe/C1qbp/Zranb2/Mettl14/Thoc3/Ptcd2/Ssu72/Alyref/Lgals3/Bcas2/Zrsr2/Gemin2/Sf3a3/Prkrip1/Pdcd11/Esrp2/Rbm14/Sf3a2/Luc7l3/Rbmx/Mbnl3/Lsm3/Cstf2/Rbfox1/Srek1i…
Malignant	TKO_vs_DKO	GOBP DNA DEPENDENT DNA REPLICATION MAINTENANCE OF FIDELITY	GO_BP	49	0.577187	1.89604	0.000130396	0.00330567	19	No	NA	Dna2/Pcna/Rfwd3/Fam111a/Nucks1/Brca2/Slfn9/Rad51/Cenps/Gen1/Pold1/Alyref/Tonsl/Zgrf1/Primpol/Timeless/Fancm/Mus81/Pole
Malignant	TKO_vs_DKO	GOBP ESTABLISHMENT OF PROTEIN LOCALIZATION TO TELOMERE	GO_BP	17	0.728371	1.89592	0.000681058	0.011485	10	No	NA	Cct3/Dkc1/Brca2/Cct5/Acd/Cct2/Cct8/Tcp1/Cct7/Cct6a
Malignant	TKO_vs_DKO	GOBP MITOTIC CELL CYCLE CHECKPOINT SIGNALING	GO_BP	102	0.502978	1.8954	1.14965235158274e-05	0.000431458	43	Yes	GOBP CHROMOSOME SEGREGATION	Cdk1/Ccnb1/Clspn/Usp44/Cenpf/Cdc6/Cdt1/Rfwd3/Rpa2/Pidd1/Bub1b/Ndc80/Gtse1/Plk1/Gml/Babam1/Mad2l1/Brca1/Fancd2/Xrcc3/Bub3/Psmg2/Cdkn1a/Dtl/Fam122a/Fzr1/Ticrr/Ttk/Spdl1/Nek11/Chek1/Abraxas1/Mad1l1/Rad9a/Anapc15/Hmga2/Pml/Mrnip/Orc1/Ccnd1/Babam2/Zw10/Atm
Malignant	TKO_vs_DKO	GOBP RIBONUCLEOSIDE MONOPHOSPHATE BIOSYNTHETIC PROCESS	GO_BP	31	0.625771	1.88535	0.000505894	0.00935396	23	No	NA	Adssl1/Ampd3/Gmps/Hprt/Adk/Upp1/Impdh1/Ampd1/Gart/Ampd2/Cad/Atic/Nudt2/Aprt/Uck2/Adsl/Umps/Ppat/Dhodh/Impdh2/Paics/Adss/Prps2
Malignant	TKO_vs_DKO	GOBP NEGATIVE REGULATION OF NUCLEAR DIVISION	GO_BP	50	0.569861	1.88119	0.000277793	0.00594073	30	No	NA	Ccnb1/Fbxo5/Usp44/Cenpf/Cdt1/Bub1b/Ndc80/Plk1/Aurkb/Trip13/Mad2l1/Bub1/Gen1/Xrcc3/Rad21/Bub3/Psmg2/Ttk/Spdl1/Chek1/Mtbp/Mad1l1/Anapc15/Nme6/Bmp4/Aurkaip1/Zw10/Atm/Rad1/Dync1li1
Malignant	TKO_vs_DKO	GOBP STRIATED MUSCLE CELL DIFFERENTIATION	GO_BP	244	0.440796	1.87988	2.702963510325e-08	2.40626612035444e-06	61	Yes	GOBP STRIATED MUSCLE CELL DIFFERENTIATION	Ankrd1/Tmem182/Ttn/Synpo2l/Acta1/Tnnt2/Myoz2/Cdk1/Myod1/Myh3/Klhl41/Lmod3/Myf5/Klhl40/Tnnt3/Klf5/Mymk/Mef2a/Mymx/Smyd1/Ezh2/Actn2/Plekho1/Akap6/Popdc2/Neb/Myom2/Lmod2/Csrp3/Rbm24/Myog/Trim72/Nphs1/Cfl2/Tnnt1/Nrap/Actn3/Dmpk/Popdc3/Myl2/Myo18b/Kel/Dll1/Dkk1/Prox1/Stac3/Rbm38/Hdac9/Igf2/Myoz1/Ryr1/Mypn/Bves/Sort1/Edn1/G6pdx/Alpk3/Ehd1/Obscn/Asb2/Actc1
Malignant	TKO_vs_DKO	GOBP INTERSTRAND CROSS LINK REPAIR	GO_BP	29	0.623956	1.8794	0.000846173	0.0134126	15	No	NA	Rfwd3/Neil3/Rad51ap1/Rad51ap2/Nucks1/Rad51/Fancd2/Cenps/Xrcc3/Faap24/Fancm/Rnf168/Dclre1a/Ercc1/Vcp
Malignant	TKO_vs_DKO	GOBP DEOXYRIBONUCLEOSIDE MONOPHOSPHATE BIOSYNTHETIC PROCESS	GO_BP	9	0.856162	1.87871	0.000325971	0.00669071	7	No	NA	Dck/Tyms/Tk1/Dut/Shmt1/Adk/Dctd
Malignant	TKO_vs_DKO	GOBP MUSCLE ORGAN DEVELOPMENT	GO_BP	281	0.437619	1.87817	3.00451417688434e-09	3.15103569016801e-07	61	Yes	GOBP STRIATED MUSCLE CELL DIFFERENTIATION	Ankrd1/Mylpf/Ttn/Acta1/Tnnt2/Cavin4/Myoz2/Itga7/Chrna1/Myod1/Myh3/Klhl41/Lmod3/Vgll2/Myf5/Klhl40/Klf5/Mymk/Mymx/Chrnd/Smyd1/Sap30/Cenpf/Tnni1/Tnnc1/Popdc2/Neb/Zbtb18/Csrp3/Rbm24/Lama5/Myog/Trim72/Nphs1/Cfl2/Actn3/Sox11/Chd7/Sgca/Popdc3/Pax7/Myl2/Kel/Dll1/Prox1/Mylk2/Fxr1/Stac3/Pkp2/Megf10/Neurl1a/Ly6e/Cryab/Hdac9/Igf2/Myoz1/Unc45b/Ryr1/Fhl3/Flnb/Bves
Malignant	TKO_vs_DKO	GOBP CYTOKINETIC PROCESS	GO_BP	36	0.611574	1.87677	0.000229641	0.00512576	12	No	NA	Racgap1/Ect2/Kif20b/Cep55/Kif20a/Aurkb/Anxa11/Spire2/Nup62/Anln/Myh9/Mitd1
Malignant	TKO_vs_DKO	GOBP MITOTIC DNA REPLICATION	GO_BP	14	0.760418	1.87302	0.00122029	0.0177432	10	No	NA	Mcm3/Mcm6/Mcm2/Brca2/Pola1/Lig1/Rad51/Cdc45/Gins3/Mcm4
Malignant	TKO_vs_DKO	GOBP REGULATION OF PROTEIN LOCALIZATION TO CHROMOSOME TELOMERIC REGION	GO_BP	13	0.77057	1.87266	0.0011512	0.0170146	9	No	NA	Cct3/Dkc1/Cct5/Cct2/Gnl3/Cct8/Tcp1/Cct7/Cct6a
Malignant	TKO_vs_DKO	GOBP RESPONSE TO MUSCLE STRETCH	GO_BP	22	0.670068	1.87064	0.000587714	0.0103915	5	No	NA	Ankrd1/Ttn/Csrp3/Gpi1/Edn1
Malignant	TKO_vs_DKO	GOBP NEGATIVE REGULATION OF DNA REPLICATION	GO_BP	27	0.631967	1.86852	0.00192018	0.0250868	7	No	NA	Gmnn/Fbxo5/Cdc6/Cdt1/Brca2/Slfn9/S100a11
Malignant	TKO_vs_DKO	GOBP NEGATIVE REGULATION OF UBIQUITIN PROTEIN TRANSFERASE ACTIVITY	GO_BP	22	0.668712	1.86685	0.000630848	0.0109024	9	No	NA	Fbxo5/Usp44/Cdc20/Bub1b/Mad2l1/Rps15/Rpl5/Bub3/Rpl37
Malignant	TKO_vs_DKO	GOBP DEOXYRIBOSE PHOSPHATE METABOLIC PROCESS	GO_BP	40	0.594293	1.86656	0.00024197	0.00527783	17	No	NA	Dck/Rrm2/Tyms/Dut/Dctpp1/Upb1/Rrm1/Shmt1/Adk/Upp1/Ung/Dctd/Dtymk/Tbpl1/Ogg1/Dpys/Nthl1
Malignant	TKO_vs_DKO	GOBP ONE CARBON METABOLIC PROCESS	GO_BP	31	0.619244	1.86569	0.000578618	0.0103021	12	No	NA	Dhfr/Car1/Tyms/Ahcy/Shmt1/Sfxn1/Car5a/Mthfd1/Mthfd1l/Car13/Mthfd2/Shmt2
Malignant	TKO_vs_DKO	GOBP RIBOSOMAL LARGE SUBUNIT ASSEMBLY	GO_BP	22	0.667104	1.86236	0.000695548	0.0116269	19	No	NA	Rpf2/Mrto4/Nop2/Rpl3l/Brix1/Rpl5/Rpl38/Bop1/Rrs1/Rpl3/Ppan/Rpl23a/Rpl10/Rpl6/Mrpl20/Fastkd2/Rpl11/Traf7/Rplp0
Malignant	TKO_vs_DKO	GOBP DNA STRAND ELONGATION INVOLVED IN DNA REPLICATION	GO_BP	13	0.766329	1.86236	0.00137936	0.0193768	10	No	NA	Dna2/Pcna/Mcm7/Mcm3/Rfc4/Pola1/Lig1/Mcm4/Pole3/Pole
Malignant	TKO_vs_DKO	GOBP ORGANELLE FISSION	GO_BP	422	0.418925	1.86171	8.71183979167036e-12	1.51586012375064e-09	143	Yes	GOBP CHROMOSOME SEGREGATION	Ttn/Ccne1/Ccnb1/Kif11/Incenp/Fbxo5/Smc4/Hoxa13/Usp44/Racgap1/Kif20b/Cks2/Cenpf/Kif4/Kif22/Cep55/Mki67/Cdc6/Ube2c/Nusap1/Tacc3/Cdt1/Cdc20/Prc1/Rad51ap1/Tex12/Tpx2/Nek2/Cenpe/Smc2/Top2a/Hsf2bp/Sgo1/Pdgfb/Ncapd2/Banf1/Cenpk/Kifc1/Aspm/Bub1b/Cdca5/Pparg/Mov10l1/Ran/Cdca8/Ddx4/Ndc80/Kif23/Ncaph/Ube2s/Psrc1/Kif18b/Cdc25b/Plk1/Mybl2/Espl1/Fanca/Ncapg/Brca2/Ccnb2/Aurkb/Pttg1/Ins2/Ncaph2/Tent4a/Smc3/Misp/…
Malignant	TKO_vs_DKO	GOBP TETRAHYDROFOLATE METABOLIC PROCESS	GO_BP	16	0.72978	1.8559	0.00129573	0.0184972	11	No	NA	Aasdhppt/Dhfr/Gch1/Tyms/Shmt1/Mthfd1/Mthfd1l/Mthfd2/Shmt2/Gart/Atic
Malignant	TKO_vs_DKO	GOBP SPLICEOSOMAL SNRNP ASSEMBLY	GO_BP	34	0.607918	1.85265	0.000614714	0.0106652	20	No	NA	Prpf3/Snrpd3/Lsm4/Snrpd1/Snrpf/Prmt5/Prpf31/Smn1/Prmt7/Gemin6/Snrpe/Gemin2/Prpf19/Ddx20/Snrpd2/Srsf10/Lsm2/Snrpg/Gemin5/Clns1a
Malignant	TKO_vs_DKO	GOBP ACTIN MYOSIN FILAMENT SLIDING	GO_BP	14	0.752111	1.85256	0.00166595	0.0227586	10	No	NA	Myl1/Mylpf/Tnnt2/Myh3/Tnnc1/Mylk2/Myh8/Actc1/Myh2/Myh7
Malignant	TKO_vs_DKO	GOBP PROTEIN LOCALIZATION TO NUCLEOPLASM	GO_BP	14	0.752011	1.85231	0.00168717	0.0229025	9	No	NA	Cct3/Dkc1/Cct5/Cct2/Cct8/Tcp1/Cct7/Cct6a/Larp7
Malignant	TKO_vs_DKO	GOBP DNA PACKAGING	GO_BP	167	0.460919	1.85015	4.53959554434759e-07	2.6530643883607e-05	57	Yes	GOBP CHROMOSOME SEGREGATION	Ttn/Cdk1/Smc4/Dnajc9/Ezh2/Asf1b/Hmgb2/Nusap1/Nasp/Cenpw/Smc2/Top2a/Ncapd2/Banf1/Cdca5/Cenpp/Cenpv/Asf1a/Ncaph/Plk1/Oip5/Mcm2/Ncapg/Ncaph2/Tent4a/Ncapg2/H3f3a/Lmntd2/Atf7ip2/Suv39h1/Chaf1b/Anp32b/Ern2/Hat1/Baz1a/Prm1/Itgb3bp/Rb1/Noc2l/Chaf1a/Pole3/Prdm9/Set/Ncapd3/Nap1l2/Nap1l1/Dnmt1/Padi4/Rif1/Trim28/Kmt5a/Aifm1/Rbbp4/Dppa3/Smyd3/Npm1/Hmga2
Malignant	TKO_vs_DKO	GOBP POSITIVE REGULATION OF UBIQUITIN PROTEIN TRANSFERASE ACTIVITY	GO_BP	25	0.629094	1.84854	0.00194184	0.0252406	11	No	NA	Dcun1d5/Ube2c/Cdc20/Ube2s/Plk1/Ube2l3/Rps2/Mastl/Ube2n/Stub1/Pin1
Malignant	TKO_vs_DKO	GOBP SPINDLE ASSEMBLY	GO_BP	107	0.487641	1.84768	1.55638779929855e-05	0.000549111	29	Yes	GOBP CHROMOSOME SEGREGATION	Kif11/Incenp/Fbxo5/Racgap1/Kif4/Cdc20/Prc1/Sac3d1/Tpx2/Nek2/Kifc1/Aspm/Aurka/Ndc80/Kif23/Plk1/Mybl2/Ccnb2/Aurkb/Smc3/Misp/Kif15/Haus8/Tubb5/Gpsm2/Haus1/Rcc1/Cep192/Spag5
Malignant	TKO_vs_DKO	GOBP POSITIVE REGULATION OF ESTABLISHMENT OF PROTEIN LOCALIZATION TO TELOMERE	GO_BP	10	0.824215	1.84691	0.000366618	0.00727742	8	No	NA	Cct3/Dkc1/Cct5/Cct2/Cct8/Tcp1/Cct7/Cct6a
Malignant	TKO_vs_DKO	GOBP MITOTIC CELL CYCLE	GO_BP	797	0.397248	1.84158	8.2110899968968e-18	4.09662200082138e-15	170	Yes	GOBP CHROMOSOME SEGREGATION	Ccne2/Ccne1/Cdk1/Ccnb1/Gmnn/Kif11/E2f7/Incenp/Fbxo5/Smc4/Clspn/Hoxa13/Usp44/Tuba4a/Racgap1/Ect2/Bid/Kif20b/Ccna2/Cks2/Tuba1c/Nolc1/Tuba1b/Cenpf/Kif4/Kif22/Cep55/Ezh2/Mki67/Iqgap3/Dna2/Spc25/Cdc6/Ccnf/Cdkn3/Nusap1/Tacc3/Pbk/Cenpa/Rrm2/Cdt1/Pcna/Rfwd3/Cdc20/Prc1/E2f8/Sgo2a/Nasp/Tpx2/E2f4/Stmn1/Mcm3/Nek2/Cenpw/Cenpe/Smc2/Pkia/Sgo1/Pdgfb/Tubb6/Mcm6/Rpa2/Ncapd2/Banf1/Pidd1/Cenpk/Kifc1/Ska1/Bub1b/Cdca5…
Malignant	TKO_vs_DKO	GOBP TELOMERE MAINTENANCE VIA TELOMERE LENGTHENING	GO_BP	69	0.520402	1.84088	0.000185464	0.00428978	30	No	NA	Stn1/Nek2/Cct3/Dkc1/Rpa1/Cct5/Acd/Aurkb/Hsp90aa1/Ptges3/Cct2/Smg5/Rad51/Hnrnpa1/Cct8/Tcp1/Cct7/Cct6a/Nhp2/Gar1/Pinx1/Terf2/Pif1/Mapk1/Exosc10/Hnrnpu/Terf1/Hnrnpc/Hsp90ab1/Ten1
Malignant	TKO_vs_DKO	GOBP PYRIMIDINE NUCLEOTIDE METABOLIC PROCESS	GO_BP	37	0.592725	1.84081	0.000609364	0.0106271	20	No	NA	Dck/Tyms/Dut/Upb1/Nme1/Ctps/Shmt1/Upp1/Ung/Prps1/Dctd/Nme5/Cad/Dtymk/Tbpl1/Ogg1/Uck2/Umps/Nme6/Nme3
Malignant	TKO_vs_DKO	GOBP STRIATED MUSCLE ADAPTATION	GO_BP	40	0.585113	1.83773	0.000374328	0.00736723	12	No	NA	Acta1/Myoz2/Myod1/Mymk/Ezh2/Tnni1/Myog/Tnnt1/Actn3/Pparg/Myoz1/Trim63
Malignant	TKO_vs_DKO	GOBP REGULATION OF MITOTIC SISTER CHROMATID SEGREGATION	GO_BP	32	0.606435	1.83693	0.000782446	0.0126647	23	No	NA	Ccnb1/Usp44/Cdt1/Bub1b/Ndc80/Plk1/Pttg1/Trip13/Gen1/Xrcc3/Rad21/Psmg2/Kntc1/Ttk/Mad1l1/Hnrnpu/Anapc15/Zw10/Atm/Numa1/Tpr/Klhl22/Zwilch
Malignant	TKO_vs_DKO	GOBP REGULATION OF ATTACHMENT OF SPINDLE MICROTUBULES TO KINETOCHORE	GO_BP	13	0.755375	1.83573	0.00179419	0.0238893	7	No	NA	Ccnb1/Racgap1/Ect2/Nek2/Aurkb/Knstrn/Spag5
Malignant	TKO_vs_DKO	GOBP MEIOTIC SPINDLE ORGANIZATION	GO_BP	14	0.745211	1.83556	0.00202672	0.0259475	8	No	NA	Fbxo5/Aspm/Aurka/Ndc80/Espl1/Ccnb2/Tubg1/Myh9
Malignant	TKO_vs_DKO	GOBP MITOTIC SISTER CHROMATID COHESION	GO_BP	24	0.635734	1.83536	0.00224563	0.0278647	10	No	NA	Sgo1/Cdca5/Smc3/Dscc1/Slf2/Naa50/Rad21/Nsmce2/Rb1/Slf1
Malignant	TKO_vs_DKO	GOBP MATURATION OF 5 8S RRNA	GO_BP	34	0.6021	1.83492	0.000741101	0.0121163	23	No	NA	Exosc8/Exosc9/Exosc7/Wdr12/Eri1/Ftsj3/Rpp40/Bop1/Nop14/Exosc2/Rrs1/Exosc3/Utp20/Exosc10/Rpf1/Mtrex/Mphosph6/Rrp15/Abt1/Nsa2/Rcl1/Pes1/Eif6
Malignant	TKO_vs_DKO	GOBP MEIOTIC CHROMOSOME SEGREGATION	GO_BP	55	0.543622	1.82918	0.000383454	0.00752749	20	No	NA	Ccne2/Ccne1/Sgo2a/Smc2/Top2a/Bub1b/Plk1/Espl1/Ncaph2/Bub1/Fancd2/Nuf2/Terb2/Rmi1/Stag3/Psmc3ip/Ttk/Fancm/Meioc/Rad51c
Malignant	TKO_vs_DKO	GOBP REPLICATION FORK PROCESSING	GO_BP	40	0.581861	1.82752	0.000433276	0.00829348	15	No	NA	Dna2/Pcna/Rfwd3/Fam111a/Nucks1/Brca2/Rad51/Cenps/Gen1/Alyref/Tonsl/Zgrf1/Primpol/Fancm/Mus81
Malignant	TKO_vs_DKO	GOBP DNA REPLICATION CHECKPOINT SIGNALING	GO_BP	17	0.701538	1.82608	0.00204795	0.0261318	8	No	NA	Clspn/Dna2/Cdc6/Cdt1/Cdc45/Ticrr/Timeless/Rad9a
Malignant	TKO_vs_DKO	GOBP RESPONSE TO MUSCLE ACTIVITY	GO_BP	19	0.67475	1.82578	0.0030711	0.0351455	9	No	NA	Myog/Fndc5/Tomm20/Prkaa2/Abcg8/Perm1/Abcg5/Capn3/Atp5a1
Malignant	TKO_vs_DKO	GOBP NCRNA 3 END PROCESSING	GO_BP	37	0.586814	1.82245	0.000713824	0.0118547	15	No	NA	Exosc8/Exosc9/Fbl/Dkc1/Exosc7/Eri1/Ints5/Ssb/Exosc2/Larp7/Usb1/Exosc3/Exosc10/Toe1/Ints1
Malignant	TKO_vs_DKO	GOBP PROTEIN LOCALIZATION TO NUCLEAR BODY	GO_BP	12	0.766649	1.8201	0.00200161	0.0257986	9	No	NA	Cct3/Dkc1/Cct5/Cct2/Cct8/Tcp1/Cct7/Cct6a/Larp7
Malignant	TKO_vs_DKO	GOBP PROTEIN LOCALIZATION TO CONDENSED CHROMOSOME	GO_BP	19	0.67232	1.8192	0.00315467	0.0356226	15	No	NA	Cdk1/Cdt1/Ndc80/Aurkb/Knl1/Bub3/Kntc1/Ttk/Cenpq/Spdl1/Mtbp/Rcc2/Zw10/Mis12/Zwilch
Malignant	TKO_vs_DKO	GOBP DNA RECOMBINATION	GO_BP	280	0.422856	1.81742	1.69807949233939e-08	1.60499957942597e-06	81	Yes	E2F Q6	Hmgb2/Rfwd3/Fen1/Mcm7/Rad51ap1/Mcm3/Radx/Top2a/Hsf2bp/Mcm6/Rpa2/Rad51ap2/Aunip/Ubqln4/Tfrc/Ruvbl2/Mcm2/Hmgb1/Nucks1/Rpa1/Kpna2/Brca2/Ruvbl1/Brip1/Fignl1/Trip13/Hspd1/Msh6/Lig1/Ino80c/Uchl5/Rad54b/Rad51/Cdc7/Nono/Hmgb3/Apex1/Brca1/Fancd2/Parp1/Cenps/Gen1/Xrcc3/Cdc45/Ints3/Smc6/Rad21/Ung/Exo1/Nsmce2/Alyref/Tonsl/Actb/Supv3l1/Cgas/Parpbp/Hmces/Nsmce1/Gins2/Rmi2/Paxip1/Mcm4/Rmi1/Rad54l/Recql4/Prdm9/T…
Malignant	TKO_vs_DKO	GOBP CARDIAC MYOFIBRIL ASSEMBLY	GO_BP	18	0.682324	1.81529	0.00202204	0.0259309	8	No	NA	Ttn/Mef2a/Neb/Csrp3/Nrap/Myl2/Prox1/Actc1
Malignant	TKO_vs_DKO	GOBP REGULATION OF ESTABLISHMENT OF PROTEIN LOCALIZATION TO CHROMOSOME	GO_BP	12	0.764185	1.81425	0.00210532	0.026686	8	No	NA	Cct3/Dkc1/Cct5/Cct2/Cct8/Tcp1/Cct7/Cct6a
Malignant	TKO_vs_DKO	GOBP MITOTIC SPINDLE ORGANIZATION	GO_BP	121	0.472694	1.81401	1.98248439138855e-05	0.000659909	35	No	NA	Ccnb1/Kif11/Racgap1/Kif4/Spc25/Tacc3/Cdc20/Prc1/Tpx2/Stmn1/Nek2/Cenpe/Kifc1/Ran/Aurka/Ndc80/Kif23/Psrc1/Plk1/Mybl2/Aurkb/Smc3/Misp/Kif15/Cenph/Nup62/Gpsm2/Cep126/Stil/Dlgap5/Nuf2/Nudc/Rcc1/Tubg1/Cep192
Malignant	TKO_vs_DKO	GOBP DEOXYRIBONUCLEOSIDE TRIPHOSPHATE METABOLIC PROCESS	GO_BP	14	0.735981	1.81283	0.0026659	0.0318882	7	No	NA	Tyms/Dut/Dctpp1/Adk/Dtymk/Itpa/Tbpl1
Malignant	TKO_vs_DKO	GOBP MYOTUBE CELL DEVELOPMENT	GO_BP	38	0.582812	1.81234	0.000740504	0.0121163	13	No	NA	Tmem182/Acta1/Myod1/Klhl41/Lmod3/Myf5/Klhl40/Myog/Actn3/Kel/Stac3/Hdac9/Ryr1
Malignant	TKO_vs_DKO	GOBP MITOTIC RECOMBINATION	GO_BP	24	0.627557	1.81176	0.0029172	0.0340459	15	No	NA	Brca2/Rad54b/Rad51/Gen1/Xrcc3/Smc6/Nsmce2/Rad51c/Terf2/Ankle1/Ercc1/Mlh1/Rad51d/Msh2/Xrcc1
Malignant	TKO_vs_DKO	GOBP REGULATION OF DNA DIRECTED DNA POLYMERASE ACTIVITY	GO_BP	13	0.744	1.80809	0.00273065	0.0322243	8	No	NA	Pcna/Rfc3/Chtf18/Rfc4/Dscc1/Rfc2/Gins3/Gins2
Malignant	TKO_vs_DKO	GOBP CYTOSKELETON DEPENDENT CYTOKINESIS	GO_BP	74	0.508003	1.80485	0.000115313	0.00298254	16	No	NA	Incenp/Racgap1/Ect2/Kif20b/Kif4/Cep55/Nusap1/Cenpa/Stmn1/Kif23/Plk1/Kif20a/Espl1/Shcbp1l/Ckap2/Nup62
Malignant	TKO_vs_DKO	GOBP POSTREPLICATION REPAIR	GO_BP	31	0.598622	1.80356	0.00141134	0.0197536	14	No	NA	Pold2/Pcna/Pclaf/Brca1/Pole2/Pold1/Dtl/Nsmce1/Primpol/Usp43/Ube2n/Polh/Vcp/Pold3
Malignant	TKO_vs_DKO	GOBP RESPONSE TO STIMULUS INVOLVED IN REGULATION OF MUSCLE ADAPTATION	GO_BP	13	0.7421	1.80347	0.00302247	0.0346927	6	No	NA	Prkag3/Myog/Actn3/Sgca/Trim63/Scn5a
Malignant	TKO_vs_DKO	GOBP NUCLEOSOME ORGANIZATION	GO_BP	73	0.508423	1.80075	0.000104139	0.00271186	26	No	NA	Dnajc9/Asf1b/Hmgb2/Anp32e/Nasp/Cenpw/Asf1a/Oip5/Mcm2/Smarcb1/Ssrp1/Ino80c/Uchl5/H3f3a/Chaf1b/Anp32b/Baz1a/Hmga1/Itgb3bp/Chaf1a/Znhit1/Prdm9/Smarca4/Set/Nap1l2/Smarcc1
Malignant	TKO_vs_DKO	GOBP MITOCHONDRIAL DNA REPLICATION	GO_BP	13	0.73909	1.79616	0.00335598	0.0373268	7	No	NA	Dna2/Polg/Stoml2/Rrm1/Twnk/Primpol/Mgme1
Malignant	TKO_vs_DKO	GOBP SKELETAL MUSCLE TISSUE GROWTH	GO_BP	8	0.840354	1.79592	0.000687688	0.0115459	5	No	NA	Chrna1/Chrnd/Actn3/Dll1/Igf2
Malignant	TKO_vs_DKO	GOBP CHAPERONE MEDIATED PROTEIN FOLDING	GO_BP	63	0.517562	1.79442	0.000356828	0.00715646	21	No	NA	Hspb1/Cct3/Hspa1l/Pdcd5/Cct5/Unc45b/Ptges3/Cct2/Hsph1/Cct8/Hspa9/Fkbp2/Tcp1/Dnajb7/Dnajb5/Cct7/Hspe1/Fkbp4/Sdf2l1/Cct6a/Hspb6
Malignant	TKO_vs_DKO	GOBP POSITIVE REGULATION OF PROTEIN LOCALIZATION TO NUCLEUS	GO_BP	76	0.499386	1.79307	0.000146524	0.00360247	45	No	NA	Cdk1/Ect2/Yap1/Cct3/Tfrc/Ran/Dkc1/Ifi205/Cct5/Ins2/Cct2/Zic1/Cct8/Nmd3/Parp1/Tcp1/Cct7/Trim8/Tardbp/Pinx1/Larp7/Jup/Card10/Trim28/Efcab7/F2/Ipo5/Rbm22/Hsp90ab1/Ptgs2/Mavs/Cd2ap/Dmap1/Mepce/Ifng/Hdac3/Akt1/Sesn2/Park7/Tpr/Lamtor5/Stk11/Fyn/Mcrs1/Flna
Malignant	TKO_vs_DKO	GOBP PYRIMIDINE NUCLEOSIDE TRIPHOSPHATE METABOLIC PROCESS	GO_BP	19	0.662518	1.79268	0.00424103	0.0434278	10	No	NA	Tyms/Dut/Dctpp1/Nme1/Ctps/Nme5/Cad/Dtymk/Tbpl1/Uck2
Malignant	TKO_vs_DKO	GOBP CYTOPLASMIC TRANSLATIONAL INITIATION	GO_BP	24	0.620036	1.79004	0.00333694	0.037245	19	No	NA	Eif3a/Eif2b3/Rpl13a/Dhx29/Slbp/Eif3c/Ythdf2/Eif2s3x/Eif3d/Eif4h/Eif4a1/Eif5/Eif3i/Eif4g1/Denr/Eif2s2/Eif3m/Mtor/Mif4gd
Malignant	TKO_vs_DKO	GOBP AMP METABOLIC PROCESS	GO_BP	23	0.628471	1.78915	0.00468314	0.0459668	19	No	NA	Adssl1/Ampd3/Ak2/Pfas/Hprt/Adk/Ampd1/Gart/Ampd2/Atic/Nudt2/Aprt/Adsl/Nt5e/Ppat/Paics/Adss/Prps2/Ak4
Malignant	TKO_vs_DKO	GOBP PROTEIN LOCALIZATION TO CHROMOSOME TELOMERIC REGION	GO_BP	26	0.606646	1.78883	0.00357564	0.0387939	11	No	NA	Dkc1/Brca2/Cct5/Cct2/Gnl3/Cct8/Tcp1/Cct7/Cct6a/Pinx1/Terf2
Malignant	TKO_vs_DKO	GOBP MITOCHONDRIAL RESPIRATORY CHAIN COMPLEX ASSEMBLY	GO_BP	89	0.485046	1.78764	0.00010376	0.00271123	52	No	NA	Fastkd3/Ndufaf2/Ndufa12/Tmem126a/Slc25a33/Cox18/Ndufb8/Chchd4/Ndufs4/Immp2l/Ndufc1/Ndufs8/Ndufa9/Ndufb5/Ndufb9/Uqcc2/Nubpl/1190007I07Rik/Ndufb6/Ndufa5/Ndufs7/Sdhaf2/Aifm1/Ndufa10/Ndufa2/Ndufaf6/Samm50/Ndufs2/Uqcrfs1/Tfam/Cox17/Sco2/Cox20/Taco1/Ndufa13/Ndufs5/Ndufaf7/Cox16/Ndufa6/Smim20/Ndufaf4/Ndufab1/Ndufs1/Ndufa11/Ndufa1/Cox19/Coa4/Ndufb4/Acad9/Ndufb2/Tmem126b/Bcs1l
Malignant	TKO_vs_DKO	GOBP CELLULAR COMPONENT ASSEMBLY INVOLVED IN MORPHOGENESIS	GO_BP	96	0.482799	1.78537	0.000136173	0.0033959	22	No	NA	Ankrd1/Ttn/Synpo2l/Acta1/Tnnt2/Myoz2/Myh3/Tnnt3/Neb/Myom2/Lmod2/Csrp3/Cfl2/Tnnt1/Nrap/Myl2/Knl1/Myoz1/Mypn/Edn1/Obscn/Actc1
Malignant	TKO_vs_DKO	GOBP SKELETAL MUSCLE CELL DIFFERENTIATION	GO_BP	60	0.518175	1.78409	0.000586191	0.0103915	24	No	NA	Ankrd1/Myod1/Klhl41/Myf5/Klhl40/Klf5/Smyd1/Sap30/Rbm24/Myog/Sox11/Mylk2/Megf10/Asb2/Cited2/Mef2c/Rbfox1/Akirin1/Rb1/Scx/Uqcc2/Nln/Six1/Six4
Malignant	TKO_vs_DKO	GOBP POSITIVE REGULATION OF CHROMOSOME CONDENSATION	GO_BP	5	0.954629	1.7822	8.56720922147364e-05	0.00232591	5	No	NA	Smc4/Smc2/Ncapd2/Ncaph/Ncapg
Malignant	TKO_vs_DKO	GOBP HOMOLOGOUS CHROMOSOME SEGREGATION	GO_BP	49	0.541624	1.77921	0.000671523	0.0114142	18	No	NA	Ccne2/Ccne1/Sgo2a/Tex12/Sgo1/Plk1/Espl1/Pttg1/Brip1/Trip13/Fancd2/Rad21/Terb2/Stag3/Psmc3ip/Prdm9/Meioc/Msh4
Malignant	TKO_vs_DKO	GOBP SPLICEOSOMAL COMPLEX ASSEMBLY	GO_BP	54	0.531013	1.7789	0.000806074	0.0129922	29	No	NA	Srpk3/Psip1/Snrpd1/Smn1/Sf1/Gemin6/Zrsr2/Gemin2/Sf3a3/Sf3a2/Luc7l3/Usp39/Prpf19/Ddx39b/Ncbp1/Snrpd2/Snrpc/Srsf10/Celf4/Snrpg/Celf2/Ddx1/Puf60/Srsf1/Isy1/Txnl4a/Sf3a1/Srpk1/Ddx23
Malignant	TKO_vs_DKO	GOBP NEGATIVE REGULATION OF DNA DEPENDENT DNA REPLICATION	GO_BP	15	0.715858	1.77376	0.0027162	0.0321907	6	No	NA	Gmnn/Fbxo5/Cdt1/Brca2/Slfn9/Timeless
Malignant	TKO_vs_DKO	GOBP MYOTUBE DIFFERENTIATION INVOLVED IN SKELETAL MUSCLE REGENERATION	GO_BP	9	0.807427	1.77177	0.00236801	0.0292883	5	No	NA	Tmem182/Myod1/Klf5/Mymk/Mymx
Malignant	TKO_vs_DKO	GOBP MEIOTIC CHROMOSOME CONDENSATION	GO_BP	5	0.948055	1.76993	0.000148763	0.00363876	5	No	NA	Smc4/Smc2/Ncapd2/Ncaph/Ncaph2
Malignant	TKO_vs_DKO	GOBP CYTOKINESIS	GO_BP	140	0.452232	1.76987	1.6334794648048e-05	0.000573666	35	Yes	GOBP CHROMOSOME SEGREGATION	E2f7/Incenp/Racgap1/Ect2/Kif20b/Kif4/Cep55/Cdc6/Nusap1/Cenpa/Prc1/E2f8/Stmn1/Cenpv/Aurka/Kif23/Cdc25b/Plk1/Kif20a/Espl1/Brca2/Aurkb/Anxa11/Tas1r2/Pkp4/Spire2/Ckap2/Nup62/Kif14/Plk4/Igf1r/Anln/Pdxp/Myo19/Myh9
Malignant	TKO_vs_DKO	GOBP GMP BIOSYNTHETIC PROCESS	GO_BP	14	0.718395	1.76951	0.0039455	0.0416762	13	No	NA	Pfas/Gmps/Hprt/Adk/Impdh1/Ampd1/Gart/Atic/Aprt/Adsl/Ppat/Impdh2/Paics
Malignant	TKO_vs_DKO	GOBP BASE EXCISION REPAIR	GO_BP	40	0.562412	1.76643	0.00113148	0.0168534	16	No	NA	Dna2/Pcna/Fen1/Neil3/Rpa2/Polg/Rpa1/Lig1/Apex1/Ung/Pold1/Pole/Ogg1/Hmga2/Nthl1/Rpa3
Malignant	TKO_vs_DKO	GOBP SKELETAL MUSCLE THIN FILAMENT ASSEMBLY	GO_BP	6	0.89666	1.76526	0.000668827	0.0114043	5	No	NA	Ttn/Acta1/Lmod3/Prox1/Actc1
Malignant	TKO_vs_DKO	GOBP MRNA METABOLIC PROCESS	GO_BP	632	0.385673	1.76299	5.86134309663428e-13	1.18090638810084e-10	284	Yes	GOBP RNA SPLICING VIA TRANSESTERIFICATION REACTIONS	Apobec2/Rbm20/Myod1/Snrpa1/Slc11a1/Srpk3/Tent5b/Cwf19l2/Gspt2/Rbm24/Dnd1/Ppil1/Carhsp1/Exosc8/Pparg/Dhx34/Prpf3/Exosc9/U2af1/Dkc1/Snrpd3/Fxr1/Mrto4/Taf6/Lsm4/Rbm38/Snu13/Pelo/Ppwd1/Fastkd3/Gdnf/Psip1/Tent4a/Snrpd1/Cpsf4/Cebpg/Serbp1/Snrpf/Upf3b/Rbm8a/Nudt21/Smg5/Phf5a/Prmt5/Prpf31/Bard1/Exosc7/Tsen15/Smn1/Hnrnpa1/Nono/Prmt7/Apex1/Khdrbs3/Sf3b4/Ncl/Sf1/Gemin6/Eri1/Ppp1r8/Ern2/Slbp/Plrg1/Snrpe/C1qb…
Malignant	TKO_vs_DKO	GOBP PYRIMIDINE CONTAINING COMPOUND TRANSMEMBRANE TRANSPORT	GO_BP	6	0.895016	1.76202	0.000726567	0.0120142	4	No	NA	Slc29a2/Slc22a1/Slc44a4/Slc22a2
Malignant	TKO_vs_DKO	GOBP RNA DEPENDENT DNA BIOSYNTHETIC PROCESS	GO_BP	67	0.502718	1.76147	0.000367035	0.00727742	28	No	NA	Stn1/Nek2/Cct3/Dkc1/Rpa1/Cct5/Acd/Aurkb/Hsp90aa1/Ptges3/Cct2/Smg5/Hnrnpa1/Tcp1/Cct7/Cct6a/Nhp2/Gar1/Pinx1/Naf1/Terf2/Pif1/Mapk1/Exosc10/Hnrnpu/Terf1/Hnrnpc/Ten1
Malignant	TKO_vs_DKO	GOBP REGULATION OF CYTOKINESIS	GO_BP	73	0.497178	1.76092	0.000219859	0.00492176	22	No	NA	E2f7/Racgap1/Ect2/Kif20b/Cdc6/Prc1/E2f8/Cenpv/Aurka/Kif23/Cdc25b/Plk1/Brca2/Aurkb/Tas1r2/Pkp4/Nup62/Kif14/Plk4/Igf1r/Pdxp/Myo19
Malignant	TKO_vs_DKO	GOBP PEPTIDE BIOSYNTHETIC PROCESS	GO_BP	576	0.38641	1.76068	6.5828332722167e-12	1.1720505007463e-09	256	Yes	REACTOME RESPONSE OF EIF2AK4 GCN2 TO AMINO ACID DEFICIENCY	Nolc1/Larp1b/Dhfr/Gclm/Eif3j2/Tent5b/Pa2g4/Tyms/Gspt2/Rbm24/Dnd1/Tarsl2/Hspb1/Exosc8/Eef1g/Aimp2/Uba52/Exosc9/Carns1/Eif2b2/Fxr1/Neurl1a/Cnot9/Gapdh/Bcl3/Pum3/Eif3b/Pelo/Fastkd3/Mrps11/Tars2/Tent4a/Upf3b/Rbm8a/Rpl3l/Rps2/Kars/Mrpl11/Ccl5/Rps6/Eif1ad/Shmt1/Eif3a/Iars/Eif2b3/Mrps27/Exosc7/Lars/Pask/Eif1ax/Bdh2/Rps15/Rpl17/Mrpl42/Rplp2/Igf2bp2/Gfm1/Rpl5/Ncl/Dhx29/Rpl31/Rpl14/Ucn/Slbp/Mrpl36/Nsun5/Rp…
Malignant	TKO_vs_DKO	GOBP SKELETAL MUSCLE TISSUE REGENERATION	GO_BP	31	0.58361	1.75833	0.00238277	0.0293288	9	No	NA	Tmem182/Myod1/Klf5/Mymk/Mymx/Ezh2/Myoz1/Capn3/Akirin1
Malignant	TKO_vs_DKO	GOBP REGULATION OF SKELETAL MUSCLE ADAPTATION	GO_BP	12	0.739996	1.75682	0.00465038	0.0457038	6	No	NA	Mymk/Tnni1/Tnnc1/Tnnt1/Actn3/Myh7
Malignant	TKO_vs_DKO	GOBP AMINO ACID ACTIVATION	GO_BP	43	0.549074	1.75627	0.00171601	0.0231706	28	No	NA	Tarsl2/Tars2/Kars/Iars/Lars/Farsb/Gatc/Vars/Aars/Hars/Sars/Qrsl1/Rars2/Tars/Yars2/Rars/Gars/Nars/Yars/Dars2/Dars/Cars/Nars2/Mars2/Lars2/Iars2/Pars2/Ears2
Malignant	TKO_vs_DKO	GOBP SARCOPLASMIC RETICULUM CALCIUM ION TRANSPORT	GO_BP	28	0.586802	1.75588	0.00341316	0.037653	8	No	NA	Cacng1/Akap6/Trdn/Casq2/Chd7/Tmem38a/Mrln/Ryr1
Malignant	TKO_vs_DKO	GOBP NEGATIVE REGULATION OF CYTOKINESIS	GO_BP	7	0.845632	1.75543	0.00269044	0.0320343	3	No	NA	E2f7/E2f8/Aurkb
Malignant	TKO_vs_DKO	GOBP INTERMEDIATE FILAMENT ORGANIZATION	GO_BP	25	0.597358	1.75529	0.00458657	0.04535	10	No	NA	Eppk1/Des/Pkp2/Krt31/Krt14/Nefl/Krt33b/Bfsp2/Krt33a/Krt19
Malignant	TKO_vs_DKO	GOBP MICROTUBULE CYTOSKELETON ORGANIZATION INVOLVED IN MITOSIS	GO_BP	146	0.447026	1.7548	1.74345942693086e-05	0.000606834	39	Yes	GOBP CHROMOSOME SEGREGATION	Ccnb1/Kif11/Racgap1/Kif4/Spc25/Nusap1/Tacc3/Cenpa/Cdc20/Prc1/Tpx2/Stmn1/Nek2/Cenpe/Kifc1/Pkhd1/Ran/Aurka/Ndc80/Kif23/Psrc1/Plk1/Mybl2/Espl1/Aurkb/Smc3/Misp/Kif15/Cenph/Mad2l1/Nup62/Gpsm2/Cep126/Stil/Nuf2/Nudc/Rcc1/Tubg1/Cep192
Malignant	TKO_vs_DKO	GOBP TRNA CATABOLIC PROCESS	GO_BP	12	0.738466	1.75319	0.00481795	0.0466325	8	No	NA	Exosc8/Slfn9/Exosc7/Exosc2/Pop1/Exosc3/Exosc10/Nsun2
Malignant	TKO_vs_DKO	GOBP PTERIDINE CONTAINING COMPOUND BIOSYNTHETIC PROCESS	GO_BP	13	0.721199	1.75268	0.00640994	0.0580077	8	No	NA	Dhfr/Gch1/Pcbd1/Pcbd2/Mthfd1/Mthfd1l/Gart/Atic
Malignant	TKO_vs_DKO	GOBP DNA METABOLIC PROCESS	GO_BP	784	0.37735	1.75223	1.62284900016773e-14	4.14151064842805e-12	228	Yes	E2F Q6	Ankrd1/Ccne2/Apobec2/Ccne1/Cdk1/Hells/Fgfr4/Gmnn/Stn1/Clspn/Tdrd1/Uhrf1/Cenpf/Pold2/Kif22/Ezh2/Dna2/Cdc6/Hmgb2/Cdt1/Pcna/Rfwd3/Fen1/Mcm7/Neil3/Prim1/Rad51ap1/Tex12/Mcm3/Tyms/Radx/Nek2/Fam111a/Nsmce3/Top2a/Pclaf/Hsf2bp/Esco2/Pdgfb/Mcm6/Rpa2/Tk1/Banf1/Cct3/Usp1/Dek/Aunip/Mov10l1/Ubqln4/Tfrc/Ran/Asf1a/Foxm1/Polg/Ddx4/Hpf1/Ruvbl2/Wdhd1/Dkc1/Dctpp1/Mcm2/Hmgb1/Nucks1/Rfc3/Fanca/Chtf18/Nme1/Rpa1/Chrna4/…
Malignant	TKO_vs_DKO	GOBP RRNA 3 END PROCESSING	GO_BP	9	0.796683	1.74819	0.00296497	0.0343937	7	No	NA	Exosc8/Exosc9/Exosc7/Eri1/Exosc2/Exosc3/Exosc10
Malignant	TKO_vs_DKO	GOBP CELL CYCLE PROCESS	GO_BP	1033	0.367766	1.74796	9.63155642826343e-18	4.09662200082138e-15	296	Yes	GOBP CHROMOSOME SEGREGATION	Ccne2/Ttn/Ccne1/Cdk1/Ccnb1/Gmnn/Kif11/E2f7/Incenp/Fbxo5/Smc4/Clspn/Hoxa13/Usp44/Racgap1/Ect2/Bid/Kif20b/Ccna2/Cks2/Cenpf/Kif4/Kif22/Cep55/Ezh2/Mki67/Iqgap3/Dna2/Wdr76/Spc25/Cdc6/Ccnf/Mlf1/Ube2c/Nusap1/Tacc3/Cenpa/Rrm2/Cdt1/Pcna/Rfwd3/Cdc20/Prc1/Fen1/Phgdh/E2f8/Sgo2a/Rad51ap1/Nasp/Sac3d1/Tex12/Tpx2/E2f4/Stmn1/Mcm3/Nek2/Cenpe/Smc2/Top2a/Pclaf/Hsf2bp/Pkia/Esco2/Sgo1/Pdgfb/Mcm6/Rpa2/Ncapd2/Banf1/Pidd…
Malignant	TKO_vs_DKO	GOBP PYRIMIDINE CONTAINING COMPOUND BIOSYNTHETIC PROCESS	GO_BP	25	0.59288	1.74213	0.00544385	0.0514522	18	No	NA	Dhfr/Tyms/Dut/Nme1/Ctps/Shmt1/Upp1/Prps1/Dctd/Cad/Dtymk/Tbpl1/Uck2/Umps/Nme6/Nme3/Dhodh/Nme2
Malignant	TKO_vs_DKO	GOBP DNA REPLICATION DEPENDENT CHROMATIN ORGANIZATION	GO_BP	8	0.813153	1.73779	0.00189923	0.0248981	7	No	NA	Asf1b/Nasp/Asf1a/Chaf1b/Hat1/Chaf1a/Rbbp4
Malignant	TKO_vs_DKO	GOBP GLYCINE METABOLIC PROCESS	GO_BP	13	0.714192	1.73565	0.00791814	0.0663979	9	No	NA	Dhfr/Phgdh/Shmt1/Gcsh/Agxt2/Shmt2/Gart/Gcat/Rida
Malignant	TKO_vs_DKO	GOBP TRANSITION BETWEEN FAST AND SLOW FIBER	GO_BP	7	0.835947	1.73533	0.00346466	0.0380566	5	No	NA	Tnni1/Tnnc1/Tnnt1/Actn3/Myh7
Malignant	TKO_vs_DKO	GOBP RNA PHOSPHODIESTER BOND HYDROLYSIS	GO_BP	134	0.450383	1.73513	2.77620426531734e-05	0.000881934	56	No	NA	Rnase2a/Fen1/Exosc8/Exosc9/Rpp30/Cpsf4/Tbl3/Slfn9/Nudt21/Exosc7/Rnaset2a/Nob1/Apex1/Isg20/Eri1/Ppp1r8/Ints11/Ern2/Exo1/Pop7/Rpp14/Rpp40/Utp23/Cstf2/Bop1/Pld6/Nhp2/Noct/Cpsf2/Nop14/Pop5/Pop1/Usb1/Piwil2/Ncbp1/Slfn14/Nudt12/Rrs1/Exosc3/Lactb2/Utp20/Exosc10/Toe1/Rida/Cpsf1/Abt1/Rpp38/Zc3h12d/Dcps/Cnot1/Rpp21/Rrp36/Bms1/Pde12/Polr2i/Cnot2
Malignant	TKO_vs_DKO	GOBP OXIDATIVE PHOSPHORYLATION	GO_BP	116	0.454897	1.73459	5.54160610793865e-05	0.00161933	68	No	NA	Cdk1/Ccnb1/Bid/Cox6a2/Actn3/Fxn/Atp5b/Cycs/Stoml2/Ndufa12/Cyc1/Cox4i1/Slc25a33/Ndufb8/Cox7c/Cox5a/Ndufs6/Ndufc1/Ndufs8/Ndufa9/Atp5a1/Shmt2/Atp5d/Cox15/Atp5k/Ndufv1/Ndufb5/Ndufb9/Uqcc2/Afg1l/Atp5h/Ndufb6/Ndufa5/Cox7a2/Ndufs7/Ndufa10/Cox5b/Ndufa2/Uqcrq/Uqcrc1/Ghitm/Ndufs2/Uqcrfs1/Atp5o/Uqcrb/Dnajc15/Ppif/Uqcrh/Pde12/Cox7a1/Ndufs5/Dld/Uqcrc2/Ndufa6/Myc/Atp5l/Ndufa4/Ndufab1/Ndufs1/Ndufa1/Park7/Ndufb4…
Malignant	TKO_vs_DKO	GOBP AMP BIOSYNTHETIC PROCESS	GO_BP	14	0.704008	1.73407	0.00715842	0.0621918	13	No	NA	Adssl1/Pfas/Hprt/Adk/Gart/Atic/Nudt2/Aprt/Adsl/Ppat/Paics/Adss/Prps2
Malignant	TKO_vs_DKO	GOBP DEOXYRIBONUCLEOTIDE BIOSYNTHETIC PROCESS	GO_BP	14	0.704005	1.73407	0.00715842	0.0621918	9	No	NA	Dck/Rrm2/Tyms/Dut/Rrm1/Shmt1/Adk/Dtymk/Tbpl1
Malignant	TKO_vs_DKO	GOBP PURINE RIBONUCLEOTIDE SALVAGE	GO_BP	8	0.809873	1.73078	0.00213846	0.0270166	7	No	NA	Ampd3/Hprt/Adk/Ampd1/Ampd2/Aprt/Adsl
Malignant	TKO_vs_DKO	GOBP NEGATIVE REGULATION OF MITOTIC CELL CYCLE PHASE TRANSITION	GO_BP	152	0.435601	1.72969	4.23165213382296e-05	0.0012606	44	No	NA	Cdk1/Ccnb1/E2f7/Fbxo5/Clspn/Usp44/Cenpf/Ezh2/Cdc6/Cdt1/Rfwd3/Rpa2/Pidd1/Bub1b/Ndc80/Gtse1/Plk1/Aurkb/Gml/Babam1/Trip13/Mad2l1/Bub1/Slfn9/Inhba/Cdk2ap2/Brca1/Gen1/Xrcc3/Ints3/Gpnmb/Gfi1b/Rad21/Bub3/Psmg2/Cdkn1a/Dtl/Fam122a/Rb1/Kntc1/Fzr1/Jade1/Ticrr/Pinx1
Malignant	TKO_vs_DKO	GOBP NUCLEAR TRANSCRIBED MRNA CATABOLIC PROCESS EXONUCLEOLYTIC	GO_BP	18	0.649989	1.72926	0.00560234	0.0523067	9	No	NA	Exosc8/Exosc9/Exosc7/Ttc37/Exosc2/Dis3/Exosc3/Polr2g/Dcps
Malignant	TKO_vs_DKO	GOBP NEGATIVE REGULATION OF CELL CYCLE G2 M PHASE TRANSITION	GO_BP	51	0.520927	1.72883	0.00125241	0.0180352	14	No	NA	Cdk1/Clspn/Cdc6/Plk1/Babam1/Brca1/Ints3/Rad21/Cdkn1a/Dtl/Fam122a/Fzr1/Ticrr/Pinx1
Malignant	TKO_vs_DKO	GOBP DTMP METABOLIC PROCESS	GO_BP	6	0.876252	1.72508	0.00163438	0.0224464	5	No	NA	Tyms/Dut/Shmt1/Upp1/Dctd
Malignant	TKO_vs_DKO	GOBP CENP A CONTAINING CHROMATIN ORGANIZATION	GO_BP	7	0.831006	1.72507	0.0040848	0.0426647	5	No	NA	Nasp/Cenpw/Cenpp/Oip5/Itgb3bp
Malignant	TKO_vs_DKO	GOBP TRNA 5 END PROCESSING	GO_BP	16	0.678257	1.72487	0.00769733	0.0652611	12	No	NA	Rpp25/Rpp30/Pop7/Rpp14/Rpp40/Pop5/Ssb/Pop1/Thg1l/Rpp25l/Rpp38/Rpp21
Malignant	TKO_vs_DKO	GOBP POSITIVE REGULATION OF UBIQUITIN PROTEIN LIGASE ACTIVITY	GO_BP	8	0.806986	1.72461	0.00245822	0.0300377	6	No	NA	Ube2c/Cdc20/Ube2s/Plk1/Mastl/Fzr1
Malignant	TKO_vs_DKO	GOBP POSITIVE REGULATION OF CYTOKINESIS	GO_BP	29	0.571757	1.72217	0.00459532	0.04535	12	No	NA	Racgap1/Ect2/Kif20b/Cdc6/Kif23/Cdc25b/Aurkb/Tas1r2/Pkp4/Nup62/Kif14/Igf1r
Malignant	TKO_vs_DKO	GOBP NEGATIVE REGULATION OF CELL CYCLE PROCESS	GO_BP	256	0.402889	1.72108	8.81793393571012e-07	4.65586911805494e-05	93	Yes	GOBP CHROMOSOME SEGREGATION	Cdk1/Ccnb1/E2f7/Fbxo5/Clspn/Usp44/Cenpf/Ezh2/Dna2/Wdr76/Cdc6/Ccnf/Cdt1/Rfwd3/E2f8/Nek2/Rpa2/Pidd1/Bub1b/Ndc80/Gtse1/2610528A11Rik/Prox1/Plk1/Espl1/Aurkb/Pttg1/Gml/Brip1/Babam1/Trip13/Mad2l1/Bub1/Slfn9/Inhba/Cdk2ap2/Brca1/Fancd2/Gen1/Xrcc3/Cdc45/Ints3/Gpnmb/Gfi1b/Rad21/Bub3/Psmg2/Men1/H2-Q7/Ovol1/Cdkn1a/Dot1l/Dtl/Fam122a/Rb1/Kntc1/Prpf19/Fzr1/Jade1/Ticrr/Pinx1/Timeless/Ttk/Spdl1/Nek11/Terf2/Chek1/…
Malignant	TKO_vs_DKO	GOBP INTERMEDIATE FILAMENT BASED PROCESS	GO_BP	48	0.525894	1.72079	0.00139462	0.0195553	16	No	NA	Eppk1/Des/Synm/Krt13/Pkp2/Nes/Sync/Macf1/Krt31/Krt14/Nefl/Krt33b/Bfsp2/Krt27/Krt33a/Krt18
Malignant	TKO_vs_DKO	GOBP SNRNA PROCESSING	GO_BP	22	0.615228	1.71754	0.00450905	0.0449023	11	No	NA	Exosc8/Exosc9/Exosc7/Ints11/Ints5/Exosc2/Usb1/Ints10/Exosc3/Toe1/Ints1
Malignant	TKO_vs_DKO	GOBP NEGATIVE REGULATION OF RNA CATABOLIC PROCESS	GO_BP	66	0.490964	1.71642	0.000687634	0.0115459	30	No	NA	Slc11a1/Tent5b/Rbm24/Dnd1/Dhx34/Dkc1/Gdnf/Tent4a/Slirp/Taf15/Noct/Tardbp/Hnrnpa0/Hnrnpd/Naf1/Meioc/Hnrnpab/Pabpc1/Rbm10/Dhx9/Nsun2/Traf3ip2/Hnrnpu/Traf2/Lrpprc/Hnrnpc/Ybx3/Zcchc17/Nrde2/Tent5c
Malignant	TKO_vs_DKO	GOBP STRIATED MUSCLE CONTRACTION	GO_BP	155	0.431338	1.71621	2.32901962944654e-05	0.00075555	39	No	NA	Ttn/Myl4/Tnnc2/Tnnt2/Tnni2/Pgam2/Chrna1/Mybph/Myh3/Klhl41/Lmod3/Tnnt3/Fgf12/Chrnd/Tnni1/Tnnc1/Synm/Csrp3/Casq2/Kcnj3/Tnnt1/Actn3/Dmpk/Ctnna3/Myl2/Tmem38a/Chrnb1/Dtna/Mylk2/Adora1/Stac3/Pkp2/Myh8/Dsc2/Scn5a/Smpx/Aldoa/Snta1/Kcnq1
Malignant	TKO_vs_DKO	GOBP RNA CATABOLIC PROCESS	GO_BP	262	0.403393	1.7157	6.42378034658368e-07	3.53816275780177e-05	96	Yes	GOBP RNA SPLICING VIA TRANSESTERIFICATION REACTIONS	Slc11a1/Dna2/Rnase2a/Tent5b/Fen1/Rbm24/Dnd1/Carhsp1/Exosc8/Dhx34/Exosc9/Dkc1/Fxr1/Mrto4/Lsm4/Exosc1/Pelo/Fastkd3/Gdnf/Tent4a/Serbp1/Lin28b/Upf3b/Rbm8a/Slfn9/Smg5/Slirp/Exosc7/Rnaset2a/Apex1/Isg20/Eri1/Ppp1r8/Ern2/Mettl14/Taf15/Ttc37/Supv3l1/Rnps1/Oas2/Ythdf2/Noct/Tardbp/Hnrnpa0/Etf1/Hnrnpd/Ssb/Naf1/Exosc2/Pop1/Dis3/Meioc/Edc4/Hnrnpab/Gtpbp1/Pabpc1/Ncbp1/Slfn14/Rbm10/Nudt12/Exosc3/Upf1/Igf2bp1/Dhx…
Malignant	TKO_vs_DKO	GOBP PROTEIN AUTOPROCESSING	GO_BP	21	0.614871	1.71484	0.00744911	0.0637727	11	No	NA	Hjv/Casp4/Fam111a/Pidd1/Fxn/Pcsk9/Parp1/Casp1/Afg3l2/Htra2/Ctse
Malignant	TKO_vs_DKO	GOBP MRNA MODIFICATION	GO_BP	24	0.59387	1.7145	0.00788789	0.0662168	9	No	NA	Apobec2/Dkc1/Mettl14/Trub1/Hnrnpab/Nsun2/Cmtr2/Pus7/Trmt61a
Malignant	TKO_vs_DKO	GOBP DNA LIGATION	GO_BP	16	0.673489	1.71275	0.00866498	0.0701252	5	No	NA	Top2a/Hmgb1/Lig1/Xrcc6/Rad51
Malignant	TKO_vs_DKO	GOBP NUCLEOTIDE SALVAGE	GO_BP	17	0.657898	1.71249	0.00810143	0.0672197	10	No	NA	Dck/Ampd3/Hprt/Adk/Upp1/Ampd1/Ampd2/Aprt/Uck2/Fcsk
Malignant	TKO_vs_DKO	GOBP MITOTIC SPINDLE ASSEMBLY	GO_BP	69	0.483526	1.71043	0.001147	0.0169854	15	No	NA	Kif11/Racgap1/Kif4/Cdc20/Prc1/Tpx2/Nek2/Kifc1/Kif23/Plk1/Mybl2/Aurkb/Smc3/Misp/Kif15
Malignant	TKO_vs_DKO	GOBP RNA PHOSPHODIESTER BOND HYDROLYSIS ENDONUCLEOLYTIC	GO_BP	69	0.483376	1.7099	0.00116026	0.0171155	29	No	NA	Fen1/Rpp25/Rpp30/Tbl3/Slfn9/Rnaset2a/Nob1/Apex1/Ints11/Ern2/Exo1/Rpp14/Rpp40/Utp23/Bop1/Pld6/Nop14/Pop5/Pop1/Piwil2/Slfn14/Nudt12/Rrs1/Lactb2/Utp20/Rida/Abt1/Rpp38/Zc3h12d
Malignant	TKO_vs_DKO	GOBP PYRIMIDINE NUCLEOTIDE CATABOLIC PROCESS	GO_BP	17	0.656665	1.70928	0.00835862	0.0684483	8	No	NA	Dut/Dctpp1/Upb1/Upp1/Ung/Ogg1/Dpys/Nthl1
Malignant	TKO_vs_DKO	GOBP BASE EXCISION REPAIR GAP FILLING	GO_BP	13	0.703272	1.70911	0.0106939	0.0801887	6	No	NA	Pcna/Fen1/Polg/Lig1/Apex1/Pold1
Malignant	TKO_vs_DKO	GOBP DOUBLE STRAND BREAK REPAIR VIA BREAK INDUCED REPLICATION	GO_BP	11	0.736109	1.70728	0.00875245	0.0702751	8	No	NA	Mcm7/Mcm6/Mcm2/Cdc7/Cdc45/Gins2/Mcm4/Mus81
Malignant	TKO_vs_DKO	GOBP PURINE CONTAINING COMPOUND SALVAGE	GO_BP	11	0.73588	1.70674	0.00891604	0.070717	9	No	NA	Dck/Ampd3/Hprt/Adk/Ampd1/Ampd2/Aprt/Adsl/Mtap
Malignant	TKO_vs_DKO	GOBP SKELETAL MYOFIBRIL ASSEMBLY	GO_BP	8	0.798193	1.70582	0.00345748	0.0380323	4	No	NA	Acta1/Lmod3/Prox1/Actc1
Malignant	TKO_vs_DKO	GOBP PYRIMIDINE DEOXYRIBONUCLEOSIDE MONOPHOSPHATE METABOLIC PROCESS	GO_BP	8	0.797816	1.70501	0.00357739	0.0387939	7	No	NA	Tyms/Dut/Upb1/Shmt1/Upp1/Dctd/Dpys
Malignant	TKO_vs_DKO	GOBP POSITIVE REGULATION OF CHROMOSOME SEGREGATION	GO_BP	13	0.701198	1.70407	0.0111991	0.0824429	5	No	NA	Ccnb1/Cdc6/Cdt1/Aurkb/Smc6
Malignant	TKO_vs_DKO	GOBP REGULATION OF ATP DEPENDENT ACTIVITY	GO_BP	66	0.487009	1.7026	0.000837411	0.0133567	28	No	NA	Myl4/Tnnt2/Tnnt3/Uhrf1/Dnajc9/Tnnc1/Mcm2/Mrln/Msh6/Tmem64/Vma21/Ifit1bl1/Mnat1/Tpm2/Pfn1/Ahsa1/1810037I17Rik/Chtop/Dhx9/Atpif1/Tpm1/Hnrnpu/Atp2a1/Pln/Gabarapl2/Pam16/Gtf2h2/Ppif
Malignant	TKO_vs_DKO	GOBP CENTRIOLE ASSEMBLY	GO_BP	46	0.524478	1.70246	0.00393133	0.0416762	26	No	NA	E2f4/Cep76/Nup62/Cep72/Brca1/Stil/Plk4/Rbm14/Cep192/Sass6/Deup1/C2cd3/Cetn2/Npm1/Ppp1r35/Trim37/Ccdc61/Wdr62/Cenpj/Ofd1/Cep152/Cdk2/Cntrob/Mcidas/Plk2/Ccp110
Malignant	TKO_vs_DKO	GOBP NEGATIVE REGULATION OF TYPE I INTERFERON MEDIATED SIGNALING PATHWAY	GO_BP	19	0.628827	1.70151	0.0102118	0.0777927	13	No	NA	Oas3/Oas1g/Nlrc5/Ttll12/Isg15/Ythdf2/Cactin/Adar/Oas1a/Usp18/Stat2/Ptpn2/Dcst1
Malignant	TKO_vs_DKO	GOBP RESPIRATORY ELECTRON TRANSPORT CHAIN	GO_BP	91	0.464806	1.69939	0.000165913	0.00394481	46	No	NA	Cdk1/Ccnb1/Bid/Cox6a2/Slc25a18/Cycs/Cyc1/Cox4i1/Ndufb8/Ndufs4/Cox7c/Cox5a/Immp2l/Ndufc1/Ndufs8/Ndufa9/Slc25a13/Mybbp1a/Cox15/Ndufv1/Ndufb5/Ndufb9/Afg1l/Ndufa5/Cox7a2/Sdhaf2/Ndufa10/Cox5b/Uqcrq/Ghitm/Ndufs2/Uqcrfs1/Uqcrb/Dnajc15/Sco2/Uqcrh/Cox7a1/Ndufs5/Dld/Sdhb/Ndufa6/Plec/Slc25a22/Ndufab1/Ndufs1/Ndufa1
Malignant	TKO_vs_DKO	GOBP REGULATION OF SISTER CHROMATID COHESION	GO_BP	19	0.627746	1.69859	0.0103806	0.0786091	9	No	NA	Fen1/Cdca5/Espl1/Bub1/Slf2/Rad21/Nsmce2/Rb1/Slf1
Malignant	TKO_vs_DKO	GOBP DOUBLE STRAND BREAK REPAIR VIA SYNTHESIS DEPENDENT STRAND ANNEALING	GO_BP	7	0.818022	1.69812	0.00634111	0.0576574	5	No	NA	Rad51/Xrcc3/Rad54l/Fancm/Rad51c
Malignant	TKO_vs_DKO	GOBP ACTIN CROSSLINK FORMATION	GO_BP	12	0.713551	1.69404	0.00934668	0.0733178	2	No	NA	Baiap2l1/Baiap2l2
Malignant	TKO_vs_DKO	GOBP TETRAHYDROBIOPTERIN METABOLIC PROCESS	GO_BP	8	0.792388	1.69341	0.00413737	0.042863	4	No	NA	Dhfr/Gch1/Pcbd1/Pcbd2
Malignant	TKO_vs_DKO	GOBP NUCLEAR TRANSCRIBED MRNA CATABOLIC PROCESS NONSENSE MEDIATED DECAY	GO_BP	39	0.540479	1.69291	0.0044649	0.044684	19	No	NA	Gspt2/Dhx34/Upf3b/Rbm8a/Smg5/Rnps1/Etf1/Hnrnpab/Pabpc1/Ncbp1/Upf1/Exosc10/Eif3e/Ctif/Gspt1/Eif4a3/Magoh/Secisbp2/Pym1
Malignant	TKO_vs_DKO	GOBP CELLULAR METABOLIC COMPOUND SALVAGE	GO_BP	25	0.575756	1.69181	0.00870153	0.0701252	14	No	NA	Dck/Ampd3/Hprt/Adk/Upp1/Ampd1/Ampd2/Aprt/Uck2/Adsl/Adi1/Fcsk/Mtap/Enoph1
Malignant	TKO_vs_DKO	GOBP ESTABLISHMENT OF RNA LOCALIZATION	GO_BP	142	0.430154	1.68846	0.000119335	0.00306587	68	No	NA	Nup85/Ran/Eny2/Tomm20/Nup37/Upf3b/Nup133/Smg5/Nup210/Hnrnpa1/Nup62/Xpot/Cetn3/Igf2bp2/Slbp/Nup50/Nutf2/Thoc3/Alyref/Arc/Rbfox1/Eif5a/Nup205/Ddx39b/Pabpn1/Thoc7/Ssb/Nup93/Nup153/Ncbp1/Ddx19b/Upf1/Chtop/Mrpl18/Seh1l/Igf2bp1/Cetn2/Dhx9/Nup188/Aaas/Nsun2/Rtraf/Ddx19a/Hnrnpa3/Ckap5/Nup43/Xpo1/Npm1/Srsf7/Nup155/Zc3h3/Nol6/Terf1/Sarnp/Lrpprc/Nxt1/Kpnb1/Polr2d/Bicd2/Nrde2/Nup107/Hsf1/Atm/Srsf1/Nup35/Hnrn…
Malignant	TKO_vs_DKO	GOBP MEIOTIC SPINDLE ASSEMBLY	GO_BP	6	0.857447	1.68806	0.00332378	0.037203	4	No	NA	Fbxo5/Aurka/Ndc80/Ccnb2
Malignant	TKO_vs_DKO	GOBP NUCLEOSOME ASSEMBLY	GO_BP	46	0.519896	1.68759	0.00446193	0.044684	23	No	NA	Dnajc9/Asf1b/Hmgb2/Nasp/Cenpw/Cenpp/Asf1a/Mcm2/H3f3a/Chaf1b/Anp32b/Baz1a/Itgb3bp/Chaf1a/Pole3/Set/Nap1l2/Nap1l1/Padi4/Smyd3/Npm1/Grwd1/Nap1l4
Malignant	TKO_vs_DKO	GOBP POSITIVE REGULATION OF CELL CYCLE PROCESS	GO_BP	175	0.41316	1.68653	3.89536155287007e-05	0.00118345	52	No	NA	Cdk1/Ccnb1/E2f7/Fbxo5/Hoxa13/Racgap1/Ect2/Kif20b/Ezh2/Cdc6/Ube2c/Nusap1/Rrm2/Fen1/Rad51ap1/Pdgfb/Cdca5/Ndc80/Kif23/Cdc25b/Espl1/Ranbp1/Ins2/Dbf4/Igf2/Rrm1/Fam83d/Mad2l1/Edn1/Pkp4/Wnt4/Nup62/Slf2/Gpsm2/Gen1/Kif14/Xrcc3/Cdk4/Stil/Dlgap5/Rad21/Plk4/Igf1r/Plrg1/Nsmce2/Stox1/Dtl/Spag5/Rb1/Ddx39b/Slf1/Sass6
Malignant	TKO_vs_DKO	GOBP POSITIVE REGULATION OF ATP DEPENDENT ACTIVITY	GO_BP	39	0.538343	1.68622	0.00479563	0.0465931	15	No	NA	Myl4/Tnnt2/Tnnt3/Uhrf1/Dnajc9/Msh6/Pfn1/Ahsa1/Chtop/Dhx9/Tpm1/Hnrnpu/Atp2a1/Gabarapl2/Gtf2h2
Malignant	TKO_vs_DKO	GOBP DNA ENDOREDUPLICATION	GO_BP	5	0.902739	1.68533	0.00168334	0.022891	3	No	NA	E2f7/Fbxo5/E2f8
Malignant	TKO_vs_DKO	GOBP TRNA 5 LEADER REMOVAL	GO_BP	12	0.709326	1.68401	0.0103571	0.078509	10	No	NA	Rpp25/Pop7/Rpp14/Rpp40/Pop5/Ssb/Pop1/Rpp25l/Rpp38/Rpp21
Malignant	TKO_vs_DKO	GOBP MRNA TRANSPORT	GO_BP	107	0.444409	1.68387	0.000367261	0.00727742	49	No	NA	Nup85/Eny2/Nup37/Upf3b/Nup133/Smg5/Nup210/Hnrnpa1/Nup62/Cetn3/Igf2bp2/Slbp/Nup50/Nutf2/Thoc3/Alyref/Arc/Eif5a/Nup205/Pabpn1/Thoc7/Nup93/Nup153/Ncbp1/Ddx19b/Upf1/Seh1l/Igf2bp1/Cetn2/Dhx9/Nup188/Aaas/Nsun2/Ddx19a/Hnrnpa3/Nup43/Xpo1/Srsf7/Nup155/Zc3h3/Sarnp/Lrpprc/Nxt1/Bicd2/Nup107/Hsf1/Srsf1/Nup35/Hnrnpa2b1
Malignant	TKO_vs_DKO	GOBP CELL CYCLE PHASE TRANSITION	GO_BP	466	0.374848	1.68377	1.15285094202416e-08	1.13000313702772e-06	127	Yes	GOBP CHROMOSOME SEGREGATION	Ccne2/Ccne1/Cdk1/Ccnb1/E2f7/Fbxo5/Usp44/Bid/Ccna2/Cks2/Cenpf/Ezh2/Iqgap3/Dna2/Wdr76/Cdc6/Ccnf/Mlf1/Ube2c/Cdkn3/Tacc3/Rrm2/Cdt1/Rfwd3/Nasp/E2f4/Cenpe/Pkia/Rpa2/Pidd1/Bub1b/Cdca5/Foxm1/Aurka/Ndc80/Gtse1/Ube2s/2610528A11Rik/Cdc25b/Prox1/Lzts1/Plk1/Espl1/Melk/Tm4sf5/Nes/Ccnb2/Aurkb/Dbf4/Gml/Brip1/Rrm1/Babam1/Trip13/Ube2l3/Mad2l1/Bub1/Slfn9/Cks1b/Rps6/Cdc7/Inhba/Cdk2ap2/Apex1/Brca1/Fancd2/Gen1/Kif14/X…
Malignant	TKO_vs_DKO	GOBP CARDIAC MUSCLE TISSUE MORPHOGENESIS	GO_BP	51	0.507335	1.68372	0.00203058	0.0259535	16	No	NA	Ankrd1/Ttn/Tnnt2/Tnni1/Tnnc1/Chd7/Myl2/Prox1/Mylk2/Pkp2/Ly6e/Actc1/Isl1/Pou4f1/Wnt2/Ptcd2
Malignant	TKO_vs_DKO	GOBP CHROMATIN ASSEMBLY OR DISASSEMBLY	GO_BP	151	0.425053	1.6824	6.87824007536604e-05	0.0019081	47	No	NA	Hells/Smarcd3/Dnajc9/Ezh2/Asf1b/Hmgb2/Nasp/Cenpw/Cenpp/Cenpv/Asf1a/Oip5/Mcm2/Hirip3/Smarcb1/Ssrp1/H3f3a/Lmntd2/Atf7ip2/Suv39h1/Chaf1b/Anp32b/Hat1/Baz1a/Hmga1/Itgb3bp/Rb1/Noc2l/Chaf1a/Pole3/Map1s/Prdm9/Smarca4/Set/Nap1l2/Smarcc1/Nap1l1/Dnmt1/Padi4/Rif1/Trim28/Rbbp4/Dppa3/Supt16/Smyd3/Npm1/Hmga2
Malignant	TKO_vs_DKO	GOBP IMP METABOLIC PROCESS	GO_BP	16	0.661331	1.68183	0.0110505	0.081821	13	No	NA	Adssl1/Ampd3/Pfas/Hprt/Ampd1/Gart/Ampd2/Atic/Aprt/Adsl/Ppat/Paics/Adss
Malignant	TKO_vs_DKO	GOBP TRNA PROCESSING	GO_BP	113	0.443042	1.68169	0.000211232	0.00475644	63	No	NA	Adat2/Alkbh8/Rpp25/Kars/Tsen15/2210016F16Rik/Mettl1/Pop7/Rpp14/Trub1/Rpp40/Aars/Pop5/Sars/Ssb/Osgepl1/Pop1/Lage3/Thg1l/Trit1/Nsun2/Rpp25l/Trmt11/Rtraf/Dus2/Trmo/Trmt112/Ctu2/Wdr4/Ddx1/Cdkal1/Elp5/Pus7/Elp1/Rpp38/Qtrt1/Pusl1/Rpp21/Trmt61a/Trmu/Rtcb/Zbtb8os/Ftsj1/Trmt5/Dus4l/Nat10/Tsen54/Pus1/Trmt2b/Kti12/Trmt12/Thada/Adat1/Thumpd3/Hsd17b10/Rpusd4/Dtwd1/Dph3/Prorp/Trmt10c/Lsm6/Gtpbp3/Pop4
Malignant	TKO_vs_DKO	GOBP RNA STABILIZATION	GO_BP	59	0.490442	1.68005	0.00176598	0.0236369	26	No	NA	Slc11a1/Tent5b/Rbm24/Dnd1/Dkc1/Gdnf/Tent4a/Taf15/Noct/Tardbp/Hnrnpa0/Hnrnpd/Naf1/Meioc/Pabpc1/Rbm10/Igf2bp1/Dhx9/Nsun2/Traf3ip2/Hnrnpu/Traf2/Hnrnpc/Ybx3/Zcchc17/Tent5c
Malignant	TKO_vs_DKO	GOBP MITOTIC DNA REPLICATION CHECKPOINT SIGNALING	GO_BP	9	0.765323	1.67938	0.00860122	0.070029	3	No	NA	Clspn/Cdc6/Ticrr
Malignant	TKO_vs_DKO	GOBP MICROTUBULE ORGANIZING CENTER ORGANIZATION	GO_BP	139	0.428812	1.67611	0.000193191	0.00442836	43	No	NA	Cdk1/Kif11/Ccnf/Sac3d1/E2f4/Nek2/Pclaf/Sgo1/Pkhd1/Aurka/Ndc80/Plk1/Ranbp1/Brca2/Haus8/Patj/Cep76/Nup62/Cep72/Brca1/Cetn3/Gen1/Xrcc3/Ssx2ip/Pard6b/Plk4/Hepacam2/Haus1/Rbm14/Cep192/Crocc/Sass6/Pard6a/Deup1/Chek1/C2cd3/Cetn2/Haus5/Ckap5/Xpo1/Npm1/Pard6g/Ppp1r35
Malignant	TKO_vs_DKO	GOBP IMP BIOSYNTHETIC PROCESS	GO_BP	9	0.763691	1.6758	0.00892275	0.070717	8	No	NA	Ampd3/Hprt/Ampd1/Gart/Ampd2/Atic/Aprt/Adsl
Malignant	TKO_vs_DKO	GOBP NCRNA CATABOLIC PROCESS	GO_BP	42	0.527091	1.67466	0.00247487	0.0301234	16	No	NA	Exosc8/Exosc9/Pelo/Lin28b/Slfn9/Exosc7/Ern2/Exosc2/Pop1/Dis3/Slfn14/Exosc3/Exosc10/Nsun2/Ddx49/Mtrex
Malignant	TKO_vs_DKO	GOBP VENTRICULAR CARDIAC MUSCLE CELL DIFFERENTIATION	GO_BP	11	0.721624	1.67368	0.0136603	0.093461	6	No	NA	Cdk1/Mef2a/Prox1/Mef2c/Lmna/Rarb
Malignant	TKO_vs_DKO	GOBP REGULATION OF TELOMERE MAINTENANCE	GO_BP	79	0.460678	1.67047	0.00118905	0.017406	30	No	NA	Stn1/Nek2/Cct3/Dkc1/Cct5/Acd/Aurkb/Cct2/Smg5/Gnl3/Hnrnpa1/Cct8/Parp1/Tcp1/Cct7/Cct6a/Hnrnpd/Pinx1/Naf1/Terf2/Pif1/Mapk1/Upf1/Exosc10/Hnrnpu/Ercc1/Terf1/Hnrnpc/Pml/Ten1
Malignant	TKO_vs_DKO	GOBP RIBOSOMAL SMALL SUBUNIT ASSEMBLY	GO_BP	17	0.640383	1.66689	0.0140429	0.0952282	10	No	NA	Mrps11/Rps15/Rps14/Rpl38/Mrps7/Rpsa/Rps28/Rrp7a/Rps27/Abt1
Malignant	TKO_vs_DKO	GOBP DEOXYRIBONUCLEOSIDE TRIPHOSPHATE CATABOLIC PROCESS	GO_BP	7	0.80232	1.66552	0.00930457	0.0730623	3	No	NA	Dut/Dctpp1/Itpa
Malignant	TKO_vs_DKO	GOBP MITOTIC CELL CYCLE PHASE TRANSITION	GO_BP	301	0.383647	1.66489	9.62909043173875e-07	4.98110245576972e-05	80	Yes	GOBP CHROMOSOME SEGREGATION	Ccne2/Ccne1/E2f7/Fbxo5/Clspn/Usp44/Ccna2/Cenpf/Iqgap3/Cdc6/Ccnf/Cdkn3/Tacc3/Rfwd3/Nasp/E2f4/Cenpe/Rpa2/Pidd1/Bub1b/Cdca5/Foxm1/Ndc80/Gtse1/Cdc25b/Lzts1/Plk1/Melk/Tm4sf5/Nes/Ccnb2/Aurkb/Dbf4/Gml/Rrm1/Babam1/Mad2l1/Bub1/Slfn9/Cks1b/Rps6/Cdc7/Inhba/Cdk2ap2/Apex1/Brca1/Gen1/Kif14/Mnat1/Ints3/Cdk4/Stil/Gfi1b/Dlgap5/Rad21/Bub3/Psmg2/Plrg1/Stox1/Rcc1/Cdkn1a/Rb1/Mastl/Kntc1/Fzr1/Sass6/Ticrr/Pinx1/Cdc25c/…
Malignant	TKO_vs_DKO	GOBP PYRIMIDINE DEOXYRIBONUCLEOTIDE BIOSYNTHETIC PROCESS	GO_BP	7	0.802015	1.66489	0.00930457	0.0730623	6	No	NA	Tyms/Dut/Shmt1/Dctd/Dtymk/Tbpl1
Malignant	TKO_vs_DKO	GOBP CHROMATIN REMODELING	GO_BP	159	0.417032	1.6643	5.73543981773981e-05	0.001657	44	No	NA	Smarcd3/Smyd1/Dnajc9/Asf1b/Npm3/Hmgb2/Anp32e/Nasp/Cenpw/Esr1/Taf6l/Chd7/Cenpp/Cenpv/Asf1a/Ruvbl2/Oip5/Mcm2/Smarcb1/Trp63/Ssrp1/Uchl5/H3f3a/Actl6a/Gatad2a/Cfdp1/Chaf1b/Anp32b/Chd1l/Baz1a/Actb/Hmga1/Itgb3bp/Chaf1a/Nudt5/Pole3/Znhit1/Smarca4/Set/Nap1l2/Satb2/Smarcc1/Cecr2/Nap1l1
Malignant	TKO_vs_DKO	GOBP NEGATIVE REGULATION OF PROTEIN EXPORT FROM NUCLEUS	GO_BP	5	0.890219	1.66196	0.00300101	0.034602	3	No	NA	Txn1/Rangap1/Bard1
Malignant	TKO_vs_DKO	GOBP POSITIVE REGULATION OF METAPHASE ANAPHASE TRANSITION OF CELL CYCLE	GO_BP	15	0.6703	1.66088	0.0100946	0.0772243	5	No	NA	Cdt1/Espl1/Dlgap5/Nsmce2/Rb1
Malignant	TKO_vs_DKO	GOBP TETRAHYDROFOLATE BIOSYNTHETIC PROCESS	GO_BP	6	0.84312	1.65985	0.00558654	0.0522229	6	No	NA	Dhfr/Gch1/Mthfd1/Mthfd1l/Gart/Atic
Malignant	TKO_vs_DKO	GOBP U4 SNRNA 3 END PROCESSING	GO_BP	7	0.799482	1.65963	0.00993007	0.0764835	5	No	NA	Exosc8/Exosc9/Exosc7/Exosc2/Exosc3
Malignant	TKO_vs_DKO	GOBP RRNA MODIFICATION	GO_BP	31	0.550721	1.65924	0.00798171	0.0667847	21	No	NA	Fbl/Dkc1/Nop2/Dimt1/Nsun5/Bud23/Ftsj3/Nhp2/Gar1/Emg1/Naf1/Mrm2/Trmt112/Mettl15/Tsr3/Nat10/Mrm3/Tfb1m/Rpusd4/Rrnad1/Mettl5
Malignant	TKO_vs_DKO	GOBP SPINDLE ASSEMBLY INVOLVED IN FEMALE MEIOSIS	GO_BP	4	0.951468	1.65844	0.000822339	0.0131988	4	No	NA	Fbxo5/Aurka/Ndc80/Ccnb2
Malignant	TKO_vs_DKO	GOBP RNA SURVEILLANCE	GO_BP	14	0.672251	1.65585	0.0140429	0.0952282	8	No	NA	Exosc8/Exosc9/Pelo/Exosc7/Supv3l1/Exosc2/Exosc3/Exosc10
Malignant	TKO_vs_DKO	GOBP IODIDE TRANSPORT	GO_BP	6	0.840817	1.65532	0.0062116	0.0567494	3	No	NA	Slc5a5/Tg/Kcnq1
Malignant	TKO_vs_DKO	GOBP MICROTUBULE CYTOSKELETON ORGANIZATION	GO_BP	551	0.364962	1.65451	1.73410528365649e-09	1.92410290603972e-07	166	Yes	GOBP CHROMOSOME SEGREGATION	Rassf7/Cdk1/Ccnb1/Kif11/Incenp/Fbxo5/Tuba4a/Racgap1/Tuba1c/Tuba1b/Kif4/Spc25/Ccnf/Nusap1/Tacc3/Met/Cdc20/Prc1/Sac3d1/Tpx2/E2f4/Stmn1/Nek2/Cenpe/Trdn/Pclaf/Sgo1/Tubb6/Hydin/Dnah5/Kifc1/Ska1/Aspm/Aunip/Pkhd1/Ran/Tubb4b/Tubb2b/Aurka/Ndc80/Kif23/Cfl1/Psrc1/Kif18b/Wdr73/Plk1/Kif20a/Neurl1a/Mns1/Mybl2/Espl1/Gapdh/Ranbp1/Brca2/Ccnb2/Cryab/Aurkb/Syne2/Smc3/Misp/Kif15/Kif18a/Trim54/Cenph/Fignl1/Haus8/Prka…
Malignant	TKO_vs_DKO	GOBP CELL CYCLE	GO_BP	1522	0.344808	1.65442	1.18596769890706e-19	8.25433518439316e-17	344	Yes	GOBP CHROMOSOME SEGREGATION	E2f2/Ttn/Ccne1/Cdk1/Hells/Ccnb1/Gmnn/Cdca3/Kif11/E2f7/Incenp/Fbxo5/Smc4/Clspn/Hoxa13/Pmf1/Usp44/Tuba4a/Racgap1/Ect2/Esx1/Kif20b/Ccna2/Tdrd1/Cks2/Tuba1c/Uhrf1/Nolc1/Tuba1b/Cenpf/Kif4/Kif22/Cep55/Ezh2/Mki67/Iqgap3/Dna2/Wdr76/Cdc6/Ccnf/Mlf1/Ube2c/Cdkn3/Nusap1/Fosl1/Tacc3/Pbk/Tent5b/Cenpa/Rrm2/Cdt1/Ercc6l/Pcna/Rfwd3/Cdc20/Prc1/Fen1/Phgdh/Mcm7/E2f8/Sgo2a/Rad51ap1/Nasp/Sac3d1/Tex12/Tpx2/Ms4a3/Dusp13/E2…
Malignant	TKO_vs_DKO	GOBP NUCLEOBASE BIOSYNTHETIC PROCESS	GO_BP	18	0.621496	1.65345	0.0116038	0.0846891	13	No	NA	Ctps/Gmps/Shmt1/Hprt/Prps1/Shmt2/Gart/Cad/Aprt/Umps/Ppat/Dhodh/Paics
Malignant	TKO_vs_DKO	GOBP BOX C D SNORNP ASSEMBLY	GO_BP	9	0.753129	1.65262	0.0102089	0.0777927	6	No	NA	Ruvbl2/Snu13/Ruvbl1/Znhit3/Pih1d2/Taf9
Malignant	TKO_vs_DKO	GOBP NUCLEAR TRANSCRIBED MRNA CATABOLIC PROCESS EXONUCLEOLYTIC 3 5	GO_BP	9	0.752962	1.65225	0.0102089	0.0777927	5	No	NA	Exosc8/Exosc9/Ttc37/Exosc2/Exosc3
Malignant	TKO_vs_DKO	GOBP MEIOTIC CELL CYCLE	GO_BP	208	0.397137	1.65181	1.89433067061755e-05	0.000638898	70	No	NA	Ccne2/Ccne1/Incenp/Fbxo5/Cks2/Cdc20/Rad51ap1/Tex12/Dusp13/Nek2/Smc2/Top2a/Hsf2bp/Sgo1/Ncapd2/Aspm/Bub1b/Mov10l1/Ddx4/Aurka/Ndc80/Ncaph/Cdc25b/Plk1/Mns1/Espl1/Fanca/Brca2/Ccnb2/Pttg1/Ncaph2/Smc3/Kif18a/Brip1/Fignl1/Trip13/Shcbp1l/Bub1/Edn1/Msh6/Rad54b/Rad51/Wnt4/Fancd2/Gpr3/Cenps/Nuf2/Tdrd9/Rad21/Exo1/Bub3/Terb2/Btbd18/Ovol1/Myh9/Mastl/Ythdf2/Fzr1/Rmi1/Stag3/Psmc3ip/Rad54l/Prdm9/Cdc25c/Ncapd3/Ttk/…
Malignant	TKO_vs_DKO	GOBP DNA SYNTHESIS INVOLVED IN DNA REPAIR	GO_BP	26	0.559915	1.65104	0.0140897	0.0954608	9	No	NA	Pold2/Pcna/Pclaf/Pola1/Pole2/Pold1/Dtl/Wrnip1/Primpol
Malignant	TKO_vs_DKO	GOBP PROTEASOME ASSEMBLY	GO_BP	12	0.695367	1.65087	0.0143988	0.0968695	9	No	NA	Psmg4/Psmg3/Psmg2/Otud6b/Pomp/Psmd10/Adrm1/Psmg1/Psmd5
Malignant	TKO_vs_DKO	GOBP STRIATED MUSCLE ATROPHY	GO_BP	7	0.795142	1.65062	0.0107119	0.0802453	3	No	NA	Myog/Actn3/Trim63
Malignant	TKO_vs_DKO	GOBP REGULATION OF EATING BEHAVIOR	GO_BP	5	0.883823	1.65001	0.00403395	0.0424813	3	No	NA	Mc4r/Npy/Ghsr
Malignant	TKO_vs_DKO	GOBP REGULATION OF MUSCLE ORGAN DEVELOPMENT	GO_BP	39	0.526232	1.64828	0.00631499	0.0575566	9	No	NA	Myod1/Lmod3/Myf5/Cenpf/Myog/Actn3/Dll1/Megf10/Igf2
Malignant	TKO_vs_DKO	GOBP REGULATION OF TELOMERE MAINTENANCE VIA TELOMERE LENGTHENING	GO_BP	58	0.479943	1.64376	0.00182605	0.0241873	24	No	NA	Stn1/Nek2/Cct3/Dkc1/Cct5/Acd/Aurkb/Cct2/Smg5/Hnrnpa1/Cct8/Parp1/Tcp1/Cct7/Cct6a/Naf1/Terf2/Pif1/Mapk1/Exosc10/Hnrnpu/Terf1/Hnrnpc/Ten1
Malignant	TKO_vs_DKO	GOBP NEGATIVE REGULATION OF VIRAL GENOME REPLICATION	GO_BP	44	0.511187	1.64162	0.00451017	0.0449023	20	No	NA	Oasl1/Oas3/Fam111a/Banf1/Rsad2/Prox1/Bst2/Ifi205/Ccl5/Oas1g/Ifit1bl1/Isg20/Btbd17/Isg15/Oas2/Ifnb1/Ifih1/Hmga2/Oas1a/Apobec3
Malignant	TKO_vs_DKO	GOBP REGULATION OF DNA DEPENDENT DNA REPLICATION INITIATION	GO_BP	9	0.747985	1.64133	0.0119773	0.0861978	4	No	NA	Gmnn/Cdt1/Wrnip1/Ticrr
Malignant	TKO_vs_DKO	GOBP FOLIC ACID CONTAINING COMPOUND BIOSYNTHETIC PROCESS	GO_BP	8	0.767619	1.64048	0.00815415	0.0672717	6	No	NA	Dhfr/Gch1/Mthfd1/Mthfd1l/Gart/Atic
Malignant	TKO_vs_DKO	GOBP RESPONSE TO BILE ACID	GO_BP	6	0.83315	1.64022	0.00808755	0.0672197	3	No	NA	Fgfr4/Hamp/Gpbar1
Malignant	TKO_vs_DKO	GOBP PROTEIN LOCALIZATION TO MITOCHONDRION	GO_BP	111	0.430088	1.63617	0.000512355	0.00941174	53	No	NA	Bid/Hspa1l/Srebf2/Tomm20/Pdcd5/Pitrm1/Hspd1/Hsp90aa1/Ube2l3/Hax1/Timm8a1/Hk1/Cox18/Mgarp/Chchd4/Immp2l/Tspo/Rala/Isg15/Bbc3/Csnk2a2/Sae1/Timm10/Tomm40/Timm9/Atpif1/Aifm1/Timm23/Pmpca/Samm50/Htra2/Timm50/Grpel1/Grpel2/Dnajc15/Pam16/Sh3glb1/Mapt/Ndufa13/Timm17a/Dnajc19/Mterf4/Akt1/Ddit3/Tomm22/Aip/Mtch2/Lman1/Fzd5/Dnaja1/Bcap31/Hspa4/Bcs1l
Malignant	TKO_vs_DKO	GOBP RNA POLYMERASE I PREINITIATION COMPLEX ASSEMBLY	GO_BP	9	0.74563	1.63616	0.0124596	0.0878369	4	No	NA	Smarcb1/Polr1e/Smarca4/Pih1d1
Malignant	TKO_vs_DKO	GOBP ACTOMYOSIN STRUCTURE ORGANIZATION	GO_BP	183	0.400342	1.63603	3.30392869886511e-05	0.00101995	36	No	NA	Ankrd1/Ttn/Synpo2l/Acta1/Tnnt2/Myoz2/Myh3/Klhl41/Tnnt3/Mef2a/Racgap1/Ect2/Actn2/Neb/Myom2/Met/Lmod2/Stmn1/Rhpn2/Cfl2/Tnnt1/Nrap/Myl2/Fhod1/Prox1/Tjp1/Myoz1/Mypn/Edn1/Pdlim1/Sorbs1/Obscn/Actc1/S100a10/Capn3/Epb41l4a
Malignant	TKO_vs_DKO	GOBP NEGATIVE REGULATION OF MRNA METABOLIC PROCESS	GO_BP	82	0.452753	1.63506	0.00117275	0.0172333	41	No	NA	Slc11a1/Tent5b/Rbm24/Dnd1/Dhx34/Gdnf/Tent4a/Bard1/C1qbp/Taf15/Rbmx/Rnps1/Noct/Tardbp/Hnrnpd/Meioc/Ptbp1/Hnrnpab/Pabpc1/Igf2bp1/Dhx9/Srsf10/Celf4/Traf3ip2/Hnrnpu/Srsf7/Traf2/Hnrnpc/Ybx3/Tent5c/Hnrnpa2b1/U2af2/Syncrip/Secisbp2/Sap18/Hnrnpk/Zc3h14/Larp1/Tent5a/Pcbp4/Traf5
Malignant	TKO_vs_DKO	GOBP DUMP METABOLIC PROCESS	GO_BP	8	0.764966	1.63481	0.00831561	0.068262	5	No	NA	Dut/Upb1/Upp1/Dctd/Dpys
Malignant	TKO_vs_DKO	GOBP PYRIMIDINE NUCLEOSIDE METABOLIC PROCESS	GO_BP	15	0.659518	1.63416	0.0132546	0.0915875	6	No	NA	Apobec2/Dhfr/Upb1/Erh/Upp1/Dtymk
Malignant	TKO_vs_DKO	GOBP NEGATIVE REGULATION OF CELL CYCLE PHASE TRANSITION	GO_BP	216	0.391691	1.6336	3.2366505388933e-05	0.00100731	54	No	NA	Cdk1/Ccnb1/E2f7/Fbxo5/Clspn/Cenpf/Ezh2/Dna2/Wdr76/Cdt1/Rfwd3/Rpa2/Pidd1/Bub1b/Ndc80/Gtse1/2610528A11Rik/Prox1/Plk1/Aurkb/Gml/Brip1/Babam1/Trip13/Mad2l1/Bub1/Slfn9/Inhba/Cdk2ap2/Brca1/Fancd2/Gen1/Xrcc3/Cdc45/Ints3/Gfi1b/Rad21/Bub3/Psmg2/Men1/Ovol1/Cdkn1a/Dot1l/Fam122a/Rb1/Kntc1/Prpf19/Ddx39b/Fzr1/Jade1/Ticrr/Pinx1/Timeless/Ttk
Malignant	TKO_vs_DKO	GOBP MEIOTIC SISTER CHROMATID COHESION CENTROMERIC	GO_BP	5	0.874961	1.63347	0.00534015	0.0506619	3	No	NA	Sgo2a/Bub1b/Bub1
Malignant	TKO_vs_DKO	GOBP NEGATIVE REGULATION OF FEEDING BEHAVIOR	GO_BP	5	0.873414	1.63058	0.00549382	0.0515922	3	No	NA	Mc4r/Ins2/Ucn
Malignant	TKO_vs_DKO	GOBP MEIOTIC CELL CYCLE PROCESS	GO_BP	131	0.423254	1.63043	0.000249767	0.00543243	56	No	NA	Ccne2/Ccne1/Fbxo5/Smc4/Cks2/Cdc20/Rad51ap1/Top2a/Hsf2bp/Ncapd2/Bub1b/Mov10l1/Ddx4/Aurka/Ndc80/Cdc25b/Espl1/Brca2/Ccnb2/Pttg1/Kif18a/Brip1/Fignl1/Trip13/Shcbp1l/Bub1/Edn1/Msh6/Rad54b/Rad51/Spire2/Fancd2/Gpr3/Cenps/Nuf2/Tdrd9/Rad21/Terb2/Tubg1/Btbd18/Ovol1/Mastl/Ythdf2/Rmi1/Stag3/Psmc3ip/Rad54l/Prdm9/Cdc25c/Ncapd3/Fancm/Rad51c/Piwil2/Cdc25a/Msh4/Mus81
Malignant	TKO_vs_DKO	GOBP ATP METABOLIC PROCESS	GO_BP	243	0.381282	1.62957	2.82933511367067e-05	0.000895099	88	No	NA	Eno3/Cdk1/Pgam2/Myh3/Ccnb1/Prkag3/Bid/Pgam1/Pgk1/Cox6a2/Eno1/Actn3/Gpi1/Slc4a1/Tpi1/Fxn/Ak2/Myh8/Gapdh/Atp5b/Ldha/Cycs/Stoml2/Ins2/Fignl1/Ndufa12/Prkaa2/Cyc1/Aldoa/Cox4i1/Hk1/Slc25a33/Ndufb8/Galk1/Atp5g3/Parp1/Ndufs4/Cox7c/Cox5a/Tspo/Ndufs6/Ndufc1/Ndufs8/Ndufa9/Atp5a1/Slc25a13/Shmt2/Atp5d/Cox15/Myh7/Pkm/Nudt5/Atp5k/Ndufv1/Ndufb5/Ndufb9/Uqcc2/Tmsb4x/Pgm1/Nudt2/Atp6v1b2/Afg1l/Pfkl/Atp5h/Ndufb6/Eno4…
Malignant	TKO_vs_DKO	GOBP DNA BIOSYNTHETIC PROCESS	GO_BP	183	0.398587	1.62885	3.80737028695303e-05	0.00116132	59	No	NA	Ankrd1/Fgfr4/Stn1/Pold2/Pcna/Tex12/Tyms/Nek2/Pclaf/Pdgfb/Tk1/Cct3/Polg/Dkc1/Rfc3/Chtf18/Rpa1/Cct5/Acd/Aurkb/Rfc4/Dscc1/Hsp90aa1/Ptges3/Cct2/Lig1/Smg5/Hnrnpa1/Rfc2/Cct8/Pole2/Pold1/Tcp1/Men1/Dnajc2/Cct7/Gins3/Cdkn1a/Dtl/Wrnip1/Cct6a/Gins2/Nhp2/Gar1/Primpol/Jade1/Hnrnpd/Pole3/Pinx1/Pak3/Gfer/Naf1/Phb/Usp43/Terf2/Ptk2b/Chek1/Pif1/Mapk1
Malignant	TKO_vs_DKO	GOBP SKELETAL MUSCLE SATELLITE CELL DIFFERENTIATION	GO_BP	6	0.827168	1.62845	0.00981493	0.0759789	5	No	NA	Klf5/Mylk2/Megf10/Akirin1/Six4
Malignant	TKO_vs_DKO	GOBP MUSCLE CELL DIFFERENTIATION	GO_BP	336	0.372243	1.6281	1.72609247420882e-06	8.36390125477387e-05	71	Yes	GOBP STRIATED MUSCLE CELL DIFFERENTIATION	Ankrd1/Tmem182/Ttn/Synpo2l/Acta1/Tnnt2/Myoz2/Cdk1/Myod1/Myh3/Klhl41/Lmod3/Myf5/Klhl40/Smarcd3/Tnnt3/Klf5/Mymk/Mef2a/Mymx/Smyd1/Ezh2/Actn2/Plekho1/Akap6/Popdc2/Neb/Myom2/Lmod2/Uchl1/Csrp3/Rbm24/Myog/Trim72/Nphs1/Pdgfb/Cfl2/Tnnt1/Nrap/Actn3/Dmpk/Popdc3/Myl2/Myo18b/Asf1a/Kel/Dll1/Chrnb1/Dkk1/Prox1/Stac3/Megf10/Rbm38/Hdac9/Dysf/Igf2/Myoz1/Ryr1/Mypn/Lbx2/Bves/Sort1/Edn1/G6pdx/H3f3a/Alpk3/Wnt4/Ehd1/Obs…
Malignant	TKO_vs_DKO	GOBP VENTRICULAR CARDIAC MUSCLE CELL DEVELOPMENT	GO_BP	7	0.784204	1.62791	0.014465	0.0972291	4	No	NA	Cdk1/Mef2a/Prox1/Lmna
Malignant	TKO_vs_DKO	GOBP TRANSCRIPTION INITIATION FROM RNA POLYMERASE II PROMOTER	GO_BP	69	0.460053	1.6274	0.00270509	0.0321587	26	No	NA	E2f2/Esr1/Taf6l/Cand1/Hmgb1/Taf6/Gtf2f1/Cdk4/Taf12/Paxip1/E2f3/Srf/Taf7l/Taf9/Taf5/Gtf2e2/Polr2g/Psmc6/Ercc1/Taf10/Cdk7/Polr2d/Eloc/Sub1/Gtf2h2/Polr2i
Malignant	TKO_vs_DKO	GOBP RIBONUCLEOSIDE MONOPHOSPHATE METABOLIC PROCESS	GO_BP	53	0.489785	1.62722	0.00368025	0.039573	24	No	NA	Adssl1/Tjp2/Ampd3/Ak2/Upb1/Pfas/Gmps/Hprt/Adk/Upp1/Impdh1/Prps1/Ampd1/Gart/Ampd2/Cad/Atic/Nudt2/Aprt/Uck2/Dpys/Adsl/Card11/Umps
Malignant	TKO_vs_DKO	GOBP PURINE NUCLEOTIDE SALVAGE	GO_BP	8	0.760746	1.62579	0.00944585	0.0739442	6	No	NA	Ampd3/Hprt/Adk/Ampd2/Aprt/Adsl
Malignant	TKO_vs_DKO	GOBP POSITIVE REGULATION OF TELOMERE MAINTENANCE VIA TELOMERE LENGTHENING	GO_BP	37	0.52343	1.6256	0.00692644	0.0610228	14	No	NA	Nek2/Cct3/Dkc1/Cct5/Acd/Aurkb/Cct2/Hnrnpa1/Cct8/Tcp1/Cct7/Cct6a/Naf1/Mapk1
Malignant	TKO_vs_DKO	GOBP NEGATIVE REGULATION OF MRNA CATABOLIC PROCESS	GO_BP	57	0.475044	1.62332	0.00335256	0.0373268	24	No	NA	Slc11a1/Tent5b/Rbm24/Dnd1/Dhx34/Gdnf/Tent4a/Taf15/Noct/Tardbp/Hnrnpa0/Hnrnpd/Meioc/Hnrnpab/Pabpc1/Rbm10/Igf2bp1/Dhx9/Traf3ip2/Hnrnpu/Traf2/Hnrnpc/Ybx3/Tent5c
Malignant	TKO_vs_DKO	GOBP POSITIVE REGULATION OF INTERFERON BETA PRODUCTION	GO_BP	37	0.521144	1.6185	0.00720914	0.0624462	19	No	NA	Hmgb2/Polr3g/Oas3/Irf7/Hsp90aa1/Tbk1/Oas1g/Polr3b/Isg15/Oas2/Polr3c/Dhx58/Irf5/Dhx9/Ifih1/Oas1a/Mavs/Polr3a/Ripk2
Malignant	TKO_vs_DKO	GOBP AEROBIC RESPIRATION	GO_BP	148	0.409133	1.618	0.000233998	0.00516279	74	No	NA	Cdk1/Ccnb1/Bid/Cox6a2/Actn3/Fxn/Atp5b/Cycs/Stoml2/Cyc1/Cox4i1/Idh2/Slc25a33/Mdh2/Ndufb8/Cox7c/Mrps36/Ucn/Ndufs6/Ndufs8/Atp5a1/Mdh1b/Shmt2/Atp5d/Cox15/Pdhb/Suclg2/Atp5k/Ndufv1/Ndufb5/Mdh1/Ndufb9/Uqcc2/Atp5h/Ndufb6/Cox7a2/Ndufs7/Sdhaf2/Cox5b/Ndufa2/Atp5j2/Uqcrq/Adsl/Mtfr1/Ghitm/Ndufs2/Uqcrfs1/Atp5o/Dnajc15/Bnip3/Cs/Ppif/Uqcrh/Pde12/Cox10/Cox7a1/Dld/Aco2/Sdhb/Myc/Atp5l/Ndufab1/Ndufs1/Park7/Mtfr1l/Nd…
Malignant	TKO_vs_DKO	GOBP DNA TOPOLOGICAL CHANGE	GO_BP	6	0.821834	1.61795	0.0116994	0.085073	4	No	NA	Hmgb2/Top2a/Hmgb1/Top1mt
Malignant	TKO_vs_DKO	GOBP NCRNA TRANSCRIPTION	GO_BP	47	0.496904	1.61678	0.00476382	0.0465148	24	No	NA	Myod1/Npm3/Gtf3c6/Smarcb1/Gtf3a/Ncl/Polr2l/Uspl1/Smarca4/Larp7/Ell2/Pwp1/Cdk7/Ippk/Nol11/Ice1/Ddx11/Zc3h8/Mepce/Zfp143/Cd3eap/Snapc1/Pih1d1/Mtor
Malignant	TKO_vs_DKO	GOBP MUSCLE TISSUE DEVELOPMENT	GO_BP	349	0.367931	1.61622	3.46061925456424e-06	0.000156772	63	Yes	GOBP STRIATED MUSCLE CELL DIFFERENTIATION	Ankrd1/Mylpf/Ttn/Acta1/Tnnt2/Myoz2/Cdk1/Itga7/Chrna1/Myod1/Klhl41/Lmod3/Vgll2/Myf5/Klhl40/Klf5/Mef2a/Chrnd/Smyd1/Sap30/Cenpf/Srpk3/Tnni1/Actn2/Tnnc1/Akap6/Popdc2/Neb/Zbtb18/Yap1/Csrp3/Myog/Nphs1/Cfl2/Nrap/Actn3/Sox11/Chd7/Popdc3/Myl2/Myo18b/Kel/Dll1/Osr1/Dkk1/Prox1/Mylk2/Stac3/Pkp2/Megf10/Jph2/Neurl1a/Ly6e/Hdac9/Igf2/Myoz1/Ryr1/Prmt1/Flnb/Bves/Scn5a/Edn1/G6pdx
Malignant	TKO_vs_DKO	GOBP NUCLEAR NCRNA SURVEILLANCE	GO_BP	6	0.820433	1.61519	0.0116994	0.085073	6	No	NA	Exosc8/Exosc9/Exosc7/Exosc2/Exosc3/Exosc10
Malignant	TKO_vs_DKO	GOBP CELL CYCLE DNA REPLICATION INITIATION	GO_BP	5	0.864578	1.61409	0.00779888	0.0656856	5	No	NA	Mcm3/Mcm2/Pola1/Gins3/Mcm4
Malignant	TKO_vs_DKO	GOBP DNA INTEGRITY CHECKPOINT SIGNALING	GO_BP	117	0.423049	1.61386	0.000285334	0.00603458	39	No	NA	Cdk1/Dna2/Wdr76/Cdc6/Cdt1/Rfwd3/Rpa2/Pidd1/Gtse1/Plk1/Gml/Brip1/Babam1/Brca1/Fancd2/Cdc45/Cdkn1a/Dot1l/Dtl/Prpf19/Ddx39b/Fzr1/Ticrr/Timeless/Nek11/Chek1/Mus81/Abraxas1/Rad9a/Hmga2/Rhno1/Pml/Mrnip/Orc1/Cry1/Ccnd1/Babam2/Atm/Cdc5l
Malignant	TKO_vs_DKO	GOBP REGULATION OF CELL CYCLE PHASE TRANSITION	GO_BP	346	0.367229	1.61009	2.5704145436238e-06	0.000118549	95	Yes	GOBP CHROMOSOME SEGREGATION	Cdk1/Ccnb1/E2f7/Fbxo5/Clspn/Usp44/Bid/Cenpf/Ezh2/Dna2/Wdr76/Cdc6/Mlf1/Ube2c/Rrm2/Cdt1/Rfwd3/Cenpe/Pkia/Rpa2/Pidd1/Bub1b/Aurka/Ndc80/Gtse1/2610528A11Rik/Cdc25b/Prox1/Plk1/Espl1/Tm4sf5/Aurkb/Dbf4/Gml/Brip1/Rrm1/Babam1/Trip13/Fam83d/Mad2l1/Bub1/Slfn9/Cdc7/Inhba/Cdk2ap2/Apex1/Brca1/Fancd2/Gen1/Kif14/Xrcc3/Mnat1/Cdc45/Ints3/Cdk4/Gpnmb/Stil/Gfi1b/Dlgap5/Rad21/Bub3/Psmg2/Anln/Plrg1/Men1/Stox1/Ovol1/Cdkn…
Malignant	TKO_vs_DKO	GOBP REGULATION OF TYPE I INTERFERON MEDIATED SIGNALING PATHWAY	GO_BP	39	0.51391	1.60969	0.00878397	0.0702751	22	No	NA	Oas3/Irf7/Tbk1/Oas1g/Nlrc5/Ttll12/Isg15/Ythdf2/Usp29/Cactin/Zbp1/Adar/Oas1a/Lsm14a/Ube2k/Hsp90ab1/Usp18/Mavs/Stat2/Ptpn2/Dcst1/Trim6
Malignant	TKO_vs_DKO	GOBP PURINE NUCLEOBASE BIOSYNTHETIC PROCESS	GO_BP	10	0.71825	1.60946	0.0133331	0.0919621	9	No	NA	Gmps/Shmt1/Hprt/Prps1/Shmt2/Gart/Aprt/Ppat/Paics
Malignant	TKO_vs_DKO	GOBP ATP SYNTHESIS COUPLED PROTON TRANSPORT	GO_BP	22	0.57634	1.60898	0.012406	0.0876967	11	No	NA	Atp5b/Stoml2/Atp5g3/Atp5a1/Atp5d/Atp5k/Atp5h/Atp5j2/Atp5g2/Atp5g1/Atp5o
Malignant	TKO_vs_DKO	GOBP INNER MITOCHONDRIAL MEMBRANE ORGANIZATION	GO_BP	37	0.517356	1.60674	0.00871692	0.0701753	18	No	NA	Chchd6/Timm8a1/Apoo/Hspa9/Chchd3/Immt/Mtx1/Timm10/Apool/Timm9/Afg3l2/Samm50/Timm13/Ghitm/Dnajc11/Ndufa13/Myc/Mtx2
Malignant	TKO_vs_DKO	GOBP GLYCOSYL COMPOUND METABOLIC PROCESS	GO_BP	65	0.459777	1.60469	0.00312547	0.0355024	26	No	NA	Apobec2/Akr1b3/Dhfr/Tk1/Upb1/Macrod1/Erh/Akr1c18/Hprt/Dnph1/Adk/Upp1/Nudt1/Enpp4/Prps1/Nme5/Dtymk/Atic/Oard1/Aprt/Umps/Akr1a1/Apobec3/Nt5e/Mtap/Ppat
Malignant	TKO_vs_DKO	GOBP RNA MODIFICATION	GO_BP	144	0.405237	1.60137	0.000295941	0.00617364	58	No	NA	Apobec2/Adat2/Alkbh8/Fbl/Dkc1/Nop2/Adad1/Dimt1/2210016F16Rik/Mettl1/Nsun5/Mettl14/Bud23/Ftsj3/Nhp2/Gar1/Aars/Ssb/Osgepl1/Emg1/Naf1/Larp7/Thg1l/Mrm2/Hnrnpab/Trit1/Rbm15/Jmjd6/Nsun2/Cmtr2/Trmt11/Dus2/Trmo/Adar/Trmt112/Ctu2/Wdr4/Apobec3/Cdkal1/Elp5/Pus7/Elp1/Qtrt1/Pusl1/Cdk5rap1/Trmt61a/Trmt2a/Trmu/Mepce/Fto/Ftsj1/Trmt5/Mettl15/Tsr3/Dus4l/Nat10/Pus1/Trmt2b
Malignant	TKO_vs_DKO	GOBP ATP SYNTHESIS COUPLED ELECTRON TRANSPORT	GO_BP	81	0.441365	1.60048	0.00183073	0.0242074	48	No	NA	Ccnb1/Cox6a2/Cycs/Ndufa12/Cyc1/Cox4i1/Ndufb8/Ndufs4/Cox7c/Cox5a/Ndufs6/Ndufc1/Ndufs8/Ndufa9/Cox15/Ndufv1/Ndufb5/Ndufb9/Afg1l/Ndufb6/Ndufa5/Cox7a2/Ndufs7/Sdhaf2/Ndufa10/Cox5b/Ndufa2/Uqcrq/Ghitm/Ndufs2/Uqcrfs1/Uqcrb/Dnajc15/Uqcrh/Cox7a1/Ndufs5/Dld/Ndufa6/Ndufa4/Ndufab1/Ndufs1/Ndufa1/Park7/Ndufb4/Ndufb2/Coq9/Cox6a1/Coa6
Malignant	TKO_vs_DKO	GOBP CELLULAR RESPONSE TO DNA DAMAGE STIMULUS	GO_BP	728	0.346912	1.59442	3.44786134235895e-10	4.68898721687704e-08	249	Yes	GOBP CHROMOSOME SEGREGATION	Ankrd1/Cdk1/E2f7/Fbxo5/Dcun1d5/Bid/Uhrf1/Pold2/Kif22/Dna2/Wdr76/Hmgb2/Ackr3/Alkbh8/Pcna/Rfwd3/Fen1/Yap1/Mcm7/Neil3/Rad51ap1/Tex12/Mcm3/Radx/Fam111a/Rbm24/Nsmce3/Top2a/Pclaf/Hsf2bp/Esco2/Egln3/Mcm6/Rpa2/Pidd1/Rad51ap2/Usp1/Dek/Cdca5/Aunip/Chchd6/Ubqln4/Asf1a/Foxm1/Cbx5/Polg/Gtse1/Hpf1/Ruvbl2/Wdhd1/Fxr1/Plk1/Mcm2/Hmgb1/Nucks1/Rfc3/Ifi205/Fanca/Aen/Chrna4/Bcl3/Brca2/Ruvbl1/Acd/Bok/Rfc4/Pttg1/Macrod1…
Malignant	TKO_vs_DKO	GOBP POSITIVE REGULATION OF PROTEIN NEDDYLATION	GO_BP	4	0.912882	1.59118	0.0045372	0.0451127	2	No	NA	Dcun1d5/Dcun1d4
Malignant	TKO_vs_DKO	GOBP REGULATION OF MITOTIC CELL CYCLE PHASE TRANSITION	GO_BP	229	0.378376	1.58994	5.21544573984397e-05	0.00153782	67	No	NA	Ccnb1/E2f7/Fbxo5/Usp44/Bid/Cenpf/Ezh2/Cdc6/Ube2c/Rrm2/Cdt1/Rfwd3/Rpa2/Pidd1/Cdca5/Aurka/Ndc80/Gtse1/Cdc25b/Espl1/Tm4sf5/Aurkb/Gml/Rrm1/Babam1/Trip13/Mad2l1/Bub1/Slfn9/Cdc7/Cdk2ap2/Apex1/Brca1/Gen1/Kif14/Xrcc3/Mnat1/Ints3/Cdk4/Gpnmb/Stil/Gfi1b/Dlgap5/Rad21/Bub3/Anln/Plrg1/Cdkn1a/Dtl/Fam122a/Rb1/Kntc1/Fzr1/Jade1/Sass6/Ticrr/Pinx1/Ttk/Spdl1/Rad51c/Nek11/Cdc25a/Chek1/Mtbp/Phb2/Ecd/Abraxas1
Malignant	TKO_vs_DKO	GOBP INTERMEDIATE FILAMENT BUNDLE ASSEMBLY	GO_BP	5	0.850012	1.58689	0.0110419	0.081821	3	No	NA	Eppk1/Pkp2/Nefl
Malignant	TKO_vs_DKO	GOBP MITOCHONDRIAL RNA METABOLIC PROCESS	GO_BP	40	0.505211	1.58677	0.00745514	0.0637727	28	No	NA	Fastkd3/Tars2/Slirp/Slc25a33/Supv3l1/Twnk/Gars/Tfam/Lrpprc/Tbrg4/Cdk5rap1/Polrmt/Pde12/Pnpt1/Trmt5/Mterf4/Mterf2/Pus1/Fastkd2/Tfb1m/Mto1/Rpusd4/Ears2/Mettl4/Prorp/Trmt10c/Fastk/Aars2
Malignant	TKO_vs_DKO	GOBP POSITIVE REGULATION OF MITOTIC CELL CYCLE PHASE TRANSITION	GO_BP	84	0.435306	1.58401	0.00174562	0.0234877	27	No	NA	Cdk1/Ccnb1/Fbxo5/Cdc6/Ube2c/Rrm2/Cdt1/Cdca5/Cdc25b/Espl1/Rrm1/Cdc7/Apex1/Cdk4/Stil/Dlgap5/Plrg1/Nsmce2/Stox1/Dtl/Rb1/Sass6/Cdc25c/Rad51c/Cdc25a/Mtbp/Phb2
Malignant	TKO_vs_DKO	GOBP TRANSCRIPTION PREINITIATION COMPLEX ASSEMBLY	GO_BP	38	0.509128	1.58321	0.00880185	0.0702751	14	No	NA	Esr1/Taf6l/Cand1/Hmgb1/Taf6/Smarcb1/Polr1e/Taf12/Taf7l/Smarca4/Taf9/Taf5/Psmc6/Taf10
Malignant	TKO_vs_DKO	GOBP CYTOPLASMIC PATTERN RECOGNITION RECEPTOR SIGNALING PATHWAY IN RESPONSE TO VIRUS	GO_BP	30	0.524889	1.58136	0.0140255	0.0952282	12	No	NA	Oasl1/Oas3/Birc2/Irf7/Birc3/C1qbp/Phb/Dhx58/Phb2/Ifih1/Trim25/Lsm14a
Malignant	TKO_vs_DKO	GOBP REGULATION OF MITOTIC NUCLEAR DIVISION	GO_BP	70	0.445973	1.57789	0.0051757	0.049285	25	No	NA	Fbxo5/Hoxa13/Usp44/Kif20b/Mki67/Nusap1/Cdt1/Nek2/Pdgfb/Bub1b/Ndc80/Plk1/Espl1/Igf2/Trip13/Mad2l1/Bub1/Cdca2/Gen1/Bub3/Pdxp/Rcc1/Rb1/Cdc25c/Ttk
Malignant	TKO_vs_DKO	GOBP PROTEIN TARGETING TO MITOCHONDRION	GO_BP	93	0.428552	1.57776	0.00187592	0.0246574	44	No	NA	Bid/Hspa1l/Srebf2/Tomm20/Pdcd5/Pitrm1/Hspd1/Hsp90aa1/Ube2l3/Hax1/Timm8a1/Mgarp/Chchd4/Immp2l/Tspo/Tomm5/Csnk2a2/Sae1/Timm10/Tomm40/Timm9/Atpif1/Aifm1/Timm23/Pmpca/Samm50/Timm13/Htra2/Timm50/Grpel1/Grpel2/Dnajc15/Pam16/Sh3glb1/Ndufa13/Timm17a/Dnajc19/Mterf4/Tomm22/Aip/Lman1/Fzd5/Bcap31/Hspa4
Malignant	TKO_vs_DKO	GOBP CELLULAR RESPIRATION	GO_BP	203	0.37953	1.5767	7.6626007857148e-05	0.00210268	99	No	NA	Cdk1/Ccnb1/Bid/Actn3/Fxn/Slc25a18/Nos2/Atp5b/Cycs/Stoml2/Ndufa12/Cyc1/Cox4i1/Idh2/Slc25a33/Mdh2/Cisd1/Ndufb8/Cox7c/Mrps36/Cox5a/Ucn/Immp2l/Prelid1/Ndufs6/Ndufc1/Ndufs8/Ndufa9/Opn3/Atp5a1/Mdh1b/Slc25a13/Mybbp1a/Shmt2/Atp5d/Cox15/Pdhb/Suclg2/Atp5k/Ndufv1/Ndufb5/Mdh1/Ndufb9/Uqcc2/Mtln/Afg1l/Atp5h/Ndufb6/Idh3a/Ndufa5/Cox7a2/Ndufs7/Sdhaf2/Ndufa10/Cox5b/Ndufa2/Atp5j2/Uqcrq/Uqcrc1/Adsl/Mtfr1/Ghitm/Ndufs…
Malignant	TKO_vs_DKO	GOBP RNA EXPORT FROM NUCLEUS	GO_BP	73	0.44387	1.57212	0.00181362	0.0240642	39	No	NA	Nup85/Ran/Eny2/Nup133/Smg5/Hnrnpa1/Nup62/Xpot/Thoc3/Alyref/Ddx39b/Pabpn1/Thoc7/Ssb/Nup93/Nup153/Ncbp1/Ddx19b/Upf1/Chtop/Dhx9/Nup188/Nsun2/Ddx19a/Npm1/Nup155/Nol6/Sarnp/Nxt1/Polr2d/Nrde2/Nup107/Hnrnpa2b1/Khdrbs1/Tpr/Xpo5/Pom121/Cpsf6/Thoc1
Malignant	TKO_vs_DKO	GOBP MITOTIC G2 M TRANSITION CHECKPOINT	GO_BP	43	0.49144	1.57192	0.0119839	0.0861978	12	No	NA	Cdk1/Clspn/Cdc6/Plk1/Babam1/Brca1/Ints3/Cdkn1a/Dtl/Fam122a/Fzr1/Ticrr
Malignant	TKO_vs_DKO	GOBP RAL PROTEIN SIGNAL TRANSDUCTION	GO_BP	4	0.901629	1.57157	0.00697175	0.0611406	2	No	NA	Ralgps2/Nkiras1
Malignant	TKO_vs_DKO	GOBP POSITIVE REGULATION OF TELOMERE MAINTENANCE	GO_BP	50	0.475602	1.57003	0.0107894	0.0805101	16	No	NA	Nek2/Cct3/Dkc1/Cct5/Acd/Aurkb/Cct2/Gnl3/Hnrnpa1/Cct8/Tcp1/Cct7/Hnrnpd/Naf1/Terf2/Mapk1
Malignant	TKO_vs_DKO	GOBP REGULATION OF CENTROSOME CYCLE	GO_BP	50	0.475114	1.56842	0.0107894	0.0805101	19	No	NA	Ccnf/Pkhd1/Aurka/Cep76/Nup62/Brca1/Gen1/Xrcc3/Plk4/Rbm14/Sass6/Xpo1/Npm1/Trim37/Chmp1a/Wdr62/Cenpj/Atf5/Nat10
Malignant	TKO_vs_DKO	GOBP ORGANELLE ASSEMBLY	GO_BP	801	0.339089	1.56625	5.61392794299049e-10	7.16337205525587e-08	191	Yes	GOBP CHROMOSOME SEGREGATION	Ankrd1/Ttn/Synpo2l/Acta1/Tnnt2/Fitm1/Myoz2/Myh3/Klhl41/Lmod3/Tnnt3/Kif11/Incenp/Fbxo5/Mef2a/Racgap1/Tcirg1/Cenpf/Kif4/Actn2/Neb/Cenpa/Myom2/Lmod2/Prc1/Sac3d1/Tpx2/E2f4/Nek2/Cenpw/Csrp3/Cenpe/Lama5/Hydin/Rpf2/Cfl2/Tnnt1/Nrap/Dnah5/Cenpk/Kifc1/Aspm/Myl2/Pkhd1/Rab3ip/Ehd4/Aurka/Ndc80/Kif23/Prox1/Tekt5/Plk1/Neurl1a/Mns1/Cep89/Mybl2/Lsm4/Ccnb2/Aurkb/Syne2/Mrps11/Knl1/Nop2/Smc3/Misp/Kif15/Myoz1/Vil1/At…
Malignant	TKO_vs_DKO	GOBP PURINE NUCLEOSIDE MONOPHOSPHATE METABOLIC PROCESS	GO_BP	40	0.498154	1.56461	0.00995713	0.0765581	18	No	NA	Adssl1/Dck/Tjp2/Ampd3/Ak2/Pfas/Gmps/Hprt/Adk/Impdh1/Ampd1/Gart/Ampd2/Atic/Nudt2/Aprt/Adsl/Card11
Malignant	TKO_vs_DKO	GOBP REGULATION OF CYCLIN DEPENDENT PROTEIN KINASE ACTIVITY	GO_BP	88	0.422496	1.55576	0.00317226	0.0357686	22	No	NA	Ccne2/Ccne1/Ccnb1/Ccna2/Cks2/Cdc6/Ccnf/Cdkn3/Pdgfb/Psrc1/Prox1/Plk1/Ccnb2/Cks1b/Mnat1/Men1/Cdk5r2/Stox1/Actb/Cdkn1a/Casp3/Ipo7
Malignant	TKO_vs_DKO	GOBP TRANSCRIPTION BY RNA POLYMERASE I	GO_BP	48	0.474233	1.55175	0.0111261	0.0821422	24	No	NA	Heatr1/Lyar/Smarcb1/Polr1a/Ncl/Polr2l/Polr1e/Polr1c/Wdr75/Smarca4/Pwp1/Wdr43/Ippk/Nol11/Atf4/Tcof1/Ddx11/Polr2k/Cd3eap/Gtf2h5/Taf1a/Flna/Pih1d1/Mtor
Malignant	TKO_vs_DKO	GOBP NUCLEOTIDE EXCISION REPAIR	GO_BP	38	0.49879	1.55106	0.0105371	0.0794019	17	No	NA	Rpa2/Rpa1/Brca2/Brip1/Pola1/Mnat1/Gtf2h4/Rad23b/Cetn2/Pole/Ogg1/Mms19/Nthl1/Ercc1/Rpa3/Gtf2h2/Polr2i
Malignant	TKO_vs_DKO	GOBP REGULATION OF NEURONAL ACTION POTENTIAL	GO_BP	4	0.886065	1.54444	0.0117882	0.0853836	2	No	NA	Fgf12/Fmr1
Malignant	TKO_vs_DKO	GOBP RNA PHOSPHODIESTER BOND HYDROLYSIS EXONUCLEOLYTIC	GO_BP	42	0.485902	1.54379	0.0107894	0.0805101	19	No	NA	Exosc8/Exosc9/Exosc7/Isg20/Eri1/Noct/Exosc2/Dis3/Usb1/Exosc3/Exosc10/Toe1/Dcps/Cnot1/Pde12/Cnot2/Pnpt1/Cpsf3/Rexo2
Malignant	TKO_vs_DKO	GOBP PYRIMIDINE DEOXYRIBONUCLEOSIDE MONOPHOSPHATE BIOSYNTHETIC PROCESS	GO_BP	4	0.885193	1.54292	0.0125296	0.0881677	4	No	NA	Tyms/Dut/Shmt1/Dctd
Malignant	TKO_vs_DKO	GOBP NUCLEOSIDE METABOLIC PROCESS	GO_BP	47	0.473984	1.54221	0.0124061	0.0876967	22	No	NA	Apobec2/Dhfr/Tk1/Upb1/Macrod1/Erh/Hprt/Dnph1/Adk/Upp1/Nudt1/Enpp4/Prps1/Nme5/Dtymk/Atic/Oard1/Umps/Apobec3/Nt5e/Mtap/Ppat
Malignant	TKO_vs_DKO	GOBP NUCLEAR TRANSCRIBED MRNA CATABOLIC PROCESS	GO_BP	115	0.403562	1.53609	0.00170904	0.0231173	47	No	NA	Gspt2/Exosc8/Dhx34/Exosc9/Mrto4/Lsm4/Pelo/Tent4a/Upf3b/Rbm8a/Smg5/Exosc7/Eri1/Ttc37/Rnps1/Noct/Etf1/Hnrnpd/Ssb/Exosc2/Dis3/Edc4/Hnrnpab/Pabpc1/Ncbp1/Exosc3/Upf1/Igf2bp1/Dhx9/Exosc10/Polr2g/Hnrnpu/Eif3e/Polr2d/Gspt1/Eif4a3/Dcps/Cnot1/Lsm7/Magoh/Atm/Pde12/Cnot2/Mlh1/Syncrip/Secisbp2/Pym1
Malignant	TKO_vs_DKO	GOBP REGULATION OF CELL CYCLE G2 M PHASE TRANSITION	GO_BP	92	0.419875	1.53435	0.00254667	0.0307434	38	No	NA	Cdk1/Ccnb1/Fbxo5/Clspn/Cdc6/Pkia/Aurka/Cdc25b/Plk1/Aurkb/Rrm1/Babam1/Cdc7/Brca1/Kif14/Ints3/Cdk4/Rad21/Dtl/Fam122a/Paxip1/Ticrr/Cdc25c/Rad51c/Cdc25a/Chek1/Nek10/Abraxas1/Fhl1/Npm1/Dyrk3/Hmga2/Rcc2/Mrnip/Orc1/Ccnd1/Babam2/Atm
Malignant	TKO_vs_DKO	GOBP MUSCLE SYSTEM PROCESS	GO_BP	375	0.347285	1.53216	6.71135428529898e-06	0.000280777	72	Yes	GOBP STRIATED MUSCLE CELL DIFFERENTIATION	Myl1/Mylpf/Ttn/Acta1/Myl4/Tnnc2/Tnnt2/Tnni2/Myoz2/Pgam2/Chrna1/Myod1/Mybph/Myh3/Klhl41/Lmod3/Prkag3/Tnnt3/Myh1/Chrng/Mymk/Fgf12/Chrnd/Des/Ezh2/Tnni1/Actn2/Tnnc1/Akap6/Myom2/Lmod2/Synm/Csrp3/Myog/Trdn/Trim72/Casq2/Kcnj3/Eno1/Tnnt1/Actn3/Dmpk/Arhgap42/Ctnna3/Sgca/Pparg/Myl2/Tmem38a/Chrnb1/Dtna/Mylk2/Adora1/Stac3/Pkp2/Myh8/Ckmt2/Cryab/Dsc2/Gdnf/Myoz1/Ryr1/Trim63/Adrb2/Scn5a/Acta2/Edn1/Smpx/Edn2/G6pd…
Malignant	TKO_vs_DKO	GOBP GMP SALVAGE	GO_BP	4	0.878689	1.53159	0.0146055	0.0977443	3	No	NA	Hprt/Adk/Ampd1
Malignant	TKO_vs_DKO	GOBP REGULATION OF CELL CYCLE PROCESS	GO_BP	604	0.333904	1.52839	1.28428700133428e-07	9.3642869354431e-06	140	Yes	GOBP CHROMOSOME SEGREGATION	Cdk1/Ccnb1/Kif11/E2f7/Fbxo5/Clspn/Hoxa13/Usp44/Racgap1/Ect2/Bid/Kif20b/Cenpf/Ezh2/Mki67/Dna2/Wdr76/Cdc6/Ccnf/Mlf1/Ube2c/Nusap1/Tacc3/Rrm2/Cdt1/Rfwd3/Cdc20/Prc1/Fen1/E2f8/Rad51ap1/Tpx2/Nek2/Cenpe/Pdgfb/Rpa2/Pidd1/Bub1b/Cdca5/Cenpv/Pkhd1/Aurka/Ndc80/Kif23/Gtse1/Psrc1/2610528A11Rik/Cdc25b/Prox1/Plk1/Kif20a/Espl1/Ranbp1/Tm4sf5/Brca2/Aurkb/Pttg1/Ins2/Dbf4/Kif15/Igf2/Gml/Brip1/Rrm1/Babam1/Knstrn/Trip13…
Malignant	TKO_vs_DKO	GOBP TRANSLATIONAL INITIATION	GO_BP	110	0.404854	1.52776	0.00163716	0.0224464	50	No	NA	Eif3j2/Hspb1/Eif2b2/Eif3b/Ccl5/Eif1ad/Eif3a/Eif2b3/Eif1ax/Rpl13a/Dhx29/Slbp/Ppp1ca/Eif4ebp3/Rps17/Eif3c/Ythdf2/Eif2s3x/Eif3d/Rps6kb2/Eif2s1/Ncbp1/Eif3l/Eif3g/Cops5/Eif3h/Polr2g/Eif4h/Npm1/Eif4e2/Eif3e/Ddx1/Eif4a1/Klhl25/Rps3a1/Polr2d/Eif5/Ctif/Cdc123/Eif5b/Paip2b/Eif3i/Denr/Khdrbs1/Tpr/Eif2s2/Bzw2/Eif3m/Eif6/Tnf
Malignant	TKO_vs_DKO	GOBP NUCLEOSIDE TRIPHOSPHATE BIOSYNTHETIC PROCESS	GO_BP	69	0.431561	1.52661	0.00877432	0.0702751	30	No	NA	Tyms/Eno1/Nme1/Atp5b/Stoml2/Ctps/Aldoa/Adk/Parp1/Impdh1/Atp5a1/Slc25a13/Atp5d/Nme5/Cad/Dtymk/Atp5k/Ak7/Tmsb4x/Nudt2/Atp5h/Tbpl1/Uck2/Atp5g2/Atp5g1/Prkag2/Atp5o/Vcp/Nme6/Nme3
Malignant	TKO_vs_DKO	GOBP RNA 3 END PROCESSING	GO_BP	98	0.407309	1.52049	0.00481796	0.0466325	39	No	NA	Exosc8/Exosc9/Fbl/Dkc1/Tent4a/Cpsf4/Lin28b/Nudt21/Bard1/Eri1/Slbp/Ssu72/Cstf2/Ints5/Cpsf2/Ssb/Exosc2/Larp7/Snrpa/Usb1/Pabpc1/Ncbp1/Exosc3/Exosc10/Toe1/Ahcyl1/Zc3h3/Cpsf1/Polr2d/Hsf1/Pnpt1/Ints8/Cpsf3/Lsm11/Mblac1/Cpsf6/Cstf3/Zc3h14/Papola
Malignant	TKO_vs_DKO	GOBP MRNA CATABOLIC PROCESS	GO_BP	216	0.364542	1.52037	0.000434505	0.00829348	84	No	NA	Slc11a1/Tent5b/Gspt2/Rbm24/Carhsp1/Exosc8/Dhx34/Exosc9/Fxr1/Mrto4/Lsm4/Pelo/Fastkd3/Gdnf/Tent4a/Serbp1/Upf3b/Rbm8a/Smg5/Exosc7/Apex1/Eri1/Mettl14/Taf15/Ttc37/Supv3l1/Rnps1/Ythdf2/Noct/Tardbp/Hnrnpa0/Etf1/Hnrnpd/Ssb/Exosc2/Dis3/Meioc/Trim71/Edc4/Hnrnpab/Pabpc1/Ncbp1/Slfn14/Rbm10/Nudt12/Exosc3/Upf1/Igf2bp1/Dhx9/Exosc10/Rnh1/Hnrnpm/Polr2g/Pabpc4/Lsm2/Hnrnpu/Npm1/Rida/Traf2/Hnrnpc/Prr5l/Tbrg4/Ybx3/Po…
Malignant	TKO_vs_DKO	GOBP CELLULAR RESPONSE TO IONIZING RADIATION	GO_BP	67	0.43338	1.51852	0.00686857	0.0608632	19	No	NA	Itgb6/Ect2/Yap1/Rad51ap1/Nucks1/Ifi205/Brca2/Cryab/Fignl1/Xrcc6/Rad51/Bard1/Tmem109/Hras/Brca1/Hamp/Cdkn1a/Eef1d/Grb2
Malignant	TKO_vs_DKO	GOBP CENTROSOME DUPLICATION	GO_BP	71	0.429826	1.51715	0.00775815	0.0654867	31	No	NA	Ccnf/Sac3d1/Pkhd1/Ndc80/Brca2/Cep76/Nup62/Cep72/Brca1/Xrcc3/Stil/Plk4/Rbm14/Cep192/Sass6/Deup1/C2cd3/Cetn2/Ckap5/Xpo1/Npm1/Ppp1r35/Trim37/Chmp1a/Wdr62/Cenpj/Nat10/Ofd1/Cep152/Cdk2/Nde1
Malignant	TKO_vs_DKO	GOBP RIBONUCLEOSIDE TRIPHOSPHATE BIOSYNTHETIC PROCESS	GO_BP	60	0.439258	1.51238	0.0122347	0.0870235	27	No	NA	Eno1/Nme1/Atp5b/Stoml2/Ctps/Aldoa/Atp5g3/Parp1/Impdh1/Atp5a1/Slc25a13/Atp5d/Nme5/Cad/Atp5k/Tmsb4x/Nudt2/Atp5h/Uck2/Atp5j2/Atp5g2/Atp5g1/Prkag2/Atp5o/Vcp/Nme6/Nme3
Malignant	TKO_vs_DKO	GOBP POSITIVE REGULATION OF CELL CYCLE	GO_BP	253	0.35263	1.50767	0.000170806	0.00403608	58	No	NA	Cdk1/Ccnb1/E2f7/Fbxo5/Hoxa13/Racgap1/Ect2/Kif20b/Cks2/Ezh2/Cdc6/Ube2c/Nusap1/Fosl1/Cdt1/Fen1/Rad51ap1/Cdca5/Cenpv/Aurka/Kif23/Psrc1/Cdc25b/Prox1/Espl1/Ranbp1/Brca2/Aurkb/Ins2/Dbf4/Igf2/Rrm1/Fam83d/Mad2l1/Edn1/Tas1r2/Cks1b/Pkp4/Cdc7/Nup62/Apex1/Gen1/Kif14/Xrcc3/Mnat1/Cdk4/Stil/Rad21/Plk4/Igf1r/Plrg1/Cdk5r2/Stox1/Cited2/Ovol1/Dtl/Spag5/Rb1
Malignant	TKO_vs_DKO	GOBP MUSCLE CONTRACTION	GO_BP	235	0.355001	1.506	0.000507039	0.00935396	46	No	NA	Myl1/Mylpf/Ttn/Acta1/Tnnc2/Tnnt2/Tnni2/Pgam2/Chrna1/Mybph/Klhl41/Tnnt3/Myh1/Chrng/Fgf12/Des/Tnni1/Actn2/Tnnc1/Myom2/Lmod2/Synm/Trdn/Eno1/Tnnt1/Actn3/Dmpk/Arhgap42/Ctnna3/Myl2/Tmem38a/Dtna/Mylk2/Adora1/Pkp2/Myh8/Cryab/Dsc2/Ryr1/Trim63/Adrb2/Scn5a/Acta2/Edn1/Edn2/Ghsr
Malignant	TKO_vs_DKO	GOBP REGULATION OF DNA BIOSYNTHETIC PROCESS	GO_BP	117	0.394172	1.5037	0.00162676	0.0224405	40	No	NA	Ankrd1/Fgfr4/Stn1/Pcna/Nek2/Pdgfb/Cct3/Dkc1/Rfc3/Chtf18/Cct5/Acd/Aurkb/Rfc4/Dscc1/Hsp90aa1/Ptges3/Cct2/Smg5/Hnrnpa1/Rfc2/Cct8/Tcp1/Men1/Cct7/Gins3/Cdkn1a/Cct6a/Gins2/Jade1/Hnrnpd/Pinx1/Pak3/Gfer/Terf2/Ptk2b/Chek1/Pif1/Mapk1/Exosc10
Malignant	TKO_vs_DKO	GOBP NEGATIVE REGULATION OF CELL CYCLE	GO_BP	266	0.351408	1.50043	0.000176703	0.00413712	87	No	NA	Cdk1/Gmnn/Usp44/Cenpf/Wdr76/Cdc6/Ccnf/Tent5b/Cdt1/Rfwd3/E2f8/Rpa2/Pidd1/Bub1b/Gtse1/2610528A11Rik/Prox1/Taf6/Aurkb/Pttg1/Scrib/Gml/Brip1/Babam1/Trip13/Mad2l1/Slfn9/Inhba/Cdk2ap2/Nle1/Suv39h1/Brca1/Fancd2/Gen1/Xrcc3/Cdc45/Ints3/Gfi1b/Rad21/Bub3/Psmg2/H2-Q7/Rbm14/Ovol1/Dot1l/Dtl/Fam122a/Rb1/Kntc1/Casp3/Ipo7/Prpf19/Jade1/Ticrr/Pinx1/Timeless/Ttk/Meioc/Spdl1/Mus81/Mtbp/Abraxas1/Nsun2/Alox8/Mad1l1/Rad…
Malignant	TKO_vs_DKO	GOBP NUCLEIC ACID PHOSPHODIESTER BOND HYDROLYSIS	GO_BP	228	0.357702	1.50034	0.00032303	0.00664816	83	No	NA	Dna2/Rnase2a/Fen1/Neil3/Exosc8/Polg/Exosc9/Rpp25/Rpp30/Aen/Myg1/Pelo/Cpsf4/Tbl3/Slfn9/Nudt21/Exosc7/Rnaset2a/Tsen15/Nob1/Apex1/Gen1/Isg20/Eri1/Ppp1r8/Ints11/Exo1/Pold1/Pop7/Rpp14/Rpp40/Utp23/Cstf2/Bop1/Pld6/Nhp2/Noct/Cpsf2/Nop14/Pop5/Pop1/Dis3/Fancm/Cecr2/Mgme1/Dnase1l1/Edc4/Usb1/Piwil2/Ncbp1/Slfn14/Nudt12/Mus81/Exosc3/Ankle1/Lactb2/Utp20/Exosc10/Aifm1/Pole/Ogg1/Rad9a/Rexo4/Dclre1a/Rida/Hmga2/Nth…
Malignant	TKO_vs_DKO	GOBP NUCLEOSIDE TRIPHOSPHATE METABOLIC PROCESS	GO_BP	96	0.405492	1.49949	0.00530887	0.0504277	38	No	NA	Tyms/Eno1/Dut/Ran/Dctpp1/Nme1/Atp5b/Stoml2/Ctps/Aldoa/Adk/Atp5g3/Parp1/Impdh1/Atp5a1/Slc25a13/Atp5d/Nme5/Cad/Dtymk/Atp5k/Ak7/Itpa/Tmsb4x/Nudt2/Atp5h/Tbpl1/Gtpbp1/Entpd3/Uck2/Atp5j2/Atp5g2/Atp5g1/Prkag2/Atp5o/Vcp/Nme6/Nme3
Malignant	TKO_vs_DKO	GOBP NUCLEUS ORGANIZATION	GO_BP	106	0.398465	1.49907	0.00336409	0.0373268	29	No	NA	Cdk1/Nolc1/Cep55/Hmgb2/Dmpk/Banf1/Hipk2/Wdr73/Plk1/Nup133/Prkcb/H3f3a/Vrk1/Sf1/Sun3/Lmnb1/Rcc1/Lmna/Nup205/Tardbp/Uspl1/Emg1/Nup93/Reep4/Nup153/Tbpl1/Usp50/Pygo2/Seh1l
Malignant	TKO_vs_DKO	GOBP MITOTIC DNA INTEGRITY CHECKPOINT SIGNALING	GO_BP	76	0.417267	1.49822	0.00760138	0.0646958	27	No	NA	Cdk1/Clspn/Cdc6/Rfwd3/Rpa2/Pidd1/Gtse1/Plk1/Gml/Babam1/Brca1/Fancd2/Dtl/Fzr1/Ticrr/Nek11/Chek1/Mus81/Abraxas1/Rad9a/Hmga2/Pml/Mrnip/Orc1/Ccnd1/Babam2/Atm
Malignant	TKO_vs_DKO	GOBP PYRIMIDINE NUCLEOBASE TRANSPORT	GO_BP	3	0.922033	1.49369	0.00997825	0.0766234	2	No	NA	Slc29a2/Slc28a1
Malignant	TKO_vs_DKO	GOBP SIGNAL TRANSDUCTION BY P53 CLASS MEDIATOR	GO_BP	155	0.37485	1.49145	0.00125131	0.0180352	35	No	NA	Ankrd1/E2f2/E2f7/Mlf1/Rpf2/Pak1ip1/Pidd1/Hipk2/Foxm1/Eda2r/Aurka/Gtse1/Ifi205/Aen/Bcl3/Brca2/Aurkb/Bok/Nop2/Gml/Pmaip1/Trp63/Prmt5/Tmem109/Rps15/Rpl5/Pou4f1/Rpl37/Eef1e1/Cdkn1a/Mybbp1a/Eif5a/Bop1/Paxip1/Nuak1
Malignant	TKO_vs_DKO	GOBP CELLULAR NITROGEN COMPOUND CATABOLIC PROCESS	GO_BP	401	0.337492	1.4913	1.8371713845576e-05	0.000627919	144	No	NA	Apobec2/Aasdhppt/Slc11a1/Dna2/Rnase2a/Pde2a/Tent5b/Fen1/Gspt2/Rbm24/Dnd1/Carhsp1/Exosc8/Dut/Dhx34/Exosc9/Ampd3/Dkc1/Fxr1/Dctpp1/Mrto4/Upb1/Lsm4/Exosc1/Pelo/Fastkd3/Gdnf/Tent4a/Serbp1/Lin28b/Upf3b/Rbm8a/Slfn9/Smg5/Slco2b1/Slirp/Acmsd/Exosc7/Hprt/Rnaset2a/Apex1/Dnph1/Upp1/Isg20/Eri1/Ppp1r8/Ern2/Ung/Pm20d1/Pdxp/Nudt1/Enpp4/Nudt19/Mettl14/Taf15/Ttc37/Supv3l1/Rnps1/Oas2/Ythdf2/Noct/Tardbp/Hnrnpa0/Etf1…
Malignant	TKO_vs_DKO	GOBP DNA TEMPLATED TRANSCRIPTION INITIATION	GO_BP	92	0.408017	1.49102	0.00394857	0.0416762	31	No	NA	E2f2/Fosl1/Esr1/Taf6l/Cand1/Hmgb1/Taf6/Gtf2f1/Cdk4/Polr1e/Taf12/Paxip1/E2f3/Taf7l/Smarca4/Polr3h/Taf9/Taf5/Gtf2e2/Polr2g/Psmc6/Ercc1/Taf10/Tfam/Cdk7/Polr2d/Eloc/Med14/Sub1/Gtf2h2/Polr2i
Malignant	TKO_vs_DKO	GOBP AMIDE BIOSYNTHETIC PROCESS	GO_BP	700	0.321045	1.48213	1.4709141296106e-07	1.02375623420898e-05	312	Yes	REACTOME RESPONSE OF EIF2AK4 GCN2 TO AMINO ACID DEFICIENCY	Nolc1/Larp1b/Dhfr/Gclm/Eif3j2/Tent5b/Pa2g4/St3gal1/Tyms/Gspt2/Rbm24/Dnd1/Tarsl2/Hspb1/Elane/Exosc8/Eef1g/Elovl3/Aimp2/Uba52/St3gal5/Exosc9/Carns1/Eif2b2/Fxr1/Neurl1a/Cnot9/Gapdh/Bcl3/Mrpl47/Pum3/Eif3b/Pelo/Fastkd3/Mrps11/Tars2/Tent4a/Upf3b/Rbm8a/Rpl3l/Rps2/Kars/Mrpl11/Ccl5/Rps6/Eif1ad/Shmt1/Eif3a/Ormdl2/Iars/Cers6/Eif2b3/Mrps27/Exosc7/Lars/Hacd2/Pask/Eif1ax/Bdh2/Rps15/Rpl17/Mrpl28/Mrpl42/Rplp2/Rp…
Malignant	TKO_vs_DKO	GOBP REGULATION OF CELL CYCLE	GO_BP	905	0.315391	1.48029	6.92147828418418e-09	6.89842344554237e-07	190	Yes	GOBP CHROMOSOME SEGREGATION	Ccne2/E2f2/Ccne1/Cdk1/Ccnb1/Gmnn/Kif11/E2f7/Fbxo5/Clspn/Hoxa13/Usp44/Racgap1/Ect2/Bid/Esx1/Kif20b/Ccna2/Cks2/Cenpf/Ezh2/Mki67/Dna2/Wdr76/Cdc6/Ccnf/Mlf1/Cdkn3/Nusap1/Tacc3/Tent5b/Rrm2/Cdt1/Rfwd3/Cdc20/Prc1/Fen1/E2f8/Rad51ap1/Ms4a3/Nek2/Cenpe/Myog/Pclaf/Pkia/Pdgfb/Rpa2/Pidd1/Aspm/Bub1b/Cdca5/Cenpv/Pkhd1/Hipk2/Foxm1/Aurka/Ndc80/Kif23/Gtse1/Psrc1/2610528A11Rik/Ruvbl2/Cdc25b/Prox1/Kif20a/Taf6/Espl1/Bi…
Malignant	TKO_vs_DKO	GOBP REGULATION OF MRNA METABOLIC PROCESS	GO_BP	263	0.346417	1.47822	0.000426516	0.00822521	95	No	NA	Myod1/Slc11a1/Srpk3/Tent5b/Rbm24/Dnd1/Carhsp1/Exosc8/Dhx34/Exosc9/Fxr1/Fastkd3/Gdnf/Tent4a/Serbp1/Rbm8a/Nudt21/Bard1/Exosc7/Hnrnpa1/Apex1/Sf3b4/Ncl/Sf1/C1qbp/Ptcd2/Taf15/Rbmx/Mbnl3/Rbfox1/Rnps1/Ythdf2/Noct/Tardbp/Prpf19/Rbm25/Hnrnpd/Exosc2/Dis3/Meioc/Larp7/Snrpa/Trim71/Ptbp1/Hnrnpab/Gtpbp1/Rbm15/Pabpc1/Ncbp1/Rbm10/Exosc3/Upf1/Jmjd6/Safb/Igf2bp1/Dhx9/Sltm/Hnrnpm/Polr2g/Srsf10/Celf4/Pabpc4/Traf3ip2…
Malignant	TKO_vs_DKO	GOBP REGULATION OF DOUBLE STRAND BREAK REPAIR VIA HOMOLOGOUS RECOMBINATION	GO_BP	57	0.432363	1.47747	0.0145462	0.0976034	27	No	NA	Rad51ap1/Radx/Rpa2/Ubqln4/Ruvbl2/Ruvbl1/Actl6a/Parp1/Cgas/Parpbp/Rmi2/Timeless/Chek1/Fancb/Rif1/Yeats4/Mms19/Hdgfl2/Mrnip/Recql5/Dmap1/Smchd1/Helb/Rbbp8/Vps72/Ppp4r2/Wrap53
Malignant	TKO_vs_DKO	GOBP MYOTUBE DIFFERENTIATION	GO_BP	109	0.391299	1.47632	0.00501129	0.0480782	23	No	NA	Tmem182/Myod1/Klhl41/Lmod3/Myf5/Klhl40/Klf5/Mymk/Mymx/Smyd1/Plekho1/Rbm24/Myog/Trim72/Nphs1/Actn3/Dmpk/Kel/Stac3/Rbm38/Hdac9/Ryr1/Sort1
Malignant	TKO_vs_DKO	GOBP CILIUM OR FLAGELLUM DEPENDENT CELL MOTILITY	GO_BP	72	0.418611	1.47482	0.0102939	0.0781848	24	No	NA	Pgam1/Ddx4/Tekt5/Neurl1a/Mns1/Gas8/Cacna1i/Meig1/Drc7/Catsper4/Cfap206/Slc9b1/Tekt3/Spag6l/Tbc1d21/Tekt1/Dnah2/Iqcf1/Eno4/Ttll1/Dnah17/Vps13a/Tac4/Cfap52
Malignant	TKO_vs_DKO	GOBP REGULATION OF MITOTIC CELL CYCLE	GO_BP	426	0.332157	1.47163	3.95891779463364e-05	0.001198	100	No	NA	Cdk1/Ccnb1/Gmnn/E2f7/Fbxo5/Clspn/Hoxa13/Usp44/Bid/Kif20b/Cks2/Cenpf/Ezh2/Mki67/Cdc6/Ube2c/Nusap1/Rrm2/Cdt1/Rfwd3/Nek2/Cenpe/Pkia/Pdgfb/Rpa2/Pidd1/Bub1b/Cdca5/Aurka/Ndc80/Gtse1/Cdc25b/Plk1/Espl1/Tm4sf5/Brca2/Aurkb/Ins2/Igf2/Scrib/Gml/Rrm1/Babam1/Trip13/Mad2l1/Bub1/Edn1/Slfn9/Cks1b/Prmt5/Cdc7/Inhba/Cdk2ap2/Iqgap1/Nle1/Cdca2/Nup62/Apex1/Brca1/Fancd2/Gen1/Kif14/Xrcc3/Mnat1/Ints3/Cdk4/Gpnmb/Stil/Gfi1b…
Malignant	TKO_vs_DKO	GOBP CELL CYCLE G2 M PHASE TRANSITION	GO_BP	140	0.374629	1.46616	0.00441829	0.04445	43	No	NA	Cdk1/Ccnb1/Fbxo5/Clspn/Ccna2/Cenpf/Cdc6/Pkia/Foxm1/Aurka/Ndc80/Cdc25b/Plk1/Melk/Nes/Ccnb2/Aurkb/Rrm1/Babam1/Cdc7/Brca1/Kif14/Ints3/Cdk4/Rad21/Fbxl22/Stox1/Dtl/Fam122a/Mastl/Fzr1/Paxip1/Ticrr/Pinx1/Cdc25c/Calm1/Rad51c/Cdc25a/Chek1/Nek10/Arpp19/Abraxas1/Pkmyt1
Malignant	TKO_vs_DKO	GOBP MICROTUBULE BASED PROCESS	GO_BP	761	0.315112	1.46433	1.43297397848864e-07	1.0158193314175e-05	215	Yes	GOBP CHROMOSOME SEGREGATION	Rassf7/Cdk1/Ccnb1/Kif11/Incenp/Fbxo5/Tuba4a/Racgap1/Kif20b/Tuba1c/Tuba1b/Kif4/Kif22/Pgam1/Spc25/Ccnf/Nusap1/Tacc3/Cenpa/Met/Cdc20/Prc1/Dync2h1/Sac3d1/Tpx2/E2f4/Stmn1/Nek2/Uchl1/Cenpe/Trdn/Pclaf/Sgo1/Tubb6/Hydin/Hspb1/Dnah5/Kifc1/Ska1/Aspm/Aunip/Ran/Tubb4b/Tubb2b/Ddx4/Aurka/Ndc80/Kif23/Cfl1/Gtse1/Psrc1/Kif18b/Tekt5/Wdr73/Plk1/Kif20a/Neurl1a/Mns1/Mybl2/Espl1/Gapdh/Ranbp1/Ccnb2/Cryab/Aurkb/Syne2/Smc…
Malignant	TKO_vs_DKO	GOBP REGULATION OF NUCLEAR DIVISION	GO_BP	124	0.380704	1.46091	0.00356976	0.0387939	44	No	NA	Ccnb1/Fbxo5/Hoxa13/Usp44/Kif20b/Cenpf/Mki67/Nusap1/Cdt1/Cdc20/Rad51ap1/Nek2/Pdgfb/Bub1b/Aurka/Ndc80/Plk1/Espl1/Aurkb/Ins2/Igf2/Trip13/Mad2l1/Bub1/Edn1/Prmt5/Wnt4/Cdca2/Nup62/Gpr3/Gen1/Xrcc3/Dlgap5/Bub3/Psmg2/Nsmce2/Pdxp/Rcc1/Rb1/Kntc1/Fzr1/Prdm9/Cdc25c/Ttk
Malignant	TKO_vs_DKO	GOBP MUSCLE STRUCTURE DEVELOPMENT	GO_BP	532	0.321175	1.45606	1.40061483018412e-05	0.000505807	116	Yes	GOBP STRIATED MUSCLE CELL DIFFERENTIATION	Ankrd1/Mylpf/Tmem182/Ttn/Synpo2l/Acta1/Tnnt2/Cavin4/Myoz2/Cdk1/Itga7/Chrna1/Myod1/Myh3/Lmod3/Vgll2/Myf5/Smarcd3/Tnnt3/Klf5/Mymk/Chrnd/Smyd1/Sap30/Cenpf/Srpk3/Tnni1/Actn2/Plekho1/Pdlim3/Tnnc1/Akap6/Popdc2/Neb/Lmod2/Zbtb18/Uchl1/Csrp3/Rbm24/Lama5/Trim72/Nphs1/Lgals1/Cfl2/Tnnt1/Nrap/Actn3/Dmpk/Sox11/Chd7/Sgca/Pax7/Myl2/Myo18b/Tead4/Asf1a/Kel/Dll1/Chrnb1/Dkk1/Prox1/Mylk2/Fxr1/Stac3/Pkp2/Megf10/Jph2/N…
Malignant	TKO_vs_DKO	GOBP CELLULAR MACROMOLECULE BIOSYNTHETIC PROCESS	GO_BP	1329	0.306081	1.45506	4.63586801121875e-11	7.24330724365118e-09	413	Yes	REACTOME RESPONSE OF EIF2AK4 GCN2 TO AMINO ACID DEFICIENCY	Ankrd1/Ccne2/Ccne1/Cdk1/Fgfr4/Gmnn/Prkag3/E2f7/Stn1/Fbxo5/Ccna2/Nolc1/Cenpf/Pold2/Larp1b/Dhfr/Dna2/Cdc6/Ndst4/Musk/Eif3j2/Tent5b/Rrm2/Cdt1/Pcna/Rfwd3/Pa2g4/Fen1/Mcm7/E2f8/Prim1/St3gal1/Nasp/Tex12/Mcm3/Tyms/Mas1/Nek2/Fam111a/Gspt2/Rbm24/Dnd1/Pclaf/Nudt14/Esco2/Pdgfb/Mcm6/Rpa2/Hspb1/Tk1/Has3/Exosc8/Eef1g/Cct3/Dut/Aimp2/Uba52/St3gal5/Polg/Exosc9/Eif2b2/Gys1/Ruvbl2/Wdhd1/Dkc1/Fxr1/Mcm2/Nucks1/Rfc3/Ne…
Malignant	TKO_vs_DKO	GOBP REGULATION OF CELLULAR MACROMOLECULE BIOSYNTHETIC PROCESS	GO_BP	621	0.319065	1.45175	2.18738366254833e-06	0.000103374	156	Yes	E2F Q6	Ankrd1/Cdk1/Fgfr4/Gmnn/E2f7/Stn1/Fbxo5/Ccna2/Nolc1/Larp1b/Dna2/Cdc6/Musk/Tent5b/Cdt1/Pcna/Pa2g4/E2f8/Tyms/Mas1/Nek2/Rbm24/Dnd1/Esco2/Pdgfb/Exosc8/Cct3/Exosc9/Eif2b2/Ruvbl2/Dkc1/Fxr1/Nucks1/Rfc3/Neurl1a/Chtf18/Cnot9/Gapdh/Bcl3/Brca2/Ruvbl1/Pum3/Eif3b/Cct5/Acd/Pelo/Aurkb/Stoml2/Fastkd3/Rfc4/Selenos/Ins2/Bcar3/Tent4a/Smc3/Dbf4/Igf2/Prmt1/Dscc1/Upf3b/Hsp90aa1/Rbm8a/Ptges3/Cct2/Slfn9/Il33/Smg5/Ino80c/…
Malignant	TKO_vs_DKO	GOBP NEGATIVE REGULATION OF MITOTIC CELL CYCLE	GO_BP	197	0.350778	1.44666	0.00207999	0.0264525	52	No	NA	Cdk1/Ccnb1/E2f7/Fbxo5/Usp44/Ezh2/Cdc6/Cdt1/Rfwd3/Rpa2/Pidd1/Bub1b/Ndc80/Gtse1/Plk1/Aurkb/Scrib/Gml/Babam1/Trip13/Mad2l1/Bub1/Slfn9/Inhba/Cdk2ap2/Nle1/Brca1/Fancd2/Gen1/Xrcc3/Ints3/Gpnmb/Gfi1b/Bub3/Psmg2/Ovol1/Cdkn1a/Dtl/Fam122a/Rb1/Kntc1/Fzr1/Jade1/Ticrr/Pinx1/Ttk/Meioc/Spdl1/Nek11/Chek1/Mus81/Mtbp
Malignant	TKO_vs_DKO	GOBP MUSCLE ADAPTATION	GO_BP	95	0.393216	1.4462	0.00758066	0.0646958	20	No	NA	Acta1/Myoz2/Myod1/Prkag3/Mymk/Mef2a/Ezh2/Tnni1/Tnnc1/Akap6/Myog/Tnnt1/Actn3/Sgca/Pparg/Myoz1/Trim63/Scn5a/Edn1/G6pdx
Malignant	TKO_vs_DKO	GOBP TRNA MODIFICATION	GO_BP	81	0.395488	1.43412	0.0129913	0.0903373	49	No	NA	Adat2/Alkbh8/2210016F16Rik/Mettl1/Trub1/Aars/Ssb/Osgepl1/Thg1l/Trit1/Nsun2/Trmt11/Dus2/Trmo/Trmt112/Wdr4/Cdkal1/Elp5/Pus7/Elp1/Qtrt1/Pusl1/Cdk5rap1/Trmt61a/Trmu/Ftsj1/Trmt5/Dus4l/Nat10/Pus1/Trmt2b/Kti12/Trmt12/Thada/Thumpd3/Mto1/Hsd17b10/Rpusd4/Dtwd1/Trmt10c/Gtpbp3/Mettl8/Aars2/Trmt13/Elp4/Tarbp1/Bcdin3d/Trmt6/Trmt10b
Malignant	TKO_vs_DKO	GOBP ENERGY DERIVATION BY OXIDATION OF ORGANIC COMPOUNDS	GO_BP	281	0.327808	1.40688	0.00137102	0.0193306	120	No	NA	Cdk1/Ccnb1/Prkag3/Bid/Cox6a2/Mc4r/Actn3/Stbd1/Fxn/Slc25a18/Gys1/Nos2/Atp5b/Cycs/Selenos/Ins2/Ndufa12/Adrb3/Ptges3/Cyc1/Cox4i1/Idh2/Slc25a33/Sorbs1/Mdh2/Gyg/Pask/Cisd1/Ndufb8/Ndufs4/Cox7c/Mrps36/Cox5a/Ucn/Immp2l/Prelid1/Ppp1ca/Ndufs6/Ndufc1/Ndufs8/Ndufa9/Opn3/Atp5a1/Mdh1b/Slc25a13/Mybbp1a/Shmt2/Cox15/Pdhb/Suclg2/Atp5k/Ndufv1/Ndufb5/Mdh1/Ndufb9/Uqcc2/Mtln/Afg1l/Atp5h/Ndufb6/Idh3a/Ndufa5/Nhlrc1/Cox7…
Malignant	TKO_vs_DKO	GOBP NUCLEOSIDE PHOSPHATE BIOSYNTHETIC PROCESS	GO_BP	227	0.336108	1.40639	0.00411863	0.0427845	80	No	NA	Adssl1/Dck/Rrm2/Tyms/Eno1/Tk1/Dut/Elovl3/Ampd3/Ak2/Ak6/Nme1/Nos2/Atp5b/Rrm1/Ctps/Nmrk2/Kars/Pfas/Gmps/Aldoa/Acmsd/Shmt1/Hprt/Hacd2/Mthfd1/Adk/Atp5g3/Upp1/Parp1/Impdh1/Slc22a13/Atp5a1/Prps1/Rpp14/Dctd/Slc25a13/Hacd1/Gart/Ampd2/Atp5d/Pdhb/Nme5/Cad/Dtymk/Acsbg1/Atp5k/Ak7/Acsbg2/Tmsb4x/Atic/Nudt2/Atp5h/Tbpl1/Nudt12/Ptgis/Aprt/Papss2/Uck2/Atp5j2/Adsl/Mlycd/Gars/Me1/Fcsk/Dcakd/Guca1b/Atp5g2/Umps/Acat1/…
Malignant	TKO_vs_DKO	GOBP REGULATION OF MRNA CATABOLIC PROCESS	GO_BP	155	0.351402	1.39815	0.00605855	0.0555504	51	No	NA	Slc11a1/Tent5b/Rbm24/Dnd1/Carhsp1/Exosc8/Dhx34/Exosc9/Fxr1/Fastkd3/Gdnf/Tent4a/Serbp1/Rbm8a/Exosc7/Apex1/Mettl14/Taf15/Ythdf2/Noct/Tardbp/Hnrnpa0/Hnrnpd/Dis3/Meioc/Trim71/Hnrnpab/Gtpbp1/Pabpc1/Rbm10/Exosc3/Upf1/Igf2bp1/Dhx9/Hnrnpm/Polr2g/Pabpc4/Traf3ip2/Hnrnpu/Rida/Traf2/Hnrnpc/Prr5l/Tbrg4/Ybx3/Polr2d/Zc3h12d/Eif4a3/Dcps/Cnot1/Magoh
Malignant	TKO_vs_DKO	GOBP RESPONSE TO IONIZING RADIATION	GO_BP	133	0.361488	1.3913	0.0070517	0.0615597	50	No	NA	Itgb6/Ect2/Rfwd3/Yap1/Rad51ap1/Nucks1/Ifi205/Aen/Brca2/Cryab/Fignl1/Babam1/Kars/Rad54b/Rad51/Bard1/Tmem109/Abcg5/Hras/Fancd2/Parp1/Ints3/Hamp/Men1/Cdkn1a/Eef1d/Casp3/Paxip1/Cxcl10/Ticrr/Rad54l/Grb2/Abraxas1/Mta1/Rad9a/Rnf168/Hmga2/Rhno1/Ercc1/Pml/Xrcc4/Mrnip/Tigar/Tank/Ccnd1/Hsf1/Babam2/Ercc8/Atm/Rad1
Malignant	TKO_vs_DKO	GOBP SIGNAL TRANSDUCTION IN RESPONSE TO DNA DAMAGE	GO_BP	164	0.343254	1.37933	0.00549885	0.0515922	31	No	NA	Ankrd1/Cdk1/E2f7/Clspn/Bid/Wdr76/Rfwd3/Rpa2/Pidd1/Hipk2/Foxm1/Gtse1/Plk1/Ifi205/Bcl3/Brca2/Gml/Brip1/Pmaip1/Babam1/Brca1/Fancd2/Cdkn1a/Dot1l/Dtl/Prpf19/Ddx39b/Fzr1/Paxip1/Ticrr/Grb2
Malignant	TKO_vs_DKO	GOBP NUCLEAR EXPORT	GO_BP	136	0.35483	1.37871	0.0101069	0.0772243	51	No	NA	Txn1/Nup85/Rangap1/Ran/Eny2/Ranbp3l/Desi1/Nup133/Smg5/Bard1/Hnrnpa1/Nup62/Xpot/Rps15/Hspa9/Nmd3/Anp32b/Nutf2/Thoc3/Alyref/Ddx39b/Pabpn1/Thoc7/Ssb/Lzts2/Nup93/Nup153/Ncbp1/Ddx19b/Rrs1/Upf1/Chtop/Ankle1/Dhx9/Nsun2/Cchcr1/Ddx19a/Nemf/Xpo1/Npm1/Nup155/Ywhae/Ahcyl1/Sdad1/Nol6/Nxt1/Rbm22/Polr2d/Peg12/Nrde2/Nup107
Malignant	TKO_vs_DKO	GOBP MITOCHONDRIAL TRANSPORT	GO_BP	180	0.337269	1.37072	0.00817575	0.0673773	74	No	NA	Bid/Hspa1l/Srebf2/Tomm20/Pdcd5/Atp5b/Pitrm1/Slc25a5/Stoml2/Bok/Pmaip1/Slc25a10/Hspd1/Hsp90aa1/Ube2l3/Hax1/Timm8a1/Cox18/Vdac2/Mgarp/Chchd4/Immp2l/Tspo/Atp5a1/Tomm5/Stpg1/Slc25a13/Atp5d/Atp5k/Bbc3/Csnk2a2/Cpt2/Sae1/Slc9a1/Spg7/Atp5h/Gclc/Nptx1/Timm10/Tomm40/Timm9/Atpif1/Aifm1/Timm23/Atp5j2/Pmpca/Samm50/Timm13/Slc25a4/Htra2/Hebp2/Timm50/Grpel1/Slc25a24/Grpel2/Dnajc15/Pam16/Bnip3/Sh3glb1/Mpv17l/Them…
Malignant	TKO_vs_DKO	GOBP CELL CYCLE G1 S PHASE TRANSITION	GO_BP	208	0.327391	1.36172	0.00487766	0.0470912	36	No	NA	Ccne2/Ccne1/E2f7/Bid/Ccna2/Ezh2/Iqgap3/Cdc6/Mlf1/Cdkn3/Rrm2/Rfwd3/Nasp/E2f4/Rpa2/Pidd1/Gtse1/2610528A11Rik/Tm4sf5/Dbf4/Gml/Rrm1/Fam83d/Slfn9/Rps6/Cdc7/Inhba/Apex1/Kif14/Mnat1/Cdk4/Gpnmb/Stil/Gfi1b/Plrg1/Men1
Malignant	TKO_vs_DKO	GOBP REGULATION OF INNATE IMMUNE RESPONSE	GO_BP	185	0.330487	1.35417	0.00869034	0.0701252	41	No	NA	Il12a/Hmgb2/Polr3g/Oas3/Raet1e/Dusp10/Pparg/Hmgb1/Ifi205/Coch/Birc2/Gm8909/Ins2/Lyar/Irf7/Birc3/Adam8/Fcnb/Hsp90aa1/H2-Q2/Xrcc6/H2-D1/Nono/Syk/Tbk1/Ncf1/Oas1g/H2-Q7/Pvr/Nlrc5/Rbm14/Cgas/Ttll12/Ythdf2/Hck/Gfer/Ifnb1/Polr3c/Usp29/Cactin/Dhx58
Malignant	TKO_vs_DKO	GOBP REGULATION OF CELL DIVISION	GO_BP	155	0.339512	1.35085	0.00958306	0.0746866	33	No	NA	E2f7/Racgap1/Ect2/Kif20b/Cdc6/Prc1/E2f8/Pdgfb/Aspm/Cenpv/Aurka/Dll1/Kif23/2610528A11Rik/Kif18b/Cdc25b/Plk1/Kif20a/Brca2/Aurkb/Igf2/Trp63/Tas1r2/Pkp4/Macc1/Cdk2ap2/Nup62/Pdgfd/Kif14/Vegfc/Plk4/Igf1r/Pdxp
Malignant	TKO_vs_DKO	GOBP NEGATIVE REGULATION OF CELLULAR MACROMOLECULE BIOSYNTHETIC PROCESS	GO_BP	240	0.316168	1.34639	0.00760531	0.0646958	73	No	NA	Ankrd1/Gmnn/Stn1/Fbxo5/Dhfr/Cdc6/Cdt1/Rbm24/Dnd1/Exosc8/Exosc9/Fxr1/Cnot9/Gapdh/Brca2/Acd/Selenos/Tent4a/Slfn9/Shmt1/Exosc7/Hnrnpa1/S100a11/Pask/Rpl13a/Igf2bp2/Ncl/Men1/Dnajc2/Mrpl13/Mettl14/Enc1/Eif4ebp3/Cdkn1a/Shmt2/Ythdf2/Noct/Tardbp/Hnrnpd/Pinx1/Exosc2/Timeless/Dis3/Eif2s1/Trim71/Dbi/Terf2/Chek1/Pabpc1/Pif1/Exosc3/Upf1/Rack1/Igf2bp1/Dhx9/Exosc10/Polr2g/Eif4e/Celf4/Rida/Eif4e2/Eif3e/Pus7/Terf1…
Malignant	TKO_vs_DKO	GOBP CYTOSKELETON ORGANIZATION	GO_BP	1272	0.280301	1.33872	2.227636927177e-07	1.39984444708145e-05	218	Yes	GOBP CHROMOSOME SEGREGATION	Ankrd1/Ttn/Synpo2l/Tnnt2/Rassf7/Myoz2/Cdk1/Pak6/Myh3/Ccnb1/Klhl41/Lmod3/Baiap2l1/Nexn/Tnnt3/Kif11/Sptb/Incenp/Fbxo5/Mef2a/Tuba4a/Racgap1/Eppk1/Ect2/Des/Tuba1c/Tuba1b/Kif4/Actn2/Iqgap3/Spc25/Pdlim3/Fgd3/Ccnf/Tacc3/Neb/Cenpa/Myom2/Ank1/Lmod2/Cdc20/Prc1/Rnd1/Plek2/Iqsec3/Sac3d1/E2f4/Synm/Stmn1/Nek2/Csrp3/Cenpe/Trdn/Rhpn2/Pclaf/Nphs1/Sgo1/Tubb6/Hydin/Cxcl3/Aif1l/Cfl2/Tnnt1/Nrap/Actn3/Dnah5/Ctnna3/Kif…
Malignant	TKO_vs_DKO	GOBP NEUROMUSCULAR PROCESS	GO_BP	134	0.346281	1.33407	0.0124168	0.0876967	30	No	NA	Tnnc2/Tnni2/Chrna1/Myh3/Tnnt3/Fgf12/Chrnd/Tnni1/Tnnc1/Gch1/Synm/Uchl1/Tnnt1/Actn3/Dmpk/Hipk2/Fxn/Chrnb1/Stac3/Myh8/Nkx6-2/Grin2a/Pcdh15/Kcnq1/Aldh1a3/Nefl/Ucn/Slc8a3/Pou4f1/Jsrp1
Malignant	TKO_vs_DKO	GOBP POSTTRANSCRIPTIONAL REGULATION OF GENE EXPRESSION	GO_BP	457	0.296933	1.33303	0.000747419	0.012175	164	No	NA	Nolc1/Slc11a1/Larp1b/Dhfr/Tent5b/Pa2g4/Tyms/Esr1/Rbm24/Dnd1/Carhsp1/Hspb1/Exosc8/Pparg/Mov10l1/Ran/Exosc9/Eif2b2/Dkc1/Neurl1a/Cnot9/Bcl3/Pum3/Eif3b/Pelo/Fastkd3/Gdnf/Serbp1/Lin28b/Upf3b/Rbm8a/Ccl5/Shmt1/Mrps27/Exosc7/Apex1/Rpl13a/Igf2bp2/Rpl5/Ncl/Dhx29/Cav1/Ucn/Nsun5/Rps14/Cyfip1/Rpl38/Ppp1ca/C1qbp/Mrpl13/Mettl14/Ajuba/Enc1/Tarbp2/Taf15/Eif4ebp3/Eif5a/Shmt2/Eif3c/Ythdf2/Noct/Eif2s3x/Tardbp/Pkm/Hn…
Malignant	TKO_vs_DKO	GOBP HEART PROCESS	GO_BP	166	0.327215	1.31514	0.00870109	0.0701252	28	No	NA	Ttn/Myl4/Tnnt2/Tnni2/Atp1a3/Hspb7/Fgf12/Des/Tnni1/Tnnc1/Yap1/Csrp3/Trdn/Casq2/Kcnj3/Ctnna3/Myl2/Tmem38a/Adora1/Pkp2/Bves/Edn1/Kcnq1/Actc1/Calca/Ucn/Isl1/Adm2
Malignant	TKO_vs_DKO	GOBP REGULATION OF DNA METABOLIC PROCESS	GO_BP	377	0.29359	1.30006	0.00333726	0.037245	101	No	NA	Ankrd1/Fgfr4/Gmnn/Stn1/Cdt1/Pcna/Rad51ap1/Radx/Nek2/Pdgfb/Rpa2/Cct3/Usp1/Dek/Aunip/Ubqln4/Tfrc/Foxm1/Ruvbl2/Dkc1/Hmgb1/Nucks1/Rfc3/Chtf18/Kpna2/Ruvbl1/Cct5/Acd/Aurkb/Rfc4/Cebpg/Fignl1/Dscc1/Babam1/Hsp90aa1/Ptges3/Cct2/Msh6/Smg5/Gnl3/Ino80c/Uchl5/Prmt5/Rad51/Actl6a/Hnrnpa1/Spire2/Rfc2/Slf2/Cct8/Brca1/Parp1/Tcp1/Igf1r/Men1/Dnajc2/Cct7/Alyref/Stox1/Actb/Gins3/Cdkn1a/Cgas/Parpbp/Hmces/Wrnip1/Cct6a/Gi…
Malignant	TKO_vs_DKO	GOBP NEGATIVE REGULATION OF ORGANELLE ORGANIZATION	GO_BP	309	0.292651	1.27381	0.012592	0.0882826	106	No	NA	Ccnb1/Lmod3/Sptb/Stn1/Fbxo5/Usp44/Cenpf/Ccnf/Cdt1/Met/Lmod2/Yap1/Tpx2/Stmn1/Top2a/Rhpn2/Bub1b/Pparg/Tfrc/Fxn/Ndc80/Spta1/Plk1/Mcm2/Espl1/Tjp1/Slc25a5/Tmsb10/Acd/Aurkb/Pttg1/Vil1/Trim54/Trip13/Kif24/Mid1/Mad2l1/Bub1/H3f3a/Hnrnpa1/Inpp5j/Ckap2/Brca1/Parp1/Gen1/Xrcc3/Mnat1/Rad21/Bub3/Psmg2/Tspo/Tbc1d7/Kank1/Fkbp4/Rbm14/Spef1/Lmna/Pfn1/Kntc1/Pinx1/Schip1/Ttk/Spdl1/Tmsb4x/Gclc/Terf2/Chek1/Cav3/Map1b/M…
Malignant	TKO_vs_DKO	GOBP PROTEIN CONTAINING COMPLEX ORGANIZATION	GO_BP	1450	0.266044	1.27341	2.07462470134813e-06	9.92707919595082e-05	418	Yes	GOBP CHROMOSOME SEGREGATION	Bik/Ttn/Cdk1/Hells/Tspan33/Lmod3/Baiap2l1/Gmnn/Smarcd3/Sptb/Fbxo5/Ect2/Bid/Cenpf/Dnajc9/Srpk3/Asf1b/Actn2/Hmgb2/Ube2c/Anp32e/Gch1/Cenpa/Rrm2/Cdt1/Met/Lmod2/Yap1/Nasp/Tpx2/Stmn1/Cenpw/Esr1/Gspt2/Cenpe/Trim72/Nphs1/Casq2/Rpf2/C9/Cfl2/Trpm6/Dnah5/Taf6l/Tk1/Lipc/Cenpk/Cct3/Baiap2l2/Cenpp/Cenpv/Cand1/Aimp2/Ubqln4/Pstpip2/Tfrc/Asf1a/Ehd4/Angpt4/Prpf3/Cfl1/Lipg/Spta1/Ube2s/Psrc1/Ptges3l/Ruvbl2/Kif18b/Dk…
Malignant	TKO_vs_DKO	GOBP GENERATION OF PRECURSOR METABOLITES AND ENERGY	GO_BP	432	0.287019	1.27315	0.00174497	0.0234877	152	No	NA	Eno3/Cdk1/Pgam2/Ccnb1/Prkag3/Akr1b3/Bid/Pgam1/Pgk1/Cox6a2/Phgdh/Mc4r/Eno1/Actn3/Gpi1/Slc4a1/Stbd1/Tpi1/Fxn/Slc25a18/Ciapin1/Gys1/Nos2/Gapdh/Atp5b/Ldha/Cycs/Stoml2/Gsr/Selenos/Ins2/Igf2/Ndufa12/Prkaa2/Adrb3/Ptges3/G6pdx/Cyc1/Aldoa/Cox4i1/Hk1/Idh2/Sorbs1/Mdh2/Vgf/Gyg/Pask/Cisd1/Ncf1/Ndufb8/Galk1/Ndufs4/Cox7c/Mrps36/Cox5a/Ucn/Immp2l/Cox8a/Prelid1/Ppp1ca/Ndufs6/Ndufc1/Ndufs8/Uqcr11/Ndufa9/Opn3/Atp5a1…
Malignant	TKO_vs_DKO	GOBP CHROMATIN ORGANIZATION	GO_BP	478	0.281057	1.26115	0.00211425	0.0267549	111	No	NA	Hells/Smarcd3/Smyd1/Lhx2/Uhrf1/Dnajc9/Ezh2/Asf1b/Npm3/Mki67/Hmgb2/Anp32e/Atad2/Nasp/Cenpw/Esr1/Taf6l/Banf1/Chd7/Cenpp/Cenpv/Asf1a/Cbx5/Eny2/Ruvbl2/Oip5/Mcm2/Nucks1/Hirip3/Ifi205/Ruvbl1/Hdac9/Hmgn2/Igf2/Smarcb1/Babam1/Prkaa2/Prkcb/Trp63/Ssrp1/Ino80c/Uchl5/H3f3a/Prmt5/Actl6a/Kcnq1/Lmntd2/Rbbp7/Gatad2a/Atf7ip2/Cfdp1/Prmt7/Suv39h1/Chaf1b/Brca1/Anp32b/Gfi1b/Chd1l/Hat1/Men1/Dnajc2/Baz1a/Bud23/Actb/Hmga…
Malignant	TKO_vs_DKO	GOBP REGULATION OF ORGANELLE ORGANIZATION	GO_BP	1044	0.260597	1.24215	0.000415804	0.00805923	199	No	NA	Bik/Synpo2l/Rassf7/Ccnb1/Lmod3/Baiap2l1/Nexn/Sptb/Stn1/Fbxo5/Hoxa13/Usp44/Ect2/Bid/Kif20b/Cenpf/Actn2/Mki67/Iqgap3/Cdc6/Pde2a/Ccnf/Ube2c/Nusap1/Tacc3/Cdt1/Met/Lmod2/Cdc20/Fen1/Rnd1/Rad51ap1/Tpx2/Stmn1/Nek2/Cenpe/Smc2/Top2a/Rhpn2/Nphs1/Pdgfb/Cfl2/Ncapd2/Cct3/Ska1/Baiap2l2/Bub1b/Siglec15/Cdca5/Pparg/Cenpv/Ubqln4/Fxn/Aurka/Ndc80/Spta1/Ncaph/Fhod1/Psrc1/Ruvbl2/Srebf2/Prox1/Dkc1/Plk1/Bst2/Mcm2/Mns1/Es…
Malignant	TKO_vs_DKO	GOBP MITOCHONDRION ORGANIZATION	GO_BP	477	0.276612	1.23915	0.00439164	0.0443567	190	No	NA	Bik/Mef2a/Bid/Dna2/Pde2a/Gclm/Pparg/Chchd6/Tfrc/Fxn/Hspa1l/Aurka/Srebf2/Tomm20/Cep89/Pdcd5/Pitrm1/Slc25a5/Stoml2/Fastkd3/Bok/Ndufaf2/Atg9b/Pmaip1/Ndufa12/Hspd1/Hsp90aa1/Ube2l3/Edn1/Mcu/Slirp/Hax1/Timm8a1/Tmem126a/Slc25a33/Apoo/Hspa9/Cox18/Ndufb8/Parp1/Vdac2/Mgarp/Chchd4/Ndufs4/Msto1/Immp2l/Prelid1/Tspo/Atad3a/Ndufc1/Ndufs8/Chchd3/Ptcd2/Ndufa9/Stox1/Myo19/Tomm5/Rala/Stpg1/Spata18/Supv3l1/Lmna/Zdhh…
Malignant	TKO_vs_DKO	GOBP PEPTIDE METABOLIC PROCESS	GO_BP	732	0.2623	1.21476	0.00210213	0.026686	275	No	NA	Gstp2/Rtn2/Nolc1/Larp1b/Dhfr/Cma1/Gclm/Eif3j2/Tent5b/Pa2g4/Tyms/Cpa3/Gspt2/Rbm24/Dnd1/Tarsl2/Hspb1/Elane/Exosc8/Eef1g/Aimp2/Uba52/Exosc9/Carns1/Eif2b2/Fxr1/Neurl1a/Cnot9/Bcl3/Mrpl47/Pum3/Eif3b/Pelo/Fastkd3/Mrps11/Gsr/Tars2/Tent4a/Gstp1/Upf3b/Rbm8a/Thop1/Rpl3l/G6pdx/Rps2/Kars/Mrpl11/Ccl5/Rps6/Eif1ad/Shmt1/Eif3a/Iars/Eif2b3/Mrps27/Exosc7/Lars/Pask/Sec11a/Eif1ax/Bdh2/Rps15/Rpl17/Mrpl28/Mrpl42/Rplp2/…
Malignant	TKO_vs_DKO	GOBP REGULATION OF RESPONSE TO STRESS	GO_BP	1117	-0.303368	-1.21759	0.00572291	0.053173	179	No	NA	Prkg1/Epha4/Igf1/Eya2/Fbln5/Ptger3/Dact1/Msx1/Eya4/C3/Sfrp1/Rora/Fgl2/Abat/Cxcl12/Plpp3/Penk/Plat/Mmp9/Clu/Ccn3/Il1r1/Fabp4/Camk2n1/Kng2/Hic1/Cntf/Slc12a2/Hgf/Wfdc1/Ezr/Il2ra/Egfr/Lbp/Sash1/Rtn4r/Sfrp2/Tgfbr3/Kremen1/Ptn/Klk8/Cxcl5/Il16/Fzd1/Il1b/Fgf2/Nlrp3/Cd160/Nck2/Prrx1/Snai1/Plcb1/Cxcl17/Thy1/Wnt16/Sesn3/Tspan32/Rap2a/Stk39/Tnfrsf19/Pros1/Cldn19/Ypel3/Zfp36/Nr1d1/Gpsm3/Osmr/Cadm4/Smoc2/Rnf12…
Malignant	TKO_vs_DKO	GOBP CELLULAR LIPID METABOLIC PROCESS	GO_BP	823	-0.31052	-1.23449	0.0113696	0.0832152	165	No	NA	Apod/Hmgcs2/Rbp1/Cygb/C3/Plpp3/Elovl6/Plp1/St6galnac5/Prxl2b/Enpp2/St6galnac3/St8sia1/Cyp26b1/Sorl1/Cyp2f2/Ephx2/Tnxb/Rarres2/Phyh/Ugt8a/Cyp4f14/Tnfaip8l3/Mlxipl/Pam/Slc27a6/Mtmr11/B3galt1/Il1b/Fgf2/Acat3/Fa2h/Ddhd2/Abcg1/Pon1/Ggt5/Plcb1/Plce1/Lrp1/Cerkl/Acot1/Ttr/Fads6/Pdgfrb/Bmx/Ppara/Rab38/Cers4/Ugt1a7c/Smpdl3a/Acadsb/Avil/Adipoq/Cyp2s1/Pld1/Gpd1/Pik3r3/Cds1/St8sia6/P2rx7/Serinc5/Ceacam1/Abhd1…
Malignant	TKO_vs_DKO	GOBP NEGATIVE REGULATION OF MOLECULAR FUNCTION	GO_BP	915	-0.309805	-1.23587	0.0105523	0.0794378	196	No	NA	Kcne4/Dact1/Msx1/Smr3a/C3/Sfrp1/Agtr2/Wfdc12/Cnrip1/Nfatc4/Dkk3/Mmp9/Gas6/Itih2/Fabp4/Camk2n1/Kng2/Anxa8/Npr3/Col28a1/Wfdc3/Phactr1/Rgs2/Hgf/Inka1/Sorl1/Gzma/Wfdc1/Drd5/Sfrp2/Ramp3/Dpep1/Ptn/Dab2/Lypd1/C4b/Timp3/Aoc3/Il1b/Serpina1b/Sfrp4/Nlrp3/Mturn/Spink8/Spry2/Cblb/Crim1/Pi15/Thy1/Lrp6/Prnp/Gmfg/Pkd2/Stk39/Lrp1/Slc8a1/Pros1/Zfp36/Cyp1b1/Gabbr1/Ppp1r14a/Vtn/Adarb1/Timp2/Tmigd3/Ppara/Csta2/Map2k5…
Malignant	TKO_vs_DKO	GOBP REGULATION OF PHOSPHORUS METABOLIC PROCESS	GO_BP	1189	-0.310083	-1.2449	0.00395206	0.0416762	266	No	NA	Epha4/Igf1/C3/Sfrp1/Agtr2/Gdf10/Epha5/Rspo1/Fgf3/Plpp3/Mmp9/Clu/Gas6/Plek/Enpp2/Fabp4/Camk2n1/Fbln1/Igfbp3/Inhbb/Ccnb3/Nox4/Cntf/Rgs2/Hgf/Fgf23/Sorl1/Reln/Ccnjl/Ldb2/Ntrk1/Tnxb/Ntrk3/Egfr/Rarres2/Sash1/Sfrp2/Tnfaip8l3/Ramp3/Chil1/Dab2/Mlxipl/Fzd1/Il1b/Fgf2/Efna5/Lat/Nck2/Adam9/Bmp15/Spry2/Cblb/Nkx3-1/Tgfb3/Thy1/Lrp6/Plce1/Tom1l1/Prnp/Akap13/Gfra1/Rap2a/Bmp6/Pkd2/Lrp1/Slc8a1/Cldn19/Tab2/Samsn1/Pec…
Malignant	TKO_vs_DKO	GOBP IMMUNE RESPONSE	GO_BP	1243	-0.313186	-1.25718	0.00291181	0.0340349	333	No	NA	Frk/C3/Cd55/Rora/Bpifb1/Fgl2/Wfdc12/Cxcl12/Pf4/Clu/Col3a1/Tnfsf8/Camk4/Colec10/Enpp2/Itm2a/Tnfrsf21/Wfdc3/Igkc/Il1r2/Gzma/Ezr/Masp1/Il2ra/Fcgrt/Fes/Cd38/Ifitm1/Lbp/Rarres2/Tgfbr3/Pigr/Mapk10/C4b/Cxcl5/Sash3/Il16/Il1b/Gp2/H2-DMa/Nlrp3/Spon2/Cd160/Cdh17/Lat/Ccl17/Crisp1/Cblb/Ssc5d/Tgfb3/Thy1/Prnp/Bpifa1/Il27ra/Ccl2/Bmp6/Tnfsf13b/Lrp1/S1pr4/Trem1/Cmtm3/Ptprd/Treml4/Blk/Nr1d1/Samsn1/Mfap4/C1s1/Cd46/C…
Malignant	TKO_vs_DKO	GOBP NEGATIVE REGULATION OF CATALYTIC ACTIVITY	GO_BP	621	-0.324183	-1.27085	0.010652	0.0800308	121	No	NA	Smr3a/C3/Sfrp1/Wfdc12/Gpc3/Mmp9/Gas6/Itih2/Fabp4/Camk2n1/Kng2/Anxa8/Npr3/Col28a1/Wfdc3/Phactr1/Rgs2/Hgf/Inka1/Sorl1/Gzma/Wfdc1/Drd5/Sfrp2/Dpep1/Ptn/C4b/Timp3/Aoc3/Il1b/Serpina1b/Spink8/Spry2/Cblb/Crim1/Pi15/Lrp6/Prnp/Gmfg/Lrp1/Slc8a1/Pros1/Zfp36/Gabbr1/Ppp1r14a/Vtn/Adarb1/Timp2/Csta2/Map2k5/Serpine2/Ctsb/Nr4a1/Pdcd4/Pcsk1n/A2m/Cdkn1b/Cbl/Cdkn1c/Pde6h/Serpina3n/Snca/Adipoq/Pi16/Itih5/Rps6ka1/Amot/…
Malignant	TKO_vs_DKO	GOBP RESPONSE TO LIPID	GO_BP	741	-0.321473	-1.27276	0.00896381	0.0709689	165	No	NA	Fibin/Hmgcs2/Sfrp1/Cd55/Rora/Adcy5/Kcnj8/Penk/Pf4/Plat/Ptgfr/Inhbb/Mmp2/Fgf23/Cyp26b1/Sox10/Adcy2/Ucp1/Fes/Cd38/Ntrk3/Egfr/Ghrhr/Lbp/Cyp7b1/Sash1/Ptger1/Ramp3/Fam107a/Dab2/Ptger2/Pam/Cxcl5/Mn1/Il1b/Efna5/Spon2/Adam9/Palm3/Abcg1/Pon1/Zfp105/Plcb1/Nkx3-1/Tgfb3/Lrp6/Fam210b/Bmp6/Fosb/Selp/Rorb/Ncoa3/Zfp36/Tab2/Cyp1b1/Nr1d1/Ptgir/Ret/Wnt5b/Camp/Pdgfrb/Mbp/Wnt11/Cxcl2/Ppara/Npc1/Il6/Nr4a1/Pdcd4/A2m/Cd…
Malignant	TKO_vs_DKO	GOBP INORGANIC ION TRANSMEMBRANE TRANSPORT	GO_BP	695	-0.324914	-1.27863	0.00797242	0.0667799	163	No	NA	Kcne4/Scara5/Ednra/Scn1b/Cacng7/Kcnj8/Atp12a/Plp1/Hvcn1/Gas6/Kcna4/Cacna1g/Slc15a1/Kcnma1/Slc12a2/Scn7a/Kcnip4/Ucp1/Gabrp/Slc37a1/Fxyd3/Lrrc55/Ramp3/F2rl3/Pkdrej/Kcnd3/Hcn1/Tspan13/Nipal2/Fgf2/Slc30a3/Scn8a/Tmco3/Kcnu1/Fxyd2/Lrrc26/Thy1/Prnp/Bpifa1/Snap25/Pkd2/Jph3/Stk39/Slc8a1/Kcna2/Htr3a/Rgs4/Kcnk9/Pde4d/Kcnn2/Kcng2/Grin3b/Fgf14/Cacna2d1/Hcn4/Kcna1/Wnk2/Kcnk15/Trpc3/Kcna6/mt-Nd5/Snca/Gp9/Mcoln2…
Malignant	TKO_vs_DKO	GOBP RESPONSE TO NITROGEN COMPOUND	GO_BP	921	-0.321674	-1.28342	0.00350594	0.0383998	192	No	NA	Pde3a/Epha4/Igf1/Hmgcs2/Sfrp1/Agtr2/Abat/Aplp1/Ednra/Adcy5/Cxcl12/Kcnj8/Penk/Col4a1/Fbxo2/Plat/Mmp9/Col3a1/Mmp19/Inhbb/Rgs2/Mmp2/Sorl1/Ezr/Nkx6-1/Ntrk1/Egfr/Ghrhr/Gab1/Rarres2/Ptger1/Tgfbr3/Ramp3/Dpep1/Bcl11a/Sult1a1/Man1a/Lypd1/Col6a1/Hcn1/Il1b/Gria1/Trarg1/Plcb1/Clgn/Lrp6/Prnp/Sesn3/Fosb/P2rx2/Pkd2/Lrp1/Slc8a1/Gnao1/Klf15/Elavl4/Htr3a/Grb7/Cyp1b1/Rgs4/Camp/Stc1/Pdgfra/Nsg1/Cacna2d1/Hcn4/Ppara/C…
Malignant	TKO_vs_DKO	GOBP REGULATION OF PROTEIN PHOSPHORYLATION	GO_BP	941	-0.321539	-1.28438	0.00337912	0.0374393	213	No	NA	Epha4/Igf1/C3/Sfrp1/Gdf10/Rspo1/Fgf3/Plpp3/Mmp9/Clu/Gas6/Enpp2/Fabp4/Camk2n1/Fbln1/Igfbp3/Ccnb3/Nox4/Cntf/Rgs2/Hgf/Fgf23/Sorl1/Reln/Ccnjl/Ntrk1/Tnxb/Ntrk3/Egfr/Rarres2/Sash1/Sfrp2/Ramp3/Chil1/Dab2/Mlxipl/Fzd1/Il1b/Fgf2/Efna5/Lat/Nck2/Clip3/Adam9/Bmp15/Spry2/Nkx3-1/Thy1/Lrp6/Plce1/Tom1l1/Prnp/Akap13/Gfra1/Rap2a/Bmp6/Pkd2/Lrp1/Slc8a1/Cldn19/Tab2/Samsn1/Pecam1/Ret/Cadm4/Camp/Pde4d/Vtn/Adarb1/Wnt11/A…
Malignant	TKO_vs_DKO	GOBP CARBOHYDRATE DERIVATIVE BIOSYNTHETIC PROCESS	GO_BP	521	-0.331178	-1.28576	0.0147303	0.098282	94	No	NA	Igf1/Bace2/Adcy5/Cytl1/Elovl6/Adcy4/St6galnac5/Itm2a/St6galnac3/Chst1/St8sia1/Galnt16/Adcy2/Gfpt2/Hs3st6/Galnt17/Ugt8a/St6galnac2/Galnt6/Man1a/B3galt1/Il1b/Fa2h/Csgalnact1/Csgalnact2/Plcb1/Chsy3/Mgat4c/Chst2/Galnt15/Plod2/Galnt9/B3gat1/Pdgfrb/Large2/Gucy2c/Ppara/Chst4/Npc1/Gucy2e/Itm2c/Snca/Hs3st3a1/A4gnt/Dse/Il4/Man1c1/St8sia6/B4galt1/B3galt5/Fut4/Poglut3/Dsel/Fut10/Hexa/Ccl19/Pxylp1/B3gnt7/Alg1…
Malignant	TKO_vs_DKO	GOBP CELLULAR ION HOMEOSTASIS	GO_BP	529	-0.330842	-1.28694	0.0121679	0.0868823	122	No	NA	Scara5/Ptger3/Cd55/Ednra/Adcy5/Cxcl12/Calb2/Atp12a/Ptgfr/Kng2/Kcnma1/Slc12a2/Fgf23/Drd5/Cd38/Ptger1/Ramp3/F2rl3/Ptger2/Fgf2/Gria1/Slc30a3/Tmtc4/Thy1/Lrp6/Prnp/Bmp6/P2rx2/S1pr1/Pkd2/Jph3/Slc8a1/Gpr174/Ptgir/Prnd/Pde4d/Stc1/Pdgfra/Tmprss6/Ccl11/Cacna2d1/Cib2/Rab38/Adra1a/Trpc3/Wnt5a/C5ar2/Snca/Gp9/Mcoln2/Cacna1c/Slc8a2/Trpc4/P2rx7/Trf/P2rx4/C1qtnf1/Slc4a8/Prkce/Slc9a4/Ccl19/Ptprc/Mcoln1/Coro1a/Apoe…
Malignant	TKO_vs_DKO	GOBP TRANSMEMBRANE TRANSPORT	GO_BP	1212	-0.322725	-1.29642	0.000522949	0.00953261	270	No	NA	Kcne4/Scara5/Igf1/C3/Ednra/Scn1b/Gpc3/Cacng7/Kcnj8/Atp12a/Plp1/Mmp9/Grik4/Emb/Hvcn1/Slco1c1/Gas6/Kcna4/Cacna1g/Slc15a1/Kcnma1/Rgs2/Slc12a2/Prrt1/Scn7a/Kcnip4/Slc16a14/Reln/Ucp1/Gabrp/Slc37a1/Fxyd3/Lrrc55/Ramp3/F2rl3/Gria3/Pkdrej/Slco1a5/Kcnd3/Nlgn1/Hcn1/Slco1b2/Il1b/Tspan13/Nipal2/Fgf2/Gria1/Slc30a3/Scn8a/Cdh17/Tmco3/Clip3/Kcnu1/Abcg1/Fxyd2/Lrrc26/Thy1/Panx2/Prnp/Bpifa1/Snap25/Ccl2/Gjb1/P2rx2/Pkd…
Malignant	TKO_vs_DKO	GOBP ION TRANSMEMBRANE TRANSPORT	GO_BP	860	-0.326106	-1.29807	0.00245998	0.0300377	197	No	NA	Kcne4/Scara5/Ednra/Scn1b/Cacng7/Kcnj8/Plp1/Mmp9/Grik4/Emb/Hvcn1/Gas6/Kcna4/Cacna1g/Slc15a1/Kcnma1/Rgs2/Slc12a2/Prrt1/Scn7a/Kcnip4/Reln/Ucp1/Gabrp/Fxyd3/Lrrc55/Ramp3/F2rl3/Gria3/Pkdrej/Kcnd3/Nlgn1/Tspan13/Nipal2/Fgf2/Gria1/Slc30a3/Scn8a/Kcnu1/Fxyd2/Thy1/Prnp/Bpifa1/Snap25/Ccl2/P2rx2/Pkd2/Jph3/Stk39/Slc16a7/Slc8a1/Atp8a1/Kcna2/Htr3a/Kcnk9/Pde4d/Kcnn2/Kcng2/Tmem150c/Fgf14/Cngb1/Hcn4/Tmc7/Kcna1/Slc29…
Malignant	TKO_vs_DKO	GOBP CELLULAR HOMEOSTASIS	GO_BP	651	-0.332072	-1.30522	0.00547679	0.0515136	161	No	NA	Scara5/Ptger3/Ednra/Adcy5/Cxcl12/Calb2/Atp12a/Hvcn1/Gas6/Ptgfr/Kng2/Nox4/Kcnma1/Slc12a2/Fgf23/Ghrhr/Gpr27/Steap4/Ptger1/Ramp3/F2rl3/Mlxipl/Gria1/Slc30a3/Efna5/F2rl2/Tmtc4/Thy1/Lrp6/Plce1/Prnp/Ccl2/P2rx2/S1pr1/Pkd2/S1pr4/Slc8a1/Klf7/Klf15/Gpr174/Nr1d1/Ptgir/Prnd/Pde4d/Stc1/Pdgfra/Large2/Tmprss6/Ccl11/Cacna2d1/Rab38/Adra1a/Trpc3/Wnt5a/Gp9/Mcoln2/Cacna1c/Ace/Dlg4/Slc8a2/Trpc4/P2rx7/Haao/Trf/P2rx4/C1…
Malignant	TKO_vs_DKO	GOBP PROTEOLYSIS	GO_BP	1427	-0.325065	-1.30859	0.000165078	0.0039372	230	No	NA	Enpep/Cpxm1/Epha4/Htra4/Naalad2/Pcsk5/Ecrg4/Prss12/Cpxm2/Pip/C3/Sfrp1/Bace2/Ggt7/Fgl2/Wfdc12/Gpc3/Usp9y/Fbxo2/Naaladl2/Plat/Anpep/Mmp9/Clu/Gas6/Itih2/Mmp19/Colec10/Pappa2/Fbln1/Srgn/Kng2/Anxa8/Col28a1/Wfdc3/Comp/Trim2/Il1r2/Hgf/Adam32/Mmp2/Sorl1/Meltf/Reln/Gzma/Wfdc1/Masp1/Mmp14/Rnf122/Cpa1/Trim9/Vps37d/Prickle1/Sfrp2/Dpep1/Adamts2/Dab2/Man1a/Klk8/Antxr1/C4b/Timp3/Il1b/Serpina1b/Nlrp3/Adam9/Mmp11…
Malignant	TKO_vs_DKO	GOBP ION HOMEOSTASIS	GO_BP	566	-0.335565	-1.30921	0.00837484	0.0685019	128	No	NA	Scara5/Ptger3/Cd55/Ednra/Adcy5/Scn1b/Cxcl12/Calb2/Atp12a/Dcn/Hvcn1/Kng2/Cacna1g/Kcnma1/Meltf/Steap3/Cd38/Cyp4f14/Steap4/Ptger1/Ramp3/F2rl3/Ptger2/Hcn1/Fgf2/Gria1/Slc30a3/Sfrp4/F2rl2/Thy1/Plce1/Bmp6/P2rx2/S1pr1/Pkd2/Stk39/S1pr4/Gpr174/Myoc/Ptgir/Prnd/Stc1/Pdgfra/Fpr1/Ccl11/Cacna2d1/Hcn4/Kcna1/Cib2/Wnk2/Adra1a/Wnt5a/C5ar2/Snca/Gp9/Mcoln2/Cacna1c/Ace/Dlg4/Slc8a2/P2rx7/C1qtnf1/Slc4a8/Tnfsf11/Prkce/Sl…
Malignant	TKO_vs_DKO	GOBP REGULATION OF IMMUNE RESPONSE	GO_BP	664	-0.333415	-1.30959	0.00253148	0.0306177	176	No	NA	C3/Cd55/Bpifb1/Fgl2/Clu/Col3a1/Colec10/Il1r1/Tnfrsf21/Igkc/Masp1/Fes/Cd38/Lbp/Pigr/Mapk10/C4b/Sash3/Il1b/Nlrp3/Cd160/Cblb/Thy1/Prnp/Il27ra/Tnfsf13b/Cmtm3/Ptprd/Blk/Nr1d1/Samsn1/Mfap4/C1s1/Cd46/Rnf125/Pde4d/Bmx/Scara3/Fpr1/Skap1/Il6/Ctla4/A2m/Tbx21/Wnt5a/C5ar2/Susd4/Pglyrp2/Nfkbid/Ighg1/Il4/Ctsh/Klrd1/Tifa/Cfd/Was/Stxbp2/P2rx7/Il6st/Hspa1b/Sh2d1a/Trat1/H2-Ab1/Gata3/Ceacam1/Trbc1/Colec11/Prkce/Ikbk…
Malignant	TKO_vs_DKO	GOBP RESPONSE TO HORMONE	GO_BP	717	-0.333978	-1.31963	0.00281106	0.0329579	150	No	NA	Fibin/Hmgcs2/Sfrp1/Agtr2/Ednra/Cxcl12/Plat/Col3a1/Mmp19/Ptgfr/Inhbb/Mmp2/Fgf23/Sox10/Sorl1/Ucp1/Nkx6-1/Mmp14/Cd38/Ntrk3/Ghrhr/Gab1/Cyp7b1/Rarres2/Tgfbr3/Ramp3/Thrb/Fam107a/Dab2/Ptger2/Pam/Timp3/Il1b/Efna5/Sfrp4/Adam9/Trarg1/Plcb1/Nkx3-1/Tgfb3/Lrp6/Sesn3/Tnfrsf11b/Bmp6/Fosb/Ncoa3/Klf15/Grb7/Zfp36/Cyp1b1/Nr1d1/Nr5a2/Stc1/Pdgfrb/Mbp/Timp2/Ppara/Adra1a/Npc1/Lmo2/Il6/Ctsb/Nr4a1/Stat5a/A2m/Cdkn1b/Adipo…
Malignant	TKO_vs_DKO	GOBP NEGATIVE REGULATION OF PROTEIN METABOLIC PROCESS	GO_BP	896	-0.331466	-1.3224	0.00131482	0.0186607	171	No	NA	Apod/Epha4/Igf1/Smr3a/C3/Sfrp1/Bace2/Wfdc12/Gpc3/Plpp3/Plat/Mmp9/Clu/Gas6/Itih2/Fabp4/Camk2n1/Fbln1/Igfbp3/Kng2/Anxa8/Itm2a/Inhbb/Col28a1/Wfdc3/Rgs2/Il1r2/Hgf/Sorl1/Wfdc1/Nell1/Ntrk3/Egfr/Spon1/Sfrp2/Dpep1/Mlxipl/C4b/Timp3/Il1b/Serpina1b/Nck2/Spink8/Spry2/Cblb/Crim1/Pi15/Thy1/Lrp6/Prnp/Lrp1/Slc8a1/Klf15/Pros1/Grb7/Mycbp2/Zfp36/Samsn1/Cadm4/Pde4d/Vtn/Adarb1/Timp2/Csta2/Map2k5/Serpine2/Ctsb/Nr4a1/A…
Malignant	TKO_vs_DKO	GOBP EXOCYTOSIS	GO_BP	324	-0.352221	-1.32306	0.0140092	0.0952282	71	No	NA	Prss12/Rab3il1/Lin7a/Syt4/Plek/Cacna1g/Fes/Nlgn1/Syt2/Lat/Stxbp6/Trarg1/Snap25/Stx1b/Syt7/Rims4/Blk/Chga/Adra1a/Cask/Doc2b/Fbxl20/Cbl/Snca/Il4/Nkg7/Stxbp2/P2rx7/Ceacam1/Rab8b/Cltrn/Slc4a8/Scin/Unc13b/Lgi3/Pik3cd/Coro1a/Syt1/Abcc4/Sdc1/Rab27b/Pclo/Vamp2/Rab3c/Syt5/Snap23/Rac2/Hmox1/Mical1/Arfgef2/Adra2a/Nkd2/Rims1/Cadps2/Tmem167b/Btk/Zp3/Atp13a2/Rab31/Snap47/Lamp1/Pik3cg/Synj1/Ccr1/Cplx4/Pla2g3/Ra…
Malignant	TKO_vs_DKO	GOBP EMBRYO DEVELOPMENT	GO_BP	950	-0.331561	-1.32514	0.000701197	0.0116958	167	No	NA	Mfap2/Alx1/Igf1/Eya2/Mafb/Gsc/Pcsk5/Itga8/Pitx1/Ucma/Lama1/Dact1/Msx1/Tmem100/Six2/Sfrp1/Ednra/Meox2/Aff3/Nat8/Dlx2/Mmp9/Col3a1/Flrt3/Meox1/Col4a2/Col2a1/Mmp2/Cyp26b1/Fbn2/Sox10/Hs3st6/Egfr/Egfl8/Prickle1/Sobp/Rarres2/Sfrp2/Col12a1/Col6a1/Fzd1/Sulf2/Myo6/Fgf2/Camsap3/Fras1/Tlx2/Atp11a/Itgb5/Prrx1/Snai1/Spry2/Plcb1/Nkx3-1/Ptpn18/Tgfb3/Lrp6/Wnt16/Pkd2/Lrig3/Cmtm3/En2/Rnf112/Sulf1/Nr5a2/Ret/Wnt5b/Pb…
Malignant	TKO_vs_DKO	GOBP REGULATION OF PROTEOLYSIS	GO_BP	612	-0.339172	-1.32847	0.00412648	0.042808	114	No	NA	Epha4/Smr3a/C3/Wfdc12/Gpc3/Plat/Mmp9/Clu/Gas6/Itih2/Fbln1/Kng2/Anxa8/Col28a1/Wfdc3/Il1r2/Hgf/Sorl1/Meltf/Wfdc1/Mmp14/Spon1/Prickle1/Sfrp2/Dpep1/Dab2/Antxr1/C4b/Timp3/Il1b/Serpina1b/Nlrp3/Adam9/Spink8/Crim1/Nkx3-1/Pi15/Prnp/Lrp1/Pros1/Rnf180/Mbp/Vtn/Timp2/Csta2/Map2k5/Serpine2/Ctsb/Nr4a1/Pcsk1n/Robo1/A2m/Serpina3n/Snca/Pi16/Itih5/Rps6ka1/Ctsh/Ophn1/Spock2/Hspa1b/Gas1/Ngfr/Qrich2/Bcl2l10/Hspa1a/Tri…
Malignant	TKO_vs_DKO	GOBP HOMEOSTATIC PROCESS	GO_BP	1520	-0.330448	-1.33306	2.12962368761525e-05	0.000702776	340	No	NA	Mfap2/Scara5/Mafb/Ptger3/Rbp1/Pip/Cd55/Bace2/Abat/Ednra/Epha5/Adcy5/Scn1b/Cxcl12/Calb2/Zfp423/Cytl1/Elovl6/Atp12a/Col3a1/Dcn/Fstl1/Hvcn1/Gas6/Ccn3/Fabp4/Ptgfr/Kng2/Nox4/Nmu/Cacna1g/Npr3/Kcnma1/Igkc/Comp/Slc12a2/Scn7a/Col2a1/Fgf23/Meltf/Csmd1/Steap3/Ldb2/Ephx2/Il2ra/Ucp1/Drd5/Cd38/Ghrhr/Gpr27/Cyp4f14/Steap4/Ptger1/Tgfbr3/Ramp3/Mlxipl/Ptger2/Cxcl5/Sash3/Hcn1/Il1b/Fgf2/Gria1/Slc30a3/Efna5/Fa2h/Sfrp4…
Malignant	TKO_vs_DKO	GOBP GROWTH	GO_BP	828	-0.336326	-1.33545	0.00105489	0.0160243	150	No	NA	Apod/Igf1/Igfbp4/Fbln5/Msx1/Sfrp1/Agtr2/Ednra/Gpc3/Cxcl12/Cacng7/Col3a1/Gas6/Ccn3/Pappa2/Flrt3/Dio3/Draxin/Comp/Rgs2/Sox10/Meltf/Wfdc1/Lgi1/Ezr/Nkx6-1/Mmp14/Sema6d/Cd38/Egfr/Ghrhr/Rtn4r/Sfrp2/Tgfbr3/Bcl11a/Fam107a/Ptn/Dab2/Sash3/Kdm5b/Fgf2/Syt2/Efna5/Npy1r/Lmx1a/Spry2/Plcb1/Plce1/Akap13/S1pr1/Dclk1/Clstn1/Rgs4/Kif26a/Nrn1/Stc1/Pdgfrb/Epb41l3/Adarb1/Wnt11/Ccl11/Ppara/Adra1a/Map2k5/Serpine2/Magi2/S…
Malignant	TKO_vs_DKO	GOBP ANION TRANSPORT	GO_BP	393	-0.350403	-1.3358	0.0127526	0.0891633	94	No	NA	Abat/Syt4/Emb/Slco1c1/Rgs2/Slc12a2/Fgf23/Slc16a14/Gabrp/Slc37a1/Fxyd3/Cyp4f14/Slco1a5/Slc27a6/Slco1b2/Il1b/Sfrp4/Cyb5r2/Prnp/Slc16a7/Slco4a1/Rgs4/Gabbr1/Stc1/Slc10a4/Ttyh3/Mpc1/Snca/Glra3/Ace/Slc26a7/Abcc3/Trpc4/P2rx7/Ank/Slc38a3/P2rx4/Slc16a4/Tcaf2/Serinc5/Ceacam1/Slc26a10/Lrrc8e/Cltrn/Slc4a8/Tnfsf11/Slc9a4/Slco2a1/Gja1/Slc16a11/Abcc4/Per2/Serinc3/Slc1a4/Ano7/Slc6a7/Slc17a5/Ntrk2/Slc25a12/Gabra5…
Malignant	TKO_vs_DKO	GOBP CATION TRANSMEMBRANE TRANSPORT	GO_BP	734	-0.338718	-1.34071	0.00131898	0.0186656	181	No	NA	Kcne4/Scara5/Ednra/Scn1b/Cacng7/Kcnj8/Atp12a/Plp1/Mmp9/Hvcn1/Gas6/Kcna4/Cacna1g/Slc15a1/Kcnma1/Rgs2/Slc12a2/Prrt1/Scn7a/Kcnip4/Reln/Ucp1/Fxyd3/Lrrc55/Ramp3/F2rl3/Pkdrej/Kcnd3/Nlgn1/Hcn1/Tspan13/Nipal2/Fgf2/Slc30a3/Scn8a/Kcnu1/Fxyd2/Lrrc26/Thy1/Prnp/Bpifa1/Snap25/Ccl2/P2rx2/Pkd2/Jph3/Stk39/Slc8a1/Atp8a1/Kcna2/Htr3a/Rgs4/Kcnk9/Pde4d/Kcnn2/Kcng2/Grin3b/Fgf14/Cngb1/Cacna2d1/Hcn4/Kcna1/Slc29a4/Wnk2/Kc…
Malignant	TKO_vs_DKO	GOBP REGULATION OF GTPASE ACTIVITY	GO_BP	314	-0.358645	-1.34236	0.00772956	0.0653895	94	No	NA	Prkg1/Epha4/Sfrp1/Epha5/Rgl1/Ntrk3/Plxnd1/Rtn4r/Arhgap25/Arap3/Efna5/Ccl17/Spry2/Elmod2/Cblb/Thy1/Apc2/Ccl2/Evi5l/Tbc1d2b/Plxnc1/Rabgap1l/Rgs4/Dock10/Wnt11/Ccl11/Rgs1/Wnt5a/Amot/Rasal3/Tbc1d16/Arhgef10/Arhgap6/Ccl19/Gnb5/Ocrl/Ndel1/Tsc1/Ccpg1/Gpsm1/Ralgds/Stmn3/Picalm/Ntrk2/Epha3/Tbc1d14/Rasal2/Rgs7/Tgm2/Dab2ip/Asap3/Arhgap9/Syngap1/Tbck/Ccdc125/Tbc1d9/Tbc1d12/Rasgrf2/Cx3cl1/Sipa1l1/Plxna2/Cxcl13…
Malignant	TKO_vs_DKO	GOBP EPITHELIUM DEVELOPMENT	GO_BP	923	-0.337048	-1.34498	0.000345568	0.00698065	183	No	NA	Epha4/Gsc/Sostdc1/Krt12/Lama1/Dact1/Msx1/Tmem100/Six2/C3/Sfrp1/Agtr2/Astn2/Ednra/Meox2/Gpc3/Col4a1/Nfatc4/Mmp9/Fstl1/Flrt3/Meox1/Gstk1/Hgf/Col2a1/Cyp26b1/Sox10/Csmd1/Nkx6-1/Ntrk1/Egfr/Prickle1/Cyp7b1/Plxnd1/Sfrp2/Thrb/Dab2/Fzd1/Kdm5b/Il1b/Fgf2/Camsap3/Fras1/Fa2h/Adam9/Snai1/Bmp15/Spry2/Plcb1/Nkx3-1/Lrp6/Tgm1/Wnt16/Tacstd2/Rap2a/Bmp6/S1pr1/Pkd2/Klf7/Tnfrsf19/Ncoa3/Klf15/Zfp36/Onecut1/Sulf1/Nr5a2/P…
Malignant	TKO_vs_DKO	GOBP TISSUE DEVELOPMENT	GO_BP	1476	-0.333887	-1.34535	1.94000867692005e-05	0.000651434	273	No	NA	Alx1/Aspn/Epha4/Igf1/Eya2/Gsc/Itga8/Sostdc1/Hmgcs2/Krt12/Lama1/Dact1/Msx1/Snorc/Six2/C3/Sfrp1/Agtr2/Astn2/Svep1/Ednra/Meox2/Gpc3/Fgf3/Cytl1/Col4a1/Dlx2/Mmp9/Col3a1/Fstl1/Gas6/Ccn3/Flrt3/Cnmd/Srgn/Cacna1g/Comp/Rgs2/Matn3/Meox1/Col4a2/Gstk1/Hgf/Col2a1/Mmp2/Fgf23/Cyp26b1/Fbn2/Sox10/Sorl1/Csmd1/Ldb2/Gpm6b/Ezr/Nkx6-1/Nell1/Ntrk1/Ntn5/Mmp14/Egfr/Unc5c/Prickle1/Cyp7b1/Plxnd1/Sfrp2/Tgfbr3/Chil1/Ptn/Dab2/…
Malignant	TKO_vs_DKO	GOBP CARBOHYDRATE DERIVATIVE METABOLIC PROCESS	GO_BP	862	-0.338127	-1.34591	0.000446128	0.00847533	162	No	NA	Igf1/Hmgcs2/Bace2/Ednra/Adcy5/Chia1/Cytl1/Elovl6/Adcy4/Fbxo2/St6galnac5/Dcn/Itih2/Acpp/Cnmd/Itm2a/St6galnac3/Chst1/St8sia1/Col2a1/Galnt16/Adcy2/Gfpt2/Hs3st6/Galnt17/Ugt8a/St6galnac2/Galnt6/Chil1/Mlxipl/Sult1a1/Man1a/B3galt1/Sulf2/Il1b/Fgf2/Fa2h/Ids/Csgalnact1/Hs3st3b1/Dlg2/Csgalnact2/Plcb1/Tmtc4/Chsy3/Mgat4c/Chst2/Acot1/Galnt15/Plod2/Sulf1/Pde4d/Galnt9/B3gat1/Pdgfrb/Pde7b/Large2/Gimap7/Gucy2c/Ppa…
Malignant	TKO_vs_DKO	GOBP CATION TRANSPORT	GO_BP	953	-0.337429	-1.34842	0.000454245	0.00858692	236	No	NA	Kcne4/Scara5/Abat/Ednra/Scn1b/Cxcl12/Cacng7/Kcnj8/Atp12a/Plp1/Mmp9/Hvcn1/Gas6/Kcna4/Slc15a1/Kcnma1/Rgs2/Slc12a2/Prrt1/Scn7a/Kcnip4/Sncg/Meltf/Reln/Steap3/Gpm6b/Ucp1/Fxyd3/Lrrc55/Steap4/Ramp3/F2rl3/Pkdrej/Kcnd3/Il16/Nlgn1/Hcn1/Tspan13/Nipal2/Fgf2/Slc30a3/Syt2/Scn8a/Tmco3/Kcnu1/Lrrc26/Thy1/Panx2/Prnp/Bpifa1/Snap25/Ccl2/Syt7/P2rx2/Pkd2/Jph3/Stk39/Slc8a1/Atp8a1/Kcna2/Htr3a/Rgs4/Kcnk9/Gabbr1/Pde4d/Stc…
Malignant	TKO_vs_DKO	GOBP CELLULAR RESPONSE TO LIPID	GO_BP	487	-0.349504	-1.34985	0.0041907	0.0431041	96	No	NA	Hmgcs2/Sfrp1/Cd55/Rora/Penk/Pf4/Plat/Clu/Inhbb/Mmp2/Fgf23/Sox10/Adcy2/Ucp1/Fes/Ntrk3/Egfr/Ghrhr/Lbp/Cyp7b1/Sash1/Ramp3/Fam107a/Dab2/Cxcl5/Mn1/Il1b/Efna5/Nlrp3/Spon2/Adam9/Zfp105/Plcb1/Nkx3-1/Lrp6/Fam210b/Ccl2/Bmp6/Rorb/Ncoa3/Zfp36/Cyp1b1/Nr1d1/Ret/Wnt5b/Camp/Stc1/Wnt11/Cxcl2/Ppara/Npc1/Il6/Pdcd4/Wnt5a/Abca1/Ace/Nrip1/Hspa1b/Hand2/Pmepa1/Arntl/Acvr1/Lmo3/Prkce/Efnb2/Aldh1a2/Gramd1c/Foxp1/Hspa1a/Pt…
Malignant	TKO_vs_DKO	GOBP CELLULAR RESPONSE TO ORGANIC CYCLIC COMPOUND	GO_BP	489	-0.349416	-1.35076	0.00347333	0.0380972	74	No	NA	Pde3a/Hmgcs2/Sfrp1/Rora/Aplp1/Adcy5/Penk/Plat/Clu/Inhbb/Mmp2/Fgf23/Sox10/Adcy2/Ezr/Ucp1/Drd5/Fes/Egfr/Ghrhr/Cyp7b1/Ptger1/Ramp3/Fam107a/Dab2/Sult1a1/Htr7/Mn1/Hcn1/Il1b/Efna5/Plcb1/Nkx3-1/Lrp6/Fam210b/Ccl2/Pkd2/Slc8a1/Gnao1/Ncoa3/Htr3a/Zfp36/Nr1d1/Rgs4/Stc1/Nsg1/Hcn4/Ppara/Cib2/Npc1/Cdkn1b/Snca/Adipoq/Ssh1/Gpd1/Ace/Nrip1/P2rx7/Hspa1b/P2rx4/Hand2/Pmepa1/Arntl/Acvr1/Lmo3/Igfbp5/Htr1d/Gramd1c/Gnb5/Fo…
Malignant	TKO_vs_DKO	GOBP ION TRANSPORT	GO_BP	1231	-0.336735	-1.3514	7.15934372537452e-05	0.00197877	288	No	NA	Kcne4/Scara5/Abat/Ednra/Scn1b/Cxcl12/Cacng7/Kcnj8/Atp12a/Plp1/Syt4/Mmp9/Grik4/Emb/Hvcn1/Slco1c1/Gas6/Cacna1g/Slc15a1/Kcnma1/Rgs2/Slc12a2/Prrt1/Scn7a/Fgf23/Kcnip4/Sncg/Meltf/Slc16a14/Reln/Steap3/Gpm6b/Ucp1/Gabrp/Slc37a1/Fxyd3/Lrrc55/Cyp4f14/Steap4/Ramp3/F2rl3/Gria3/Pkdrej/Slco1a5/Slc27a6/Kcnd3/Il16/Nlgn1/Hcn1/Slco1b2/Il1b/Tspan13/Nipal2/Fgf2/Slc30a3/Syt2/Sfrp4/Scn8a/Cyb5r2/Tmco3/Kcnu1/Fxyd2/Lrrc26…
Malignant	TKO_vs_DKO	GOBP CHEMICAL HOMEOSTASIS	GO_BP	971	-0.338565	-1.35506	0.000262891	0.00567604	224	No	NA	Scara5/Ptger3/Rbp1/Cd55/Bace2/Rora/Ednra/Epha5/Adcy5/Scn1b/Cxcl12/Atp12a/Dcn/Hvcn1/Gas6/Fabp4/Ptgfr/Kng2/Nox4/Cacna1g/Kcnma1/Slc12a2/Scn7a/Fgf23/Cyp26b1/Meltf/Csmd1/Steap3/Ephx2/Drd5/Cd38/Ghrhr/Gpr27/Cyp7b1/Cyp4f14/Steap4/Ptger1/Ramp3/F2rl3/Mlxipl/Ptger2/Hcn1/Fgf2/Gria1/Slc30a3/Efna5/Fa2h/Sfrp4/Abcg1/F2rl2/Tmtc4/Thy1/Lrp6/Bpifa1/Sesn3/P2rx2/S1pr1/Pkd2/Jph3/Stk39/S1pr4/Slc8a1/Klf7/Klf15/Gpr174/Myo…
Malignant	TKO_vs_DKO	GOBP POSITIVE REGULATION OF CYTOKINE PRODUCTION	GO_BP	405	-0.354355	-1.356	0.00835934	0.0684483	94	No	NA	C3/Cd55/Rora/Chia1/Nfatc4/Pf4/Clu/Il1r1/Hgf/Sorl1/C1qtnf4/Lbp/Chil1/Sash3/Il16/Sulf2/Il1b/Nlrp3/Spon2/Plcb1/Cxcl17/Panx2/Il27ra/Cyp1b1/Gpsm3/Sulf1/Cd46/Pde4d/Mbp/Crlf2/Wnt11/Il6/Tbx21/Wnt5a/Il6ra/Adipoq/Mcoln2/Il4/P2rx7/Il6st/Lilra5/Hspa1b/Sptbn1/Gata3/Il17d/Ccl19/Pik3cd/Ptprc/Foxp1/Hspa1a/Zfp580/Ereg/Pde4b/Osm/App/Il17ra/Polr3f/Gata6/Laptm5/Pik3r1/Orm2/Hc/Hmox1/Cd6/Cd2/Cd81/Tnfrsf14/Cd4/Lum/Arfg…
Malignant	TKO_vs_DKO	GOBP POSITIVE REGULATION OF PROTEIN PHOSPHORYLATION	GO_BP	605	-0.346637	-1.35612	0.00205531	0.0261821	154	No	NA	Epha4/Igf1/C3/Rspo1/Fgf3/Mmp9/Clu/Gas6/Enpp2/Inhbb/Nox4/Cntf/Hgf/Fgf23/Reln/Ntrk1/Ntrk3/Egfr/Rarres2/Sash1/Sfrp2/Ramp3/Chil1/Dab2/Fzd1/Efna5/Lat/Clip3/Adam9/Bmp15/Spry2/Nkx3-1/Tgfb3/Tom1l1/Prnp/Akap13/Rap2a/Bmp6/Pkd2/Cldn19/Tab2/Pecam1/Ret/Camp/Pdgfrb/Vtn/Wnt11/Adra1a/Gdf7/Map2k5/Cntn1/Il6/Rbpms/Agap2/Robo1/Cdkn1b/Wnt5a/Snca/Il6ra/Adipoq/Il4/Adra2c/Ace/Dlg4/Slc8a2/Insr/Bdnf/P2rx7/Il6st/Lilra5/Fgf…
Malignant	TKO_vs_DKO	GOBP POSITIVE REGULATION OF PHOSPHORUS METABOLIC PROCESS	GO_BP	754	-0.342563	-1.35753	0.000606353	0.0105987	184	No	NA	Epha4/Igf1/C3/Agtr2/Gdf10/Epha5/Rspo1/Fgf3/Mmp9/Clu/Gas6/Plek/Enpp2/Inhbb/Nox4/Cntf/Hgf/Fgf23/Reln/Ntrk1/Ntrk3/Egfr/Rarres2/Sash1/Sfrp2/Tnfaip8l3/Ramp3/Chil1/Dab2/Mlxipl/Fzd1/Il1b/Fgf2/Efna5/Lat/Clip3/Adam9/Bmp15/Spry2/Nkx3-1/Tom1l1/Prnp/Akap13/Gfra1/Rap2a/Bmp6/Pkd2/Cldn19/Tab2/Pecam1/Ret/Camp/Pdgfrb/Pdgfra/Vtn/Wnt11/Ppara/Rab38/Adra1a/Gdf7/Cntn1/Il6/Rbpms/Agap2/Magi2/Robo1/Cdkn1b/Wnt5a/Snca/Il6r…
Malignant	TKO_vs_DKO	GOBP POSITIVE REGULATION OF TRANSPORT	GO_BP	760	-0.343159	-1.35953	0.000597917	0.0104992	170	No	NA	Igf1/C3/Abat/Ednra/Scn1b/Gpc3/Cxcl12/Grp/Plp1/Syt4/Clu/Gas6/Colec10/Inhbb/Cacna1g/Slc12a2/Reln/Ezr/Nkx6-1/Cd38/Ghrhr/Gpr27/Lrrc55/Cyp4f14/Ramp3/F2rl3/Dab2/C4b/Nlgn1/Il1b/Nnat/Slc30a3/Sfrp4/Clip3/Adam9/Abcg1/Pon1/Fxyd2/Sgip1/Nkx3-1/Lrrc26/Tgfb3/Thy1/Prnp/Ccl2/Stx1b/Syt7/Bmp6/P2rx2/Pkd2/Stk39/Lrp1/Klf15/Atp8a1/Blk/Gabbr1/Pdgfrb/Vtn/Cacna2d1/Kcna1/Cask/Cntn1/Magi2/Doc2b/Hcar2/Cbl/Wnt5a/Abcg4/Adipoq/…
Malignant	TKO_vs_DKO	GOBP LYMPHOCYTE ACTIVATION	GO_BP	631	-0.346687	-1.36032	0.00133455	0.0188511	208	No	NA	Igf1/Mafb/Sfrp1/Cd55/Rora/Fgl2/Gas6/Tnfsf8/Camk4/Itm2a/Tnfrsf21/Igkc/Cyp26b1/Il2ra/Ntrk1/Cd38/Sash3/Il1b/H2-DMa/Nlrp3/Cd160/Cdh17/Lat/Nck2/Lgals7/Cblb/Thy1/Prnp/Il27ra/Ccl2/Tnfsf13b/Lmo1/Cdh26/Onecut1/Blk/Samsn1/Pbx1/Cd46/Cd5/Dock10/Il6/Treml2/Ctla4/Tbx21/Il6ra/Pglyrp2/Nfkbid/Ighg1/Il4/Kif13b/Bcl11b/Nkg7/Rasal3/Was/P2rx7/Il6st/Cd3g/H2-Ab1/Tnfsf18/Gata3/Ceacam1/Nrarp/Trbc1/Tnfsf11/Icam1/Efnb2/Ccl1…
Malignant	TKO_vs_DKO	GOBP DIVALENT INORGANIC CATION HOMEOSTASIS	GO_BP	409	-0.355655	-1.36082	0.00410806	0.0427685	100	No	NA	Cd55/Ednra/Adcy5/Cxcl12/Calb2/Ptgfr/Kng2/Drd5/Cd38/Ptger1/Ramp3/Ptger2/Fgf2/Gria1/Slc30a3/F2rl2/Tmtc4/Lrp6/Plce1/Prnp/P2rx2/S1pr1/Pkd2/Jph3/S1pr4/Slc8a1/Ptgir/Pde4d/Stc1/Pdgfra/Fpr1/Ccl11/Cacna2d1/Kcna1/Cib2/Adra1a/Trpc3/Wnt5a/C5ar2/Snca/Gp9/Mcoln2/Cacna1c/Dlg4/Slc8a2/Trpc4/P2rx4/C1qtnf1/Tnfsf11/Prkce/Ccl19/Ptprc/Mcoln1/Apoe/Gpr18/Prok2/Ric3/Sgcd/Gipr/Selenon/Tnni3/App/Fasl/Sppl3/Slc39a12/Itpr1/F…
Malignant	TKO_vs_DKO	GOBP REGULATION OF LEUKOCYTE PROLIFERATION	GO_BP	211	-0.374695	-1.36332	0.0145425	0.0976034	80	No	NA	Igf1/Cd55/Tnfsf8/Tnfrsf21/Il2ra/Cd38/Sash3/Il1b/Nck2/Lgals7/Cblb/Prnp/Il27ra/Tnfsf13b/Lmo1/Cd46/Il6/Ctla4/Il4/Rasal3/Il6st/Ccl19/Ptprc/Coro1a/Grem1/Fgf10/Irs2/Pkn1/Rac2/Cd6/Cd81/Tnfrsf14/Pawr/Csf2ra/Mndal/Cebpb/Clcf1/Ptpn22/Ephb2/Mapk8ip1/Cd22/Btk/Zp3/Nfatc2/Itch/Lst1/Cd3e/Tacr1/Il7/Peli1/Vav3/Dlg1/Zfp335/Spn/Cd276/Prkcq/Traf6/H2-T23/Ikzf3/Tnfaip3/St6gal1/Rc3h1/H2-Eb1/Nckap1l/Dhps/Mapk3/Foxp3/Cd7…
Malignant	TKO_vs_DKO	GOBP POSITIVE REGULATION OF IMMUNE SYSTEM PROCESS	GO_BP	715	-0.345625	-1.36487	0.00100848	0.0154728	210	No	NA	Igf1/C3/Cd55/Cxcl12/Pf4/Clu/Gas6/Colec10/Il1r1/Igkc/Ezr/Masp1/Il2ra/Mmp14/Cd38/Lbp/Rarres2/Ptn/C4b/Sash3/Il1b/H2-DMa/Nlrp3/Spon2/Cd160/Nck2/Cblb/Cxcl17/Thy1/Prnp/Il27ra/Ccl2/Stk39/Selp/Tnfsf13b/Cmtm3/Blk/Gpsm3/Mfap4/C1s1/Cd46/Pde4d/Cd5/Bmx/Fpr1/Crlf2/Skap1/Il6/Ctla4/Hcar2/A2m/Tbx21/Wnt5a/C5ar2/Susd4/Il6ra/Nfkbid/Ighg1/Il4/Klrd1/Jam3/Cfd/Rasal3/Stxbp2/P2rx7/P2rx4/Sh2d1a/Fut4/Trat1/H2-Ab1/Tnfsf18/G…
Malignant	TKO_vs_DKO	GOBP CELLULAR RESPONSE TO PEPTIDE	GO_BP	312	-0.365546	-1.36632	0.006942	0.0610896	84	No	NA	Epha4/Igf1/Hmgcs2/Agtr2/Ednra/Plat/Inhbb/Sorl1/Nkx6-1/Ntrk1/Ghrhr/Gab1/Rarres2/Il1b/Trarg1/Plcb1/Prnp/Sesn3/Lrp1/Grb7/Cyp1b1/Cacna2d1/Nr4a1/Stat5a/Adipoq/Insr/Pik3r3/Fbn1/Ceacam1/Rab8b/Cysltr2/Ngfr/Mbd5/Rhoq/Icam1/Otop1/Ndel1/Pip4k2a/Gja1/Nr4a2/Appl2/C2cd5/Grb14/App/Irs2/Vamp2/Pik3r1/Pip4k2c/Fbp1/Ptpre/Gpr21/Ptpn1/Serpina12/Klf11/Ptpn22/Ephb2/Sik2/Stxbp4/Pck1/Inpp5k/Prkcd/Rab31/Soga1/Dennd4c/Osbp…
Malignant	TKO_vs_DKO	GOBP ANATOMICAL STRUCTURE FORMATION INVOLVED IN MORPHOGENESIS	GO_BP	1001	-0.341866	-1.3681	0.000139791	0.00346356	236	No	NA	Enpep/Col8a2/Apod/Eya2/Mafb/Gsc/Itga8/Msx1/Tmem100/Ism1/Six2/C3/Sfrp1/Rora/Ednra/Meox2/Scg2/Col4a1/Nfatc4/Pf4/Anpep/Mmp9/Tnmd/Itga2b/Cend1/Dcn/Mmp19/Ccn3/Enpp2/Ncmap/Slc12a2/Meox1/Col4a2/Hgf/Col2a1/Mmp2/Fbn2/Thbs2/Reln/Ccn6/Mmp14/Gab1/Prickle1/Plxnd1/Sash1/Sfrp2/Ugt8a/Adgra2/Tgfbr3/Chil1/Col12a1/Col6a1/Fzd1/Il1b/Fgf2/Cd160/Adam9/Tlx2/Egfl7/Cd53/Itgb5/Snai1/Chad/Spry2/Cxcl17/Nkx3-1/Ptpn18/Tgfb3/Th…
Malignant	TKO_vs_DKO	GOBP EMBRYONIC ORGAN MORPHOGENESIS	GO_BP	249	-0.372682	-1.36909	0.0119348	0.0861978	39	No	NA	Mfap2/Alx1/Mafb/Gsc/Itga8/Msx1/Six2/Ednra/Col2a1/Fbn2/Mmp14/Sobp/Myo6/Prrx1/Spry2/Tgfb3/Wnt16/Pkd2/Lrig3/Nkx3-2/Pdgfra/Wnt11/Wnt5a/Arl13b/Ttc39c/Fbn1/Hand2/Gata3/Acvr1/Otop1/Fzd2/Pls1/Gja1/Ptk7/Mfap5/Naglu/Fgf10/Rnf207/Ift52
Malignant	TKO_vs_DKO	GOBP REGULATION OF CELL POPULATION PROLIFERATION	GO_BP	1394	-0.340265	-1.36929	8.42689651820441e-06	0.00033516	321	Yes	GOBP REGULATION OF MULTICELLULAR ORGANISMAL DEVELOPMENT	Prkg1/Apod/Epha4/Igf1/Il11ra1/Ecrg4/Six2/Frk/Sfrp1/Cd55/Tfap2c/Gpc3/Cxcl12/Scg2/Fgf3/Tcfl5/Pf4/Mmp9/Clu/Tnmd/Cend1/Gas6/Tnfsf8/Ccn3/Fbln1/Igfbp3/Cnmd/Ptgfr/S100b/Nox4/Tnfrsf21/Npr3/Cntf/Comp/St8sia1/Mmp2/Fgf23/Sox10/Meltf/Eid2/Il2ra/Nell1/Ccn6/Ntrk1/Fes/Cd38/Ntrk3/Ifitm1/Egfr/Ghrhr/Cyp7b1/Sfrp2/Tgfbr3/Ptn/Dab2/Mlxipl/Ptger2/Chd5/Cxcl5/Sash3/Mn1/Kdm5b/Fgf2/Shank2/Podn/Fa2h/Sfrp4/Nck2/Egfl7/Lgals7/…
Malignant	TKO_vs_DKO	GOBP CELLULAR RESPONSE TO HORMONE STIMULUS	GO_BP	428	-0.356616	-1.36967	0.00436153	0.0442188	114	No	NA	Hmgcs2/Sfrp1/Agtr2/Ednra/Plat/Ptgfr/Inhbb/Fgf23/Sox10/Sorl1/Ucp1/Ghrhr/Cyp7b1/Rarres2/Ramp3/Thrb/Fam107a/Dab2/Ptger2/Il1b/Efna5/Trarg1/Plcb1/Nkx3-1/Sesn3/Fosb/Ncoa3/Zfp36/Cyp1b1/Nr1d1/Nr5a2/Stc1/Npc1/Lmo2/Ctsb/Nr4a1/Stat5a/Ctsh/Ace/Insr/Pik3r3/Thra/Fbn1/Nr1d2/Pmepa1/Ramp2/Ceacam1/Rab8b/Cysltr2/Arntl/Mbd5/Acvr1/Rhoq/Lmo3/Otop1/Foxp1/Ndel1/Pip4k2a/Nr4a2/Appl2/Igfbp7/Grb14/Irs2/Vamp2/Gata6/Pkn1/Lgr4…
Malignant	TKO_vs_DKO	GOBP SENSORY PERCEPTION	GO_BP	400	-0.358702	-1.37124	0.00354013	0.0385589	91	No	NA	Krt12/Tmem100/Eya4/Smr3a/Pip/Cxcl12/Penk/Acpp/Ccn3/Col2a1/Ntrk1/Hmcn1/Sobp/Thrb/Pigr/Lhfpl3/Crym/Timp3/Myo6/Npy1r/Spry2/Tmtc4/Ccl2/Tacstd2/P2rx2/Opn4/Rorb/Cldn19/Kcna2/Cryba2/Tmem150c/Mbp/Crygs/Cngb1/Kcna1/Serpine2/Gjc3/Gucy2e/Cdkn1b/Pde6h/Ace/Srrm4/Ncam2/Tgfbi/Nlgn2/P2rx7/Shank1/P2rx4/Unc119/Ccdc50/Otos/Fbxo11/Rdh12/Fzd4/Prok2/Cabp1/Pgap1/Gbx1/Pou6f2/Crygn/Aloxe3/Zic2/Gabra5/Tub/Col11a1/Adgrv1/R…
Malignant	TKO_vs_DKO	GOBP CYTOKINE MEDIATED SIGNALING PATHWAY	GO_BP	391	-0.3604	-1.37309	0.0057488	0.0532843	115	No	NA	Il11ra1/Cxcl12/Pf4/Gas6/Il1r1/Cntf/Il1r2/C1qtnf4/Il2ra/Ifitm1/Cxcl5/Il1b/Ccl17/Tff2/Palm3/Plcb1/Il27ra/Ccl2/Stk39/Tnfsf13b/Tnfrsf19/Il13ra1/Osmr/Cxcl2/Ccl11/Il6/Stat5a/Robo1/Ccdc3/Cbl/Wnt5a/Il6ra/Adipoq/Il6st/Lilra5/Hspa1b/Tnfsf18/Ceacam1/Cntfr/Tnfsf11/Ikbkb/Ifnar1/Ccl19/Otop1/Ptprc/Il17rb/Hspa1a/Il15ra/Appl2/Ereg/Tnfrsf18/Fzd4/Osm/Il20ra/Ifitm2/Il17ra/Trp53/Laptm5/Csf3r/Slit3/Angpt1/Mt3/Tnfrsf14…
Malignant	TKO_vs_DKO	GOBP REGULATION OF T CELL ACTIVATION	GO_BP	245	-0.374549	-1.37441	0.0141902	0.095935	79	No	NA	Igf1/Cd55/Tnfsf8/Camk4/Cyp26b1/Sash3/Il1b/Nlrp3/Cd160/Lat/Nck2/Lgals7/Cblb/Thy1/Prnp/Il27ra/Ccl2/Lmo1/Cd46/Cd5/Il6/Ctla4/Tbx21/Rasal3/Il6st/Gata3/Ceacam1/Tnfsf11/Efnb2/Ccl19/Ptprc/Coro1a/Egr3/Dpp4/Nfkbiz/Laptm5/Rac2/Yes1/Cd6/Cd2/Cd47/Cd81/Tnfrsf14/Pawr/Cd4/Lck/Cebpb/Ptpn22/Mapk8ip1/Zp3/Itch/H2-Aa/Rhoh/Cd3e/Src/Il7/Socs1/Prdx2/Hfe/Dlg1/Icos/Spn/Cd276/Prkcq/Myb/H2-T23/Rc3h1/H2-Eb1/Sirpa/Nckap1l/Dhp…
Malignant	TKO_vs_DKO	GOBP MAPK CASCADE	GO_BP	664	-0.350431	-1.37643	0.000419814	0.0081164	168	No	NA	Epha4/Igf1/Igfbp4/Dact1/Sfrp1/Scg2/Gas6/Fbln1/Nox4/Rgs2/Hgf/Fgf23/Sorl1/Ezr/Ntrk1/Ptpn7/Ntrk3/Sash1/Sfrp2/Tgfbr3/Tnfaip8l3/Mapk10/Chil1/Dab2/Sult1a1/Timp3/Il1b/Fgf2/Adam9/Map3k21/Ccl17/Mturn/Spry2/Plcb1/Tgfb3/Plce1/Wnt16/Akap13/Ccl2/Rap2a/Tnfrsf19/Myoc/Zfp36/Ret/Pdgfrb/Pdgfra/Mbp/Ccl11/Wnk2/Adra1a/Map2k5/Il6/Pdcd4/Robo1/Wnt5a/C5ar2/Pde6h/Dusp2/Adipoq/Dstyk/Adra2c/Ctsh/Insr/P2rx7/Lilra5/Fgf18/Trf/…
Malignant	TKO_vs_DKO	GOBP IMMUNE EFFECTOR PROCESS	GO_BP	488	-0.356319	-1.37667	0.00302791	0.0347031	113	No	NA	C3/Cd55/Rora/Fgl2/Clu/Camk4/Colec10/Il1r1/Itm2a/Igkc/Masp1/Fes/Dnase1/Lbp/C4b/Cxcl5/Sash3/Il1b/H2-DMa/Nlrp3/Spon2/Cd160/Cdh17/Lat/Tgfb3/Il27ra/Lrp1/Trem1/Blk/Mfap4/C1s1/Cd46/Dock10/Chga/Il6/A2m/Cbl/Tbx21/Wnt5a/Susd4/Il6ra/Nfkbid/Ighg1/Il4/Ctsh/Klrd1/Ace/Nkg7/Cfd/Was/Stxbp2/P2rx7/Sh2d1a/H2-Ab1/Tnfsf18/Gata3/Ceacam1/Trbc1/Colec11/Prkce/Icam1/Ccl19/C1rl/Pik3cd/Ptprc/Foxp1/Coro1a/Tsc1/Serping1/Ptx3/A…
Malignant	TKO_vs_DKO	GOBP REGULATION OF MEMBRANE POTENTIAL	GO_BP	350	-0.364829	-1.37738	0.00902208	0.0712093	64	No	NA	Kcne4/Abat/Scn1b/Kcnj8/Grik4/Dcn/Cacna1g/Kcnma1/Scn7a/Reln/Gpr88/Ccn6/Gabrp/Rnf122/Gria3/Insyn1/Kcnd3/Nlgn1/Hcn1/Gria1/Scn8a/Stx1b/P2rx2/Rims4/Slc8a1/Cldn19/Kcna2/Htr3a/Myoc/Rgs4/Kcnk9/Gabbr1/Kcnn2/Insyn2a/Nps/Cngb1/Cacna2d1/Hcn4/Kcna1/Adra1a/Kcnk15/Snca/Cacna1c/Glra3/Dlg4/Slc8a2/Nlgn2/P2rx7/Kcnmb4/Shank1/Kcnab2/P2rx4/Nrxn1/Kcnk10/Slc4a8/Unc13b/Chrne/Gja1/Shank3/Gnaq/Cxadr/App/Rnf207/Ntrk2
Malignant	TKO_vs_DKO	GOBP CELLULAR COMPONENT MORPHOGENESIS	GO_BP	687	-0.350223	-1.37867	0.000672389	0.0114142	177	No	NA	Epha4/Lama1/Aplp1/Ednra/Epha5/Scn1b/Cxcl12/Kif1a/Cacng7/Nfatc4/Syt4/Emb/Tmod2/Enpp2/Flrt3/S100b/Draxin/Phactr1/Ncmap/Chl1/Reln/Lgi1/Nkx6-1/Ntrk1/Sult4a1/Ntn5/Sema6d/Kif5a/Unc5c/Plxnd1/Rtn4r/Ugt8a/Bcl11a/Ptn/Klk8/Myo16/Nlgn1/Arhgef25/Syt2/Efna5/Gas7/Zpbp/Lrrc4c/Tlx2/Lmx1a/Boc/Phox2b/Ntng1/Vstm2l/Thy1/Akap13/Actl9/Rap2a/Klf7/Dclk1/Prex2/Plxnc1/Pmp22/Ptprd/Elavl4/Mycbp2/Ret/Nrn1/Pdgfrb/Epb41l3/Pdgfr…
Malignant	TKO_vs_DKO	GOBP CELLULAR RESPONSE TO NITROGEN COMPOUND	GO_BP	580	-0.354259	-1.38251	0.0009606	0.0148273	135	No	NA	Pde3a/Epha4/Igf1/Hmgcs2/Sfrp1/Agtr2/Aplp1/Ednra/Adcy5/Penk/Col4a1/Plat/Col3a1/Inhbb/Mmp2/Sorl1/Ezr/Nkx6-1/Drd5/Ntrk1/Ghrhr/Gab1/Rarres2/Ptger1/Dpep1/Bcl11a/Sult1a1/Lypd1/Htr7/Col6a1/Hcn1/Il1b/Trarg1/Plcb1/Prnp/Sesn3/Pkd2/Lrp1/Slc8a1/Gnao1/Klf15/Htr3a/Grb7/Cyp1b1/Rgs4/Camp/Stc1/Pdgfra/Nsg1/Cacna2d1/Hcn4/Cib2/Nr4a1/Stat5a/Adipoq/Ssh1/Gpd1/Insr/Pik3r3/Ly6h/P2rx7/Fbn1/Ceacam1/Rab8b/Cysltr2/Ngfr/Mbd5/…
Malignant	TKO_vs_DKO	GOBP TELENCEPHALON DEVELOPMENT	GO_BP	203	-0.383453	-1.38559	0.0118875	0.08594	47	No	NA	Epha5/Fat4/Mdga1/Dlx2/Col3a1/Dlx1/Draxin/Phactr1/Reln/Egfr/Rtn4r/Zswim6/Lmx1a/Plcb1/Tacc1/Slc8a1/Adgrg1/Btbd3/Kcna1/Robo1/Wnt5a/Bcl11b/Ski/Ascl1/Fut10/Ndel1/Tsc1/Shank3/Ntrk2/Sema7a/Ezh1/Slit3/Foxp2/Lamb1/Foxg1/Dab2ip/Numbl/Atp1a2/Cntnap2/Tacc2/Id4/Ephb2/Nin/Btg2/Xab2/Slit2/Pex13
Malignant	TKO_vs_DKO	GOBP NEGATIVE REGULATION OF RESPONSE TO EXTERNAL STIMULUS	GO_BP	319	-0.370202	-1.3864	0.00660178	0.0592535	60	No	NA	Prkg1/Epha4/Igf1/Rora/Fgl2/Abat/Plat/Ccn3/Kng2/Slc12a2/Wfdc1/Sema6d/Rtn4r/Klk8/Nlrp3/Cxcl17/Ccl2/Pros1/Cldn19/Zfp36/Nr1d1/Rnf125/Pdgfra/Vtn/Ppara/Cask/Serpine2/Robo1/A2m/Wnt5a/C5ar2/Susd4/Cd9/Htra1/Adipoq/Klrd1/C1qtnf1/Nr1d2/Thbd/Gata3/Ceacam1/Sema6c/Otop1/Ptprc/Mmp28/Fndc4/Serping1/Sema3g/Apoe/Sema3d/Gpr18/Ltf/Ptprs/Sema7a/Hc/Yes1/Tnfaip6/Cst7/Plcg1/Serpinf1
Malignant	TKO_vs_DKO	GOBP CYTOKINE PRODUCTION	GO_BP	623	-0.354251	-1.38856	0.000633805	0.0109288	149	No	NA	Apod/Igf1/Pcsk5/C3/Cd55/Rora/Nfatc4/Pf4/Clu/Gas6/Camk4/Il1r1/Srgn/Inhbb/Tnfrsf21/Il1r2/Hgf/Sorl1/C1qtnf4/Ezr/Lbp/Chil1/Sash3/Il16/Sulf2/Il1b/Nlrp3/Spon2/Cd160/Lgals7/Cidea/Plcb1/Ssc5d/Cxcl17/Tgfb3/Panx2/Prnp/Il27ra/Trem1/Zfp36/Cyp1b1/Gpsm3/Sulf1/Cd46/Adgrg1/Rnf125/Pde4d/Mbp/Crlf2/Wnt11/Ppara/Map2k5/Il6/Pdcd4/Tbx21/Wnt5a/C5ar2/Il6ra/Pglyrp2/Adipoq/Mcoln2/Il4/Ltbp3/P2rx7/Il6st/Lilra5/Hspa1b/Sptbn1/…
Malignant	TKO_vs_DKO	GOBP REGULATION OF SMALL GTPASE MEDIATED SIGNAL TRANSDUCTION	GO_BP	282	-0.373252	-1.39006	0.00772365	0.0653895	80	No	NA	Igf1/Col3a1/Psd/Reln/Ntrk1/Mcf2l/Rtn4r/F2rl3/Cyth1/Arhgef25/Arhgap25/Cgnl1/Cyth4/Spry2/F2rl2/Plce1/Akap13/Dennd4a/Arhgap32/Arhgdib/Prex2/Gpr174/Myoc/Cadm4/Adgrg1/Pdgfrb/Adra1a/Robo1/Cbl/Cyth3/Psd4/Abca1/Amot/Rasal3/Ophn1/Arhgef40/Arhgef10/Rhof/Arhgap6/Apoe/Gpr18/Stmn3/Arhgef12/Arhgef28/Arhgap30/Fgf10/Dock2/Arhgap31/Tgm2/Arfgef3/Scai/Fbp1/Dab2ip/Arfgef2/Arhgap23/Dlc1/Arhgap9/Psd3/Syngap1/Ephb2/Fam…
Malignant	TKO_vs_DKO	GOBP NEUROTRANSMITTER TRANSPORT	GO_BP	177	-0.390743	-1.39066	0.0149412	0.0992107	46	No	NA	Lin7a/Syt4/Sncg/Gpm6b/Nlgn1/Syt2/Syn3/Snap25/Stx1b/Syt7/Rims4/Nrxn2/Slc29a4/Adra1a/Cask/Nr4a1/Doc2b/Fbxl20/Snca/Stxbp2/P2rx7/Kcnmb4/Brsk1/Nrxn1/Slc4a8/Unc13b/Syt1/Per2/Slc6a2/Slc6a7/Pclo/Vamp2/Syt5/Snap23/Adra2a/Atp1a2/Slc17a7/Rims1/Cadps2/Slc6a15/Snap47/Slc1a3/Chrna3/Synj1/Cplx4/Flot1
Malignant	TKO_vs_DKO	GOBP REGULATION OF TRANSPORT	GO_BP	1440	-0.345324	-1.39087	1.1912620118355e-06	6.08020130840838e-05	321	Yes	GOBP REGULATION OF MULTICELLULAR ORGANISMAL DEVELOPMENT	Kcne4/Apod/Igf1/Ptger3/C3/Sfrp1/Abat/Ednra/Epha5/Adcy5/Scn1b/Rspo1/Gpc3/Cxcl12/Grp/Cacng7/Kcnj8/Plp1/Syt4/Mmp9/Clu/Hvcn1/Colec10/Ccn3/Kcna4/Inhbb/Cacna1g/Kcnma1/Rgs2/Slc12a2/Prrt1/Scn7a/Fgf23/Kcnip4/Sncg/Snap91/Sorl1/Reln/Gpm6b/Ezr/Nkx6-1/Fes/Cd38/Fxyd3/Ghrhr/Gpr27/Lrrc55/Cyp4f14/Ramp3/F2rl3/Dab2/Pam/C4b/Kcnd3/Il16/Nlgn1/Kdm5b/Sh3tc2/Il1b/Tspan13/Myo6/Nnat/Slc30a3/Syt2/Efna5/Sfrp4/Scn8a/Clip3/Ada…
Malignant	TKO_vs_DKO	GOBP REGULATION OF TRANSPORTER ACTIVITY	GO_BP	243	-0.379955	-1.39097	0.012056	0.0865714	66	No	NA	Kcne4/Ednra/Scn1b/Cacng7/Mmp9/Prrt1/Reln/Fxyd3/Lrrc55/Nlgn1/Pon1/Fxyd2/Lrrc26/Prnp/Ccl2/Pkd2/Jph3/Stk39/Pde4d/Fgf14/Cacna2d1/Kcna1/Wnk2/Snca/Adipoq/Dlg4/Ndfip2/Nlgn2/Kcns1/Shank1/Tcaf2/Cltrn/Prkce/Gnb5/Shank3/Pde4b/Selenon/Wnk3/App/Chp1/Rnf207/Vamp2/Tcaf1/Pink1/Rem1/Crbn/Pirt/Adra2a/Atp1a2/Sgk1/Cacnb4/Ephb2/Dapk1/Prkcd/Ifngr2/Rasgrf2/Galr2/Atp1b2/Fxyd6/Twist1/Lrrc38/Stac2/Scn2b/Nos1/Dlg1/Jph4
Malignant	TKO_vs_DKO	GOBP RESPONSE TO PEPTIDE	GO_BP	354	-0.368851	-1.394	0.0040838	0.0426647	83	No	NA	Epha4/Igf1/Hmgcs2/Ednra/Plat/Mmp9/Col3a1/Inhbb/Mmp2/Sorl1/Nkx6-1/Ntrk1/Ghrhr/Gab1/Rarres2/Tgfbr3/Il1b/Trarg1/Plcb1/Lrp6/Prnp/Sesn3/Lrp1/Klf15/Grb7/Cyp1b1/Cacna2d1/Ppara/Nr4a1/Stat5a/Cdkn1b/Adipoq/Insr/Pik3r3/Fbn1/Ceacam1/Rab8b/Cysltr2/Ngfr/Mbd5/Rhoq/Icam1/Igfbp5/Otop1/Pomc/Ndel1/Pip4k2a/Tsc1/Ereg/Grb14/App/Irs2/Vamp2/Trp53/F7/Pik3r1/Acvr1c/Pip4k2c/Fbp1/Serpinf1/Ptpn1/Serpina12/Klf11/Ptpn22/Ephb2/…
Malignant	TKO_vs_DKO	GOBP REGULATION OF RESPONSE TO EXTERNAL STIMULUS	GO_BP	725	-0.352843	-1.39798	0.000233171	0.00515942	161	No	NA	Prkg1/Epha4/Igf1/Ptger3/C3/Cd55/Rora/Fgl2/Abat/Cxcl12/Scg2/Plat/Mmp9/Gas6/Ccn3/Il1r1/Fabp4/Camk2n1/Kng2/Cntf/Slc12a2/Hgf/Wfdc1/Il2ra/Ntrk3/Dnase1/Lbp/Rarres2/Rtn4r/Klk8/Cxcl5/Il16/Mn1/Il1b/Fgf2/Nlrp3/Cd160/Elmod2/Cxcl17/Ccl2/Bmp6/S1pr1/Pros1/Cldn19/Mycbp2/Zfp36/Nr1d1/Gpsm3/Osmr/Smoc2/Vtn/Ppara/Cask/Serpine2/C2cd4a/Il6/Gucy2e/Pdcd4/A2m/Wnt5a/C5ar2/Cd9/Snca/Il6ra/Pglyrp2/Htra1/Adipoq/Il4/Sele/Klrd1…
Malignant	TKO_vs_DKO	GOBP T CELL PROLIFERATION	GO_BP	173	-0.394672	-1.39843	0.013305	0.0918516	73	No	NA	Igf1/Cd55/Tnfsf8/Tnfrsf21/Il2ra/Sash3/Il1b/Nck2/Lgals7/Cblb/Prnp/Il27ra/Tnfsf13b/Lmo1/Cd46/Il6/Ctla4/Il4/Rasal3/P2rx7/Il6st/Tnfsf18/Ccl19/Ptprc/Coro1a/Gja1/Dock2/Trp53/Rac2/Cd6/Cd81/Tnfrsf14/Pawr/Cebpb/Ptpn22/Mapk8ip1/Zp3/Itch/Pik3cg/Cd3e/Prdx2/Peli1/Dlg1/Spn/Cd276/Prkcq/Traf6/Rc3h1/H2-Eb1/Tnfsf14/Nckap1l/Dhps/Foxp3/Lmbr1l/Armc5/Ager/Ccdc88b/Sdc4/Ripk3/Fkbp1b/Ncstn/Jak2/Cr1l/H2-DMb1/Vsir/Twsg1/Ab…
Malignant	TKO_vs_DKO	GOBP VESICLE MEDIATED TRANSPORT	GO_BP	1323	-0.34779	-1.39938	1.90883107820987e-06	9.19120171998412e-05	383	Yes	GOBP REGULATION OF MULTICELLULAR ORGANISMAL DEVELOPMENT	Scara5/Prss12/Rab3il1/C3/Aplp1/Lin7a/Rspo1/Gpc3/Kif1a/Plpp3/Cacng7/Syt4/Clu/Gas6/Plek/Colec10/Sorcs1/Enpp2/Anxa8/Cacna1g/Igkc/Snap91/Sorl1/Ezr/Amn/Fcgrt/Fes/Kif5a/Lbp/Dnm1/Ramp3/Pigr/Dab2/Pear1/Gulp1/C4b/Nlgn1/Cyth1/Il1b/Rab6b/Gp2/Myo6/Gria1/Arhgap25/Arap3/Syt2/Pcdhga3/Sfrp4/Spon2/Lat/Clip3/Arl4d/Dnajc6/Stxbp6/Trarg1/Sft2d1/Ssc5d/Cd302/Ap1s3/Hook3/Lrp6/Syn3/Snap25/Ccl2/Bin2/Stx1b/Syt7/Rims4/Dclk1…
Malignant	TKO_vs_DKO	GOBP REGULATION OF INFLAMMATORY RESPONSE	GO_BP	239	-0.382647	-1.40157	0.01198	0.0861978	76	No	NA	Igf1/Ptger3/C3/Rora/Mmp9/Il1r1/Fabp4/Hgf/Wfdc1/Il2ra/Lbp/Il16/Il1b/Nlrp3/Cxcl17/Stk39/Zfp36/Gpsm3/Osmr/Ppara/C2cd4a/Il6/Pdcd4/Wnt5a/Snca/Pglyrp2/Il4/Sele/Ace/Nkg7/Il6st/Nr1d2/Gata3/Abhd12/Tnfsf11/Ptprc/Foxp1/Fndc4/Apoe/Osm/App/Nfkbiz/Vamp2/Sema7a/Yes1/Cd47/Cd81/Pla2g7/Tnfaip6/Cst7/Plcg1/Cebpb/Sphk1/Acod1/Btk/Zp3/Prkcd/Ptges/Pik3cg/Rhbdf2/Agtr1a/Src/Pla2g3/Cd200r1/Ggt1/Shpk/Smad3/Stap1/Mcph1/H2-T2…
Malignant	TKO_vs_DKO	GOBP POSITIVE REGULATION OF NEUROGENESIS	GO_BP	192	-0.389958	-1.40261	0.0145747	0.0976235	56	No	NA	Epha4/Cxcl12/Sox10/Reln/Nkx6-1/Plxnd1/Ptn/Il1b/Efna5/Plxnc1/Ptprd/Rnf112/Il6/Robo1/Ace/Bdnf/Il6st/Ascl1/Aspa/Ndel1/Plag1/Shank3/Ntrk2/Sema7a/Ttbk1/Rufy3/Tgm2/Foxg1/Bmpr2/Man2a1/Numbl/Serpinf1/Ss18l1/Clcf1/Nptn/Ephb2/Nin/Nkx2-2/Map3k13/Khdc3/Slit2/Mag/Cx3cl1/Synj1/L1cam/Plxna2/Fzd3/Rab11a/Adnp/Parp6/Zfp335/Zfp365/Actr2/Smo/Egr2/Fn1
Malignant	TKO_vs_DKO	GOBP LIPID METABOLIC PROCESS	GO_BP	1108	-0.34942	-1.40271	1.09572701434415e-05	0.000419444	238	Yes	GOBP REGULATION OF MULTICELLULAR ORGANISMAL DEVELOPMENT	Pde3a/Apod/Hmgcs2/Rbp1/Cygb/Aspg/C3/Hsd11b1/Rora/Plpp3/Elovl6/Dkk3/Plp1/St6galnac5/Clu/Prxl2b/Plek/Acpp/Enpp2/Aldh3a1/St6galnac3/St8sia1/Fgf23/Cyp26b1/Sorl1/Cyp2f2/Ephx2/Sult4a1/Tnxb/Cyp7b1/Rarres2/Phyh/Ugt8a/Cyp4f14/Tnfaip8l3/C1qtnf2/Dpep1/Dab2/Mlxipl/Sult1a1/Pam/Slc27a6/B3galt1/Il1b/Osbpl6/Acat3/Gdpd3/Fa2h/Cyb5r2/Ddhd2/Cidea/Snai1/Abcg1/Pon1/Ggt5/Plcb1/Cpt1c/Plce1/Bmp6/Lrp1/Cerkl/Acot1/Cyp1b1/N…
Malignant	TKO_vs_DKO	GOBP RESPONSE TO MONOSACCHARIDE	GO_BP	156	-0.401026	-1.40289	0.0141956	0.095935	36	No	NA	Hmgcs2/Epha5/Adcy5/Gas6/Nox4/Ghrhr/Gpr27/Col6a2/Mlxipl/Efna5/Plcb1/Slc8a1/Klf7/Nr1d1/Cdkn1b/Adipoq/Ace/Cltrn/Pfkfb2/Prkce/Unc13b/Txnip/Gipr/Sidt2/Irs2/Vamp2/Sarm1/Foxa2/Acvr1c/Glul/Serpinf1/Adra2a/Gcg/Nkx2-2/Stxbp4/Pck1
Malignant	TKO_vs_DKO	GOBP GLAND DEVELOPMENT	GO_BP	360	-0.370734	-1.40296	0.00193682	0.0252182	82	No	NA	Mafb/Sostdc1/Hmgcs2/Pitx1/Lama1/Msx1/Sfrp1/Ednra/Dkk3/Inhbb/Hgf/Mmp2/Sox10/Csmd1/Ezr/Egfr/Ghrhr/Plxnd1/Tgfbr3/Ptn/Pam/Kdm5b/Fgf2/Fa2h/Nkx3-1/Tgfb3/Pkd2/Onecut1/Cyp1b1/Sulf1/Igsf3/Pdgfra/Wnt11/Gdf7/Serpine2/Il6/Stat5a/Robo1/Cdkn1b/Cdkn1c/Wnt5a/Rps6ka1/Bcl11b/Insr/Thra/Hand2/Gata3/Ceacam1/Ascl1/Tnfsf11/Igfbp5/Bsx/Aldh1a2/Gja1/Plag1/Hoxd13/Cpt1a/Fgf10/Irs2/Lims2/Gata6/Zfp703/Polb/Tgm2/Man2a1/Irf6/Se…
Malignant	TKO_vs_DKO	GOBP ANATOMICAL STRUCTURE MATURATION	GO_BP	200	-0.388623	-1.40366	0.0130641	0.0907609	36	No	NA	Pde3a/Igf1/C3/Ednra/Gldn/Cend1/Mmp2/Sox10/Nkx6-1/Ghrhr/Bcl11a/Lgi4/Fam210b/S1pr1/Myoc/Ret/Cngb1/Cdkn1c/Wnt5a/Cabyr/Srrm4/Thbs3/Gata3/Dchs1/Ccl19/Aldh1a2/Fgfr3/Gja1/Nr4a2/Rflnb/Ereg/Tcp11/Ltf/Grem1/App/Bnc1
Malignant	TKO_vs_DKO	GOBP TISSUE MORPHOGENESIS	GO_BP	521	-0.361678	-1.40418	0.000559768	0.0100601	82	No	NA	Epha4/Eya2/Itga8/Sostdc1/Krt12/Lama1/Dact1/Msx1/Tmem100/Six2/Sfrp1/Agtr2/Astn2/Gpc3/Col4a1/Nfatc4/Col3a1/Flrt3/Hgf/Mmp2/Sox10/Csmd1/Ezr/Mmp14/Egfr/Prickle1/Cyp7b1/Plxnd1/Sfrp2/Tgfbr3/Dab2/Fzd1/Kdm5b/Fgf2/Fras1/Tlx2/Snai1/Spry2/Nkx3-1/Tgfb3/Wnt16/Tacstd2/Rap2a/S1pr1/Pkd2/Ret/Wnt5b/Stc1/Crygs/Adarb1/Wnt11/Ccl11/Gdf7/Magi2/Robo1/Kdm6b/Wnt5a/Arl13b/Wnt2b/Ctsh/Ski/Rspo2/Ophn1/Brsk1/Hand2/Gata3/Ceacam1…
Malignant	TKO_vs_DKO	GOBP METAL ION TRANSPORT	GO_BP	705	-0.35612	-1.40466	0.000289658	0.00607568	178	No	NA	Kcne4/Scara5/Ednra/Scn1b/Cxcl12/Cacng7/Kcnj8/Atp12a/Plp1/Gas6/Kcna4/Cacna1g/Kcnma1/Slc12a2/Scn7a/Kcnip4/Meltf/Steap3/Fxyd3/Lrrc55/Steap4/Ramp3/F2rl3/Pkdrej/Kcnd3/Il16/Hcn1/Tspan13/Nipal2/Fgf2/Slc30a3/Scn8a/Kcnu1/Fxyd2/Lrrc26/Prnp/Bpifa1/Snap25/P2rx2/Pkd2/Jph3/Stk39/Slc8a1/Kcna2/Rgs4/Kcnk9/Pde4d/Stc1/Kcnn2/Kcng2/Pdgfrb/Grin3b/Slc10a4/Fgf14/Cacna2d1/Hcn4/Kcna1/Wnk2/Adra1a/Cask/Serpine2/Cntn1/Kcnk15…
Malignant	TKO_vs_DKO	GOBP RESPONSE TO ALCOHOL	GO_BP	200	-0.389383	-1.40641	0.0122899	0.0872835	41	No	NA	Hmgcs2/Sfrp1/Abat/Adcy5/Penk/Ptgfr/Inhbb/Rgs2/Adcy2/Ucp1/Ntrk3/Tgfbr3/Ptger2/Efna5/Lrp6/Fosb/Cyp1b1/Rgs4/Gabbr1/Ppara/A2m/Cbl/Adipoq/Ace/Gata3/mt-Nd4/Prkce/Ccl19/Gramd1c/Itpr2/Igfbp7/Trp53inp1/Cpt1a/F7/Rgs7/Polb/Slit3/Gramd1a/Cldn1/Sgk1/Cda
Malignant	TKO_vs_DKO	GOBP ADAPTIVE IMMUNE RESPONSE	GO_BP	362	-0.372405	-1.40745	0.00156249	0.0216711	107	No	NA	C3/Cd55/Rora/Clu/Camk4/Il1r1/Tnfrsf21/Igkc/C4b/Sash3/Il1b/H2-DMa/Nlrp3/Cd160/Lat/Il27ra/Tnfsf13b/Trem1/Samsn1/C1s1/Cd46/Rnf125/Bmx/Skap1/Il6/Ctla4/Tbx21/Susd4/Il6ra/Nfkbid/Mcoln2/Ighg1/Il4/Ctsh/Klrd1/Jam3/P2rx7/Il6st/Sh2d1a/Trat1/H2-Ab1/Tnfsf18/Gata3/Ceacam1/Trbc1/Icam1/Ccl19/C1rl/Pik3cd/Ptprc/Mcoln1/Cd48/Serping1/Iglc3/Igha/Il17ra/Nfkbiz/Pkn1/C8g/Hc/Cd6/Cd81/Tnfsf13/C6/Tnfrsf14/Cd4/Ighg2c/Cd8a/I…
Malignant	TKO_vs_DKO	GOBP VESICLE LOCALIZATION	GO_BP	177	-0.396156	-1.40993	0.0112304	0.0825542	26	No	NA	Lin7a/Kif1a/Syt4/Snap91/Kif5a/Dnm1/Nlgn1/Myo6/Syn3/Ap1m2/Tbc1d23/Snca/Myo5b/Kif3b/Nlgn2/Brsk1/Klhl12/a/Ndel1/Sdc1/Rab27b/Pclo/Picalm/Snap23/Trip11/Pink1
Malignant	TKO_vs_DKO	GOBP POSITIVE REGULATION OF MULTICELLULAR ORGANISMAL PROCESS	GO_BP	1156	-0.351104	-1.411	4.56832766933777e-06	0.000198722	262	Yes	GOBP REGULATION OF MULTICELLULAR ORGANISMAL DEVELOPMENT	Mfap2/Alx1/Epha4/Igf1/Ptger3/C3/Agtr2/Cd55/Abat/Cxcl12/Chia1/Penk/Elovl6/Nfatc4/Pf4/Clu/Gas6/Camk4/Il1r1/Fabp4/Flrt3/Dio3/Inhbb/Nmu/Ncmap/Rgs2/Hgf/Fbn2/Sox10/Thbs2/Sorl1/Reln/Gpm6b/C1qtnf4/Ucp1/Nkx6-1/Nell1/Ntrk1/Fes/Mmp14/Cd38/Ghrhr/Lbp/Gab1/Plxnd1/Sash1/Sfrp2/Tgfbr3/Chil1/Ptn/Sash3/Il16/Nlgn1/Kdm5b/Sulf2/Il1b/Fgf2/Efna5/Nlrp3/Cd160/Snai1/Sox5/Cblb/Plcb1/Nkx3-1/Tgfb3/Panx2/Il27ra/Bmp6/Lrp1/Slc8a…
Malignant	TKO_vs_DKO	GOBP ENDOTHELIAL CELL MIGRATION	GO_BP	197	-0.390997	-1.41108	0.00965266	0.0750262	53	No	NA	Meox2/Scg2/Dcn/Fstl1/Ccn3/Plxnd1/Adgra2/Ptn/Fgf2/Cyp1b1/Smoc2/Stc1/Map2k5/Nr4a1/Stat5a/Robo1/Rhoj/Wnt5a/Amot/Pik3r3/Loxl2/Fgf18/Tnfsf12/P2rx4/Gata3/Ceacam1/Efnb2/Pik3cd/Foxp1/Apoe/Egr3/Zfp580/Dpp4/Lgals12/Grem1/Ephb4/Hmox1/Adamts9/Bmpr2/Angpt1/Glul/Dab2ip/Plcg1/Fgfr1/Serpinf1/Acvrl1/Krit1/Ptprm/Slit2/Atoh8/Pik3cg/Cxcl13/Foxc2
Malignant	TKO_vs_DKO	GOBP VESICLE ORGANIZATION	GO_BP	278	-0.38068	-1.41288	0.00568738	0.0529072	59	No	NA	Syt4/Srgn/Anxa8/Snap91/Vps37d/Dnm1/F2rl3/Zpbp/Stxbp6/Trarg1/Hook3/Snap25/Stx1b/Syt7/Actl9/Rab38/Serpine2/Doc2b/Snca/Rab32/Abca1/Dlg4/P2rx7/Rab8b/Klhl12/Cltrn/Unc13b/Coro1a/Pip4k2a/Tmem127/Syt1/C2cd5/Snx33/Sdc1/Uvrag/Fasl/Picalm/Vamp2/Snap23/Stx6/Rab22a/Vapb/Srpx/Arfgef2/Nkd2/Vps37b/Sphk1/Eps15/Atp13a2/Ccdc136/Snap47/Synj1/Tmem9/Pla2g3/Rab11a/Vav3/Tbc1d20/Mapk15/Rab20
Malignant	TKO_vs_DKO	GOBP REGULATION OF LEUKOCYTE DIFFERENTIATION	GO_BP	251	-0.38366	-1.4132	0.00737865	0.0632597	94	No	NA	Mafb/Sfrp1/Fgl2/Pf4/Gas6/Camk4/Cyp26b1/Il2ra/Fes/Mmp14/Sash3/Nlrp3/Cd46/Ctla4/Tbx21/Pglyrp2/Nfkbid/Adipoq/Il4/Prxl2a/Fbn1/Gata3/Ceacam1/Nrarp/Tnfsf11/Ccl19/Ptprc/Foxp1/Il15ra/Egr3/Ltf/Mitf/Sox12/Nfkbiz/Pik3r1/Cd2/Rassf2/Tnfaip6/Cd4/Cebpb/Btk/Pck1/Pcid2/Ccr1/Rhoh/Il7/Socs1/Prdx2/Pla2g3/Tcta/Cul4a/Myb/Traf6/Ikzf3/Rc3h1/H2-Eb1/Nckap1l/Prkca/Tesc/Foxp3/Cd74/Ambra1/Ager/Prkdc/Nf1/Lef1/Fos/Tox/Trib1/Cc…
Malignant	TKO_vs_DKO	GOBP CIRCULATORY SYSTEM PROCESS	GO_BP	507	-0.365098	-1.41676	0.000552112	0.00996926	87	No	NA	Enpep/Kcne4/Pde3a/Prkg1/Pcsk5/Agtr2/Svep1/Abat/Ednra/Meox2/Scn1b/Cxcl12/Kcnj8/F5/Anpep/Slco1c1/Gas6/Kng2/Nox4/Cacna1g/Npr3/Kcnma1/Comp/Rgs2/Slc12a2/Mmp2/Drd5/Cd38/Cyp4f14/Ramp3/Thrb/Htr7/Kcnd3/Npy1r/Akap13/Bmp6/P2rx2/Stk39/Lrp1/Slc16a7/Atp8a1/Rgs4/Pde4d/Stc1/Kcnn2/Kcng2/Chga/Cacna2d1/Hcn4/Tmigd3/Ppara/Slc29a4/Adra1a/Sod3/C2cd4a/Gjc3/Sh3gl2/Adipoq/Adra2c/Ace/Slc8a2/Insr/Abcc3/Faah/Slc38a3/Thra/Kcn…
Malignant	TKO_vs_DKO	GOBP DEVELOPMENTAL GROWTH INVOLVED IN MORPHOGENESIS	GO_BP	217	-0.388845	-1.41748	0.00690791	0.0609723	56	No	NA	Sfrp1/Ednra/Cxcl12/Cacng7/Syt4/Flrt3/Draxin/Nkx6-1/Sema6d/Rtn4r/Sfrp2/Bcl11a/Kdm5b/Syt2/Efna5/Spry2/S1pr1/Dclk1/Nrn1/Wnt11/Ccl11/Magi2/Wnt5a/Sh3gl2/Bdnf/Ulk2/Kif26b/Ndel1/Sema3g/Ptk7/Syt1/Sema3d/Hoxd13/Ptprs/App/Fgf10/Sema7a/Rufy3/Slit3/Spag9/Bmpr2/Mt3/Rims1/Fstl4/Nin/Sema5b/Map3k13/Slit2/Mag/L1cam/Fmn1/Cpne1/Ttl/Rab11a/Syt17/Adnp
Malignant	TKO_vs_DKO	GOBP RESPONSE TO BACTERIUM	GO_BP	499	-0.366292	-1.41852	0.000798768	0.0129016	152	No	NA	Hmgcs2/C3/Cd55/Wfdc12/Gpc3/Kcnj8/Penk/Pf4/Naaladl2/Tnfsf8/Bpifa2/Fabp4/Ptgfr/Wfdc3/Igkc/Scn7a/Gzma/Hmcn1/Lbp/Rarres2/Sash1/Ptger1/Ptger2/Defb48/C4b/Cxcl5/Il1b/Nlrp3/Spon2/Cd160/Palm3/Ssc5d/Bpifa1/Il27ra/Ccl2/Bmp6/Selp/Trem1/Zfp36/Tab2/Nr1d1/Ptgir/Camp/Chga/Cxcl2/Il6/Nr4a1/Rgs1/Pdcd4/Plac8/Wnt5a/Snca/Il6ra/Pglyrp2/Adipoq/Lrg1/Ighg1/Abca1/Sele/Ace/Cfd/Defb30/P2rx7/Slc22a5/Trf/Fmo1/Thbd/Trbc1/Prkce/…
Malignant	TKO_vs_DKO	GOBP CIRCULATORY SYSTEM DEVELOPMENT	GO_BP	952	-0.354908	-1.41861	1.3111024450241e-05	0.000483353	190	Yes	GOBP REGULATION OF MULTICELLULAR ORGANISMAL DEVELOPMENT	Enpep/Col8a2/Apod/Igf1/Lama1/Tmem100/Ism1/C3/Sfrp1/Rora/Svep1/Ednra/Meox2/Gpc3/Scg2/Fgf3/Kcnj8/Col4a1/Nfatc4/Pf4/Anpep/Col3a1/Tnmd/Itga2b/Dcn/Mmp19/Ccn3/Enpp2/Flrt3/Cnmd/Nox4/Cacna1g/Comp/Rgs2/Slc12a2/Col4a2/Hgf/Col2a1/Mmp2/Tmem204/Ccn6/Egfr/Gab1/Prickle1/Plxnd1/Sash1/Sfrp2/Adgra2/Tgfbr3/Chil1/Pam/Antxr1/Fzd1/Il1b/Fgf2/Cd160/Egfl7/Npy1r/Prrx1/Snai1/Cxcl17/Nkx3-1/Tgfb3/Thy1/Plce1/Wnt16/Akap13/Ccl2…
Malignant	TKO_vs_DKO	GOBP REGULATION OF NEUROTRANSMITTER LEVELS	GO_BP	176	-0.399691	-1.41943	0.0113042	0.0829768	44	No	NA	Abat/Lin7a/Syt4/Sncg/Gpm6b/Nlgn1/Syt2/Syn3/Snap25/Stx1b/Syt7/Rims4/Nrxn2/Slc29a4/Adra1a/Cask/Nr4a1/Doc2b/Fbxl20/Snca/Stxbp2/P2rx7/Kcnmb4/Brsk1/Nrxn1/Slc4a8/Syt1/Per2/Slc6a2/Pclo/Vamp2/Syt5/Snap23/Adra2a/Atp1a2/Rims1/Cadps2/Snap47/Slc1a3/Chrna3/Synj1/Cplx4/Flot1/Nos1
Malignant	TKO_vs_DKO	GOBP RESPIRATORY SYSTEM DEVELOPMENT	GO_BP	185	-0.396368	-1.42015	0.00831876	0.068262	31	No	NA	Hmgcs2/Lama1/Hsd11b1/Gpc3/Col3a1/Mmp14/Thrb/Chil1/Adamts2/Fgf2/Spry2/Phox2b/Crispld2/Tgfb3/Pdgfrb/Pdgfra/Wnt11/Wnt5a/Wnt2b/Agr2/Ltbp3/Ctsh/Ace/Ski/Rspo2/Thra/Fgf18/Ascl1/Igfbp5/Aldh1a2/Ptk7
Malignant	TKO_vs_DKO	GOBP METAL ION HOMEOSTASIS	GO_BP	541	-0.365102	-1.42054	0.000654861	0.0112161	131	No	NA	Scara5/Ptger3/Cd55/Ednra/Adcy5/Cxcl12/Calb2/Atp12a/Ptgfr/Kng2/Kcnma1/Slc12a2/Scn7a/Meltf/Steap3/Drd5/Cd38/Cyp4f14/Steap4/Ramp3/F2rl3/Ptger2/Fgf2/Gria1/Slc30a3/F2rl2/Tmtc4/Thy1/Lrp6/Plce1/Prnp/P2rx2/S1pr1/Pkd2/Jph3/S1pr4/Slc8a1/Gpr174/Ptgir/Prnd/Pde4d/Stc1/Pdgfra/Tmprss6/Ccl11/Cacna2d1/Kcna1/Cib2/Adra1a/Trpc3/Wnt5a/C5ar2/Snca/Gp9/Mcoln2/Cacna1c/Ace/Dlg4/Slc8a2/P2rx7/Trf/P2rx4/C1qtnf1/Tnfsf11/Prkce…
Malignant	TKO_vs_DKO	GOBP TISSUE MIGRATION	GO_BP	274	-0.383225	-1.42061	0.00759831	0.0646958	70	No	NA	Agtr2/Meox2/Scg2/Plpp3/Mmp9/Dcn/Fstl1/Ccn3/Enpp2/Fat2/Plxnd1/Sash1/Adgra2/Fgf2/Adam9/Tacstd2/Cyp1b1/Smoc2/Stc1/Map2k5/Nr4a1/Stat5a/Robo1/Rhoj/Wnt5a/Il4/Ctsh/Amot/Pik3r3/Loxl2/Fgf18/Tnfsf12/P2rx4/Gata3/Ceacam1/Mcc/Prkce/Efnb2/Pik3cd/Foxp1/Daam2/Apoe/Egr3/Zfp580/Dpp4/Lgals12/Grem1/Fgf10/Pkn1/Ephb4/Hmox1/Adamts9/Bmpr2/Angpt1/Glul/Dab2ip/Plcg1/Fgfr1/Serpinf1/Acvrl1/Krit1/Ptprm/Jun/Slit2/Atoh8/Pik3cg/…
Malignant	TKO_vs_DKO	GOBP REGULATION OF HYDROLASE ACTIVITY	GO_BP	818	-0.357597	-1.42272	9.73441186663508e-05	0.00258773	196	No	NA	Prkg1/Epha4/Pcsk5/Smr3a/C3/Sfrp1/Agtr2/Wfdc12/Ednra/Epha5/Gpc3/Rgl1/Mmp9/Gas6/Plek/Itih2/Fbln1/Kng2/Anxa8/Col28a1/Wfdc3/Rgs2/Hgf/Sorl1/Gzma/Wfdc1/Ntrk1/Ntrk3/Plxnd1/Rtn4r/Sfrp2/Dpep1/Antxr1/C4b/Timp3/Fgf2/Serpina1b/Arap3/Efna5/Nlrp3/Ccl17/Spink8/Spry2/Elmod2/Cblb/Crim1/Nkx3-1/Pi15/Thy1/Prnp/Apc2/Ccl2/Evi5l/Tbc1d2b/S1pr1/Lrp1/S1pr4/Plxnc1/Rabgap1l/Rgs4/Pdgfrb/Pdgfra/Mbp/Dock10/Vtn/Wnt11/Ccl11/Timp…
Malignant	TKO_vs_DKO	GOBP CYTOSOLIC TRANSPORT	GO_BP	158	-0.406492	-1.425	0.011071	0.0818935	47	No	NA	Kif1a/Syt4/Sorl1/Ezr/Kif5a/Dab2/Rab6b/Hook3/Syt7/Tbc1d23/Tmem87b/Coro1a/Pip4k2a/Kif16b/Ccdc91/Tbc1d14/Laptm5/Stx6/Spag9/Tbc1d10a/Eps15/Dennd5a/Lamp1/Tanc2/Atg14/Src/Bet1l/Tbc1d10c/Tbc1d17/Cln5/Wipi1/Pikfyve/Actr2/Becn1/Mapk3/Prkn/Coro7/Stx16/Rab5a/Vps26b/Vps35/Erc1/Vps13c/Sgsm2/Mon2/Emp2/Ces1d
Malignant	TKO_vs_DKO	GOBP ORGANIC ANION TRANSPORT	GO_BP	270	-0.385131	-1.42633	0.00864153	0.0701252	69	No	NA	Abat/Syt4/Emb/Slco1c1/Rgs2/Slc12a2/Slc16a14/Cyp4f14/Slco1a5/Slc27a6/Slco1b2/Il1b/Cyb5r2/Slc16a7/Slco4a1/Rgs4/Gabbr1/Slc10a4/Mpc1/Snca/Ace/Slc26a7/Abcc3/Trpc4/P2rx7/Slc38a3/P2rx4/Slc16a4/Serinc5/Ceacam1/Slc26a10/Lrrc8e/Cltrn/Slc4a8/Tnfsf11/Slco2a1/Gja1/Slc16a11/Abcc4/Per2/Serinc3/Slc1a4/Slc6a7/Lrrc8a/Slc17a5/Ntrk2/Slc25a12/Slc10a7/Cd47/Atp1a2/Slc17a7/Slc35b3/Slc13a3/Pnpla8/Slc36a4/Abcc5/Slc6a15/Sf…
Malignant	TKO_vs_DKO	GOBP TISSUE REMODELING	GO_BP	149	-0.410429	-1.4273	0.0147372	0.098282	39	No	NA	Sfrp1/Agtr2/Ednra/Nox4/Mmp2/Mmp14/Cd38/Ptn/Tgfb3/Wnt16/Syt7/Tnfrsf11b/S1pr1/Il6/Ltbp3/Ace/P2rx7/Trf/Hand2/Ceacam1/Tnfsf11/Igfbp5/Bsx/Gja1/Mitf/Il20ra/Grem1/Fgf10/Lgr4/Trp53/Rassf2/Bmpr2/Acvrl1/Foxc1/Suco/Jag1/Src/Foxc2/Il7
Malignant	TKO_vs_DKO	GOBP T CELL ACTIVATION	GO_BP	426	-0.371956	-1.42966	0.00124144	0.0179669	146	No	NA	Igf1/Mafb/Cd55/Rora/Fgl2/Tnfsf8/Camk4/Tnfrsf21/Cyp26b1/Il2ra/Sash3/Il1b/H2-DMa/Nlrp3/Cd160/Lat/Nck2/Lgals7/Cblb/Thy1/Prnp/Il27ra/Ccl2/Tnfsf13b/Lmo1/Cdh26/Cd46/Cd5/Il6/Treml2/Ctla4/Tbx21/Il6ra/Nfkbid/Il4/Kif13b/Bcl11b/Nkg7/Rasal3/Was/P2rx7/Il6st/H2-Ab1/Tnfsf18/Gata3/Ceacam1/Nrarp/Tnfsf11/Icam1/Efnb2/Ccl19/Ptprc/Foxp1/Coro1a/Cd48/Gja1/Tsc1/Egr3/Dpp4/Gpr18/Cxadr/Sox12/Nfkbiz/Dock2/Trp53/Laptm5/Rac2/…
Malignant	TKO_vs_DKO	GOBP PROTEIN PROCESSING	GO_BP	202	-0.396087	-1.43153	0.00716473	0.0621918	37	No	NA	Enpep/Cpxm1/Pcsk5/Prss12/Cpxm2/Bace2/Plat/Srgn/Comp/Il1r2/Meltf/Mmp14/Spon1/Adamts2/Ecel1/Prnp/Aebp1/Serpine2/Pcsk1n/Ctsh/Ace/Asprv1/P2rx7/Gas1/C1rl/Dhh/Dpp4/Sppl3/Ift52/Pla2g7/Cst7/Prkacb/Nkd2/Tbc1d10a/Ren1/Adamts3/Mboat4
Malignant	TKO_vs_DKO	GOBP MUSCLE CELL PROLIFERATION	GO_BP	148	-0.411131	-1.4331	0.0112358	0.0825542	38	No	NA	Prkg1/Apod/Igf1/Mmp9/Ccn3/Igfbp3/Tgfbr3/Fgf2/Tgfb3/S1pr1/Ptgir/Pdgfrb/Adamts1/Il6/Pdcd4/Cdkn1b/Il6ra/Adipoq/Igfbp5/Foxp1/Gja1/Ogn/Apoe/Ereg/S1pr2/Gata6/Sav1/Hmox1/Bmpr2/Angpt1/Foxc1/Smad1/Bmpr1a/Jun/Cx3cl1/Hpgd/Calcrl/Foxc2
Malignant	TKO_vs_DKO	GOBP REGULATION OF IMMUNE SYSTEM PROCESS	GO_BP	1137	-0.356853	-1.43353	2.31528779110339e-06	0.000108084	276	Yes	GOBP REGULATION OF MULTICELLULAR ORGANISMAL DEVELOPMENT	Apod/Igf1/Mafb/Pip/C3/Sfrp1/Cd55/Rora/Bpifb1/Fgl2/Cxcl12/Pf4/Clu/Col3a1/Gas6/Camk4/Colec10/Ccn3/Il1r1/Gpr171/Tnfrsf21/Igkc/Cyp26b1/Ezr/Masp1/Il2ra/Fes/Mmp14/Cd38/Dnase1/Lbp/Rarres2/Pigr/Mapk10/Ptn/C4b/Sash3/Il1b/H2-DMa/Nlrp3/Spon2/Cd160/Lat/Nck2/Lgals7/Mturn/Cblb/Plcb1/Cxcl17/Tgfb3/Thy1/Prnp/Fam210b/Il27ra/Ccl2/Tspan32/Chst2/Stk39/Selp/Tnfsf13b/Lmo1/Cmtm3/Ptprd/Siae/Zfp36/Treml4/Blk/Nr1d1/Samsn1/…
Malignant	TKO_vs_DKO	GOBP NEGATIVE REGULATION OF CELL ACTIVATION	GO_BP	189	-0.39972	-1.43356	0.0104084	0.0786641	57	No	NA	Prkg1/Sfrp1/Fgl2/Abat/Tnfrsf21/Il2ra/Lgals7/Cblb/Prnp/Tspan32/Blk/Nr1d1/Samsn1/Pdgfra/Serpine2/Ctla4/Tbx21/Cd9/Pglyrp2/Il4/C1qtnf1/Thbd/Ceacam1/Nrarp/Ptprc/Apoe/Laptm5/Hmox1/Bank1/Tnfrsf14/Cst7/Pawr/Mndal/Cebpb/Ptpn22/Btk/Prkcd/Itch/Cx3cl1/Sh2b3/Lst1/Socs1/Prdx2/Peli1/Hfe/Dlg1/Foxf1/Tbc1d10c/Spn/Tnfaip3/Rc3h1/H2-Eb1/Grn/Rabgef1/Nckap1l/Foxp3/Cd74
Malignant	TKO_vs_DKO	GOBP REGULATION OF T CELL PROLIFERATION	GO_BP	135	-0.416453	-1.43405	0.0108456	0.0807724	61	No	NA	Igf1/Tnfsf8/Tnfrsf21/Il2ra/Sash3/Il1b/Nck2/Lgals7/Cblb/Il27ra/Tnfsf13b/Lmo1/Cd46/Il6/Ctla4/Il4/Rasal3/Il6st/Tnfsf18/Ccl19/Ptprc/Coro1a/Rac2/Cd6/Cd81/Tnfrsf14/Pawr/Mapk8ip1/Zp3/Itch/Cd3e/Peli1/Dlg1/Spn/Cd276/Prkcq/Traf6/H2-T23/Rc3h1/H2-Eb1/Nckap1l/Foxp3/Ager/Ccdc88b/Sdc4/Ripk3/Ccr2/Jak2/Cr1l/H2-DMb1/Vsir/Twsg1/Lgals9/Il10/Nck1/Sos2/Arg2/Pirb/Cd24a/Lrrc32/Stat5b
Malignant	TKO_vs_DKO	GOBP RESPONSE TO OXYGEN CONTAINING COMPOUND	GO_BP	1393	-0.356293	-1.43419	1.51314434438745e-07	1.03434224112771e-05	333	Yes	GOBP REGULATION OF MULTICELLULAR ORGANISMAL DEVELOPMENT	Pde3a/Fibin/Apod/Epha4/Igf1/Fbln5/Hmgcs2/Sfrp1/Agtr2/Cd55/Rora/Abat/Aplp1/Ednra/Epha5/Adcy5/Cxcl12/Penk/Col4a1/F5/Pf4/Plat/Mmp9/Clu/Col3a1/Gas6/Mmp19/Ptgfr/Inhbb/Nox4/Kcnma1/Rgs2/Hgf/Mmp2/Fgf23/Cyp26b1/Sox10/Sorl1/Adcy2/Ezr/Ucp1/Nkx6-1/Drd5/Ntrk1/Fes/Cd38/Ntrk3/Egfr/Ghrhr/Gpr27/Lbp/Gab1/Rarres2/Sash1/Ptger1/Tgfbr3/Ramp3/Dpep1/Col6a2/Bcl11a/Mlxipl/Sult1a1/Lypd1/Ptger2/Pam/Htr7/Col6a1/Cxcl5/Mn1/Hcn…
Malignant	TKO_vs_DKO	GOBP POSITIVE REGULATION OF SIGNALING	GO_BP	1465	-0.356249	-1.43545	1.25050409977858e-07	9.20563402683153e-06	331	Yes	GOBP REGULATION OF MULTICELLULAR ORGANISMAL DEVELOPMENT	Epha4/Igf1/Igfbp4/Itga8/Dact1/Msx1/C3/Sfrp1/Agtr2/Gdf10/Abat/Rspo1/Gpc3/Grp/Calb2/Cacng7/Zfp423/Nfatc4/Col3a1/Dcn/Gas6/Tmod2/Acpp/Ccn3/Il1r1/S100b/Inhbb/Mal/Nox4/Nmu/Hic1/Prrt1/Hgf/Fgf23/Sorl1/Reln/Lgi1/C1qtnf4/Nkx6-1/Ntrk1/Cd38/Ntrk3/Mcf2l/Egfr/Gpr27/Lbp/Sash1/Rtn4r/Sfrp2/Adgra2/Tgfbr3/Tnfaip8l3/Ramp3/Thrb/F2rl3/Chil1/Fam107a/Ptn/Dab2/Chd5/Timp3/Nlgn1/Mn1/Sulf2/Il1b/Nnat/Fgf2/Shank2/Sfrp4/Nck2/A…
Malignant	TKO_vs_DKO	GOBP REGULATION OF VESICLE MEDIATED TRANSPORT	GO_BP	473	-0.371647	-1.43583	0.000856966	0.0135277	106	No	NA	C3/Rspo1/Gpc3/Syt4/Clu/Gas6/Colec10/Cacna1g/Snap91/Sorl1/Ezr/Fes/Dab2/C4b/Nlgn1/Il1b/Syt2/Sfrp4/Clip3/Dnajc6/Stxbp6/Sgip1/Ccl2/Stx1b/Syt7/Rims4/Lrp1/Blk/Vtn/Adra1a/Cask/Magi2/Doc2b/Fbxl20/Wnt5a/Snca/Adipoq/Il4/Sele/Pld1/Dlg4/Insr/Stxbp2/Ophn1/Trf/Unc119/Ceacam1/Rab8b/Gas1/Slc4a8/Colec11/Efnb2/Ccl19/Lgi3/Ptprc/Coro1a/Ptx3/Il15ra/Appl2/Syt1/C2cd5/Ston1/Snx33/Sdc1/Apoc1/Pgap1/Grem1/Rab27b/App/Pclo/P…
Malignant	TKO_vs_DKO	GOBP DEVELOPMENTAL CELL GROWTH	GO_BP	198	-0.398452	-1.43826	0.00860727	0.070029	51	No	NA	Igf1/Ednra/Cxcl12/Cacng7/Syt4/Draxin/Rgs2/Nkx6-1/Sema6d/Rtn4r/Bcl11a/Syt2/Efna5/Akap13/Dclk1/Rgs4/Nrn1/Ppara/Adra1a/Wnt5a/Sh3gl2/Pi16/Bdnf/Sema6c/Ndel1/Sema3g/Apoe/Syt1/Sema3d/Ptprs/App/Sema7a/Rufy3/Slit3/Spag9/Bmpr2/Mt3/Rims1/Fstl4/Nin/Sema5b/Map3k13/Slit2/Mag/L1cam/Cpne1/Ttl/Ulk1/Rab11a/Syt17/Adnp
Malignant	TKO_vs_DKO	GOBP EMBRYONIC MORPHOGENESIS	GO_BP	514	-0.370612	-1.44012	0.00035801	0.00715646	92	No	NA	Mfap2/Alx1/Eya2/Mafb/Gsc/Pitx1/Dact1/Msx1/Six2/Sfrp1/Ednra/Nat8/Dlx2/Mmp9/Flrt3/Col4a2/Col2a1/Mmp2/Cyp26b1/Fbn2/Mmp14/Prickle1/Sobp/Sfrp2/Col12a1/Col6a1/Fzd1/Myo6/Fgf2/Fras1/Itgb5/Prrx1/Snai1/Spry2/Tgfb3/Pkd2/Lrig3/Sulf1/Ret/Wnt5b/Pbx1/Col8a1/Nkx3-2/Pdgfra/Mbp/Vtn/Wnt11/Gdf7/Kdm6b/Cdkn1c/Wnt5a/Arl13b/Ttc39c/Wnt2b/Dusp2/Adipoq/Cacna1c/Amot/Ski/Rspo2/Fbn1/Fbxw4/Hand2/Gata3/Acvr1/Otop1/Fzd2/Aldh1a2/…
Malignant	TKO_vs_DKO	GOBP MONONUCLEAR CELL MIGRATION	GO_BP	166	-0.408193	-1.4409	0.00459865	0.04535	43	No	NA	Apod/Cxcl12/Ccn3/Slc12a2/Cyp7b1/Rarres2/Ccl17/Plcb1/Cxcl17/Il27ra/Ccl2/S1pr1/Stk39/Pecam1/Ret/Ccl11/Il6/Tbx21/Wnt5a/Il6ra/Il4/Fut4/Gata3/Tnfsf11/Icam1/Ccl19/Pik3cd/Grem1/App/Bmp5/Cd47/Pla2g7/Tnfrsf14/Ecm1/C5ar1/Slit2/Mospd2/Pik3cg/Stk10/Cx3cl1/Flt1/Ccr1/Cxcl13
Malignant	TKO_vs_DKO	GOBP ACTION POTENTIAL	GO_BP	127	-0.421421	-1.44192	0.0151046	0.0999489	27	No	NA	Kcne4/Scn1b/Kcnj8/Cacna1g/Scn7a/Gpr88/Kcnd3/Scn8a/Slc8a1/Cldn19/Kcna2/Kcnn2/Nps/Cacna2d1/Hcn4/Kcna1/Adra1a/Cacna1c/Slc8a2/Kcnmb4/Kcnab2/P2rx4/Gja1/Gnaq/Cxadr/Rnf207/Ntrk2
Malignant	TKO_vs_DKO	GOBP CELLULAR RESPONSE TO OXYGEN CONTAINING COMPOUND	GO_BP	979	-0.360777	-1.44428	4.27546677717444e-06	0.000190308	236	Yes	GOBP REGULATION OF MULTICELLULAR ORGANISMAL DEVELOPMENT	Pde3a/Epha4/Igf1/Fbln5/Hmgcs2/Sfrp1/Agtr2/Cd55/Rora/Aplp1/Epha5/Adcy5/Penk/Col4a1/Pf4/Plat/Mmp9/Clu/Col3a1/Gas6/Ptgfr/Inhbb/Nox4/Hgf/Fgf23/Cyp26b1/Sox10/Sorl1/Adcy2/Ezr/Ucp1/Nkx6-1/Drd5/Ntrk1/Fes/Ntrk3/Egfr/Ghrhr/Gpr27/Lbp/Gab1/Rarres2/Sash1/Ptger1/Ramp3/Dpep1/Bcl11a/Mlxipl/Sult1a1/Lypd1/Ptger2/Htr7/Col6a1/Cxcl5/Mn1/Hcn1/Il1b/Efna5/Nlrp3/Spon2/Adam9/Trarg1/Zfp105/Plcb1/Lrp6/Prnp/Fam210b/Sesn3/Ccl…
Malignant	TKO_vs_DKO	GOBP VACUOLE ORGANIZATION	GO_BP	144	-0.416304	-1.44479	0.0143893	0.0968695	59	No	NA	Hook3/Syt7/Rab43/Abca1/P2rx7/Ulk2/Ulk3/Coro1a/Pip4k2a/Naglu/Trp53inp1/Tbc1d14/Laptm5/Atg2a/Trp53inp2/Rab19/Pink1/Mtm1/Pip4k2c/Tmem106b/Man2a1/Clvs1/Mt3/Srpx/Fez2/Wdr45/Mtmr3/Tbc1d12/Atp13a2/Ulk1/Bag3/Rab20/Cln5/Wipi1/Pikfyve/Acp2/Hps4/Grn/Becn1/Gaa/Ambra1/Vps35/Vps18/Snx4/Tmem39a/Rab23/Tmem165/Spg11/Tmem175/Gnptab/Smurf1/Tfeb/Ppt1/Myo7a/Gabarap/Ext1/Fig4/Cln8/Map1lc3a
Malignant	TKO_vs_DKO	GOBP DEVELOPMENTAL MATURATION	GO_BP	240	-0.39483	-1.44534	0.00447703	0.044719	46	No	NA	Pde3a/Igf1/Ednra/Nfatc4/Gldn/Cend1/Mmp2/Sox10/Reln/Adgrl1/Nkx6-1/Ghrhr/Bcl11a/Lgi4/Fam210b/S1pr1/Clstn1/Myoc/Ret/Nfia/Cngb1/Rab38/Cdkn1c/Wnt5a/Dlg4/Srrm4/Thbs3/Shank1/Gata3/Nrxn1/Dchs1/Ascl1/Unc13b/Ccl19/Aldh1a2/Fgfr3/Gja1/Nr4a2/Rflnb/Actl6b/Ereg/Tcp11/Ltf/Grem1/Bnc1/Picalm
Malignant	TKO_vs_DKO	GOBP POSITIVE REGULATION OF LEUKOCYTE MIGRATION	GO_BP	126	-0.4227	-1.44589	0.0134421	0.0925477	35	No	NA	Cxcl12/Gas6/Il1r1/Mmp14/Lbp/Rarres2/Ptn/Cxcl17/Thy1/Stk39/Selp/Gpsm3/Il6/Wnt5a/Il6ra/Il4/Jam3/P2rx4/Fut4/Tnfsf18/Icam1/Ccl19/Zfp580/Tnfrsf18/App/F7/Rac2/Pla2g7/Tnfrsf14/Zp3/C5ar1/Mospd2/Ccr1/Tacr1/Cxcl13
Malignant	TKO_vs_DKO	GOBP POSITIVE REGULATION OF ION TRANSPORT	GO_BP	236	-0.395214	-1.44776	0.00540417	0.0512059	65	No	NA	Abat/Ednra/Scn1b/Cxcl12/Plp1/Syt4/Slc12a2/Reln/Lrrc55/Cyp4f14/Ramp3/F2rl3/Il1b/Fxyd2/Lrrc26/Thy1/Ccl2/P2rx2/Pkd2/Stk39/Gabbr1/Stc1/Pdgfrb/Cacna2d1/Kcna1/Wnk2/Cask/Cntn1/Trpc3/Snca/P2rx7/Slc38a3/Lilra5/Cltrn/Tnfsf11/Syt1/Shank3/Wnk3/Chp1/Rnf207/Rgs7/Tcaf1/Pink1/Plcg1/Pirt/Adra2a/Mylk/Gcg/Cebpb/Ephb2/Cd19/Ifngr2/Ptges/Cx3cl1/Galr2/Ccr1/Avp/Atp1b2/Cemip/Chrm1/Pla2g3/Lrrc38/Stac2/Nos1/Dlg1
Malignant	TKO_vs_DKO	GOBP ORGANIC ACID TRANSPORT	GO_BP	249	-0.394212	-1.44818	0.00425718	0.0435153	65	No	NA	Rbp1/Abat/Syt4/Emb/Slco1c1/Fabp4/Rgs2/Slc12a2/Cyp4f14/Slco1a5/Slc27a6/Slco1b2/Il1b/Slc16a7/Rgs4/Gabbr1/Slc10a4/Ppara/Slc29a4/Mpc1/Snca/Ace/Slc26a7/Abcc3/Trpc4/P2rx7/Slc38a3/P2rx4/Serinc5/Ceacam1/Slc26a10/Lrrc8e/Cltrn/Tnfsf11/Gja1/Apoe/Slc16a11/Abcc4/Per2/Serinc3/Slc1a4/Cpt1a/Slc6a7/Slc25a20/Lrrc8a/Irs2/Slc17a5/Ntrk2/Slc25a12/Slc25a2/Atp1a2/Slc17a7/Slc13a3/Pnpla8/Crot/Slc36a4/Abcc5/Slc6a15/Sfxn5/S…
Malignant	TKO_vs_DKO	GOBP LIPID CATABOLIC PROCESS	GO_BP	264	-0.391134	-1.44945	0.00430798	0.0438589	64	No	NA	Aspg/Hsd11b1/Enpp2/Fgf23/Cyp26b1/Sorl1/Rarres2/Phyh/Cyp4f14/Il1b/Acat3/Gdpd3/Ddhd2/Cidea/Plcb1/Cpt1c/Plce1/Cyp1b1/Ppara/Smpdl3a/Hcar2/Adipoq/Pld1/Hsd17b11/Faah/Thra/Abhd12/Plin5/Prkce/Hexa/Gm2a/Abhd4/Apoe/Apoc1/Cpt1a/Lgals12/Irs2/Lrcol1/Naaa/Cyp27b1/Pnpla6/Pla2g7/Mt3/Plcg1/Adra2a/Neu1/Acaa1a/Sphk1/Pnpla8/Naga/Crot/Lipe/Pccb/Acer2/Auh/Pck1/Prkcd/Pex13/Cyp4f18/Pik3cg/Hsd17b14/Fuca1/Twist1/Lpin1
Malignant	TKO_vs_DKO	GOBP REGULATION OF CATION CHANNEL ACTIVITY	GO_BP	142	-0.418158	-1.45087	0.0129078	0.0899338	41	No	NA	Kcne4/Ednra/Cacng7/Mmp9/Prrt1/Reln/Lrrc55/Nlgn1/Lrrc26/Ccl2/Pkd2/Jph3/Pde4d/Fgf14/Cacna2d1/Kcna1/Dlg4/Nlgn2/Kcns1/Shank1/Gnb5/Shank3/Pde4b/Selenon/App/Rnf207/Vamp2/Pink1/Rem1/Crbn/Pirt/Cacnb4/Ephb2/Ifngr2/Rasgrf2/Galr2/Lrrc38/Stac2/Nos1/Dlg1/Jph4
Malignant	TKO_vs_DKO	GOBP NEGATIVE REGULATION OF IMMUNE SYSTEM PROCESS	GO_BP	345	-0.384685	-1.4512	0.00177593	0.0236873	87	No	NA	Apod/Mafb/Sfrp1/Cd55/Fgl2/Cxcl12/Col3a1/Ccn3/Tnfrsf21/Ezr/Il2ra/Cd160/Cblb/Plcb1/Tgfb3/Thy1/Prnp/Il27ra/Ccl2/Tspan32/Blk/Nr1d1/Samsn1/Cd46/Tsc22d3/A2m/Tbx21/C5ar2/Susd4/Pglyrp2/Adipoq/Il4/Klrd1/Sh2d1a/Fbn1/Ceacam1/Nrarp/Il17d/Otop1/Ptprc/Mmp28/Serping1/Ccl28/Ambp/Dpp4/Gpr18/Ltf/Grem1/Elf1/Pkn1/Laptm5/Pik3r1/Bmp5/Hc/Hmox1/Cd47/Bank1/Angpt1/Tnfrsf14/Tnfaip6/Cst7/Plcg1/Pawr/Irak3/Cebpb/Ptpn22/Acod1/…
Malignant	TKO_vs_DKO	GOBP CELL PROJECTION ORGANIZATION	GO_BP	1343	-0.361783	-1.45684	1.59251488175025e-07	1.06914048550967e-05	321	Yes	GOBP REGULATION OF MULTICELLULAR ORGANISMAL DEVELOPMENT	Prkg1/Apod/Epha4/Itga8/Lama1/Sfrp1/Aplp1/Ednra/Epha5/Scn1b/Cxcl12/Kif1a/Cacng7/Nfatc4/Gldn/Crtac1/Plp1/Syt4/Hdgfl3/Emb/Plek/Flrt3/S100b/Tnfrsf21/Draxin/Dnah1/Cntf/Phactr1/Rgs2/Psd/Hgf/Mmp2/Chl1/Reln/Lgi1/Gpm6b/Ezr/Nkx6-1/Ntrk1/Sult4a1/Fes/Sema6d/Kif5a/Cd38/Ntrk3/Unc5c/Plxnd1/Rtn4r/Sfrp2/Ugt8a/Kremen1/Bcl11a/Ptn/Dab2/Klk8/Myo16/Nlgn1/Fzd1/Arhgef25/Camsap3/Syt2/Efna5/Gas7/Nck2/Lrrc4c/Tlx2/Lmx1a/Boc…
Malignant	TKO_vs_DKO	GOBP REGULATION OF SYSTEM PROCESS	GO_BP	463	-0.377628	-1.45697	0.000232483	0.00515909	89	No	NA	Kcne4/Prkg1/Igf1/Ptger3/Tmem100/Smr3a/Agtr2/Abat/Ednra/Scn1b/Gas6/Acpp/Ccn3/Inhbb/Nmu/Cacna1g/Tnfrsf21/Kcnma1/Ncmap/Rgs2/Hgf/Mmp2/Sox10/Reln/Cd38/Thrb/Dab2/Nptx2/Kcnd3/Nlgn1/Tff2/Phox2b/Nkx3-1/Plce1/Stx1b/Bmp6/Stk39/Slc8a1/Rgs4/Pde4d/Stc1/Kcnn2/Kcng2/Kbtbd13/Chga/Cacna2d1/Hcn4/Tmigd3/Ppara/Kcna1/Adra1a/Gjc3/Nr4a1/Trpc3/Adipoq/Pi16/Cacna1c/Adra2c/Ace/Dlg4/Slc8a2/Nlgn2/Faah/Il6st/Shank1/Slc22a5/P2r…
Malignant	TKO_vs_DKO	GOBP POSITIVE REGULATION OF LEUKOCYTE CELL CELL ADHESION	GO_BP	207	-0.402063	-1.45734	0.00615532	0.0563024	69	No	NA	Igf1/Cd55/Il2ra/Sash3/Il1b/H2-DMa/Nlrp3/Cd160/Nck2/Thy1/Il27ra/Ccl2/Chst2/Selp/Tnfsf13b/Cd46/Cd5/Chst4/Skap1/Il6/Nfkbid/Il4/Sele/Rasal3/Il6st/Fut4/H2-Ab1/Gata3/Efnb2/Ccl19/Ptprc/Coro1a/Egr3/Dpp4/Sox12/Nfkbiz/Yes1/Cd6/Cd47/Tnfrsf14/Cd4/Lck/Ptpn22/Zp3/Sirpb1b/Pck1/H2-Aa/Rhoh/Cd3e/Src/Il7/Socs1/Icos/Cd276/Myb/Traf6/H2-T23/H2-Eb1/Tnfsf14/Sirpa/Nckap1l/Dhps/Foxp3/Vav1/Cd74/Ambra1/Ager/Lef1/Ccdc88b
Malignant	TKO_vs_DKO	GOBP NEGATIVE REGULATION OF SECRETION	GO_BP	138	-0.423113	-1.45761	0.0117681	0.0853187	27	No	NA	Ptger3/Sfrp1/Abat/Syt4/Ccn3/Inhbb/Fgf23/Cyp4f14/Il1b/Tff2/Stxbp6/Stk39/Klf7/Gabbr1/Chga/Snca/Adipoq/Adra2c/Ace/Ceacam1/Gja1/Apoe/Osm/Acvr1c/Hmox1/Tnfrsf1a/Adra2a
Malignant	TKO_vs_DKO	GOBP CELL ACTIVATION	GO_BP	864	-0.366101	-1.45768	7.33911355214049e-06	0.000300472	271	Yes	GOBP REGULATION OF MULTICELLULAR ORGANISMAL DEVELOPMENT	Igf1/Mafb/Cygb/Sfrp1/Cd55/Rora/Fgl2/Abat/Pf4/Plat/Clu/Col3a1/Gas6/Plek/Camk4/Itm2a/Tnfrsf21/Cntf/Igkc/Comp/Cyp26b1/Il2ra/Ntrk1/Fes/Mmp14/Cd38/Dnase1/Lbp/F2rl3/Pear1/Cxcl5/Sash3/Il1b/H2-DMa/Nlrp3/Cd160/Cdh17/Lat/Nck2/Adam9/Lgals7/F2rl2/Cblb/Plcb1/Prnp/Il27ra/Ccl2/Tspan32/Fermt3/Tnfsf13b/Lrp1/Lmo1/Cdh26/Onecut1/Blk/Nr1d1/Samsn1/Pbx1/Cd46/Camp/Entpd2/Pdgfrb/Pdgfra/Dock10/Crlf2/Chga/Il6/Treml2/Ctla4/…
Malignant	TKO_vs_DKO	GOBP REGULATION OF GROWTH	GO_BP	565	-0.373856	-1.4584	7.54843849305792e-05	0.00207881	118	No	NA	Igf1/Igfbp4/Fbln5/Msx1/Agtr2/Cxcl12/Cacng7/Syt4/Gas6/Ccn3/Pappa2/Dio3/Draxin/Rgs2/Meltf/Wfdc1/Lgi1/Ezr/Nkx6-1/Mmp14/Sema6d/Cd38/Egfr/Ghrhr/Rtn4r/Sfrp2/Tgfbr3/Bcl11a/Fam107a/Dab2/Sash3/Fgf2/Syt2/Efna5/Npy1r/Lmx1a/Plcb1/Plce1/Clstn1/Rgs4/Kif26a/Epb41l3/Wnt11/Ppara/Map2k5/Serpine2/Stat5a/Cdkn1b/Wnt5a/Pi16/Rps6ka1/Agr2/Gng4/Insr/Bdnf/Tmem8b/Hspa1b/Ceacam1/Sema6c/Ulk2/Mbd5/Igfbp5/Il17rb/Fgfr3/Pls1/Hsp…
Malignant	TKO_vs_DKO	GOBP RECEPTOR MEDIATED ENDOCYTOSIS	GO_BP	222	-0.399856	-1.45881	0.00510932	0.0488351	54	No	NA	C3/Rspo1/Cacng7/Clu/Snap91/Sorl1/Ezr/Amn/Dnm1/Ramp3/Dab2/Gria1/Sfrp4/Dnajc6/Sgip1/Lrp6/Snap25/Lrp1/Vtn/Magi2/Cd9/Snca/Adipoq/Il4/Sele/Dlg4/Ophn1/Trf/Unc119/Ramp2/Ceacam1/Efnb2/Ccl19/Apoe/Apoc1/Grem1/App/Picalm/Lrrtm2/Cubn/Cd81/Angpt1/Gpr107/Dnm3/Eps15/Igf2r/Rab31/Grk4/Synj1/Bmp2k/Calcrl/Flot1/Hfe/Itgav
Malignant	TKO_vs_DKO	GOBP POSITIVE REGULATION OF DEVELOPMENTAL PROCESS	GO_BP	1103	-0.363923	-1.46027	3.61029986127379e-07	2.16263423981611e-05	266	Yes	GOBP REGULATION OF MULTICELLULAR ORGANISMAL DEVELOPMENT	Pde3a/Alx1/Epha4/Igf1/Tmem100/C3/Sfrp1/Agtr2/Gdf10/Cxcl12/Cacng7/Pf4/Syt4/Dlx2/Dlx1/Dcn/Gas6/Enpp2/Igfbp3/Flrt3/Cntf/Hgf/Adig/Cyp26b1/Fbn2/Thbs2/Sorl1/Reln/Adgrl1/Gpm6b/Ezr/Il2ra/Nkx6-1/Nell1/Ntrk1/Mmp14/Pcp4/Ghrhr/Gab1/Rarres2/Plxnd1/Sfrp2/Tgfbr3/Chil1/Ptn/Dab2/Sash3/Kdm5b/Il1b/Fgf2/Syt2/Efna5/Sfrp4/Nlrp3/Ddhd2/Adam9/Cd53/Mturn/Vwc2/Boc/Atp11a/Sox5/Phox2b/Plcb1/Tgfb3/Fam210b/Tacstd2/Bmp6/Tnfsf13…
Malignant	TKO_vs_DKO	GOBP PHAGOCYTOSIS	GO_BP	211	-0.401386	-1.46044	0.00298824	0.0345495	69	No	NA	C3/Gas6/Colec10/Igkc/Lbp/Pear1/Gulp1/C4b/Il1b/Arhgap25/Spon2/Cd302/Ccl2/Bin2/Syt7/Lrp1/Pecam1/Xkr4/Adipoq/Ighg1/Abca1/P2rx7/Trbc1/Colec11/Prkce/Ptprc/Coro1a/Ptx3/Il15ra/Appl2/Iglc3/Igha/Dock2/Rac2/Tub/Yes1/Tgm2/Cd47/Ighg2c/Srpx/Sphk1/Sirpb1b/Prkcd/Rab31/Dock1/Rhoh/Src/Vav3/Itgav/Rab20/Xkr8/Itgb3/Stap1/Ighg2b/Mst1r/Pikfyve/Lepr/Tm9sf4/Sirpa/Becn1/Nckap1l/Prtn3/Rab5a/Vav1/Itga2/C2/Itgal/Prkcg/Gsn
Malignant	TKO_vs_DKO	GOBP DEFENSE RESPONSE	GO_BP	1226	-0.363809	-1.46124	3.06933467213285e-07	1.87990609998793e-05	233	Yes	GOBP REGULATION OF MULTICELLULAR ORGANISMAL DEVELOPMENT	Apod/Igf1/Igfbp4/Ptger3/Frk/C3/Agtr2/Cd55/Rora/Bpifb1/Fgl2/Wfdc12/Cxcl12/Scg2/Chia1/Kcnj8/Penk/Nfatc4/Pf4/Mmp9/Clu/Tnfsf8/Camk4/Colec10/Ccn3/Bpifa2/Il1r1/Fabp4/Camk2n1/Ptgfr/Kng2/Inhbb/Wfdc3/Igkc/Il1r2/Chst1/Hgf/Cyp26b1/Wfdc1/Masp1/Il2ra/Fes/Ifitm1/Dnase1/Lbp/Rarres2/Ptger1/Chil1/Ptn/Lypd1/Ptger2/Defb48/C4b/Cxcl5/Il16/Aoc3/Il1b/Gp2/Clec1a/Serpina1b/Nlrp3/Spon2/Cd160/Lat/Ccl17/Ggt5/Crisp1/Elmod2/S…
Malignant	TKO_vs_DKO	GOBP REGULATION OF OSTEOCLAST DIFFERENTIATION	GO_BP	59	-0.48425	-1.46127	0.0149373	0.0992107	13	No	NA	Mafb/Sfrp1/Camk4/Il4/Prxl2a/Fbn1/Tnfsf11/Ltf/Mitf/Pik3r1/Rassf2/Tnfaip6/Cebpb
Malignant	TKO_vs_DKO	GOBP ACUTE INFLAMMATORY RESPONSE	GO_BP	96	-0.447642	-1.46221	0.0132073	0.0914238	34	No	NA	Ptger3/Dnase1/Lbp/Il1b/Serpina1b/Nlrp3/Trem1/Osmr/C2cd4a/Il6/A2m/Serpina3n/Il6ra/Il4/B4galt1/Il6st/Gata3/Acvr1/Tnfsf11/Alox5ap/Osm/Itih4/Orm2/Cd6/Ighg2c/Adra2a/Serpina3c/Cebpb/Btk/Zp3/Ptges/Pik3cg/C2cd4b/Tacr1
Malignant	TKO_vs_DKO	GOBP SECRETION	GO_BP	746	-0.369273	-1.46265	1.96707231365843e-05	0.000657638	164	No	NA	Fbln5/Pcsk5/Prss12/Rab3il1/Sfrp1/Abat/Epha5/Lin7a/Adcy5/Cxcl12/Grp/Scg2/Syt4/Plek/Cacna1g/Npr3/Comp/Slc12a2/Fgf23/Sncg/Steap3/Ezr/Nkx6-1/Fes/Cd38/Ghrhr/Gpr27/Cyp4f14/Dab2/Pam/Nlgn1/Kdm5b/Il1b/Myo6/Nnat/Efna5/Lat/Adam9/Arl4d/Tff2/Abcg1/Stxbp6/Trarg1/Nkx3-1/Tgfb3/Syn3/Snap25/Stx1b/Syt7/Bmp6/Rims4/Nrxn2/Stk39/Kcna2/Blk/Nr1d1/Gabbr1/Stc1/Chga/Adra1a/Cask/Serpine2/Il6/Nr4a1/Doc2b/Stat5a/Fbxl20/Hcar2/C…
Malignant	TKO_vs_DKO	GOBP REGULATION OF CHEMOTAXIS	GO_BP	188	-0.408387	-1.46363	0.00674488	0.060115	49	No	NA	Cxcl12/Scg2/Gas6/Ccn3/Sema6d/Ntrk3/Lbp/Adgra2/Ptn/Il16/Fgf2/Cxcl17/Ccl2/S1pr1/Stk39/Mycbp2/Gpsm3/Smoc2/Pdgfrb/Pdgfra/Robo1/Wnt5a/C5ar2/Il6ra/Il4/Jam3/Mtus1/Fgf18/P2rx4/Tpbg/Sema6c/Efnb2/Ccl19/Mmp28/Sema3g/Zfp580/Sema3d/Dpp4/Gpr18/Grem1/Fgf10/Sema7a/F7/Rac2/Hc/Bmpr2/Pla2g7/Tnfaip6/Fgfr1
Malignant	TKO_vs_DKO	GOBP CAMERA TYPE EYE DEVELOPMENT	GO_BP	213	-0.403983	-1.46834	0.00460577	0.04535	61	No	NA	Col8a2/Col4a1/Dlx2/Dlx1/Fbn2/Egfr/Thrb/Hcn1/Kdm5b/Fgf2/Thy1/Wnt16/Opn4/Rorb/Cyp1b1/Ret/Wnt5b/Col8a1/Pdgfrb/Pdgfra/Crygs/Rhoj/Cdkn1b/Wnt5a/Wnt2b/Angptl7/Cacna1c/Prom1/Ski/Megf11/Fbn1/Aldh1a2/Gja1/Fzd4/Naglu/Mitf/Tenm3/Nhs/Fgf10/Crygn/Ntrk2/Tub/Bmpr2/Serpinf1/Acvrl1/Slc17a7/Foxc1/Mip/Ephb2/Ptprm/Maf/Atp8a2/Ptf1a/Jun/Wnt9a/Flt1/Jag1/Nectin3/Twist1/Tbc1d20/Dlg1
Malignant	TKO_vs_DKO	GOBP POSITIVE REGULATION OF CELL DIFFERENTIATION	GO_BP	716	-0.372018	-1.46958	3.25047937019341e-05	0.00100752	169	No	NA	Pde3a/Alx1/Epha4/Igf1/Tmem100/Gdf10/Cxcl12/Pf4/Dlx2/Dlx1/Gas6/Igfbp3/Hgf/Adig/Cyp26b1/Fbn2/Sox10/Reln/Il2ra/Nkx6-1/Nell1/Fes/Mmp14/Pcp4/Ifitm1/Rarres2/Plxnd1/Sfrp2/Ptn/Dab2/Sash3/Il1b/Fgf2/Efna5/Sfrp4/Nlrp3/Mturn/Vwc2/Boc/Atp11a/Snai1/Sox5/Phox2b/Plcb1/Tgfb3/Fam210b/Bmp6/Ncoa3/Plxnc1/Ptprd/Myoc/Rnf112/Ret/Cd46/Cebpd/Gdf7/Serpine2/Il6/Robo1/Ccdc3/Il6ra/Nfkbid/Adipoq/Rps6ka1/Il4/Adra2c/Ltbp3/Ace/Pr…
Malignant	TKO_vs_DKO	GOBP REGULATION OF ION TRANSMEMBRANE TRANSPORT	GO_BP	400	-0.384618	-1.4703	0.000348305	0.00701742	102	No	NA	Kcne4/Ednra/Scn1b/Cacng7/Kcnj8/Plp1/Mmp9/Hvcn1/Kcna4/Cacna1g/Kcnma1/Rgs2/Prrt1/Scn7a/Kcnip4/Reln/Fxyd3/Lrrc55/Ramp3/F2rl3/Kcnd3/Nlgn1/Tspan13/Scn8a/Kcnu1/Fxyd2/Lrrc26/Thy1/Prnp/Bpifa1/Ccl2/Pkd2/Jph3/Stk39/Slc8a1/Kcna2/Rgs4/Pde4d/Kcnn2/Kcng2/Fgf14/Cacna2d1/Kcna1/Wnk2/Kcnk15/Kcna6/Snca/Cacna1c/Dlg4/Nlgn2/Kcns1/P2rx7/Shank1/Kcnab2/Tcaf2/Cltrn/Kcnk10/Prkce/Kcnc3/Gnb5/Coro1a/Gja1/Shank3/Pde4b/Per2/Sel…
Malignant	TKO_vs_DKO	GOBP ERK1 AND ERK2 CASCADE	GO_BP	269	-0.397583	-1.47081	0.00248575	0.03016	89	No	NA	Epha4/Igf1/Gas6/Fbln1/Fgf23/Ezr/Ntrk1/Ntrk3/Egfr/Tgfbr3/Tnfaip8l3/Chil1/Dab2/Sult1a1/Timp3/Il1b/Fgf2/Ccl17/Mturn/Spry2/Cxcl17/Ccl2/Pdgfrb/Pdgfra/Ccl11/Wnk2/Adra1a/C5ar2/Adipoq/Dstyk/Ctsh/Fgf18/Trf/Hand2/Ceacam1/Lmo3/Tnfsf11/Icam1/Ccl19/Ptprc/Fgfr3/Apoe/Map2k7/Dusp26/App/Fgf10/Ntrk2/Sema7a/Dusp6/Pde8a/Angpt1/Mt3/Dab2ip/Cd4/Gcg/Nptn/Ptpn22/Ephb2/Prxl2c/Nrg1/C5ar1/Braf/Ror1/Cx3cl1/Ccr1/Avp/Src/Grb10…
Malignant	TKO_vs_DKO	GOBP REGULATION OF LIPID TRANSPORT	GO_BP	112	-0.436556	-1.4723	0.00696205	0.0611255	37	No	NA	Cyp4f14/Dab2/Kdm5b/Il1b/Osbpl6/Abcg1/Pon1/Nkx3-1/Bmp6/Lrp1/Atp8a1/Ppara/Abcg4/Adipoq/Abca1/P2rx7/P2rx4/C1qtnf1/Tnfsf11/Pomc/Apoe/Abca8b/Apoc1/Fasl/Irs2/Ttc39b/Ren1/Cry2/Atp8a2/Prkcd/Ptges/Agtr1a/Pla2g3/Itgav/Itgb3/Tmem30a/Map2k6
Malignant	TKO_vs_DKO	GOBP POSITIVE REGULATION OF PHAGOCYTOSIS	GO_BP	59	-0.487954	-1.47245	0.0139964	0.0952282	16	No	NA	C3/Gas6/Colec10/C4b/Il1b/Ccl2/Colec11/Ptprc/Ptx3/Il15ra/Appl2/Dock2/Tub/Cd47/Sirpb1b/Rab31
Malignant	TKO_vs_DKO	GOBP B CELL MEDIATED IMMUNITY	GO_BP	116	-0.434702	-1.47272	0.0115806	0.0846001	39	No	NA	C3/Cd55/Clu/Igkc/C4b/H2-DMa/Il27ra/C1s1/Cd46/Tbx21/Susd4/Ighg1/Il4/H2-Ab1/Trbc1/C1rl/Ptprc/Iglc3/Igha/C8g/Hc/Cd81/Tnfsf13/C6/Ighg2c/Il9r/Clcf1/Btk/Zp3/Prkcd/H2-Aa/Tlr8/Ighg2b/H2-T23/H2-Eb1/Mad2l2/Foxp3/Batf/Cd74
Malignant	TKO_vs_DKO	GOBP REGULATION OF CELL DEVELOPMENT	GO_BP	419	-0.384223	-1.47298	0.000340449	0.00692071	107	No	NA	Pde3a/Epha4/Cxcl12/Nfatc4/Syt4/Dlx2/Dlx1/Fbln1/Draxin/Sox10/Sorl1/Meltf/Reln/Nkx6-1/Sema6d/Ntrk3/Plxnd1/Rtn4r/Adgra2/Bcl11a/Dab2/Il1b/Efna5/Tlx2/Plcb1/Hook3/Thy1/Tacstd2/Prtg/Plxnc1/Ptprd/Myoc/Rnf112/Nr1d1/Ret/Mbp/Ccl11/Serpine2/Dll3/Robo1/Wnt5a/Adipoq/Ace/Bdnf/Ski/Il6st/Fbn1/Gpr37l1/Sema6c/Ulk2/Arntl/Ascl1/Tnfsf11/Ikbkb/Aspa/Daam2/Ndel1/Sema3g/Rflnb/Appl2/Plag1/Sema3d/Shank3/S1pr2/Per2/Tcp11/Ltf…
Malignant	TKO_vs_DKO	GOBP MORPHOGENESIS OF AN EPITHELIUM	GO_BP	457	-0.383115	-1.47545	0.000218857	0.00491369	70	No	NA	Epha4/Sostdc1/Krt12/Lama1/Dact1/Six2/Sfrp1/Agtr2/Astn2/Ednra/Gpc3/Col4a1/Nfatc4/Flrt3/Hgf/Mmp2/Sox10/Csmd1/Ezr/Mmp14/Egfr/Prickle1/Cyp7b1/Plxnd1/Sfrp2/Dab2/Fzd1/Kdm5b/Fgf2/Camsap3/Fras1/Snai1/Spry2/Wnt16/Tacstd2/Rap2a/Pkd2/Sulf1/Ret/Wnt5b/Pbx1/Crygs/Wnt11/Ccl11/Gdf7/Magi2/Wnt5a/Arl13b/Ctsh/Ski/Rspo2/Ophn1/Brsk1/Hand2/Gata3/Ceacam1/Nrarp/Dchs1/Ngfr/Acvr1/Igfbp5/Efnb2/Fzd2/Pik3cd/Aldh1a2/Foxp1/Gja1…
Malignant	TKO_vs_DKO	GOBP TRANSMISSION OF NERVE IMPULSE	GO_BP	64	-0.481556	-1.47668	0.013549	0.0929736	14	No	NA	Scn1b/Cacng7/Scn7a/Gpr88/Drd5/Scn8a/S1pr1/Cldn19/Kcna2/Kcna1/Jam3/Nfasc/Kcnmb4/P2rx4
Malignant	TKO_vs_DKO	GOBP EXTRINSIC APOPTOTIC SIGNALING PATHWAY	GO_BP	202	-0.409367	-1.47952	0.00299058	0.0345495	55	No	NA	Igf1/Eya2/Eya4/Sfrp1/Agtr2/Scg2/Pf4/Mal/Hgf/Col2a1/Sfrp2/Timp3/Il1b/Ret/Map2k5/Itm2c/Il6ra/Il4/P2rx7/Hspa1b/Tnfsf12/Acvr1/Icam1/Ptprc/Bcl2l10/Fgfr3/Hspa1a/Faim2/Fasl/Fgf10/Pik3r1/Bmp5/Hmox1/Rbck1/Dab2ip/Tmc8/Srpx/Fgfr1/Tnfrsf1a/Peli3/Tnfsf10/Dapk1/Il19/Snai2/Src/Il7/Prdx2/Bag3/Itgav/Eya1/Bcl2l2/Smad3/Stk4/Itga6/Rb1cc1
Malignant	TKO_vs_DKO	GOBP MULTICELLULAR ORGANISMAL HOMEOSTASIS	GO_BP	464	-0.383347	-1.47953	0.00020712	0.00467762	93	No	NA	Mfap2/Ptger3/Pip/Abat/Zfp423/Cytl1/Elovl6/Col3a1/Fabp4/Nox4/Nmu/Npr3/Igkc/Comp/Slc12a2/Col2a1/Cyp26b1/Ldb2/Ucp1/Cd38/Cyp4f14/Pigr/Mlxipl/Sash3/Il1b/Fa2h/Cidea/Tff2/Phox2b/Sgip1/Bpifa1/Tnfrsf11b/Bmp6/S1pr1/Stk39/Piwil4/Sbpl/Adamts5/Arrdc3/Nr1d1/Pecam1/Mbp/Lama4/Cngb1/Cib2/Il6/Plac8/Kdm6b/Muc13/Sh3gl2/Serpina3n/Myo5b/Adipoq/Ighg1/Il4/Ltbp3/Ctsh/Prom1/Jam3/Pth2r/P2rx7/Thra/Slc22a5/Trf/P2rx4/Nr1d2/Ar…
Malignant	TKO_vs_DKO	GOBP POSITIVE REGULATION OF CELL PROJECTION ORGANIZATION	GO_BP	313	-0.395828	-1.47994	0.000778731	0.0126313	87	No	NA	Epha4/Scn1b/Cxcl12/Enpp2/Cntf/Rgs2/Hgf/Reln/Ntrk1/Fes/Ntrk3/Plxnd1/Ptn/Nlgn1/Fzd1/Efna5/Tgfb3/Plce1/Plxnc1/Ptprd/Elavl4/Ret/Tenm2/Cntn1/Magi2/Robo1/Wnt5a/Creb3l2/Avil/Dlg4/Bdnf/Dzip1/P2rx7/Rab8b/Rhoq/Negr1/Ccl19/Ndel1/Apoe/Ptk7/Cbfa2t2/Fzd4/Tenm3/Ntrk2/Sema7a/Epha3/Pik3r1/Rufy3/Rac2/Bmp5/Tmem106b/Bmpr2/Stk24/Dab2ip/Serpinf1/Zfp804a/Serpini1/Ss18l1/Nptn/Kctd17/Ephb2/Nin/Atp8a2/Map3k13/Dnm3/Khdc3/S…
Malignant	TKO_vs_DKO	GOBP POSITIVE REGULATION OF NERVOUS SYSTEM DEVELOPMENT	GO_BP	239	-0.404138	-1.48029	0.00329254	0.0369223	60	No	NA	Epha4/Cxcl12/Flrt3/Sox10/Reln/Nkx6-1/Ntrk1/Plxnd1/Ptn/Nlgn1/Il1b/Efna5/Plxnc1/Ptprd/Clstn1/Rnf112/Lrrc4b/Serpine2/Il6/Robo1/Ace/Bdnf/Nlgn2/Il6st/Tpbg/Nrxn1/Ascl1/Aspa/Ndel1/Plag1/Shank3/Cbln2/Lrrtm2/Ntrk2/Sema7a/Clstn3/Rufy3/Flrt2/Tgm2/Foxg1/Bmpr2/Man2a1/Numbl/Serpinf1/Vstm5/Ss18l1/Clcf1/Nptn/Ephb2/Nin/Nkx2-2/Map3k13/Khdc3/Slit2/Mag/Cx3cl1/Synj1/L1cam/Plxna2/Fzd3
Malignant	TKO_vs_DKO	GOBP REGULATION OF NEURON DIFFERENTIATION	GO_BP	154	-0.424434	-1.4805	0.00627838	0.0572911	43	No	NA	Sfrp1/Cxcl12/Dlx2/Dlx1/Cntf/Nkx6-1/Pcp4/Sfrp2/Bcl11a/Nlgn1/Vwc2/Lmx1a/Phox2b/Bmp6/Rnf112/Ret/Pbx1/Gdf7/Zfp536/Adra2c/Bcl11b/Bdnf/Gpr37l1/Ascl1/Dtx1/App/Foxg1/Spag9/Tug1/Fgfr1/Id4/Nkx2-2/Map3k13/Mag/Heyl/Jag1/Cpne1/Brinp3/Sox2/Rac3/Kctd11/Zfhx3/Eya1
Malignant	TKO_vs_DKO	GOBP REGULATION OF PROTEIN SECRETION	GO_BP	207	-0.408472	-1.48057	0.00415458	0.0429831	42	No	NA	Igf1/Sfrp1/Abat/Epha5/Adcy5/Syt4/Ccn3/Inhbb/Ezr/Nkx6-1/Cd38/Gpr27/Pam/Il1b/Nnat/Efna5/Adam9/Abcg1/Tgfb3/Snap25/Syt7/Klf7/Blk/Nr1d1/Chga/Doc2b/Hcar2/Nlgn2/P2rx7/Arntl/Pfkfb2/Prkce/Unc13b/Apoe/Per2/Cpt1a/Gipr/Sidt2/Lrrc8a/Irs2/Tm7sf3/Foxa2
Malignant	TKO_vs_DKO	GOBP ADULT BEHAVIOR	GO_BP	112	-0.439033	-1.48065	0.00633391	0.0576574	27	No	NA	Epha4/Abat/Cxcl12/Cend1/Chl1/Sncg/Shank2/Lgi4/Nrxn2/Prex2/Rnf180/Ppara/Npc1/Snca/Nlgn2/Nrxn1/Abhd12/a/Tsc1/Nr4a2/Shank3/Gbx1/App/Foxa2/Cnp/Atp1a2/Cntnap2
Malignant	TKO_vs_DKO	GOBP ROOF OF MOUTH DEVELOPMENT	GO_BP	82	-0.45894	-1.48162	0.0121216	0.0868126	25	No	NA	Msx1/Meox2/Col2a1/Tgfbr3/Fzd1/Fras1/Prrx1/Snai1/Tgfb3/Pdgfra/Wnt11/Wnt5a/Ski/Hand2/Fzd2/Wfikkn2/Irf6/Itgb8/Ephb2/Bmpr1a/Osr2/Snai2/Mmp25/Twist1/Dlg1
Malignant	TKO_vs_DKO	GOBP MULTI MULTICELLULAR ORGANISM PROCESS	GO_BP	172	-0.417889	-1.48185	0.00475747	0.0465148	40	No	NA	Pcsk5/Ddo/Mmp9/Tro/Fbln1/Ptgfr/Rgs2/Mmp2/Csmd1/Cd38/Ptn/Pam/Il1b/Tgfb3/Fosb/Arhgdib/Stc1/Serpine2/Ctsb/Ace/B4galt1/Slc38a3/Junb/Pappa/Thbd/Ceacam1/Igfbp5/Col16a1/Gja1/Ambp/Igfbp7/Acvr1c/Cyp27b1/Bmpr2/Adra2a/Maff/Prlr/Acod1/Maged2/Eddm3b
Malignant	TKO_vs_DKO	GOBP REGULATED EXOCYTOSIS	GO_BP	214	-0.408528	-1.485	0.00215605	0.0271492	54	No	NA	Syt4/Plek/Cacna1g/Fes/Nlgn1/Syt2/Lat/Snap25/Stx1b/Syt7/Rims4/Blk/Chga/Adra1a/Cask/Doc2b/Fbxl20/Cbl/Snca/Il4/Nkg7/Stxbp2/P2rx7/Ceacam1/Cltrn/Slc4a8/Scin/Unc13b/Pik3cd/Coro1a/Syt1/Abcc4/Pclo/Vamp2/Syt5/Snap23/Rac2/Hmox1/Mical1/Adra2a/Rims1/Cadps2/Btk/Zp3/Rab31/Snap47/Lamp1/Pik3cg/Synj1/Cplx4/Pla2g3/Syt17/Foxf1/Hyal3
Malignant	TKO_vs_DKO	GOBP EXPORT FROM CELL	GO_BP	710	-0.376538	-1.48587	8.67391949105432e-06	0.00034191	155	Yes	GOBP REGULATION OF MULTICELLULAR ORGANISMAL DEVELOPMENT	Kcne4/Igf1/Pcsk5/Prss12/Rab3il1/Sfrp1/Abat/Epha5/Lin7a/Adcy5/Cxcl12/Grp/Scg2/Atp12a/Syt4/Ccn3/Inhbb/Cacna1g/Comp/Slc12a2/Fgf23/Sncg/Steap3/Ezr/Nkx6-1/Fes/Cd38/Ghrhr/Gpr27/Dab2/Pam/Kcnd3/Nlgn1/Kdm5b/Il1b/Nnat/Syt2/Efna5/Lat/Adam9/Arl4d/Abcg1/Fxyd2/Stxbp6/Trarg1/Tgfb3/Syn3/Stx1b/Syt7/Bmp6/Rims4/Nrxn2/Slc8a1/Klf7/Kcna2/Blk/Nr1d1/Chga/Adra1a/Cask/Serpine2/Il6/Nr4a1/Doc2b/Fbxl20/Hcar2/Cbl/Snca/Adipoq/…
Malignant	TKO_vs_DKO	GOBP POSITIVE REGULATION OF SECRETION	GO_BP	260	-0.401865	-1.486	0.00201858	0.0259299	47	No	NA	Igf1/Abat/Cxcl12/Grp/Syt4/Cacna1g/Slc12a2/Ezr/Nkx6-1/Cd38/Ghrhr/Gpr27/Cyp4f14/Dab2/Nlgn1/Il1b/Nnat/Adam9/Abcg1/Nkx3-1/Stx1b/Syt7/Bmp6/Blk/Gabbr1/Doc2b/Hcar2/Snca/Il4/Nlgn2/P2rx7/P2rx4/C1qtnf1/Rab8b/Slc4a8/Pfkfb2/Scin/Tnfsf11/Prkce/Unc13b/Syt1/Sdc1/Gipr/Rab27b/Lrrc8a/Irs2/Tm7sf3
Malignant	TKO_vs_DKO	GOBP NEUROTRANSMITTER SECRETION	GO_BP	132	-0.432782	-1.48661	0.00445933	0.044684	34	No	NA	Lin7a/Syt4/Sncg/Nlgn1/Syt2/Syn3/Snap25/Stx1b/Syt7/Rims4/Nrxn2/Adra1a/Cask/Nr4a1/Doc2b/Fbxl20/P2rx7/Kcnmb4/Brsk1/Nrxn1/Slc4a8/Unc13b/Syt1/Pclo/Vamp2/Syt5/Snap23/Adra2a/Rims1/Cadps2/Snap47/Chrna3/Synj1/Cplx4
Malignant	TKO_vs_DKO	GOBP RESPONSE TO KETONE	GO_BP	169	-0.420331	-1.48661	0.00497889	0.0478273	43	No	NA	Fibin/Hmgcs2/Sfrp1/Adcy5/F5/Plat/Gas6/Ptgfr/Sox10/Ucp1/Cd38/Ntrk3/Tgfbr3/Ptger2/Efna5/Nkx3-1/Tgfb3/Fosb/Cyp1b1/Mbp/Postn/A2m/Cbl/Ace/Prkce/Ccl19/Txnip/Igfbp7/Hoxd13/F7/Slit3/Serpinf1/Cldn1/Sgk1/Cda/Trerf1/Acod1/Klf9/Pck1/Slit2/Avp/Src/Tacr1
Malignant	TKO_vs_DKO	GOBP AMINE TRANSPORT	GO_BP	80	-0.465386	-1.48759	0.0119907	0.0861978	23	No	NA	Abat/Cxcl12/Syt4/Rgs2/Slc12a2/Sncg/Syt2/Syt7/Kcna2/Rgs4/Gabbr1/Chga/Snca/Adra2c/P2rx7/Slc38a3/Cltrn/Syt1/Per2/Syt5/Pink1/Adra2a/Atp1a2
Malignant	TKO_vs_DKO	GOBP REGULATION OF DENDRITE MORPHOGENESIS	GO_BP	58	-0.493419	-1.48862	0.0120766	0.0865714	21	No	NA	Epha4/Nfatc4/Reln/Tlx2/Rap2a/Ptprd/Sarm1/Ss18l1/Ephb2/Chrna3/Sipa1l1/Nsmf/Parp6/Actr2/Ppp3ca/Baiap2/Nedd4/Gsk3b/Dbn1/Adgrb3/Cux1
Malignant	TKO_vs_DKO	GOBP SYNAPTIC TRANSMISSION GLUTAMATERGIC	GO_BP	80	-0.465765	-1.4888	0.0119907	0.0861978	20	No	NA	Cacng7/Plat/Grik4/Reln/Ntrk1/Nlgn1/Ccl2/Nps/Serpine2/Nlgn2/Ophn1/Nrxn1/Syt1/Shank3/Slc1a4/Tprgl/Clstn3/Glul/Atp1a2/Slc17a7
Malignant	TKO_vs_DKO	GOBP AMEBOIDAL TYPE CELL MIGRATION	GO_BP	376	-0.392327	-1.4889	0.000491358	0.00913066	77	No	NA	Alx1/Cygb/Agtr2/Ednra/Meox2/Gpc3/Scg2/Plpp3/Mmp9/Dcn/Fstl1/Ccn3/Enpp2/Fat2/Sox10/Sema6d/Plxnd1/Sash1/Adgra2/Fgf2/Adam9/Phox2b/Tacstd2/Slc8a1/Cyp1b1/Ret/Smoc2/Stc1/Wnt11/Map2k5/Nr4a1/Stat5a/Robo1/Rhoj/Wnt5a/Il4/Ctsh/Amot/Pik3r3/Loxl2/Fgf18/Tnfsf12/Tpbg/Hand2/Gata3/Ceacam1/Sema6c/Acvr1/Mcc/Prkce/Pik3cd/Foxp1/Daam2/Gja1/Sema3g/Apoe/Egr3/Zfp580/Appl2/Sema3d/Dpp4/Lgals12/Grem1/Fgf10/Sema7a/Pkn1/Ephb4/…
Malignant	TKO_vs_DKO	GOBP REGULATION OF ANATOMICAL STRUCTURE MORPHOGENESIS	GO_BP	824	-0.37492	-1.48995	1.59242038366546e-06	7.86552932731792e-05	186	Yes	GOBP REGULATION OF MULTICELLULAR ORGANISMAL DEVELOPMENT	Epha4/Dact1/Msx1/Six2/C3/Sfrp1/Agtr2/Gpc3/Cxcl12/Kif1a/Cacng7/Nfatc4/Pf4/Syt4/Tnmd/Dcn/Enpp2/Fbln1/Cnmd/Draxin/Col4a2/Hgf/Thbs2/Meltf/Reln/Ezr/Ccn6/Fes/Gab1/Prickle1/Plxnd1/Sash1/Rtn4r/Sfrp2/Adgra2/Chil1/Bcl11a/Dab2/Nlgn1/Fzd1/Il1b/Fgf2/Syt2/Efna5/Cd160/Ddhd2/Lrrc4c/Tlx2/Spry2/Ntng1/Thy1/Ccl2/Tacstd2/Tnfrsf11b/Rap2a/Tnfsf13b/Plxnc1/Ptprd/Cyp1b1/Sulf1/Ret/Wnt5b/Smoc2/Camp/Epb41l3/Mbp/Wnt11/Ccl11/A…
Malignant	TKO_vs_DKO	GOBP XENOBIOTIC METABOLIC PROCESS	GO_BP	65	-0.483779	-1.49067	0.0134264	0.0925224	14	No	NA	Fmo2/Rora/Aldh3a1/Cyp26b1/Cyp2f2/Cyp4f14/Sult1a1/Cyp1b1/Ugt1a7c/Fmo5/Cyp2s1/Fmo1/Fmo4/Cyp2b10
Malignant	TKO_vs_DKO	GOBP POTASSIUM ION TRANSPORT	GO_BP	184	-0.416015	-1.49072	0.00456368	0.0452585	56	No	NA	Kcne4/Kcnj8/Atp12a/Kcna4/Kcnma1/Slc12a2/Fxyd3/Lrrc55/Hcn1/Kcnu1/Fxyd2/Lrrc26/Prnp/Snap25/Pkd2/Stk39/Kcna2/Rgs4/Kcnk9/Kcng2/Hcn4/Kcnk15/Cdkn1b/Kcna6/Kcns1/Kcnmb4/Kcnab2/Kcnk10/Slc9a4/Kcnc3/Tsc1/Wnk3/Chp1/Rnf207/Kcnab3/Vamp2/Rgs7/Kcnd1/Slc12a5/Adra2a/Kcnq2/Atp1a2/Kcnip1/Kcnk3/Slc1a3/Hcn2/Galr2/Atp1b2/Slc24a3/Slc12a1/Lrrc38/Nos1/Dlg1/Slc9a9/Kcnt2/Cacna1d
Malignant	TKO_vs_DKO	GOBP LIPID MODIFICATION	GO_BP	188	-0.416336	-1.49212	0.00490099	0.0472184	44	No	NA	Apod/Cygb/Plpp3/Ephx2/Phyh/Cyp4f14/Mtmr11/B3galt1/Acat3/Fa2h/Abcg1/Cpt1c/Cerkl/Ppara/Adipoq/Plin5/Mboat2/Ocrl/Plppr3/Apoe/Appl2/Apoc1/Cpt1a/Gcdh/Irs2/Mtmr6/Dgka/Mtm1/Pla2g7/Cyp4v3/Porcn/Acaa1a/Sphk1/Mboat4/Crot/Auh/Inpp5k/Mtmr3/Pex13/Plppr4/Ehhadh/Synj1/Plpp5/Agtr1a
Malignant	TKO_vs_DKO	GOBP REGULATION OF BODY FLUID LEVELS	GO_BP	332	-0.396619	-1.49253	0.000943766	0.0147158	83	No	NA	Prkg1/Abat/F5/Pf4/Plat/Col3a1/Gas6/Plek/Fbln1/Kng2/Anxa8/Npr3/Comp/Cyp26b1/Ghrhr/Cyp4f14/F2rl3/Pear1/Pam/Serpina1b/Fa2h/Bpifa1/Tspan32/Stk39/Fermt3/Selp/Pros1/Blk/Entpd2/Pdgfra/Vtn/Serpine2/Il6/Stat5a/Cd9/Myo5b/Gp9/Adra2c/Was/Il6st/Scube1/C1qtnf1/Thbd/Ceacam1/Hbb-bt/F13a1/Prkce/Nfe2/Gja1/Kdf1/Serping1/Apoe/Gnaq/Fgf10/Vamp2/Aloxe3/Foxa2/F7/Dgka/Prkacb/Adra2a/Tfpi2/Cldn1/Prlr/Lck/Procr/Ephb2/Xdh/En…
Malignant	TKO_vs_DKO	GOBP MESONEPHROS DEVELOPMENT	GO_BP	90	-0.461085	-1.49334	0.0101052	0.0772243	30	No	NA	Six2/Sfrp1/Agtr2/Gpc3/Fgf2/Tacstd2/Pkd2/Ret/Pbx1/Wnt11/Wnt2b/Gata3/Dchs1/Kif26b/Sdc1/Grem1/Fgf10/Lgr4/Pkd1/Ren1/Foxc1/Smad1/Slit2/Osr2/Fmn1/Foxc2/Wnt1/Dlg1/Eya1/Smad3
Malignant	TKO_vs_DKO	GOBP POSITIVE REGULATION OF MAPK CASCADE	GO_BP	411	-0.390084	-1.49358	0.000240978	0.00527123	102	No	NA	Epha4/Igf1/Igfbp4/Gas6/Nox4/Fgf23/Ntrk1/Ntrk3/Egfr/Sash1/Tnfaip8l3/Ramp3/Chil1/Il1b/Fgf2/Adam9/Ccl17/Mturn/Spry2/Plcb1/Cxcl17/Tgfb3/Plce1/Wnt16/Akap13/Ccl2/Stk39/Tnfrsf19/Ret/Pdgfra/Ccl11/Adra1a/Map2k5/Il6/Robo1/Wnt5a/C5ar2/Pde6h/Dstyk/Adra2c/Insr/P2rx7/Lilra5/Fgf18/Tpbg/C1qtnf1/Gpr37l1/Hand2/Tnfsf11/Prkce/Icam1/Ccl19/Ptprc/Ksr1/Fgfr3/Apoe/Map2k7/Fzd4/Osm/App/Fgf10/Ntrk2/Sema7a/Laptm5/Taok3/Pde8a…
Malignant	TKO_vs_DKO	GOBP POSITIVE REGULATION OF WNT SIGNALING PATHWAY	GO_BP	126	-0.436846	-1.49428	0.00811752	0.0672197	23	No	NA	Dact1/Sfrp1/Rspo1/Gpc3/Egfr/Sfrp2/Adgra2/Dab2/Sulf2/Fgf2/Sfrp4/Sulf1/Wnt5b/Wnk2/Wnt5a/Ski/Rspo2/Nrarp/Arntl/Daam2/Ptk7/Fgf10/Lgr4
Malignant	TKO_vs_DKO	GOBP EPITHELIAL CELL PROLIFERATION	GO_BP	290	-0.401661	-1.49548	0.00107629	0.0161571	81	No	NA	Col8a2/Igf1/Igfbp4/Gpc3/Scg2/Tnmd/Cnmd/Hgf/Nkx6-1/Cyp7b1/Sfrp2/Tgfbr3/Ptn/Dab2/Klk8/Kdm5b/Nkx3-1/Tgm1/Wnt16/Tacstd2/Bmp6/Retnlb/Zfp36/Sulf1/Ccl11/Map2k5/Il6/Stat5a/Robo1/Wnt5a/C5ar2/Htra1/Lrg1/A4gnt/Rps6ka1/Bcl11b/Loxl2/B4galt1/Nrarp/Tnfsf11/Igfbp5/Efnb2/Pik3cd/Aldh1a2/Kdf1/Apoe/Egr3/Zfp580/Ereg/Prok2/Ppp1r16b/Fgf10/Lims2/Lgr4/Ift52/Sav1/Zfp703/Bmp5/Hmox1/Epb41l4b/Lamb1/Bmpr2/Glul/Plcg1/Irf6/Serp…
Malignant	TKO_vs_DKO	GOBP REGULATION OF CELL PROJECTION ORGANIZATION	GO_BP	591	-0.383793	-1.49876	1.31702954316249e-05	0.000483353	142	Yes	GOBP REGULATION OF MULTICELLULAR ORGANISMAL DEVELOPMENT	Epha4/Sfrp1/Scn1b/Cxcl12/Kif1a/Nfatc4/Enpp2/Draxin/Cntf/Rgs2/Hgf/Reln/Ezr/Ntrk1/Fes/Sema6d/Cd38/Ntrk3/Plxnd1/Rtn4r/Sfrp2/Kremen1/Bcl11a/Ptn/Dab2/Klk8/Nlgn1/Fzd1/Efna5/Lrrc4c/Tlx2/Prrx1/Spry2/Ntng1/Tgfb3/Thy1/Plce1/Prnp/Snap25/Stx1b/Evi5l/Tacstd2/Tbc1d2b/Rap2a/Pmp22/Elavl4/Ret/Tenm2/Mbp/Cntn1/Magi2/Robo1/Itm2c/Wnt5a/Creb3l2/Efhc2/Mark1/Avil/Pld1/Kif13b/Dlg4/Was/Bdnf/Tbc1d16/Dzip1/P2rx7/Brsk1/P2rx4…
Malignant	TKO_vs_DKO	GOBP POSITIVE REGULATION OF VASCULATURE DEVELOPMENT	GO_BP	125	-0.438331	-1.50087	0.00889775	0.070717	32	No	NA	C3/Hgf/Gab1/Sash1/Sfrp2/Fgf2/Cyp1b1/Smoc2/Camp/Ccl11/Wnt5a/Lrg1/Ctsh/Fgf18/Tnfsf12/Ramp2/Pik3cd/Grem1/Slc39a12/Gata6/Hmox1/Plcg1/Ecm1/Acvrl1/Itgb8/Sphk1/Smad1/C5ar1/Flt1/Foxc2/Jmjd8/Twist1
Malignant	TKO_vs_DKO	GOBP ANTIGEN RECEPTOR MEDIATED SIGNALING PATHWAY	GO_BP	156	-0.429061	-1.50096	0.00416209	0.0430027	47	No	NA	Tnfrsf21/Igkc/Ezr/Cd38/Cd160/Cblb/Thy1/Cmtm3/Blk/Pde4d/Bmx/Skap1/Ctla4/Nfkbid/Ighg1/Sh2d1a/Trat1/H2-Ab1/Gata3/Ceacam1/Trbc1/Lcp2/Ikbkb/Pik3cd/Foxp1/Pde4b/Iglc3/Igha/Sppl3/Elf1/Nfkbiz/Laptm5/Rbck1/Cd81/Bank1/Plcg1/Pawr/Ighg2c/Mndal/Cd8a/Lck/Ptpn22/Cd19/Cd22/Btk/Lime1/Nfatc2
Malignant	TKO_vs_DKO	GOBP MEMORY	GO_BP	109	-0.446646	-1.50199	0.00774938	0.0654848	27	No	NA	Itga8/Nfatc4/Syt4/Camk4/Reln/Csmd1/Ptn/Klk8/Lmx1a/Plcb1/Prnp/Jph3/Tafa2/Slc8a2/Insr/Bdnf/Shank1/Kcnk10/Rcan1/Apoe/Shank3/Hrh1/Chst10/Serpinf1/Sgk1/Cebpb/Pja2
Malignant	TKO_vs_DKO	GOBP CELL MORPHOGENESIS	GO_BP	899	-0.376644	-1.50315	3.15826663906933e-07	1.91902296735831e-05	263	Yes	GOBP REGULATION OF MULTICELLULAR ORGANISMAL DEVELOPMENT	Epha4/Itga8/Lama1/Msx1/Aplp1/Ednra/Epha5/Scn1b/Cxcl12/Kif1a/Cdh22/Cacng7/Nfatc4/Syt4/Clu/Emb/Enpp2/Fbln1/Flrt3/S100b/Nox4/Draxin/Phactr1/Hgf/Chl1/Meltf/Reln/Lgi1/Ezr/Nkx6-1/Ntrk1/Sult4a1/Fes/Ntn5/Sema6d/Kif5a/Egfr/Unc5c/Plxnd1/Rtn4r/Ugt8a/Bcl11a/Klk8/Antxr1/Myo16/Nlgn1/Arhgef25/Syt2/Efna5/Gas7/Lrrc4c/Tlx2/Lmx1a/Boc/Phox2b/Ntng1/Vstm2l/Thy1/Ccl2/Tacstd2/Rap2a/Fermt3/Klf7/Prex2/Cdh19/Plxnc1/Ptprd/E…
Malignant	TKO_vs_DKO	GOBP SMOOTH MUSCLE CELL PROLIFERATION	GO_BP	107	-0.450248	-1.50383	0.00875403	0.0702751	19	No	NA	Prkg1/Apod/Igf1/Igfbp3/Npr3/Fgf2/Tgfb3/S1pr1/Ptgir/Pdgfrb/Adamts1/Pdcd4/Cdkn1b/Adipoq/Foxp1/Gja1/Apoe/Ereg/S1pr2
Malignant	TKO_vs_DKO	GOBP REGULATION OF PEPTIDASE ACTIVITY	GO_BP	344	-0.398729	-1.50445	0.000279767	0.0059497	80	No	NA	Epha4/Smr3a/C3/Wfdc12/Gpc3/Mmp9/Gas6/Itih2/Fbln1/Kng2/Anxa8/Col28a1/Wfdc3/Hgf/Sorl1/Wfdc1/Sfrp2/Dpep1/Antxr1/C4b/Timp3/Serpina1b/Nlrp3/Spink8/Crim1/Nkx3-1/Pi15/Prnp/Lrp1/Pros1/Mbp/Vtn/Timp2/Csta2/Map2k5/Serpine2/Ctsb/Nr4a1/Robo1/A2m/Serpina3n/Snca/Pi16/Itih5/Rps6ka1/Ctsh/Spock2/Ngfr/Bcl2l10/Serping1/Ltf/App/Fasl/Wfikkn2/Picalm/Ttbk1/Laptm5/Itih4/Pink1/Hc/Acvr1c/Mical1/Mt3/Cst7/Ecm1/Serpinf1/Serpi…
Malignant	TKO_vs_DKO	GOBP OSTEOBLAST DIFFERENTIATION	GO_BP	176	-0.42379	-1.50501	0.003139	0.0355816	42	No	NA	Igf1/Ucma/Sfrp1/Gdf10/Smoc1/Hgf/Fgf23/Fbn2/Nell1/Ifitm1/Sfrp2/Col6a1/Fzd1/Fgf2/Snai1/Crim1/Rorb/Myoc/Twist2/Wnt11/Cebpd/Il6ra/Rspo2/Il6st/Junb/Hand2/Acvr1/Igfbp5/Dhh/Gja1/Grem1/Zhx3/Sema7a/Itga11/Rassf2/Bmpr2/Tnfaip6/Tob1/Cebpb/Id4/Smad1/Vcan
Malignant	TKO_vs_DKO	GOBP CELLULAR RESPONSE TO ACID CHEMICAL	GO_BP	73	-0.477327	-1.50525	0.00737805	0.0632597	21	No	NA	Hmgcs2/Col4a1/Col3a1/Mmp2/Egfr/Bcl11a/Col6a1/Sesn3/Pkd2/Pdgfra/Sesn1/Col16a1/Cpeb4/Ntrk2/Col5a2/Cebpb/Ubr1/Cpeb1/Socs1/Aqp2/Nsmf
Malignant	TKO_vs_DKO	GOBP MESENCHYME DEVELOPMENT	GO_BP	262	-0.406535	-1.50757	0.00119785	0.0175014	100	No	NA	Alx1/Epha4/Gsc/Msx1/Six2/Sfrp1/Ednra/Meox1/Hgf/Sox10/Sema6d/Sfrp2/Tgfbr3/Dab2/Il1b/Snai1/Spry2/Phox2b/Tgfb3/Lrp6/Wnt16/Pkd2/Ret/Pdgfrb/Wnt11/Dll3/Il6/Pdcd4/Robo1/Wnt5a/Tgfbr3l/Loxl2/Hand2/Gata3/Sema6c/Klhl12/Dchs1/Acvr1/Aldh1a2/Sema3g/Ptk7/Rflnb/Sema3d/Dact3/Grem1/Fgf10/Sema7a/Epha3/Foxa2/Zfp703/Bmp5/Bmpr2/Dab2ip/Fgfr1/Vasn/Acvrl1/Foxc1/Nrg1/Sema5b/Bmpr1a/Eng/Mcrip1/Heyl/Jag1/Snai2/Foxc2/Mdm4/Twi…
Malignant	TKO_vs_DKO	GOBP DENDRITE DEVELOPMENT	GO_BP	205	-0.416089	-1.50757	0.00128751	0.0184591	50	No	NA	Prkg1/Epha4/Kif1a/Nfatc4/Phactr1/Reln/Sult4a1/Ntn5/Bcl11a/Ptn/Nlgn1/Nck2/Tlx2/Rap2a/Klf7/Dclk1/Prex2/Ptprd/Elavl4/Btbd3/Dock10/Mark1/Dlg4/Shank1/Tpbg/Apoe/Actl6b/Shank3/Ptprs/App/Picalm/Sarm1/Bmp5/Dip2a/Slc12a5/Tmem106b/Dab2ip/Ss18l1/Fstl4/Syngap1/Ephb2/Dnm3/Khdc3/Chrna3/Sipa1l1/Tanc2/Lst1/Cd3e/D16Ertd472e/Nsmf
Malignant	TKO_vs_DKO	GOBP POSITIVE REGULATION OF LIPASE ACTIVITY	GO_BP	59	-0.499869	-1.5084	0.010943	0.0813396	16	No	NA	Ednra/Egfr/Fgf2/S1pr4/Pdgfrb/Pdgfra/Adra1a/Sele/Plin5/Arhgap6/Fgfr3/Gnaq/Fgfr1/C5ar1/Flt1/Agtr1a
Malignant	TKO_vs_DKO	GOBP APPENDAGE MORPHOGENESIS	GO_BP	126	-0.441256	-1.50936	0.00689225	0.060932	27	No	NA	Pcsk5/Pitx1/Msx1/Aff3/Gpc3/Col3a1/Col2a1/Cyp26b1/Fbn2/Sfrp2/Fras1/Prrx1/Pbx1/Wnt5a/Cacna1c/Ski/Rspo2/Fbxw4/Hand2/Aldh1a2/Gja1/Hoxd13/Grem1/Fgf10/Zfp358/Ift52/Lmbr1
Malignant	TKO_vs_DKO	GOBP NEPHRON DEVELOPMENT	GO_BP	130	-0.440473	-1.51179	0.0064309	0.0580601	27	No	NA	Enpep/Six2/Agtr2/Ednra/Gpc3/Sulf2/Fgf2/Plce1/Nid1/Tacstd2/Pkd2/Klf15/Sulf1/Pecam1/Ret/Pbx1/Pdgfrb/Pdgfra/Wnt11/Magi2/Il6ra/Wnt2b/Adipoq/Prom1/Gata3/Dchs1/Kif26b
Malignant	TKO_vs_DKO	GOBP NEGATIVE REGULATION OF CELL FATE SPECIFICATION	GO_BP	3	-0.948717	-1.51209	0.0108395	0.0807724	1	No	NA	Sfrp2
Malignant	TKO_vs_DKO	GOBP LIPID LOCALIZATION	GO_BP	369	-0.398854	-1.51242	0.000287735	0.00605192	110	No	NA	Apod/Rbp1/C3/Clu/Slco1c1/Fabp4/Lbp/Esyt3/Cyp4f14/Tnfaip8l3/Pitpnc1/Dab2/Gulp1/Slco1a5/Slc27a6/Kdm5b/Slco1b2/Il1b/Osbpl6/Mest/Cidea/Atp11a/Abcg1/Pon1/Nkx3-1/Lrp6/Syt7/Bmp6/Lrp1/Atp8a1/Cidec/Slc10a4/Ppara/Npc1/Il6/Xkr4/Abcg4/Abca1/Ace/Npc1l1/Abcc3/Cds1/Nrip1/P2rx7/P2rx4/C1qtnf1/Ceacam1/Plin5/Tnfsf11/Gm2a/Gramd1c/Slco2a1/Pomc/Pip4k2a/Apoe/Abcc4/Abca8b/Fzd4/Apoc1/Ano7/Cpt1a/Fasl/Slc25a20/Abca9/Atg2a/…
Malignant	TKO_vs_DKO	GOBP BRANCHING MORPHOGENESIS OF AN EPITHELIAL TUBE	GO_BP	134	-0.438822	-1.51357	0.00490317	0.0472184	28	No	NA	Lama1/Agtr2/Ednra/Gpc3/Col4a1/Nfatc4/Csmd1/Plxnd1/Sfrp2/Kdm5b/Fgf2/Spry2/Nkx3-1/Tacstd2/Pkd2/Pbx1/Ccl11/Gdf7/Wnt5a/Wnt2b/Ctsh/Rspo2/Nrarp/Dchs1/Acvr1/Grem1/Fgf10/Lgr4
Malignant	TKO_vs_DKO	GOBP VESICLE MEDIATED TRANSPORT IN SYNAPSE	GO_BP	176	-0.426477	-1.51456	0.00265234	0.0317783	44	No	NA	Syt4/Sncg/Snap91/Dnm1/Nlgn1/Syt2/Dnajc6/Syn3/Snap25/Stx1b/Syt7/Rims4/Clstn1/Nsg1/Adra1a/Cask/Doc2b/Fbxl20/Sh3gl2/Snca/Pld1/Nlgn2/P2rx7/Ophn1/Brsk1/Slc4a8/Efnb2/Unc13b/Syt1/Ston1/Rab27b/Pclo/Picalm/Vamp2/Syt5/Snap23/Adra2a/Slc17a7/Rims1/Cadps2/Dnm3/Snap47/Synj1/Cplx4
Malignant	TKO_vs_DKO	GOBP DENDRITIC SPINE MORPHOGENESIS	GO_BP	56	-0.503444	-1.51521	0.0105245	0.079385	16	No	NA	Epha4/Kif1a/Reln/Nlgn1/Dock10/Dlg4/Shank1/Shank3/Dip2a/Ephb2/Dnm3/Sipa1l1/Tanc2/Ctnnd2/Zfp365/Actr2
Malignant	TKO_vs_DKO	GOBP RESPONSE TO AXON INJURY	GO_BP	69	-0.48873	-1.51558	0.00876718	0.0702751	19	No	NA	Apod/Flrt3/Cntf/Mmp2/Ntrk1/Ntrk3/Rtn4r/Kremen1/Ptn/Klk8/Fgf2/P2rx4/Ndel1/Ptprf/Gipr/Ptprs/Sarm1/Stk24/Mapk8ip3
Malignant	TKO_vs_DKO	GOBP REGULATION OF ENDOCYTOSIS	GO_BP	169	-0.428927	-1.51701	0.00336015	0.0373268	34	No	NA	Rspo1/Syt4/Snap91/Dab2/Nlgn1/Sfrp4/Clip3/Dnajc6/Sgip1/Stx1b/Lrp1/Vtn/Magi2/Wnt5a/Snca/Adipoq/Il4/Sele/Dlg4/Insr/Ophn1/Trf/Unc119/Efnb2/Ccl19/Apoe/Appl2/Ston1/Snx33/Apoc1/Grem1/App/Picalm/Lrrtm2
Malignant	TKO_vs_DKO	GOBP LEUKOTRIENE SIGNALING PATHWAY	GO_BP	5	-0.846058	-1.51837	0.0129547	0.0901649	3	No	NA	Ltb4r1/Rgs1/Cysltr2
Malignant	TKO_vs_DKO	GOBP NERVOUS SYSTEM PROCESS	GO_BP	831	-0.382238	-1.51858	9.6265850216923e-07	4.98110245576972e-05	201	Yes	GOBP REGULATION OF MULTICELLULAR ORGANISMAL DEVELOPMENT	Itga8/Krt12/Tmem100/Eya4/Smr3a/Pip/Agtr2/Lhx8/Abat/Ednra/Adcy5/Scn1b/Cxcl12/Cacng7/Penk/Nfatc4/Syt4/Camk4/Tmod2/Acpp/Ccn3/Camk2n1/Cacna1g/Tnfrsf21/Ncmap/Comp/Prrt1/Hgf/Col2a1/Chl1/Sox10/Reln/Csmd1/Gpr88/Drd5/Ntrk1/Hmcn1/Egfr/Gabrp/Sobp/Thrb/Pigr/Lhfpl3/Fam107a/Ptn/Insyn1/Crym/Nptx2/Klk8/Sorcs3/Timp3/Nlgn1/Myo6/Shank2/Ddhd2/Npy1r/Lmx1a/Spry2/Phox2b/Plcb1/Tmtc4/Prnp/Snap25/Ccl2/Stx1b/Tacstd2/P2rx2/…
Malignant	TKO_vs_DKO	GOBP WOUND HEALING	GO_BP	373	-0.400662	-1.51906	0.000180143	0.00420481	118	No	NA	Prkg1/Igf1/Abat/Plpp3/F5/Pf4/Plat/Col3a1/Gas6/Plek/Fbln1/Kng2/Anxa8/Comp/Wfdc1/Drd5/Cyp4f14/F2rl3/Pear1/Fgf2/Serpina1b/F2rl2/Tgfb3/Syt7/Tspan32/Fermt3/Selp/Pros1/Cldn19/Blk/Wnt5b/Cadm4/Smoc2/Pdgfrb/Pdgfra/Vtn/Ppara/Cask/Serpine2/Il6/Wnt5a/Cd9/Gp9/Adra2c/Was/B4galt1/Il6st/Scube1/C1qtnf1/Thbd/Ceacam1/Hbb-bt/F13a1/Fut10/Prkce/Serping1/Apoe/Ptk7/Ereg/Gnaq/Sdc1/Fgf10/Foxa2/Dgka/Hmox1/Epb41l4b/Ppl/Adra…
Malignant	TKO_vs_DKO	GOBP REGULATION OF LIPID METABOLIC PROCESS	GO_BP	293	-0.407839	-1.51921	0.000664434	0.0113547	76	No	NA	Apod/C3/Rora/Dkk3/Sorl1/Ephx2/Rarres2/Tnfaip8l3/C1qtnf2/Dab2/Mlxipl/Il1b/Fgf2/Cidea/Snai1/Abcg1/Bmp6/Nr1d1/Pdgfrb/Pdgfra/Ppara/Rab38/Agap2/Hcar2/Fmo5/Serpina3n/Snca/Avil/Abcg4/Adipoq/Bcl11b/Thra/Nr1d2/Ceacam1/Plin5/Prkce/Ccl19/Fgfr3/Pip4k2a/Dhh/Apoe/Appl2/Ormdl3/Igfbp7/Apoc1/Thrsp/Cpt1a/Lgals12/Irs2/Chp1/Bmp5/Ttc39b/Cyp27b1/Pip4k2c/Cd81/Dab2ip/Adra2a/Serpina12/Serpina3c/Sphk1/Cd19/Malrd1/Flt3/Pck…
Malignant	TKO_vs_DKO	GOBP RECEPTOR METABOLIC PROCESS	GO_BP	150	-0.437463	-1.51934	0.00375391	0.0402928	44	No	NA	Rspo1/Cacng7/Sorl1/Ezr/Dnm1/Ramp3/Gria1/Sfrp4/Snap25/Lrp1/Nsg1/Magi2/Cd9/Snca/Sele/Dlg4/Insr/Tbc1d16/Ophn1/Rnf43/Trat1/Ramp2/Ceacam1/Efnb2/Apoe/Kif16b/Uvrag/Grem1/Picalm/Lrrtm2/Laptm5/Fut8/Cd81/Ptpn1/Arfgef2/Znrf3/Nrg1/Fnta/Dnm3/Rab31/Grk4/Itch/Calcrl/Flot1
Malignant	TKO_vs_DKO	GOBP RESPONSE TO ENDOGENOUS STIMULUS	GO_BP	1248	-0.378656	-1.52027	2.94399874512037e-09	3.13045199897799e-07	310	Yes	GOBP REGULATION OF MULTICELLULAR ORGANISMAL DEVELOPMENT	Pde3a/Fibin/Aspn/Epha4/Igf1/Htra4/Itga8/Sostdc1/Hmgcs2/Msx1/Tmem100/Sfrp1/Agtr2/Gdf10/Aplp1/Ednra/Adcy5/Gpc3/Cxcl12/Fgf3/Usp9y/Zfp423/Penk/Col4a1/Dkk3/Plat/Col3a1/Dlx1/Fstl1/Mmp19/Flrt3/Ptgfr/Inhbb/Comp/Col4a2/Col2a1/Fgf23/Fbn2/Sox10/Sorl1/Eid2/Ezr/Ucp1/Nkx6-1/Drd5/Ntrk1/Egfr/Ghrhr/Gab1/Cyp7b1/Rarres2/Ptger1/Ramp3/Thrb/Bcl11a/Fam107a/Dab2/Sult1a1/Pam/Htr7/Col6a1/Timp3/Hcn1/Fzd1/Kdm5b/Sulf2/Il1b/F…
Malignant	TKO_vs_DKO	GOBP REGULATION OF TUBE SIZE	GO_BP	121	-0.445903	-1.52043	0.0050618	0.0484415	28	No	NA	Prkg1/Agtr2/Ednra/Kng2/Npr3/Kcnma1/Comp/Rgs2/Mmp2/Drd5/Cd38/Htr7/Slc8a1/Adra1a/Sod3/Adra2c/Ace/Faah/Kcnmb4/Htr1d/Apoe/Per2/Hrh1/Bmpr2/Adra2a/Scpep1/Atp1a2/Foxc1
Malignant	TKO_vs_DKO	GOBP REGULATION OF TRANSMEMBRANE TRANSPORT	GO_BP	470	-0.393386	-1.52082	5.79803998026116e-05	0.00166879	122	No	NA	Kcne4/Igf1/C3/Ednra/Scn1b/Gpc3/Cacng7/Kcnj8/Plp1/Mmp9/Hvcn1/Kcna4/Cacna1g/Kcnma1/Rgs2/Prrt1/Scn7a/Kcnip4/Reln/Fxyd3/Lrrc55/Ramp3/F2rl3/Kcnd3/Nlgn1/Il1b/Tspan13/Scn8a/Clip3/Kcnu1/Fxyd2/Thy1/Prnp/Bpifa1/Ccl2/Pkd2/Jph3/Stk39/Slc8a1/Klf15/Kcna2/Rgs4/Kcnn2/Kcng2/Fgf14/Cacna2d1/Kcna1/Wnk2/Kcnk15/Kcna6/Snca/Adipoq/Cacna1c/Ace/Dlg4/Insr/Nlgn2/Kcns1/P2rx7/Shank1/Kcnab2/Tcaf2/Cltrn/Kcnk10/Rhoq/Prkce/Kcnc3/…
Malignant	TKO_vs_DKO	GOBP POSITIVE REGULATION OF TRANSMEMBRANE TRANSPORT	GO_BP	183	-0.42458	-1.52216	0.00175772	0.0235677	50	No	NA	Igf1/C3/Ednra/Gpc3/Plp1/Reln/Lrrc55/Ramp3/F2rl3/Clip3/Fxyd2/Lrrc26/Thy1/Ccl2/Pkd2/Stk39/Klf15/Cacna2d1/Kcna1/Wnk2/Snca/Adipoq/Insr/P2rx7/Cltrn/Rhoq/Shank3/C2cd5/Wnk3/Irs2/Chp1/Rnf207/Pik3r1/Rgs7/Tcaf1/Pink1/Plcg1/Pirt/Ephb2/Cd19/Braf/Ifngr2/Cx3cl1/Galr2/Osbpl8/Atp1b2/Cemip/Lrrc38/Stac2/Nos1
Malignant	TKO_vs_DKO	GOBP REGULATION OF MYELOID LEUKOCYTE MEDIATED IMMUNITY	GO_BP	58	-0.505092	-1.52383	0.00880867	0.0702751	20	No	NA	C3/Camk4/Fes/Dnase1/Cxcl5/Blk/Il4/Stxbp2/Rac2/Hmox1/Btk/Pla2g3/Foxf1/Stap1/H2-T23/Rabgef1/Ccr2/Snx4/Ticam1/Stxbp1
Malignant	TKO_vs_DKO	GOBP ADULT LOCOMOTORY BEHAVIOR	GO_BP	65	-0.494611	-1.52405	0.00959922	0.0746866	19	No	NA	Epha4/Cxcl12/Cend1/Chl1/Sncg/Shank2/Lgi4/Prex2/Npc1/Snca/Nlgn2/Abhd12/Tsc1/Nr4a2/Gbx1/App/Foxa2/Cnp/Atp1a2
Malignant	TKO_vs_DKO	GOBP RESPONSE TO CAMP	GO_BP	78	-0.477247	-1.52406	0.00949664	0.0742658	21	No	NA	Hmgcs2/Penk/Plat/Mmp19/Inhbb/Ezr/Hcn1/Fosb/Pkd2/Slc8a1/Cyp1b1/Stc1/Hcn4/Adipoq/Gpd1/Thbd/Igfbp5/Itpr2/Sdc1/App/Gata6
Malignant	TKO_vs_DKO	GOBP ORGANELLE MEMBRANE FUSION	GO_BP	99	-0.464911	-1.52478	0.00691275	0.0609723	39	No	NA	Syt4/Stxbp6/Trarg1/Snap25/Stx1b/Syt7/Doc2b/Snca/Rab8b/Cltrn/Coro1a/Pip4k2a/Syt1/C2cd5/Uvrag/Vamp2/Snap23/Stx6/Nkd2/Sphk1/Atp13a2/Snap47/Vav3/Rab20/Pikfyve/Stx16/Chmp2b/Stxbp1/Yipf4/Vps39/Gosr2/Spg11/Tmem175/Vamp3/Cplane2/Cplx1/Vcpip1/Stx3/Stx5a
Malignant	TKO_vs_DKO	GOBP REGULATION OF B CELL ACTIVATION	GO_BP	130	-0.444417	-1.52533	0.00491282	0.0472519	47	No	NA	Sfrp1/Tnfrsf21/Igkc/Mmp14/Cd38/Sash3/Il27ra/Tnfsf13b/Blk/Samsn1/Il6/Ctla4/Tbx21/Ighg1/Il4/Trbc1/Ptprc/Iglc3/Igha/Irs2/Pkn1/Laptm5/Cd81/Bank1/Tnfsf13/Pawr/Ighg2c/Mndal/Clcf1/Ephb2/Cd19/Btk/Nfatc2/Pcid2/Il7/Peli1/Vav3/Tbc1d10c/Ighg2b/Sh3kbp1/Ikzf3/Tnfaip3/Rc3h1/Nckap1l/Mad2l2/Foxp3/Cd74
Malignant	TKO_vs_DKO	GOBP RESPONSE TO VITAMIN	GO_BP	63	-0.500305	-1.52589	0.0107238	0.0802558	14	No	NA	Sfrp1/Penk/F5/Gas6/Fgf23/Cyp26b1/Fes/Mn1/Stc1/Postn/Ascl1/Aldh1a2/Gdap1/Cyp27b1
Malignant	TKO_vs_DKO	GOBP CELL JUNCTION ASSEMBLY	GO_BP	356	-0.403537	-1.52601	0.000263192	0.00567604	81	No	NA	Sfrp1/Lrfn3/Mdga1/Flrt3/Pcdhb19/Thbs2/Gpm6b/Ntrk1/Mmp14/Ntrk3/Plxnd1/Ugt8a/Fam107a/Nlgn1/Fzd1/Il1b/Camsap3/Shank2/Efna5/Snai1/Thy1/Gjb1/Nrxn2/Cdh19/Cldn19/Ptprd/Clstn1/Crb3/Myoc/Lrrc4b/Epb41l3/Cdh6/Cldn20/Wnt11/Thsd1/Lgi2/Pcdhb20/Wnt5a/Cd9/Snca/Ace/Jam3/Bdnf/Nlgn2/Ophn1/Spock2/Tpbg/Nrxn1/Dchs1/Gja4/Arhgap6/Negr1/Efnb2/Ikbkb/Pcdhb13/Col16a1/Ntng2/Gja1/Tsc1/Shank3/Cldn7/Grem1/App/Cbln2/Nectin1/Pclo…
Malignant	TKO_vs_DKO	GOBP REGULATION OF ORGANIC ACID TRANSPORT	GO_BP	56	-0.507185	-1.52647	0.00887825	0.0706568	15	No	NA	Abat/Syt4/Rgs2/Slc12a2/Cyp4f14/Il1b/Rgs4/Gabbr1/Snca/Slc38a3/P2rx4/Cltrn/Tnfsf11/Per2/Irs2
Malignant	TKO_vs_DKO	GOBP MYELOID LEUKOCYTE MEDIATED IMMUNITY	GO_BP	105	-0.456826	-1.52647	0.00514228	0.0490278	23	No	NA	C3/Camk4/Fes/Dnase1/Cxcl5/Spon2/Lat/Trem1/Blk/Chga/Il6/Cbl/Ighg1/Il4/Ace/Stxbp2/Pik3cd/Vamp2/Snap23/Rac2/Hmox1/Kmt2e/Ighg2c
Malignant	TKO_vs_DKO	GOBP ODONTOGENESIS	GO_BP	107	-0.457396	-1.52771	0.00649842	0.0586006	31	No	NA	Aspn/Sostdc1/Msx1/Lhx8/Dlx2/Dlx1/Pam/Tgfb3/Tnfrsf11b/Adamts5/Pdgfra/Ppara/Htra1/Bcl11b/Rspo2/Hand2/Tnfsf11/Sdc1/Fgf10/Nectin1/Gata6/Fam20a/Lamb1/Ssu2/Foxc1/Bmpr1a/Atf2/Osr2/Eda/Src/Twist1
Malignant	TKO_vs_DKO	GOBP NEGATIVE REGULATION OF ADAPTIVE IMMUNE RESPONSE	GO_BP	53	-0.507474	-1.52869	0.0148671	0.0988904	11	No	NA	Cd55/Cd160/Il27ra/Samsn1/Cd46/Tbx21/Susd4/Il4/Klrd1/Ceacam1/Ptprc
Malignant	TKO_vs_DKO	GOBP REGULATION OF CELL SUBSTRATE ADHESION	GO_BP	191	-0.425518	-1.52888	0.00196662	0.0254331	62	No	NA	Apod/Sfrp1/Fbln1/Ecm2/Meltf/Gpm6b/Mmp14/Fam107a/Dab2/Camsap3/Efna5/Vwc2/Abi3bp/Col26a1/Nid1/Tacstd2/Myoc/Onecut1/Col8a1/Skap1/Edil3/Cask/Agr2/Spock2/Arhgap6/Prkce/Nexmif/Col16a1/Tsc1/Ccl28/Fzd4/Grem1/Lims2/Epha3/Pik3r1/Rac2/Egflam/Rell2/Dlc1/Acvrl1/Cass4/Acer2/Plet1/Cx3cl1/Jag1/Dock1/Cd3e/Src/Fmn1/Wnt1/Rac3/Coro2b/Foxf1/Ccl25/Ajap1/Smad3/Stk4/Ptpra/Spry4/Plekha2/Epha1/St6gal1
Malignant	TKO_vs_DKO	GOBP ORGANIC HYDROXY COMPOUND TRANSPORT	GO_BP	218	-0.420017	-1.53031	0.00187765	0.0246574	48	No	NA	Abat/Cxcl12/Syt4/Clu/Emb/Slco1c1/Sncg/Gpm6b/Dab2/Kdm5b/Slco1b2/Osbpl6/Syt2/Abcg1/Pon1/Lrp6/Syt7/Bmp6/Lrp1/Slc16a7/Kcna2/Gabbr1/Chga/Slc10a4/Slc29a4/Npc1/Snca/Abcg4/Adipoq/Abca1/Npc1l1/Abcc3/C1qtnf1/Ceacam1/Gramd1c/Pomc/Pip4k2a/Apoe/Syt1/Abcc4/Abca8b/Apoc1/Slc6a2/Syt5/Ttc39b/Pink1/Gramd1a/Slc10a7
Malignant	TKO_vs_DKO	GOBP LYMPHOCYTE MIGRATION	GO_BP	87	-0.474046	-1.53072	0.00734424	0.063248	27	No	NA	Apod/Cxcl12/Slc12a2/Cyp7b1/Ccl17/Il27ra/Ccl2/Stk39/Ret/Ccl11/Tbx21/Wnt5a/Fut4/Gata3/Icam1/Ccl19/Pik3cd/App/Ecm1/Pik3cg/Stk10/Cx3cl1/Cxcl13/Cd200r1/Ccl25/Ccl7/Spn
Malignant	TKO_vs_DKO	GOBP CONVERGENT EXTENSION INVOLVED IN AXIS ELONGATION	GO_BP	5	-0.852959	-1.53076	0.0113801	0.0832152	3	No	NA	Sfrp1/Sfrp2/Wnt5a
Malignant	TKO_vs_DKO	GOBP MEMBRANE INVAGINATION	GO_BP	70	-0.492317	-1.5308	0.0102884	0.0781848	25	No	NA	C3/Igkc/Gulp1/Arhgap25/Bin2/Xkr4/Ighg1/Abca1/Trbc1/Appl2/Iglc3/Igha/Rac2/Ighg2c/Rab31/Dock1/Rhoh/Xkr8/Stap1/Ighg2b/Snx9/Becn1/Nckap1l/Itga2/Gsn
Malignant	TKO_vs_DKO	GOBP REGULATION OF ION TRANSPORT	GO_BP	561	-0.392317	-1.5311	1.34859226703615e-05	0.000489328	146	Yes	GOBP REGULATION OF MULTICELLULAR ORGANISMAL DEVELOPMENT	Kcne4/Abat/Ednra/Scn1b/Cxcl12/Cacng7/Kcnj8/Syt4/Mmp9/Hvcn1/Kcna4/Cacna1g/Kcnma1/Rgs2/Slc12a2/Prrt1/Scn7a/Fgf23/Kcnip4/Sncg/Reln/Gpm6b/Fxyd3/Lrrc55/Cyp4f14/Ramp3/F2rl3/Kcnd3/Il16/Nlgn1/Il1b/Tspan13/Syt2/Sfrp4/Scn8a/Kcnu1/Fxyd2/Lrrc26/Thy1/Prnp/Bpifa1/Ccl2/Syt7/P2rx2/Pkd2/Jph3/Stk39/Slc8a1/Kcna2/Rgs4/Gabbr1/Pde4d/Stc1/Kcnn2/Kcng2/Pdgfrb/Grin3b/Fgf14/Cacna2d1/Kcna1/Wnk2/Cask/Serpine2/Cntn1/Kcnk15/Tr…
Malignant	TKO_vs_DKO	GOBP RETINAL CELL PROGRAMMED CELL DEATH	GO_BP	5	-0.853324	-1.53141	0.0113801	0.0832152	3	No	NA	Cntf/Fgf2/Fasl
Malignant	TKO_vs_DKO	GOBP ANIMAL ORGAN MORPHOGENESIS	GO_BP	878	-0.384309	-1.53291	2.23068211264286e-07	1.39984444708145e-05	220	Yes	GOBP REGULATION OF MULTICELLULAR ORGANISMAL DEVELOPMENT	Mfap2/Col8a2/Alx1/Aspn/Mafb/Gsc/Itga8/Sostdc1/Lama1/Dact1/Msx1/Tmem100/Six2/Sfrp1/Agtr2/Aplp1/Ednra/Gpc3/Fgf3/Dlx2/Col3a1/Dlx1/Dcn/Dio3/Mgp/Cntf/Frem1/Comp/Hgf/Col2a1/Mmp2/Fgf23/Fbn2/Csmd1/Ezr/Nkx6-1/Ntn5/Mmp14/Egfr/Prickle1/Sobp/Cyp7b1/Sfrp2/Tgfbr3/Thrb/Ptn/Dab2/Pam/Hcn1/Fzd1/Kdm5b/Myo6/Fgf2/Fras1/Sfrp4/Npy1r/Prrx1/Sox5/Chad/Spry2/Csgalnact1/Ntng1/Nkx3-1/Tgfb3/Thy1/Wnt16/Ccl2/Tacstd2/Tnfrsf11b/B…
Malignant	TKO_vs_DKO	GOBP POSITIVE REGULATION OF CELL ACTIVATION	GO_BP	313	-0.410008	-1.53296	0.000305017	0.00632849	102	No	NA	Igf1/Cd55/Gas6/Plek/Igkc/Il2ra/Mmp14/Lbp/Sash3/Il1b/H2-DMa/Nlrp3/Cd160/Nck2/Thy1/Il27ra/Ccl2/Selp/Tnfsf13b/Cd46/Pdgfrb/Cd5/Crlf2/Il6/Tbx21/Wnt5a/Nfkbid/Ighg1/Rps6ka1/Il4/Rasal3/Il6st/Lilra5/H2-Ab1/Gata3/Trbc1/Tnfsf11/Efnb2/Ccl19/Ptprc/Coro1a/Il15ra/Egr3/Dpp4/Iglc3/Igha/Fgf10/Sox12/Irs2/Nfkbiz/Ttbk1/Yes1/Cd6/Cd2/Cd47/Cd81/Tnfsf13/Tnfrsf14/Cd4/Ighg2c/Lck/Clcf1/Ptpn22/Ephb2/Btk/Zp3/Sirpb1b/Nfatc2/Pc…
Malignant	TKO_vs_DKO	GOBP BRAIN DERIVED NEUROTROPHIC FACTOR RECEPTOR SIGNALING PATHWAY	GO_BP	5	-0.854227	-1.53303	0.0110939	0.0819831	4	No	NA	Nfatc4/Bdnf/Ntrk2/Fstl4
Malignant	TKO_vs_DKO	GOBP PEPTIDE TRANSPORT	GO_BP	206	-0.422896	-1.53325	0.00137671	0.0193751	54	No	NA	Sfrp1/Abat/Epha5/Adcy5/Grp/Ccn3/Inhbb/Slc15a1/Nkx6-1/Cd38/Ghrhr/Gpr27/Il1b/Nnat/Efna5/Cdh17/Snap25/Syt7/Klf7/Blk/Nr1d1/Gabbr1/Chga/Il6/Doc2b/Abca1/Nlgn2/Rab8b/Cltrn/Arntl/Pfkfb2/Tnfsf11/Gja1/Abcc4/Per2/Cpt1a/Gipr/Sidt2/Lrrc8a/Irs2/Pclo/Tm7sf3/Foxa2/Acvr1c/Glul/Slc15a3/Adra2a/Slc35f5/Gcg/Slc13a3/Abcc5/Stxbp4/Abcb9/Ildr1
Malignant	TKO_vs_DKO	GOBP CRANIAL SKELETAL SYSTEM DEVELOPMENT	GO_BP	63	-0.503126	-1.53449	0.00992099	0.0764835	9	No	NA	Six2/Ednra/Dlx2/Colec10/Frem1/Mmp14/Prrx1/Tgfb3/Pdgfra
Malignant	TKO_vs_DKO	GOBP LEUKOCYTE CELL CELL ADHESION	GO_BP	317	-0.40961	-1.53459	0.000250815	0.00543976	103	No	NA	Igf1/Cd55/Fgl2/Cxcl12/Tnfrsf21/Ezr/Il2ra/Sash3/Il1b/H2-DMa/Nlrp3/Cd160/Nck2/Lgals7/Cblb/Thy1/Prnp/Il27ra/Ccl2/Podxl2/Chst2/Fermt3/Selp/Tnfsf13b/Pecam1/Cd46/Cd5/Ppara/Chst4/Skap1/Il6/Tbx21/Nfkbid/Il4/Sele/Rasal3/Il6st/Fut4/H2-Ab1/Gata3/Ceacam1/Nrarp/Sell/Tnfsf11/Icam1/Efnb2/Ccl19/Ptprc/Coro1a/Ccl28/Egr3/Dpp4/Sox12/Nfkbiz/Laptm5/Rac2/Yes1/Cd6/Cd47/Cd81/Tnfrsf14/Pawr/Cd4/Lck/Cebpb/Ptpn22/Zp3/Sirpb1b…
Malignant	TKO_vs_DKO	GOBP RESPONSE TO FLUORIDE	GO_BP	3	-0.962886	-1.53468	0.00441257	0.04445	3	No	NA	Aspn/Pon1/Plcb1
Malignant	TKO_vs_DKO	GOBP NEUROTRANSMITTER RECEPTOR TRANSPORT POSTSYNAPTIC ENDOSOME TO LYSOSOME	GO_BP	5	-0.85649	-1.5371	0.0106644	0.0800459	1	No	NA	Cacng7
Malignant	TKO_vs_DKO	GOBP REGULATION OF NEUROGENESIS	GO_BP	316	-0.410875	-1.53732	0.000403453	0.00785964	86	No	NA	Epha4/Cxcl12/Nfatc4/Syt4/Dlx1/Draxin/Sox10/Sorl1/Reln/Nkx6-1/Sema6d/Ntrk3/Plxnd1/Rtn4r/Ptn/Il1b/Efna5/Tlx2/Hook3/Thy1/Prtg/Plxnc1/Ptprd/Rnf112/Nr1d1/Mbp/Ccl11/Serpine2/Dll3/Il6/Robo1/Wnt5a/Ace/Bdnf/Ski/Il6st/Gpr37l1/Sema6c/Ulk2/Arntl/Ascl1/Aspa/Daam2/Ndel1/Sema3g/Appl2/Plag1/Sema3d/Shank3/Per2/Ptprs/Ntrk2/Sema7a/Ttbk1/Trp53/Rufy3/Ascl2/Tgm2/Foxg1/Bmpr2/Man2a1/Mt3/Numbl/Serpinf1/Ss18l1/Fstl4/Synga…
Malignant	TKO_vs_DKO	GOBP REGULATION OF SIGNALING RECEPTOR ACTIVITY	GO_BP	129	-0.450352	-1.53948	0.00272544	0.0322243	33	No	NA	Agtr2/Cnrip1/Cacng7/Dkk3/Prrt1/Reln/Ramp3/Lypd1/Nptx2/Nlgn1/Nck2/Cblb/Ccl2/Ncoa3/Pde4d/Ppara/Cbl/Adra2c/Dlg4/Ly6h/Nlgn2/Shank1/Shank3/Grem1/Wfikkn2/Adra2a/Dlgap3/Ephb2/Dapk1/Prkcd/Ifngr2/Lynx1/Rasgrf2
Malignant	TKO_vs_DKO	GOBP REGULATION OF MAP KINASE ACTIVITY	GO_BP	170	-0.435064	-1.53953	0.00176944	0.023642	49	No	NA	Epha4/Sfrp1/Nox4/Rgs2/Sorl1/Tnxb/Ntrk3/Egfr/Sash1/Sfrp2/Il1b/Fgf2/Adam9/Spry2/Akap13/Pdgfrb/Map2k5/Pdcd4/Robo1/Wnt5a/Adipoq/Insr/P2rx7/Fgf18/Tnfsf11/Ccl19/Ptprc/Ksr1/Trib2/Apoe/Map2k7/Fzd4/Taok3/Dab2ip/Fgfr1/Ptpn1/Adra2a/Irak3/Ptpn22/Mapk8ip1/Map3k13/Lime1/Flt3/Inpp5k/Prkcd/Pik3cg/Pik3r5/Sh2b3/Src
Malignant	TKO_vs_DKO	GOBP REGULATION OF SECRETION	GO_BP	504	-0.397503	-1.54003	1.47577421493237e-05	0.000527969	97	Yes	GOBP REGULATION OF MULTICELLULAR ORGANISMAL DEVELOPMENT	Igf1/Ptger3/Sfrp1/Abat/Epha5/Adcy5/Cxcl12/Grp/Syt4/Ccn3/Inhbb/Cacna1g/Slc12a2/Fgf23/Sncg/Ezr/Nkx6-1/Cd38/Ghrhr/Gpr27/Cyp4f14/Dab2/Pam/Nlgn1/Kdm5b/Il1b/Myo6/Nnat/Syt2/Efna5/Adam9/Tff2/Abcg1/Stxbp6/Nkx3-1/Tgfb3/Snap25/Stx1b/Syt7/Bmp6/Rims4/Stk39/Klf7/Kcna2/Blk/Nr1d1/Stc1/Chga/Cask/Il6/Doc2b/Fbxl20/Hcar2/Snca/Adipoq/Il4/Adra2c/Ace/Stxbp2/Nlgn2/P2rx7/Kcnmb4/P2rx4/C1qtnf1/Ceacam1/Rab8b/Arntl/Slc4a8/Pf…
Malignant	TKO_vs_DKO	GOBP IMMUNE RESPONSE REGULATING CELL SURFACE RECEPTOR SIGNALING PATHWAY	GO_BP	212	-0.42331	-1.5411	0.00106456	0.0161391	76	No	NA	Tnfrsf21/Igkc/Ezr/Cd38/Pigr/Mapk10/Cd160/Cblb/Thy1/Prnp/Cmtm3/Blk/Pde4d/Bmx/Fpr1/Skap1/Ctla4/C5ar2/Nfkbid/Ighg1/Klrd1/Sh2d1a/H2-Ab1/Gata3/Ceacam1/Trbc1/Lcp2/Prkce/Ikbkb/Ptprc/Foxp1/Map2k7/Appl2/Pde4b/Iglc3/Igha/Sppl3/Elf1/Nfkbiz/Laptm5/Yes1/Crebbp/Cd47/Cd81/Plcg1/Pawr/Ighg2c/Mndal/Clec4e/Cd8a/Lck/Ptpn22/Cd19/Cd22/Btk/Lime1/C5ar1/Prkcd/Src/Mapk8/Vav3/Cd200r1/Cd276/Prkcq/Stap1/Ighg2b/Traf6/H2-Eb1/R…
Malignant	TKO_vs_DKO	GOBP POSITIVE REGULATION OF HORMONE SECRETION	GO_BP	96	-0.471795	-1.54111	0.00701293	0.0613414	23	No	NA	Abat/Grp/Inhbb/Nkx6-1/Cd38/Ghrhr/Gpr27/Dab2/Nkx3-1/Bmp6/Blk/Gabbr1/Doc2b/Nlgn2/C1qtnf1/Rab8b/Pfkfb2/Tnfsf11/Prkce/Gipr/Lrrc8a/Irs2/Tm7sf3
Malignant	TKO_vs_DKO	GOBP NEGATIVE REGULATION OF NON CANONICAL WNT SIGNALING PATHWAY	GO_BP	6	-0.833015	-1.5425	0.0143092	0.0966059	3	No	NA	Sfrp1/Sfrp2/Sfrp4
Malignant	TKO_vs_DKO	GOBP RESPONSE TO CATECHOLAMINE	GO_BP	80	-0.482647	-1.54277	0.00727944	0.0628313	18	No	NA	Aplp1/Adcy5/Penk/Drd5/Ptger1/Sult1a1/Htr7/Gnao1/Htr3a/Rgs4/Nsg1/Snca/Adipoq/Htr1d/Gnb5/Pde4b/Hrh1/App
Malignant	TKO_vs_DKO	GOBP MONOCARBOXYLIC ACID TRANSPORT	GO_BP	80	-0.48288	-1.54351	0.00727944	0.0628313	19	No	NA	Emb/Slco1c1/Slc16a14/Slco1a5/Slco1b2/Il1b/Slc16a7/Slc10a4/Mpc1/Ace/Abcc3/P2rx7/P2rx4/Slc16a4/Ceacam1/Tnfsf11/Slco2a1/Slc16a11/Abcc4
Malignant	TKO_vs_DKO	GOBP NEGATIVE REGULATION OF EXTRINSIC APOPTOTIC SIGNALING PATHWAY	GO_BP	89	-0.478409	-1.54355	0.00423497	0.0434278	30	No	NA	Igf1/Eya2/Eya4/Scg2/Pf4/Hgf/Col2a1/Sfrp2/Il1b/Map2k5/Il4/Hspa1b/Acvr1/Icam1/Hspa1a/Faim2/Fgf10/Bmp5/Hmox1/Peli3/Il19/Cx3cl1/Snai2/Src/Il7/Prdx2/Itgav/Eya1/Itga6/Rb1cc1
Malignant	TKO_vs_DKO	GOBP REGULATION OF PROTEIN TYROSINE KINASE ACTIVITY	GO_BP	83	-0.478202	-1.54412	0.0083864	0.0685233	24	No	NA	Epha4/Gas6/Nox4/Reln/Nck2/Cblb/Thy1/Prnp/Adra1a/Cbl/Ace/Dlg4/Lilra5/Unc119/Ptprc/Ereg/Grem1/App/Ptpn1/Adra2a/Sh3bp5/Nrg1/Cass4/Sh3bp5l
Malignant	TKO_vs_DKO	GOBP NEGATIVE REGULATION OF PERK MEDIATED UNFOLDED PROTEIN RESPONSE	GO_BP	5	-0.861143	-1.54545	0.00951926	0.0743668	3	No	NA	Nck2/Ppp1r15a/Ptpn1
Malignant	TKO_vs_DKO	GOBP APPENDAGE DEVELOPMENT	GO_BP	151	-0.442198	-1.54572	0.00254991	0.0307434	35	No	NA	Pcsk5/Pitx1/Msx1/Meox2/Aff3/Gpc3/Col3a1/Smoc1/Comp/Col2a1/Cyp26b1/Fbn2/Sfrp2/Kremen1/Pam/Fras1/Prrx1/Pbx1/Wnt5a/Cacna1c/Ski/Rspo2/Fbxw4/Aldh1a2/Gja1/Kdf1/Hoxd13/Grem1/Fgf10/Zfp358/Ift52/Lmbr1/Crebbp/Bmpr2/Irf6
Malignant	TKO_vs_DKO	GOBP POSITIVE REGULATION OF PEPTIDE SECRETION	GO_BP	72	-0.490698	-1.54573	0.00881192	0.0702751	20	No	NA	Abat/Grp/Nkx6-1/Cd38/Ghrhr/Gpr27/Nnat/Blk/Gabbr1/Doc2b/Nlgn2/Rab8b/Pfkfb2/Tnfsf11/Prkce/Lrrc8a/Irs2/Tm7sf3/Glul/Gcg
Malignant	TKO_vs_DKO	GOBP COLLAGEN METABOLIC PROCESS	GO_BP	83	-0.479092	-1.547	0.00783828	0.0659449	16	No	NA	Mmp9/Mmp19/Mmp2/Mmp14/Tnxb/Adamts2/Mmp11/Tgfb3/Mfap4/Pdgfrb/Tmprss6/Il6/Ctsb/P2rx7/P3h3/Mmp28
Malignant	TKO_vs_DKO	GOBP REGULATION OF CELL DIFFERENTIATION	GO_BP	1277	-0.385295	-1.54716	2.44358635149815e-10	3.45542813368499e-08	318	Yes	GOBP REGULATION OF MULTICELLULAR ORGANISMAL DEVELOPMENT	Pde3a/Alx1/Epha4/Igf1/Sostdc1/Ucma/Msx1/Tmem100/Six2/Sfrp1/Rora/Gdf10/Fgl2/Cxcl12/Tcfl5/Nfatc4/Pf4/Syt4/Dlx2/Mmp9/Gas6/Camk4/Smoc1/Ccn3/Fbln1/Igfbp3/Gpr171/Tnfrsf21/Draxin/Cntf/Rgs2/Hgf/Adig/Fgf23/Cyp26b1/Fbn2/Sox10/Sorl1/Meltf/Reln/Trps1/Il2ra/Nkx6-1/Nell1/Fes/Mmp14/Sema6d/Pcp4/Ntrk3/Ifitm1/Egfr/Prickle1/Rarres2/Plxnd1/Rtn4r/Sfrp2/Adgra2/Bcl11a/Ptn/Dab2/Nlgn1/Il1b/Fgf2/Efna5/Sfrp4/Nlrp3/Tlx2/Mmp…
Malignant	TKO_vs_DKO	GOBP RENAL SYSTEM PROCESS	GO_BP	91	-0.47523	-1.54729	0.00437145	0.0442188	31	No	NA	Pcsk5/Agtr2/Ednra/Gas6/Npr3/Kcnma1/Cyp4f14/Sulf2/Sulf1/Stc1/Adra1a/Mcam/Myo5b/Adipoq/Ace/Hbb-bt/Igha/Pkn1/Prkacb/Sgk1/Ren1/Maged2/Inpp5k/Akap11/Chrna3/Agtr1a/Avp/Tacr1/Aqp2/Coro2b/Jchain
Malignant	TKO_vs_DKO	GOBP LYTIC VACUOLE ORGANIZATION	GO_BP	60	-0.512451	-1.54755	0.010642	0.0800308	28	No	NA	Acpp/Hook3/Syt7/Abca1/P2rx7/Coro1a/Laptm5/Clvs1/Mt3/Srpx/Tmem9/Rab20/Cln5/Pikfyve/Acp2/Hps4/Grn/Becn1/Gaa/Vps35/Chmp2b/Tmem165/Spg11/Tmem175/Gnptab/Tfeb/Ppt1/Myo7a
Malignant	TKO_vs_DKO	GOBP REGULATION OF CYTOSOLIC CALCIUM ION CONCENTRATION	GO_BP	293	-0.415477	-1.54766	0.000369476	0.00729049	80	No	NA	Ptger3/Cd55/Ednra/Adcy5/Calb2/Ptgfr/Kng2/Cd38/Ptger1/Ramp3/F2rl3/Ptger2/Fgf2/Gria1/Thy1/Lrp6/Plce1/Prnp/P2rx2/S1pr1/Pkd2/Jph3/S1pr4/Slc8a1/Gpr174/Ptgir/Pde4d/Pdgfra/Fpr1/Cib2/Adra1a/Trpc3/Wnt5a/C5ar2/Snca/Gp9/Mcoln2/Cacna1c/Dlg4/Slc8a2/Trpc4/P2rx7/P2rx4/C1qtnf1/Prkce/Ccl19/Ptprc/Mcoln1/Coro1a/Ccl28/Itpr2/Gpr18/Prok2/Ric3/Gipr/Selenon/Sppl3/Itpr1/Plcg1/Pkd1/Atp1a2/Lck/Nptn/Lime1/C5ar1/Kcnk3/Pik3cg…
Malignant	TKO_vs_DKO	GOBP CILIARY NEUROTROPHIC FACTOR MEDIATED SIGNALING PATHWAY	GO_BP	4	-0.915093	-1.54825	0.00915569	0.0721152	4	No	NA	Cntf/Il6ra/Il6st/Cntfr
Malignant	TKO_vs_DKO	GOBP SENSORY SYSTEM DEVELOPMENT	GO_BP	324	-0.412224	-1.54845	0.000120367	0.00308204	86	No	NA	Mfap2/Col8a2/Krt12/Lama1/C3/Col4a1/Dlx2/Dlx1/Smoc1/Dio3/Cntf/Fbn2/Egfr/Thrb/Hcn1/Kdm5b/Fgf2/Spry2/Phox2b/Thy1/Wnt16/Bmp6/Dzank1/Opn4/Rorb/Cryba2/Cyp1b1/Ret/Wnt5b/Pbx1/Col8a1/Pdgfrb/Pdgfra/Crygs/Rhoj/Cdkn1b/Cdkn1c/Wnt5a/Wnt2b/Angptl7/Cacna1c/Bcl11b/Ski/Megf11/Sh3pxd2b/Fbn1/Gata3/Aldh1a2/Gja1/Mfap5/Fzd4/Naglu/Mitf/Tenm3/Fasl/Nhs/Fgf10/Chrdl1/Nectin1/Crygn/Col5a2/Tub/Bmpr2/Man2a1/Tug1/Acvrl1/Slc17a7…
Malignant	TKO_vs_DKO	GOBP CELLULAR RESPONSE TO ENDOGENOUS STIMULUS	GO_BP	1131	-0.385903	-1.54852	2.72494660406197e-09	2.93833678883077e-07	286	Yes	GOBP REGULATION OF MULTICELLULAR ORGANISMAL DEVELOPMENT	Pde3a/Epha4/Igf1/Htra4/Itga8/Sostdc1/Hmgcs2/Msx1/Tmem100/Sfrp1/Agtr2/Gdf10/Aplp1/Adcy5/Gpc3/Fgf3/Usp9y/Zfp423/Penk/Col4a1/Dkk3/Plat/Col3a1/Dlx1/Fstl1/Flrt3/Inhbb/Comp/Col4a2/Col2a1/Mmp2/Fgf23/Fbn2/Sox10/Sorl1/Eid2/Ezr/Ucp1/Nkx6-1/Drd5/Ntrk1/Ntrk3/Egfr/Ghrhr/Gab1/Cyp7b1/Rarres2/Sfrp2/Ptger1/Tgfbr3/Ramp3/Thrb/Fam107a/Dab2/Sult1a1/Ptger2/Htr7/Col6a1/Hcn1/Fzd1/Kdm5b/Sulf2/Il1b/Fgf2/Efna5/Sfrp4/Adam9/…
Malignant	TKO_vs_DKO	GOBP OLIGODENDROCYTE DIFFERENTIATION	GO_BP	73	-0.491348	-1.54946	0.00443226	0.044532	22	No	NA	Plp1/Dlx2/Clu/Dlx1/Mal/Tnfrsf21/Sox10/Nkx6-1/Ptn/Cntn1/Trpc4/Ascl1/Aspa/Daam2/Wasf3/Ntrk2/B4galt5/Cnp/Id4/Nrg1/Nkx2-2/Mag
Malignant	TKO_vs_DKO	GOBP POSITIVE REGULATION OF PHOSPHOLIPASE ACTIVITY	GO_BP	51	-0.518672	-1.5496	0.00803912	0.0671281	15	No	NA	Ednra/Egfr/Fgf2/S1pr4/Pdgfrb/Pdgfra/Adra1a/Sele/Arhgap6/Fgfr3/Gnaq/Fgfr1/C5ar1/Flt1/Agtr1a
Malignant	TKO_vs_DKO	GOBP REGULATION OF WOUND HEALING	GO_BP	106	-0.463397	-1.54999	0.00480183	0.0465942	39	No	NA	Prkg1/Abat/Plpp3/Plat/Kng2/Slc12a2/Wfdc1/Fgf2/Pros1/Cldn19/Cadm4/Smoc2/Pdgfra/Vtn/Cask/Serpine2/Cd9/C1qtnf1/Thbd/Ceacam1/Prkce/Serping1/Apoe/Foxa2/F7/Adra2a/Cldn1/Mylk/Prkcd/Sh2b3/Foxc2/Prdx2/Ajap1/Smad3/Vkorc1/Duox1/Usf1/Nfe2l2/Tnfaip3
Malignant	TKO_vs_DKO	GOBP GALACTOLIPID BIOSYNTHETIC PROCESS	GO_BP	6	-0.838047	-1.55181	0.0134633	0.0926103	3	No	NA	Ugt8a/B3galt1/Fa2h
Malignant	TKO_vs_DKO	GOBP PROTEIN LOCALIZATION TO EXTRACELLULAR REGION	GO_BP	283	-0.416996	-1.55204	0.000341696	0.00692071	55	No	NA	Igf1/Pcsk5/Sfrp1/Abat/Epha5/Adcy5/Scg2/Syt4/Plek/Ccn3/Comp/Fbn2/Sncg/Steap3/Ezr/Nkx6-1/Cd38/Gpr27/Pam/Il1b/Nnat/Efna5/Adam9/Arl4d/Abcg1/Tgfb3/Snap25/Syt7/Bmp6/Klf7/Blk/Nr1d1/Chga/Doc2b/Hcar2/Abca1/Nlgn2/P2rx7/Fbn1/Rab8b/Arntl/Pfkfb2/Prkce/Unc13b/Apoe/Per2/Cpt1a/Gipr/Sidt2/Lrrc8a/Irs2/Pclo/Tm7sf3/Rab3c/Foxa2
Malignant	TKO_vs_DKO	GOBP MUSCLE CELL MIGRATION	GO_BP	65	-0.504009	-1.55301	0.00735382	0.0632594	13	No	NA	Igf1/Plat/Ccn3/Igfbp3/Sorl1/Lrp1/Cyp1b1/Pdgfrb/Vtn/Adamts1/Adipoq/Ace/Igfbp5
Malignant	TKO_vs_DKO	GOBP SENSORY PERCEPTION OF PAIN	GO_BP	84	-0.480374	-1.55316	0.00674204	0.060115	18	No	NA	Tmem100/Smr3a/Cxcl12/Penk/Acpp/Ccn3/Ntrk1/Npy1r/Ccl2/Kcna2/Kcna1/Ace/Nlgn2/P2rx7/P2rx4/Prok2/Aloxe3/Retreg1
Malignant	TKO_vs_DKO	GOBP RENAL PROTEIN ABSORPTION	GO_BP	5	-0.865506	-1.55328	0.00808783	0.0672197	3	No	NA	Ednra/Gas6/Adipoq
Malignant	TKO_vs_DKO	GOBP CORTICOSPINAL TRACT MORPHOGENESIS	GO_BP	6	-0.838892	-1.55338	0.0131814	0.0913273	5	No	NA	Epha4/Scn1b/Cdh11/Nin/Slit2
Malignant	TKO_vs_DKO	GOBP REGULATION OF CELL SUBSTRATE JUNCTION ORGANIZATION	GO_BP	64	-0.506584	-1.55343	0.0068545	0.0608089	16	No	NA	Apod/Sfrp1/Gpm6b/Mmp14/Camsap3/Efna5/Thy1/Myoc/Arhgap6/Col16a1/Tsc1/Grem1/Epha3/Pik3r1/Dlc1/Acvrl1
Malignant	TKO_vs_DKO	GOBP GLYCOSYLCERAMIDE BIOSYNTHETIC PROCESS	GO_BP	8	-0.777963	-1.5535	0.0150715	0.0998159	3	No	NA	Ugt8a/B3galt1/Fa2h
Malignant	TKO_vs_DKO	GOBP RESPONSE TO RETINOIC ACID	GO_BP	95	-0.474745	-1.55402	0.00393703	0.0416762	31	No	NA	Mmp2/Cyp26b1/Cd38/Ntrk3/Zfp105/Bmp6/Rorb/Ret/Wnt5b/Pdgfrb/Wnt11/Wnt5a/Abca1/Ctsh/Hand2/Ascl1/Aldh1a2/Ptk7/Igfbp7/Fzd4/Gdap1/Gata6/Epha3/Yes1/Serpinf1/Acer2/Pck1/Igf2r/Wnt9a/Synj1/Brinp3
Malignant	TKO_vs_DKO	GOBP REGULATION OF PLATELET ACTIVATION	GO_BP	34	-0.559547	-1.55651	0.0139717	0.0951666	12	No	NA	Abat/Plek/Selp/Blk/Pdgfra/Serpine2/Il6/Cd9/Gp9/C1qtnf1/Thbd/Apoe
Malignant	TKO_vs_DKO	GOBP PROTEIN LOCALIZATION TO CELL SURFACE	GO_BP	62	-0.510617	-1.55651	0.00576543	0.0533738	13	No	NA	Fbln5/Astn2/Prrt1/Gpm6b/Wnt11/Jam3/Bdnf/Kcnab2/Snx33/Ric3/Fgf10/Picalm/Angpt1
Malignant	TKO_vs_DKO	GOBP CARBOXYLIC ACID TRANSPORT	GO_BP	204	-0.429876	-1.55671	0.000957941	0.0148218	60	No	NA	Abat/Syt4/Emb/Slco1c1/Slc12a2/Slc16a14/Cyp4f14/Slco1a5/Slco1b2/Il1b/Slc16a7/Gabbr1/Slc10a4/Mpc1/Snca/Ace/Slc26a7/Abcc3/Trpc4/P2rx7/Slc38a3/P2rx4/Slc16a4/Serinc5/Ceacam1/Slc26a10/Lrrc8e/Cltrn/Tnfsf11/Slco2a1/Gja1/Slc16a11/Abcc4/Per2/Serinc3/Slc1a4/Slc6a7/Lrrc8a/Slc17a5/Ntrk2/Slc25a12/Slc35d3/Slc10a7/Slc25a2/Atp1a2/Slc17a7/Slc13a3/Pnpla8/Slc36a4/Abcc5/Slc6a15/Sfxn5/Slc6a20a/Slc1a3/Ptges/Atp8b1/Slc2…
Malignant	TKO_vs_DKO	GOBP POSITIVE REGULATION OF INSULIN SECRETION	GO_BP	57	-0.517154	-1.55723	0.00666509	0.0596818	16	No	NA	Abat/Nkx6-1/Cd38/Gpr27/Nnat/Blk/Doc2b/Nlgn2/Pfkfb2/Prkce/Gipr/Lrrc8a/Irs2/Tm7sf3/Glul/Gcg
Malignant	TKO_vs_DKO	GOBP REGULATION OF LYMPHOCYTE ACTIVATION	GO_BP	396	-0.407668	-1.55772	4.04029644970068e-05	0.00121782	147	No	NA	Igf1/Sfrp1/Cd55/Fgl2/Gas6/Tnfsf8/Camk4/Tnfrsf21/Igkc/Cyp26b1/Il2ra/Mmp14/Cd38/Sash3/Il1b/H2-DMa/Nlrp3/Cd160/Lat/Nck2/Lgals7/Cblb/Thy1/Prnp/Il27ra/Ccl2/Tnfsf13b/Lmo1/Blk/Samsn1/Cd46/Cd5/Il6/Ctla4/Tbx21/Nfkbid/Ighg1/Il4/Rasal3/Il6st/H2-Ab1/Tnfsf18/Gata3/Ceacam1/Nrarp/Trbc1/Tnfsf11/Efnb2/Ccl19/Ptprc/Coro1a/Il15ra/Egr3/Dpp4/Iglc3/Igha/Fgf10/Irs2/Nfkbiz/Pkn1/Laptm5/Rac2/Yes1/Cd6/Cd2/Cd47/Cd81/Bank1/Tn…
Malignant	TKO_vs_DKO	GOBP COMPLEMENT ACTIVATION LECTIN PATHWAY	GO_BP	8	-0.780645	-1.55885	0.0135526	0.0929736	6	No	NA	Colec10/Masp1/Mfap4/A2m/Colec11/Serping1
Malignant	TKO_vs_DKO	GOBP ENDOCRINE PROCESS	GO_BP	70	-0.501465	-1.55925	0.00714005	0.0621891	16	No	NA	Enpep/Pcsk5/Agtr2/Inhbb/Drd5/Dab2/Il1b/Nkx3-1/Bmp6/Hcar2/Ace/Gata3/Rab8b/Pomc/Gja1/Fzd4
Malignant	TKO_vs_DKO	GOBP REGULATION OF SYNAPTIC PLASTICITY	GO_BP	164	-0.442412	-1.55939	0.0013162	0.0186607	31	No	NA	Epha4/Calb2/Nfatc4/Plat/Syt4/S100b/Prrt1/Reln/Drd5/Cd38/Fam107a/Ptn/Sorcs3/Gria1/Shank2/Grid2ip/Prnp/Snap25/Syt7/Nsg1/Serpine2/Snca/Dlg4/Slc8a2/Brsk1/Apoe/Shank3/Hrh1/Vamp2/Lrrtm2/Ntrk2
Malignant	TKO_vs_DKO	GOBP REGULATION OF METALLOENDOPEPTIDASE ACTIVITY	GO_BP	6	-0.842147	-1.55941	0.0116306	0.084804	4	No	NA	Sorl1/Timp3/Mbp/Picalm
Malignant	TKO_vs_DKO	GOBP REGULATION OF KIDNEY SIZE	GO_BP	3	-0.978465	-1.55951	0.00107366	0.0161571	1	No	NA	Agtr2
Malignant	TKO_vs_DKO	GOBP NEGATIVE REGULATION OF CELL POPULATION PROLIFERATION	GO_BP	627	-0.398088	-1.55983	1.68353701671243e-06	8.26228166663486e-05	166	Yes	GOBP REGULATION OF MULTICELLULAR ORGANISMAL DEVELOPMENT	Prkg1/Apod/Msx1/Frk/Sfrp1/Gpc3/Scg2/Tnmd/Cend1/Ccn3/Fbln1/Igfbp3/Cnmd/Nox4/Tnfrsf21/Npr3/Sox10/Il2ra/Nell1/Ccn6/Ntrk1/Ifitm1/Sfrp2/Tgfbr3/Ptn/Dab2/Chd5/Myo16/Mn1/Il1b/Fgf2/Podn/Sfrp4/Nck2/Lgals7/Spry2/Phox2b/Dpt/Cblb/Nkx3-1/Tgfb3/Prnp/Ccl2/Tspan32/Pkd2/Cldn19/Pmp22/Blk/Cyp1b1/Sulf1/Ptgir/Adgrg1/Gabbr1/Adarb1/Wnt11/Cxcl2/Adamts1/Tmigd3/Wnk2/Adra1a/Cask/Serpine2/Il6/Magi2/Pdcd4/Robo1/Ctla4/Cdkn1b/C…
Malignant	TKO_vs_DKO	GOBP CENTRAL NERVOUS SYSTEM MYELIN MAINTENANCE	GO_BP	4	-0.922116	-1.56013	0.00736998	0.0632597	2	No	NA	Clu/Fa2h
Malignant	TKO_vs_DKO	GOBP REGULATION OF COAGULATION	GO_BP	55	-0.518839	-1.56113	0.0139525	0.0951381	23	No	NA	Prkg1/Abat/Plat/Kng2/Pdgfra/Vtn/Serpine2/Cd9/C1qtnf1/Thbd/Ceacam1/Serping1/Apoe/Foxa2/F7/Procr/Ephb2/Prkcd/Sh2b3/Prdx2/Vkorc1/Usf1/Nfe2l2
Malignant	TKO_vs_DKO	GOBP NEGATIVE CHEMOTAXIS	GO_BP	43	-0.539938	-1.56248	0.0108653	0.0808401	18	No	NA	Flrt3/Sema6d/Unc5c/Efna5/Robo1/Wnt5a/Sema6c/Sema3g/Sema3d/Dpp4/Sema7a/Flrt2/Slit3/Nrg1/Slit2/Itgav/Itgb3/Sema3b
Malignant	TKO_vs_DKO	GOBP ADHERENS JUNCTION ORGANIZATION	GO_BP	46	-0.533992	-1.56271	0.0129098	0.0899338	16	No	NA	Epha4/Cdh22/Camsap3/Bmp6/Cdh19/Cdh6/Jam3/Ramp2/Dchs1/Efnb2/Zfp703/Cdh11/Numbl/Src/Cdh20/Plekha7
Malignant	TKO_vs_DKO	GOBP HORMONE METABOLIC PROCESS	GO_BP	162	-0.443755	-1.56289	0.000958309	0.0148218	29	No	NA	Enpep/Pcsk5/Rbp1/Bace2/Dkk3/Ddo/Slco1c1/Dio3/Cyp26b1/Ghrhr/Dab2/Sult1a1/Crym/Bmp6/Cyp1b1/Ttr/Pdgfra/Ugt1a7c/Ctsb/Pcsk1n/Cyp2s1/Ace/Cpq/Hsd17b11/Gata3/Aldh1a2/Rdh12/Adh1/Dpp4
Malignant	TKO_vs_DKO	GOBP CELL FATE COMMITMENT	GO_BP	214	-0.430117	-1.56348	0.00055706	0.010035	61	No	NA	Eya2/Gsc/Sostdc1/Pitx1/Six2/Sfrp1/Ednra/Dlx2/Dlx1/Cyp26b1/Ntrk3/Sfrp2/Fgf2/Prrx1/Spry2/Apc2/Wnt16/Onecut1/Wnt5b/Wnt11/Gdf7/Il6/Kdm6b/Tbx21/Wnt5a/Il6ra/Wnt2b/Bcl11b/Gata3/Gas1/Ascl1/Acvr1/Dhh/Gbx1/Mitf/Pou6f2/Zfp521/Fgf10/Sox12/Gata6/Foxa2/Trp53/Foxg1/Lmo4/Ebf2/Smad1/Nrg1/Nkx2-2/Ptf1a/Bmpr1a/Wnt9a/Jag1/Spdef/Foxc2/Il7/Wnt1/Sox2/Etv2/Dock7/Slamf6/Eya1
Malignant	TKO_vs_DKO	GOBP RENAL SYSTEM PROCESS INVOLVED IN REGULATION OF SYSTEMIC ARTERIAL BLOOD PRESSURE	GO_BP	20	-0.63596	-1.56366	0.0143442	0.0966718	4	No	NA	Pcsk5/Agtr2/Gas6/Cyp4f14
Malignant	TKO_vs_DKO	GOBP MESENCHYMAL CELL PROLIFERATION	GO_BP	39	-0.549795	-1.56453	0.011737	0.0851742	9	No	NA	Msx1/Six2/Gpc3/Prrx1/Wnt11/Wnt5a/Hand2/Dchs1/Irs2
Malignant	TKO_vs_DKO	GOBP AXON MIDLINE CHOICE POINT RECOGNITION	GO_BP	5	-0.872174	-1.56524	0.00673042	0.060115	4	No	NA	Robo1/Robo3/App/Foxg1
Malignant	TKO_vs_DKO	GOBP PLATELET AGGREGATION	GO_BP	61	-0.514674	-1.56536	0.00913221	0.0720043	15	No	NA	Prkg1/Plek/Comp/Pear1/Tspan32/Fermt3/Blk/Pdgfra/Serpine2/Il6/Cd9/Il6st/C1qtnf1/Ceacam1/Hbb-bt
Malignant	TKO_vs_DKO	GOBP SIGNAL RELEASE	GO_BP	378	-0.412804	-1.56575	5.22247660718205e-05	0.00153782	101	No	NA	Pcsk5/Sfrp1/Abat/Epha5/Lin7a/Adcy5/Cxcl12/Grp/Syt4/Ccn3/Inhbb/Fgf23/Nkx6-1/Cd38/Ghrhr/Gpr27/Dab2/Nlgn1/Il1b/Nnat/Syt2/Efna5/Nkx3-1/Syn3/Snap25/Syt7/Bmp6/Rims4/Nrxn2/Klf7/Kcna2/Blk/Nr1d1/Gabbr1/Chga/Adra1a/Il6/Nr4a1/Doc2b/Fbxl20/Hcar2/Snca/Adipoq/Abca1/Adra2c/Stxbp2/Nlgn2/P2rx7/Kcnmb4/Brsk1/P2rx4/C1qtnf1/Gata3/Rab8b/Nrxn1/Cltrn/Arntl/Slc4a8/Pfkfb2/Tnfsf11/Prkce/Pomc/Gja1/Syt1/Abcc4/Per2/Fzd4/Osm/C…
Malignant	TKO_vs_DKO	GOBP POSITIVE REGULATION OF HEAT GENERATION	GO_BP	8	-0.784248	-1.56605	0.0121767	0.0868823	4	No	NA	Ptger3/Abat/Il1b/Tnfsf11
Malignant	TKO_vs_DKO	GOBP VASCULAR PROCESS IN CIRCULATORY SYSTEM	GO_BP	225	-0.428619	-1.56626	0.000590197	0.0104114	65	No	NA	Pde3a/Prkg1/Agtr2/Ednra/Kcnj8/Slco1c1/Kng2/Npr3/Kcnma1/Comp/Slc12a2/Mmp2/Drd5/Cd38/Htr7/Bmp6/Lrp1/Slc16a7/Slc8a1/Atp8a1/Slc29a4/Adra1a/Sod3/C2cd4a/Sh3gl2/Adra2c/Ace/Slc8a2/Insr/Abcc3/Faah/Slc38a3/Kcnmb4/Slc22a5/Ramp2/Ceacam1/Slc4a8/Htr1d/Apoe/Abcc4/Per2/Hrh1/Slc1a4/Yes1/Bmpr2/Angpt1/Adra2a/Scpep1/Atp1a2/Foxc1/Slc13a3/Abcc5/Slit2/Slc6a20a/Slc1a3/Slc4a4/C2cd4b/Agtr1a/Avp/Src/Atp1b2/Slc24a3/Tacr1/Fo…
Malignant	TKO_vs_DKO	GOBP INSULIN SECRETION	GO_BP	149	-0.450542	-1.5668	0.00201541	0.0259299	36	No	NA	Sfrp1/Abat/Epha5/Adcy5/Ccn3/Inhbb/Nkx6-1/Cd38/Gpr27/Il1b/Nnat/Efna5/Snap25/Syt7/Klf7/Blk/Nr1d1/Chga/Il6/Doc2b/Nlgn2/Cltrn/Arntl/Prkce/Per2/Cpt1a/Gipr/Sidt2/Lrrc8a/Irs2/Pclo/Tm7sf3/Foxa2/Acvr1c/Glul/Adra2a
Malignant	TKO_vs_DKO	GOBP CARDIAC MUSCLE CELL MEMBRANE REPOLARIZATION	GO_BP	34	-0.563454	-1.56738	0.0122419	0.0870235	8	No	NA	Kcne4/Scn1b/Kcnj8/Kcnd3/Kcnn2/Cacna2d1/Gja1/Rnf207
Malignant	TKO_vs_DKO	GOBP POSITIVE REGULATION OF PEPTIDYL TYROSINE PHOSPHORYLATION	GO_BP	162	-0.445377	-1.5686	0.000848441	0.0134208	46	No	NA	Epha4/Igf1/Gas6/Enpp2/Nox4/Cntf/Hgf/Reln/Efna5/Prnp/Gfra1/Bmp6/Pecam1/Adra1a/Cntn1/Il6/Il6ra/Adipoq/Il4/Ace/Dlg4/Il6st/Lilra5/Tnfsf18/Acvr1/Ptprc/Fgfr3/Ereg/Tnfrsf18/Osm/Grem1/Fgf10/Trp53/Yes1/Cd81/Bank1/Angpt1/Tnfrsf14/Cd4/Tnfrsf1a/Ptpn1/Adra2a/Clcf1/Nrg1/Cass4/Flt3
Malignant	TKO_vs_DKO	GOBP NEGATIVE REGULATION OF T CELL RECEPTOR SIGNALING PATHWAY	GO_BP	20	-0.637999	-1.56867	0.0143442	0.0966718	9	No	NA	Ezr/Cd160/Cblb/Prnp/Sh2d1a/Ceacam1/Elf1/Pawr/Ptpn22
Malignant	TKO_vs_DKO	GOBP INFLAMMATORY RESPONSE	GO_BP	648	-0.399709	-1.57016	5.35539171606535e-07	2.99276488891944e-05	186	Yes	GOBP REGULATION OF MULTICELLULAR ORGANISMAL DEVELOPMENT	Apod/Igf1/Igfbp4/Ptger3/C3/Agtr2/Rora/Scg2/Chia1/Nfatc4/Pf4/Plp1/Mmp9/Camk4/Ccn3/Il1r1/Fabp4/Camk2n1/Ptgfr/Kng2/Nox4/Il1r2/Chst1/Hgf/Cyp26b1/Wfdc1/Il2ra/Dnase1/Lbp/Rarres2/Ptger1/Chil1/Ptn/Ptger2/C4b/Cxcl5/Il16/Aoc3/Il1b/Serpina1b/Nlrp3/Lat/Ccl17/Ggt5/Cxcl17/Ccl2/Chst2/Bmp6/Stk39/Trem1/Zfp36/Gpsm3/Ptgir/Osmr/Fpr1/Cxcl2/Ccl11/Ltb4r1/Tmigd3/Ppara/Chst4/C2cd4a/Il6/Pdcd4/Kdm6b/A2m/Wnt5a/C5ar2/Serpina…
Malignant	TKO_vs_DKO	GOBP CELLULAR EXTRAVASATION	GO_BP	67	-0.508151	-1.57177	0.00587659	0.0542716	31	No	NA	Cxcl12/Il1r1/Plcb1/Thy1/Il27ra/Ccl2/Podxl2/Chst2/Selp/Pecam1/Chst4/Sele/Jam3/Fut4/Sell/Icam1/Pik3cd/Ccl28/Cd47/Pik3cg/Cx3cl1/Ccl25/Itga1/Spn/Add2/Sirpa/Prtn3/Ager/Itgal/Ripk3/Ccr2
Malignant	TKO_vs_DKO	GOBP REGULATION OF CELL FATE COMMITMENT	GO_BP	22	-0.619949	-1.57228	0.0135656	0.0929793	6	No	NA	Sostdc1/Sfrp2/Fgf2/Wnt11/Tbx21/Wnt5a
Malignant	TKO_vs_DKO	GOBP REGULATION OF GLIAL CELL DIFFERENTIATION	GO_BP	61	-0.517065	-1.57263	0.00867274	0.0701252	20	No	NA	Epha4/Dlx2/Dlx1/Tnfrsf21/Nkx6-1/Ntrk3/Ptn/Rnf112/Nr1d1/Serpine2/Il6/Il6st/Gpr37l1/Aspa/Daam2/Ttbk1/Clcf1/Id4/Nkx2-2/Mag
Malignant	TKO_vs_DKO	GOBP PRESYNAPTIC ENDOCYTOSIS	GO_BP	54	-0.521955	-1.57271	0.0102247	0.0778137	17	No	NA	Snap91/Dnm1/Nlgn1/Syt2/Dnajc6/Sh3gl2/Snca/Nlgn2/Ophn1/Syt1/Ston1/Picalm/Vamp2/Syt5/Slc17a7/Dnm3/Synj1
Malignant	TKO_vs_DKO	GOBP POSITIVE REGULATION OF CHOLESTEROL BIOSYNTHETIC PROCESS	GO_BP	6	-0.84937	-1.57278	0.0100799	0.0772243	2	No	NA	Abcg1/Abcg4
Malignant	TKO_vs_DKO	GOBP POSITIVE REGULATION OF EPITHELIAL TO MESENCHYMAL TRANSITION	GO_BP	45	-0.538177	-1.57516	0.0125671	0.0881888	20	No	NA	Alx1/Dab2/Il1b/Snai1/Il6/Loxl2/Acvr1/Zfp703/Foxc1/Eng/Jag1/Twist1/Smad3/Glipr2/Axin2/Lef1/Bmp7/Bcl9l/Sdcbp/Pdpn
Malignant	TKO_vs_DKO	GOBP POSITIVE REGULATION OF SMALL GTPASE MEDIATED SIGNAL TRANSDUCTION	GO_BP	62	-0.517012	-1.576	0.004743	0.0464774	23	No	NA	Igf1/Col3a1/Reln/Ntrk1/Mcf2l/Rtn4r/F2rl3/F2rl2/Akap13/Gpr174/Adgrg1/Pdgfrb/Robo1/Gpr18/Fgf10/Tgm2/Nrg1/Erbin/Pik3cg/Src/Lpar4/Itgav/Rasgrf1
Malignant	TKO_vs_DKO	GOBP CELL JUNCTION ORGANIZATION	GO_BP	612	-0.402512	-1.57655	1.5580903028768e-06	7.74593464858754e-05	131	Yes	GOBP REGULATION OF MULTICELLULAR ORGANISMAL DEVELOPMENT	Apod/Epha4/Sparcl1/C3/Sfrp1/Svep1/Lrfn3/Kif1a/Cdh22/Col4a1/Nfatc4/Mdga1/Flrt3/Srgn/Pcdhb19/Prrt1/Sncg/Thbs2/Reln/Pdzrn3/Adgrl1/Gpm6b/Ntrk1/Mmp14/Plxnd1/Ugt8a/Fam107a/Klk8/Nlgn1/Fzd1/Cttnbp2/Il1b/Camsap3/Shank2/Efna5/Lrrc4c/Lmx1a/Snai1/Ntng1/Tgfb3/Thy1/Prnp/Gjb1/Bmp6/P2rx2/Nrxn2/Cdh19/Cldn19/Ptprd/Clstn1/Crb3/Myoc/Pecam1/Nfia/Lrrc4b/Epb41l3/Cdh6/Dock10/Cldn20/Wnt11/Thsd1/Lgi2/Pcdhb20/Wnt5a/Cd9/Ace…
Malignant	TKO_vs_DKO	GOBP REGULATION OF CARTILAGE DEVELOPMENT	GO_BP	51	-0.527926	-1.57724	0.00565897	0.0527069	19	No	NA	Six2/Trps1/Sox5/Bmp6/Nkx3-2/Wnt11/Wnt5a/Ltbp3/Loxl2/Scin/Mboat2/Rflnb/Acvrl1/Smad1/Wnt9a/Snai2/Smad3/Rflna/Axin2
Malignant	TKO_vs_DKO	GOBP REGULATION OF GAMMA AMINOBUTYRIC ACID SECRETION	GO_BP	5	-0.879089	-1.57765	0.00544845	0.0514522	3	No	NA	Abat/Gabbr1/P2rx7
Malignant	TKO_vs_DKO	GOBP FAT SOLUBLE VITAMIN CATABOLIC PROCESS	GO_BP	8	-0.79017	-1.57787	0.00983769	0.0760294	5	No	NA	Fgf23/Cyp26b1/Cyp4f14/Cyp27b1/Cyp4f18
Malignant	TKO_vs_DKO	GOBP POSITIVE REGULATION OF TRANSMEMBRANE RECEPTOR PROTEIN SERINE THREONINE KINASE SIGNALING PATHWAY	GO_BP	104	-0.474998	-1.57831	0.00578832	0.053521	25	No	NA	Itga8/Msx1/Gdf10/Gpc3/Zfp423/Inhbb/Tgfbr3/Dab2/Bmp15/Tgfb3/Bmp6/Sulf1/Rbpms/Cdkn1c/Lrg1/Acvr1/Gata6/Neo1/Bmp5/Crebbp/Bmpr2/Acvrl1/Cdkn2b/Bmpr1a/Eng
Malignant	TKO_vs_DKO	GOBP REGULATION OF SYSTEMIC ARTERIAL BLOOD PRESSURE MEDIATED BY A CHEMICAL SIGNAL	GO_BP	41	-0.547595	-1.57838	0.0141973	0.095935	7	No	NA	Enpep/Pcsk5/Agtr2/Drd5/Pde4d/Adra1a/Ace
Malignant	TKO_vs_DKO	GOBP EYE MORPHOGENESIS	GO_BP	131	-0.460743	-1.57954	0.00167172	0.0227735	35	No	NA	Mfap2/Col8a2/Dio3/Cntf/Fbn2/Thrb/Hcn1/Fgf2/Wnt16/Dzank1/Rorb/Col8a1/Wnt5a/Wnt2b/Prom1/Ski/Megf11/Fbn1/Mfap5/Naglu/Tenm3/Fasl/Nectin1/Ntrk2/Col5a2/Man2a1/Tug1/Ephb2/Ptprm/Ptf1a/Wnt9a/Jag1/Nectin3/Twist1/Tbc1d20
Malignant	TKO_vs_DKO	GOBP NEGATIVE REGULATION OF BMP SIGNALING PATHWAY	GO_BP	53	-0.524377	-1.5796	0.00995976	0.0765581	17	No	NA	Sostdc1/Sfrp1/Dlx1/Sorl1/Sfrp2/Fzd1/Vwc2/Crim1/Tmprss6/Wnt5a/Htra1/Ski/Fbn1/Grem1/Chrdl1/Tnfaip6/Tob1
Malignant	TKO_vs_DKO	GOBP REGULATION OF METANEPHROS DEVELOPMENT	GO_BP	5	-0.881696	-1.58233	0.00530601	0.0504277	3	No	NA	Agtr2/Ret/Adipoq
Malignant	TKO_vs_DKO	GOBP BONE DEVELOPMENT	GO_BP	206	-0.436678	-1.58322	0.000521395	0.00953261	54	No	NA	Igf1/Msx1/Col3a1/Pappa2/Frem1/Comp/Col2a1/Cyp26b1/Mmp14/Sfrp2/Sulf2/Sfrp4/Chad/Csgalnact1/Tgfb3/Akap13/Bmp6/Myoc/Sulf1/Stc1/Ltbp3/Ski/Sh3pxd2b/Fbn1/Ripply2/Dchs1/Tnfsf11/Ptprc/Foxp1/Fgfr3/Pip4k2a/Gja1/Rflnb/Ltf/Grem1/Trp53/Trip11/Tgm2/Col27a1/Slc10a7/Bmpr2/Foxc1/Smad1/Cdx1/Atf2/Eng/Osr2/Foxn3/Sh2b3/Src/Hsd17b1/Wnt1/Twist1/Fli1
Malignant	TKO_vs_DKO	GOBP ESTABLISHMENT OF TISSUE POLARITY	GO_BP	69	-0.510612	-1.58343	0.00408063	0.0426647	18	No	NA	Dact1/Sfrp1/Astn2/Gpc3/Prickle1/Sfrp2/Dab2/Fzd1/Wnt11/Magi2/Wnt5a/Brsk1/Fzd2/Ptk7/Gpc6/Plekha4/Znrf3/Vangl2
Malignant	TKO_vs_DKO	GOBP NEGATIVE REGULATION OF CELL ADHESION MEDIATED BY INTEGRIN	GO_BP	8	-0.793573	-1.58467	0.00818664	0.0673946	5	No	NA	Cyp1b1/Jam3/Nexmif/Acer2/Snai2
Malignant	TKO_vs_DKO	GOBP REGULATION OF LEUKOCYTE ADHESION TO VASCULAR ENDOTHELIAL CELL	GO_BP	25	-0.609886	-1.58515	0.0128631	0.0897717	8	No	NA	Cxcl12/Chst2/Selp/Chst4/Il6/Sele/Fut4/Ccl28
Malignant	TKO_vs_DKO	GOBP ENDOCRINE SYSTEM DEVELOPMENT	GO_BP	100	-0.48278	-1.58587	0.00314555	0.0355816	28	No	NA	Pitx1/Ednra/Dkk3/Inhbb/Nkx6-1/Ghrhr/Fgf2/Onecut1/Cyp1b1/Pbx1/Pdgfra/Wnt11/Il6/Cdkn1c/Wnt5a/Il6ra/Insr/Thra/Gata3/Arntl/Ascl1/Aldh1a2/Insm1/Gipr/Fgf10/Gata6/Foxa2/Bmp5
Malignant	TKO_vs_DKO	GOBP CELL SUBSTRATE ADHESION	GO_BP	327	-0.421745	-1.58592	0.000127017	0.00323071	100	No	NA	Apod/Fbln5/Itga8/Itga9/Sfrp1/Sned1/Col3a1/Itga2b/Gas6/Fbln1/Fat2/Frem1/Meltf/Gpm6b/Mmp14/Tnxb/Fam107a/Itgbl1/Antxr1/Camsap3/Efna5/Adam9/Vwc2/Itgb5/Ntng1/Abi3bp/Thy1/Col26a1/Nid1/Tacstd2/Myoc/Onecut1/Col8a1/Vtn/Thsd1/Megf9/Skap1/Cask/Agr2/Jam3/Thbs3/Tmem8b/Itgae/Spock2/Arhgap6/Prkce/Nexmif/Col16a1/Ntng2/Tsc1/Ccl28/Fzd4/Grem1/Sgce/Lims2/Col5a3/Epha3/Pik3r1/Rac2/Itga11/Adamts9/Egflam/Lamb1/Angpt1/Pa…
Malignant	TKO_vs_DKO	GOBP NEGATIVE REGULATION OF HUMORAL IMMUNE RESPONSE MEDIATED BY CIRCULATING IMMUNOGLOBULIN	GO_BP	8	-0.794215	-1.58595	0.00804905	0.0671281	3	No	NA	Cd55/Cd46/Susd4
Malignant	TKO_vs_DKO	GOBP REGULATION OF VESICLE FUSION	GO_BP	20	-0.645031	-1.58596	0.0122059	0.0870097	7	No	NA	Syt4/Doc2b/Snca/Coro1a/Syt1/C2cd5/Sphk1
Malignant	TKO_vs_DKO	GOBP REGULATION OF MESENCHYMAL STEM CELL DIFFERENTIATION	GO_BP	8	-0.794242	-1.586	0.00804905	0.0671281	3	No	NA	Sox5/Pdgfra/Ltbp3
Malignant	TKO_vs_DKO	GOBP REGULATION OF HORMONE LEVELS	GO_BP	382	-0.417665	-1.58612	1.53194555183291e-05	0.00054299	97	Yes	GOBP REGULATION OF MULTICELLULAR ORGANISMAL DEVELOPMENT	Enpep/Pcsk5/Rbp1/Sfrp1/Bace2/Abat/Epha5/Adcy5/Dkk3/Ddo/Slco1c1/Ccn3/Dio3/Inhbb/Fgf23/Cyp26b1/Nkx6-1/Cd38/Ghrhr/Gpr27/Dab2/Sult1a1/Crym/Kdm5b/Slco1b2/Il1b/Nnat/Efna5/Nkx3-1/Snap25/Syt7/Bmp6/Klf7/Slco4a1/Blk/Cyp1b1/Nr1d1/Ttr/Gabbr1/Pdgfra/Chga/Ugt1a7c/Il6/Ctsb/Doc2b/Pcsk1n/Hcar2/Adipoq/Cyp2s1/Ace/Cpq/Hsd17b11/Nlgn2/C1qtnf1/Gata3/Rab8b/Cltrn/Arntl/Pfkfb2/Tnfsf11/Prkce/Aldh1a2/Rdh12/Pomc/Gja1/Adh1/Dp…
Malignant	TKO_vs_DKO	GOBP CELL SURFACE RECEPTOR SIGNALING PATHWAY INVOLVED IN CELL CELL SIGNALING	GO_BP	484	-0.410047	-1.58634	3.6411286695833e-06	0.000163979	122	Yes	GOBP REGULATION OF MULTICELLULAR ORGANISMAL DEVELOPMENT	Gsc/Igfbp4/Sostdc1/Dact1/Sfrp1/Abat/Ednra/Rspo1/Gpc3/Pygo1/Plpp3/Nfatc4/Dkk3/Draxin/Hic1/Sox10/Reln/Egfr/Prickle1/Sfrp2/Adgra2/Kremen1/Dab2/Insyn1/Nlgn1/Fzd1/Sulf2/Fgf2/Sfrp4/Cdk14/Lrp6/Apc2/Wnt16/Stx1b/P2rx2/Pkd2/Lrp1/Klf15/Myoc/Rgs4/Sulf1/Wnt5b/Insyn2a/Wnt11/Wnk2/Trabd2b/Magi2/Wnt5a/Tpbgl/Snca/Barx1/Wnt2b/Glra3/Slc8a2/Nlgn2/Ski/P2rx7/Rspo2/Shank1/P2rx4/Fbxw4/Tpbg/Shisa2/Gata3/Rbms3/Nrxn1/Nrarp/…
Malignant	TKO_vs_DKO	GOBP INTERLEUKIN 5 PRODUCTION	GO_BP	14	-0.694271	-1.58668	0.0137798	0.0941104	9	No	NA	Tnfrsf21/Pde4d/Crlf2/Gata3/Il17ra/Il1rap/Foxp3/Lef1/Lgals9
Malignant	TKO_vs_DKO	GOBP DIGESTIVE TRACT MORPHOGENESIS	GO_BP	42	-0.549431	-1.58669	0.013503	0.0927998	12	No	NA	Dact1/Six2/Sfrp1/Sox10/Egfr/Sfrp2/Pdgfra/Wnt11/Wnt5a/Agr2/Hoxd13/Fgf10
Malignant	TKO_vs_DKO	GOBP REGULATION OF COMPLEMENT ACTIVATION CLASSICAL PATHWAY	GO_BP	6	-0.856903	-1.58673	0.00810626	0.0672197	3	No	NA	Cd55/Cd46/Susd4
Malignant	TKO_vs_DKO	GOBP CELL PART MORPHOGENESIS	GO_BP	560	-0.406729	-1.58713	8.17191141251734e-07	4.34473290098839e-05	175	Yes	GOBP REGULATION OF MULTICELLULAR ORGANISMAL DEVELOPMENT	Epha4/Lama1/Aplp1/Ednra/Epha5/Scn1b/Cxcl12/Cacng7/Nfatc4/Syt4/Emb/Enpp2/Flrt3/S100b/Draxin/Chl1/Reln/Lgi1/Ntrk1/Sult4a1/Ntn5/Sema6d/Kif5a/Unc5c/Plxnd1/Rtn4r/Ugt8a/Bcl11a/Klk8/Myo16/Nlgn1/Arhgef25/Syt2/Efna5/Gas7/Lrrc4c/Tlx2/Lmx1a/Boc/Ntng1/Vstm2l/Thy1/Rap2a/Klf7/Prex2/Plxnc1/Ptprd/Mycbp2/Ret/Nrn1/Epb41l3/Dock10/Adarb1/Cntn1/Robo1/Wnt5a/Sh3gl2/Ephb6/Kif13b/Bcl11b/Dlg4/Bdnf/Nfasc/Ophn1/Shank1/Brsk1…
Malignant	TKO_vs_DKO	GOBP MULTICELLULAR ORGANISMAL RESPONSE TO STRESS	GO_BP	65	-0.515213	-1.58753	0.00460845	0.04535	21	No	NA	Hmgcs2/Penk/Reln/Ntrk1/Lypd1/P2rx2/Ret/Fbxl20/P2rx4/Gja4/Apoe/Nr4a2/Dpp4/Vwa1/Slc6a2/Gabra5/Morc1/Pirt/Adra2a/Atp1a2/Ephb2
Malignant	TKO_vs_DKO	GOBP POSITIVE REGULATION OF NEURON PROJECTION DEVELOPMENT	GO_BP	131	-0.463237	-1.58809	0.00157117	0.021752	40	No	NA	Scn1b/Cntf/Rgs2/Hgf/Reln/Ntrk1/Fes/Ntrk3/Ptn/Fzd1/Elavl4/Ret/Cntn1/Magi2/Wnt5a/Creb3l2/Avil/Bdnf/Negr1/Ndel1/Apoe/Ptk7/Cbfa2t2/Tenm3/Epha3/Bmp5/Stk24/Dab2ip/Serpinf1/Zfp804a/Serpini1/Nptn/Ephb2/Atp8a2/Khdc3/Ror1/Cx3cl1/Atp1b2/Pla2g3/Adnp
Malignant	TKO_vs_DKO	GOBP CELL GROWTH	GO_BP	425	-0.413512	-1.58837	1.79187319043439e-05	0.00062075	92	Yes	GOBP REGULATION OF MULTICELLULAR ORGANISMAL DEVELOPMENT	Igf1/Igfbp4/Fbln5/Msx1/Sfrp1/Agtr2/Ednra/Cxcl12/Cacng7/Syt4/Ccn3/Pappa2/Flrt3/Rgs2/Meltf/Wfdc1/Lgi1/Nkx6-1/Mmp14/Cd38/Egfr/Rtn4r/Sfrp2/Bcl11a/Dab2/Syt2/Efna5/Lmx1a/Plce1/Akap13/Dclk1/Clstn1/Rgs4/Kif26a/Nrn1/Epb41l3/Wnt11/Ppara/Adra1a/Map2k5/Serpine2/Cdkn1b/Wnt5a/Sh3gl2/Pi16/Rps6ka1/Gng4/Bdnf/Hspa1b/Ceacam1/Sema6c/Ulk2/Igfbp5/Il17rb/Hspa1a/Ndel1/Ndrg3/Gja1/Sema3g/Apoe/Igfbpl1/Syt1/Sema3d/Igfbp7/Ex…
Malignant	TKO_vs_DKO	GOBP MEMBRANE PROTEIN PROTEOLYSIS	GO_BP	53	-0.527423	-1.58878	0.0086784	0.0701252	12	No	NA	Bace2/Timp3/Il1b/Adam9/Ret/Tmprss6/Timp2/Ctsh/P2rx7/Apoe/Snx33/Sppl3
Malignant	TKO_vs_DKO	GOBP NEGATIVE REGULATION OF CELL SUBSTRATE JUNCTION ORGANIZATION	GO_BP	17	-0.662388	-1.58938	0.0145671	0.0976235	7	No	NA	Apod/Mmp14/Fam107a/Arhgap6/Dlc1/Acvrl1/Src
Malignant	TKO_vs_DKO	GOBP CELL MATRIX ADHESION	GO_BP	215	-0.437511	-1.58958	0.000722867	0.0119789	79	No	NA	Apod/Fbln5/Itga8/Itga9/Sfrp1/Sned1/Col3a1/Itga2b/Frem1/Ecm2/Gpm6b/Mmp14/Tnxb/Fam107a/Itgbl1/Camsap3/Efna5/Adam9/Itgb5/Thy1/Nid1/Fermt3/Myoc/Onecut1/Vtn/Thsd1/Skap1/Cask/Jam3/Thbs3/Tmem8b/Itgae/Arhgap6/Nexmif/Col16a1/Tsc1/Ccl28/Grem1/Sgce/Col5a3/Epha3/Pik3r1/Itga11/Adamts9/Parvg/Pkd1/Dlc1/Acvrl1/Itgb8/Acer2/Plet1/Cx3cl1/Jag1/L1cam/Eda/Cd3e/Src/Fmn1/Coro2b/Itgav/Ccl25/Ajap1/Smad3/Itga1/Itga6/Ptpra/…
Malignant	TKO_vs_DKO	GOBP RESPONSE TO INTERLEUKIN 1	GO_BP	113	-0.47066	-1.59103	0.0035949	0.0389287	46	No	NA	Sfrp1/Rora/Il1r1/Inhbb/Il1r2/Mmp2/Cd38/Chil1/Il1b/Ccl17/Plcb1/Nkx3-1/Ccl2/Nr1d1/Camp/Ccl11/Il6/Snca/Sele/Ikbkb/Ccl19/Hdac4/App/Cd47/Dab2ip/Irak3/Cebpb/Acod1/Pck1/Cx3cl1/Src/Rps6ka5/Ccl25/Hyal3/Ccl7/Pcsk1/Traf6/Tollip/Il1rn/Rc3h1/Egr1/Sirpa/Ccl20/Mapk3/Prkca/Akap12
Malignant	TKO_vs_DKO	GOBP UROGENITAL SYSTEM DEVELOPMENT	GO_BP	307	-0.425919	-1.59112	6.87874152558782e-05	0.0019081	59	No	NA	Enpep/Epha4/Pcsk5/Itga8/Hmgcs2/Six2/Sfrp1/Agtr2/Ednra/Gpc3/Pygo1/Kcnj8/Col4a1/Mmp9/Mmp2/Cyp26b1/Cyp7b1/Plxnd1/Sulf2/Fgf2/Fras1/Nkx3-1/Plce1/Nid1/Gfra1/Tacstd2/Bmp6/Pkd2/Klf15/Sulf1/Pecam1/Nfia/Pbx1/Pdgfrb/Adamts1/Magi2/Cdkn1b/Cdkn1c/Wnt5a/Il6ra/Adipoq/Ctsh/Ace/Prom1/Dact2/Fbn1/Gata3/Dchs1/Acvr1/Efnb2/Kif26b/Aldh1a2/Tsc1/Ptk7/Plag1/Sdc1/Hoxd13/Grem1/Fgf10
Malignant	TKO_vs_DKO	GOBP NEGATIVE REGULATION OF WOUND HEALING	GO_BP	57	-0.528433	-1.5912	0.00478347	0.0465339	17	No	NA	Prkg1/Plat/Kng2/Slc12a2/Wfdc1/Fgf2/Pros1/Cldn19/Pdgfra/Vtn/Cask/Serpine2/Cd9/Thbd/Ceacam1/Serping1/Apoe
Malignant	TKO_vs_DKO	GOBP HINDBRAIN DEVELOPMENT	GO_BP	124	-0.464948	-1.59181	0.00122282	0.0177432	35	No	NA	Mafb/Rora/Gdf10/Abat/Cend1/Myo16/Fgf2/Lmx1a/Phox2b/En2/Serpine2/Cntn1/Arl13b/Ophn1/Ascl1/mt-Nd4/Phox2a/Faim2/Fzd4/Naglu/mt-Co1/Trp53/Bmp5/Dlc1/Sstr2/Ttbk2/Foxc1/Ephb2/Smad1/Ptf1a/Atf2/Plxna2/Cd3e/Atp1b2/Wnt1
Malignant	TKO_vs_DKO	GOBP BLOOD VESSEL MORPHOGENESIS	GO_BP	561	-0.407887	-1.59187	1.54966015018164e-06	7.74593464858754e-05	139	Yes	GOBP REGULATION OF MULTICELLULAR ORGANISMAL DEVELOPMENT	Enpep/Col8a2/Lama1/Tmem100/Ism1/C3/Sfrp1/Rora/Ednra/Meox2/Scg2/Nfatc4/Pf4/Anpep/Col3a1/Tnmd/Itga2b/Dcn/Mmp19/Enpp2/Comp/Slc12a2/Col4a2/Hgf/Mmp2/Thbs2/Ccn6/Mmp14/Gab1/Plxnd1/Sash1/Sfrp2/Adgra2/Tgfbr3/Chil1/Il1b/Fgf2/Cd160/Egfl7/Prrx1/Spry2/Cxcl17/Thy1/Ccl2/S1pr1/Pkd2/Lrp1/Cyp1b1/Sulf1/Smoc2/Adgrg1/Camp/Pdgfrb/Pdgfra/Wnt11/Ccl11/Adamts1/Map2k5/Il6/Nr4a1/Robo1/Rhoj/Wnt5a/Lrg1/Ctsh/Ace/Amot/Jam3/Pik3…
Malignant	TKO_vs_DKO	GOBP LEUKOCYTE CHEMOTAXIS	GO_BP	195	-0.442985	-1.59365	0.000941677	0.0147132	49	No	NA	Itga9/Cxcl12/Scg2/Pf4/Gas6/Ccn3/Slc12a2/Lbp/Cyp7b1/Rarres2/Ptn/Cxcl5/Il16/Il1b/Ccl17/Cxcl17/Ccl2/S1pr1/Stk39/Trem1/Gpsm3/Chga/Cxcl2/Ccl11/Il6/Wnt5a/C5ar2/Il6ra/Il4/Jam3/Mtus1/Tnfsf11/Ccl19/Pik3cd/Mmp28/Coro1a/Zfp580/Dpp4/Pde4b/Gpr18/Hrh1/Grem1/Cxadr/Il17ra/F7/Rac2/Hc/Pla2g7/Tnfaip6
Malignant	TKO_vs_DKO	GOBP TUBE MORPHOGENESIS	GO_BP	770	-0.402227	-1.59461	5.53100573966102e-08	4.36550308689121e-06	189	Yes	GOBP REGULATION OF MULTICELLULAR ORGANISMAL DEVELOPMENT	Enpep/Col8a2/Apod/Epha4/Sostdc1/Lama1/Dact1/Tmem100/Ism1/Six2/C3/Sfrp1/Agtr2/Rora/Ednra/Meox2/Gpc3/Scg2/Col4a1/Nfatc4/Pf4/Anpep/Col3a1/Tnmd/Itga2b/Dcn/Mmp19/Enpp2/Cnmd/Comp/Slc12a2/Col4a2/Hgf/Mmp2/Sox10/Thbs2/Csmd1/Ccn6/Mmp14/Egfr/Gab1/Prickle1/Sash1/Sfrp2/Adgra2/Tgfbr3/Chil1/Fzd1/Kdm5b/Il1b/Fgf2/Cd160/Egfl7/Prrx1/Spry2/Cxcl17/Nkx3-1/Thy1/Ccl2/Tacstd2/S1pr1/Pkd2/Lrp1/Cyp1b1/Sulf1/Ret/Smoc2/Pbx1/A…
Malignant	TKO_vs_DKO	GOBP SMOOTH MUSCLE CELL DIFFERENTIATION	GO_BP	54	-0.529287	-1.5948	0.00812139	0.0672197	11	No	NA	Itga8/Ednra/Nfatc4/Comp/Tmem204/Prdm6/Ramp2/Acvr1/Ereg/Fgf10/Gata6
Malignant	TKO_vs_DKO	GOBP CELL SURFACE RECEPTOR SIGNALING PATHWAY INVOLVED IN HEART DEVELOPMENT	GO_BP	28	-0.596073	-1.59492	0.0130812	0.0907978	13	No	NA	Msx1/Snai1/Wnt11/Wnt5a/Hand2/Acvr1/Galnt11/Bmpr1a/Heyl/Jag1/Snai2/Mks1/Sox17
Malignant	TKO_vs_DKO	GOBP REGULATION OF LEUKOCYTE MIGRATION	GO_BP	196	-0.442738	-1.59516	0.000742233	0.0121163	61	No	NA	Apod/Cxcl12/Gas6/Ccn3/Il1r1/Mmp14/Lbp/Rarres2/Ptn/Plcb1/Cxcl17/Thy1/Ccl2/Chst2/Stk39/Selp/Gpsm3/Chst4/Il6/Wnt5a/C5ar2/Cd9/Il6ra/Il4/Sele/Jam3/Mtus1/P2rx4/Fut4/Tnfsf18/Icam1/Ccl19/Mmp28/Ccl28/Zfp580/Dpp4/Gpr18/Tnfrsf18/Grem1/App/F7/Rac2/Bmp5/Hc/Hmox1/Cd47/Cd81/Pla2g7/Tnfrsf14/Tnfaip6/Ecm1/Zp3/C5ar1/Slit2/Mospd2/Stk10/Cx3cl1/Ccr1/Rhoh/Tacr1/Cxcl13
Malignant	TKO_vs_DKO	GOBP EAR MORPHOGENESIS	GO_BP	95	-0.48743	-1.59554	0.00295958	0.0343832	21	No	NA	Mafb/Gsc/Itga8/Msx1/Six2/Ednra/Col2a1/Sobp/Myo6/Spry2/Nkx3-2/Wnt5a/Gata3/Otop1/Fzd2/Pls1/Ptk7/Naglu/Fgf10/Col11a1/Foxg1
Malignant	TKO_vs_DKO	GOBP LOCOMOTORY BEHAVIOR	GO_BP	157	-0.45523	-1.59569	0.00111701	0.0167028	38	No	NA	Epha4/Abat/Adcy5/Cxcl12/Penk/Cend1/Chl1/Sncg/Reln/Gpr88/Sobp/Shank2/Ddhd2/Npy1r/Lgi4/Snap25/Prex2/Elavl4/Arrdc3/Npc1/Cntn1/Snca/Dlg4/Nlgn2/Ank/Abhd12/Negr1/Bsx/Rcan1/Tsc1/Apoe/Nr4a2/Dpp4/Fzd4/Naglu/Selenop/Gbx1/App
Malignant	TKO_vs_DKO	GOBP POSITIVE REGULATION OF MYELINATION	GO_BP	17	-0.665166	-1.59604	0.0132548	0.0915875	7	No	NA	Ncmap/Hgf/Sox10/Wasf3/Slc25a12/Cst7/Mag
Malignant	TKO_vs_DKO	GOBP REGULATION OF MORPHOGENESIS OF A BRANCHING STRUCTURE	GO_BP	43	-0.551563	-1.59612	0.00762373	0.0647806	12	No	NA	Six2/Sfrp1/Hgf/Bcl11a/Tacstd2/Sulf1/Wnt5a/Wnt2b/Hoxd13/Grem1/Fgf10/Lgr4
Malignant	TKO_vs_DKO	GOBP CELL CHEMOTAXIS	GO_BP	259	-0.431947	-1.59639	0.000162508	0.00390018	60	No	NA	Itga9/Cxcl12/Scg2/Pf4/Gas6/Ccn3/Slc12a2/Hgf/Lbp/Gab1/Cyp7b1/Rarres2/Ptn/Defb48/Cxcl5/Il16/Il1b/Fgf2/Ccl17/Cxcl17/Bin2/S1pr1/Stk39/Trem1/Gpsm3/Smoc2/Pdgfrb/Pdgfra/Chga/Cxcl2/Ccl11/Il6/Nr4a1/Wnt5a/C5ar2/Il4/Jam3/Mtus1/P2rx4/Tpbg/Tnfsf11/Ccl19/Pik3cd/Cxcl14/Mmp28/Coro1a/Ccl28/Egr3/Zfp580/Dpp4/Pde4b/Gpr18/Hrh1/Grem1/Cxadr/Il17ra/F7/Rac2/Csf3r/Hc
Malignant	TKO_vs_DKO	GOBP REGULATION OF PHOSPHATIDYLINOSITOL 3 KINASE ACTIVITY	GO_BP	47	-0.543684	-1.5973	0.00749159	0.064013	18	No	NA	Tnfaip8l3/Fgf2/Pdgfrb/Pdgfra/Agap2/Pik3r3/Ccl19/Fgfr3/Pik3r1/Dab2ip/Cd19/Flt3/Flt1/Pik3r5/Atg14/Src/Socs1/Vav3
Malignant	TKO_vs_DKO	GOBP DENDRITE MORPHOGENESIS	GO_BP	125	-0.46685	-1.59852	0.00192573	0.0251165	32	No	NA	Epha4/Kif1a/Nfatc4/Phactr1/Reln/Sult4a1/Ptn/Nlgn1/Tlx2/Rap2a/Klf7/Prex2/Ptprd/Elavl4/Btbd3/Dock10/Dlg4/Shank1/Tpbg/Shank3/Picalm/Sarm1/Dip2a/Tmem106b/Ss18l1/Ephb2/Dnm3/Chrna3/Sipa1l1/Tanc2/Ctnnd2/Nsmf
Malignant	TKO_vs_DKO	GOBP NEGATIVE REGULATION OF DENDRITIC CELL APOPTOTIC PROCESS	GO_BP	7	-0.832077	-1.59859	0.0126654	0.0887161	3	No	NA	Cxcl12/Gas6/Ccl19
Malignant	TKO_vs_DKO	GOBP RELAXATION OF VASCULAR ASSOCIATED SMOOTH MUSCLE	GO_BP	6	-0.863323	-1.59862	0.00641802	0.0580122	3	No	NA	Prkg1/Kcnma1/Rgs2
Malignant	TKO_vs_DKO	GOBP REGULATION OF CHONDROCYTE DIFFERENTIATION	GO_BP	48	-0.541085	-1.59868	0.00984131	0.0760294	19	No	NA	Six2/Trps1/Sox5/Bmp6/Nkx3-2/Ltbp3/Loxl2/Fgf18/Chadl/Scin/Mboat2/Rflnb/Acvrl1/Maf/Wnt9a/Snai2/Smad3/Rflna/Axin2
Malignant	TKO_vs_DKO	GOBP CORONARY VASCULATURE DEVELOPMENT	GO_BP	42	-0.553628	-1.59881	0.0117124	0.0850758	10	No	NA	Gpc3/Prickle1/Plxnd1/Tgfbr3/Fgf2/Ace/Hand2/Ptk7/Sgcd/Gata6
Malignant	TKO_vs_DKO	GOBP REGULATION OF HUMORAL IMMUNE RESPONSE	GO_BP	32	-0.585772	-1.59988	0.00988704	0.0763056	9	No	NA	C3/Cd55/Il1b/Cd46/A2m/Susd4/Ptprc/Serping1/Gata6
Malignant	TKO_vs_DKO	GOBP POSITIVE REGULATION OF CELL JUNCTION ASSEMBLY	GO_BP	92	-0.489584	-1.59991	0.00299195	0.0345495	27	No	NA	Sfrp1/Flrt3/Thbs2/Ntrk1/Nlgn1/Efna5/Thy1/Cldn19/Ptprd/Clstn1/Crb3/Myoc/Lrrc4b/Bdnf/Nlgn2/Tpbg/Nrxn1/Tsc1/Cbln2/Lrrtm2/Ntrk2/Clstn3/Flrt2/Cldn1/Vstm5/Cntnap2/Ephb2
Malignant	TKO_vs_DKO	GOBP CELL JUNCTION DISASSEMBLY	GO_BP	20	-0.650964	-1.60055	0.0103384	0.0784445	3	No	NA	Epha4/C3/Tgfb3
Malignant	TKO_vs_DKO	GOBP CORONARY VASCULATURE MORPHOGENESIS	GO_BP	17	-0.667148	-1.6008	0.0127325	0.089104	5	No	NA	Tgfbr3/Fgf2/Pdgfrb/Ace/Hand2
Malignant	TKO_vs_DKO	GOBP GALACTOLIPID METABOLIC PROCESS	GO_BP	7	-0.833244	-1.60083	0.0122409	0.0870235	3	No	NA	Ugt8a/B3galt1/Fa2h
Malignant	TKO_vs_DKO	GOBP ANGIOGENESIS INVOLVED IN CORONARY VASCULAR MORPHOGENESIS	GO_BP	5	-0.892078	-1.60096	0.00409526	0.0427157	3	No	NA	Fgf2/Pdgfrb/Ace
Malignant	TKO_vs_DKO	GOBP ENDOCYTOSIS	GO_BP	512	-0.412104	-1.60106	2.28895548543861e-06	0.000107511	122	Yes	GOBP REGULATION OF MULTICELLULAR ORGANISMAL DEVELOPMENT	Scara5/Prss12/Aplp1/Rspo1/Gpc3/Cacng7/Syt4/Clu/Colec10/Enpp2/Igkc/Sncg/Snap91/Sorl1/Ezr/Amn/Lbp/Dnm1/Ramp3/Dab2/Pear1/Gulp1/C4b/Nlgn1/Myo6/Gria1/Arhgap25/Syt2/Sfrp4/Spon2/Clip3/Dnajc6/Sgip1/Ssc5d/Lrp6/Snap25/Bin2/Stx1b/Lrp1/Ehbp1/Rabgap1l/Cd5/Scara3/Npc1/Xkr4/Magi2/Rhoj/Cbl/Wnt5a/Sh3gl2/Cd9/Snca/Adipoq/Ighg1/Abca1/Il4/Sele/Dlg4/Insr/Nlgn2/Loxl2/Ophn1/Trf/Unc119/Ramp2/Ceacam1/Trbc1/Colec11/Rhoq/Ef…
Malignant	TKO_vs_DKO	GOBP NEGATIVE REGULATION OF GROWTH	GO_BP	209	-0.441371	-1.6014	0.000306241	0.0063367	50	No	NA	Msx1/Sfrp1/Agtr2/Gpc3/Ccn3/Draxin/Rgs2/Wfdc1/Sema6d/Sfrp2/Bcl11a/Dab2/Rgs4/Wnt11/Ppara/Serpine2/Plac8/Cdkn1b/Wnt5a/Pi16/Gng4/Hspa1b/Sema6c/Ulk2/Igfbp5/Fgfr3/Hspa1a/Ndrg3/Gja1/Sema3g/Sema3d/Dact3/Grem1/Ptprs/Prdm11/Sema7a/Ing4/Sav1/Trp53/Cyp27b1/Slit3/Spag9/Bmpr2/Mt3/Fbp1/Scgb3a1/Acvrl1/Cda/Cdkn2c/Fstl4
Malignant	TKO_vs_DKO	GOBP POSITIVE REGULATION OF VASCULAR ASSOCIATED SMOOTH MUSCLE CELL PROLIFERATION	GO_BP	30	-0.590072	-1.60233	0.0118024	0.0854053	10	No	NA	Igf1/Mmp9/Mmp2/Fgf2/Adamts1/Igfbp5/Gja1/Bmpr1a/Jun/Hpgd
Malignant	TKO_vs_DKO	GOBP REGULATION OF CELL ACTIVATION	GO_BP	530	-0.41176	-1.60236	1.5037596678628e-06	7.57420001128787e-05	173	Yes	GOBP REGULATION OF MULTICELLULAR ORGANISMAL DEVELOPMENT	Prkg1/Igf1/Cygb/Sfrp1/Cd55/Rora/Fgl2/Abat/Gas6/Tnfsf8/Plek/Camk4/Tnfrsf21/Igkc/Cyp26b1/Il2ra/Fes/Mmp14/Cd38/Lbp/Sash3/Il1b/H2-DMa/Nlrp3/Cd160/Lat/Nck2/Lgals7/Cblb/Thy1/Prnp/Il27ra/Ccl2/Tspan32/Selp/Tnfsf13b/Lmo1/Blk/Nr1d1/Samsn1/Pdgfrb/Pdgfra/Cd5/Serpine2/Il6/Ctla4/Tbx21/Wnt5a/Cd9/Snca/Pglyrp2/Gp9/Nfkbid/Ighg1/Rps6ka1/Il4/Rasal3/Stxbp2/Lilra5/H2-Ab1/C1qtnf1/Tnfsf18/Thbd/Gata3/Ceacam1/Nrarp/Trbc1/…
Malignant	TKO_vs_DKO	GOBP TUBE DEVELOPMENT	GO_BP	940	-0.401278	-1.60336	1.78181201296517e-09	1.94879325303734e-07	236	Yes	GOBP REGULATION OF MULTICELLULAR ORGANISMAL DEVELOPMENT	Enpep/Col8a2/Apod/Epha4/Gsc/Pcsk5/Sostdc1/Hmgcs2/Lama1/Dact1/Tmem100/Ism1/Six2/C3/Sfrp1/Hsd11b1/Agtr2/Rora/Ednra/Meox2/Gpc3/Scg2/Col4a1/Nfatc4/Anpep/Col3a1/Tnmd/Itga2b/Dcn/Mmp19/Ccn3/Enpp2/Cnmd/Inhbb/Comp/Slc12a2/Col4a2/Hgf/Col2a1/Mmp2/Sox10/Thbs2/Ccn6/Mmp14/Egfr/Gab1/Prickle1/Rarres2/Plxnd1/Sash1/Sfrp2/Adgra2/Tgfbr3/Thrb/Chil1/Adamts2/Fzd1/Kdm5b/Il1b/Fgf2/Cd160/Egfl7/Prrx1/Spry2/Crispld2/Cxcl17/…
Malignant	TKO_vs_DKO	GOBP REGULATION OF SYNAPSE STRUCTURE OR ACTIVITY	GO_BP	194	-0.445908	-1.60469	0.000367863	0.00727742	46	No	NA	Epha4/Lrfn3/Kif1a/Nfatc4/Mdga1/Flrt3/Srgn/Thbs2/Reln/Adgrl1/Lrfn2/Ntrk1/Ntrk3/Klk8/Nlgn1/Fzd1/Shank2/Efna5/Prnp/Stx1b/Ptprd/Clstn1/Lrrc4b/Wnt5a/Snca/Bdnf/Nlgn2/Tpbg/Negr1/Ntng2/Apoe/Shank3/App/Cbln2/Nectin1/Gpc6/Lrrtm2/Ntrk2/Clstn3/Flrt2/Dab2ip/Zfp804a/Vstm5/Slc17a7/Syngap1/Ephb2
Malignant	TKO_vs_DKO	GOBP NEGATIVE REGULATION OF PLATELET ACTIVATION	GO_BP	17	-0.668783	-1.60472	0.0123407	0.0874819	8	No	NA	Prkg1/Abat/Pdgfra/Serpine2/Cd9/Thbd/Ceacam1/Apoe
Malignant	TKO_vs_DKO	GOBP SCHWANN CELL DIFFERENTIATION	GO_BP	23	-0.628188	-1.60507	0.0110155	0.0817196	12	No	NA	Ncmap/Sh3tc2/Fa2h/Myoc/Pou3f1/Ski/Arhgef10/Ntrk2/Nrg1/Erbb3/Egr2/Nf1
Malignant	TKO_vs_DKO	GOBP NEGATIVE REGULATION OF FIBROBLAST GROWTH FACTOR RECEPTOR SIGNALING PATHWAY	GO_BP	17	-0.668931	-1.60508	0.0123407	0.0874819	8	No	NA	Sulf2/Fgf2/Spry2/Sulf1/Wnt5a/Shisa2/Gata3/Ngfr
Malignant	TKO_vs_DKO	GOBP POSITIVE REGULATION OF INFLAMMATORY RESPONSE	GO_BP	122	-0.47035	-1.60599	0.00248292	0.03016	37	No	NA	Ptger3/C3/Fabp4/Camk2n1/Lbp/Il16/Gpsm3/Osmr/C2cd4a/Il6/Pdcd4/Wnt5a/Snca/Ace/Nkg7/Il6st/Lilra5/Tnfsf11/Alox5ap/Osm/App/Il17ra/Nfkbiz/Ttbk1/Cd47/Cd81/Pla2g7/Tnfrsf1a/Cebpb/Btk/Zp3/Tlr7/Pik3cg/Cx3cl1/C2cd4b/Agtr1a/Pla2g3
Malignant	TKO_vs_DKO	GOBP INTEGRIN MEDIATED SIGNALING PATHWAY	GO_BP	99	-0.48985	-1.60657	0.00217669	0.0273074	36	No	NA	Itga8/Itga9/Plpp3/Col3a1/Itga2b/Plek/Fbln1/Ptn/Dab2/Itgbl1/Cdh17/Lat/Adam9/Thy1/Tspan32/Fermt3/Adamts1/Itgae/Ceacam1/Adam11/Col16a1/Lims2/Sema7a/Fut8/Itga11/Cd47/Itgb8/Erbin/Dock1/Src/Vav3/Itgav/Itga1/Itga6/Ptpra/Itgb3
Malignant	TKO_vs_DKO	GOBP REGULATION OF ESTABLISHMENT OF PLANAR POLARITY	GO_BP	52	-0.536572	-1.60677	0.00635146	0.057683	18	No	NA	Dact1/Sfrp1/Gpc3/Prickle1/Sfrp2/Dab2/Fzd1/Wnt11/Wnt5a/Fzd2/Ptk7/Gpc6/Plekha4/Znrf3/Vangl2/Ror1/Fzd3/Mks1
Malignant	TKO_vs_DKO	GOBP PLATELET DERIVED GROWTH FACTOR RECEPTOR ALPHA SIGNALING PATHWAY	GO_BP	5	-0.895692	-1.60745	0.00381038	0.0408004	4	No	NA	Cblb/Pdgfra/Cbl/Adipoq
Malignant	TKO_vs_DKO	GOBP ESTABLISHMENT OF PLANAR POLARITY OF EMBRYONIC EPITHELIUM	GO_BP	16	-0.680486	-1.60828	0.0150638	0.0998159	6	No	NA	Sfrp1/Sfrp2/Fzd1/Wnt5a/Fzd2/Ptk7
Malignant	TKO_vs_DKO	GOBP REGULATION OF GLYCOPROTEIN METABOLIC PROCESS	GO_BP	43	-0.55579	-1.60836	0.00678334	0.0603875	12	No	NA	Igf1/Bace2/Itm2a/Itm2c/Ccl19/Pxylp1/Ptx3/Chp1/Tm9sf2/Mt3/Pawr/Itm2b
Malignant	TKO_vs_DKO	GOBP LEARNING	GO_BP	127	-0.470105	-1.6085	0.0014301	0.0199432	37	No	NA	Reln/Csmd1/Gpr88/Drd5/Ptn/Nptx2/Sorcs3/Shank2/Ddhd2/Plcb1/Snap25/Nrxn2/Jph3/Tafa2/Atp8a1/Elavl4/Nps/Dlg4/Slc8a2/Shank1/Brsk1/Tpbg/Nrxn1/Tsc1/Shank3/Hrh1/App/Ntrk2/Gabra5/Slc12a5/Chst10/Atp1a2/Cntnap2/Syngap1/Nptn/Ephb2/Btg2
Malignant	TKO_vs_DKO	GOBP TEMPERATURE HOMEOSTASIS	GO_BP	154	-0.461533	-1.60991	0.000736168	0.0121163	25	No	NA	Mfap2/Ptger3/Abat/Zfp423/Elovl6/Fabp4/Nmu/Npr3/Ucp1/Il1b/Cidea/Phox2b/Adamts5/Arrdc3/Nr1d1/Plac8/Kdm6b/Adipoq/Il4/Pth2r/Arntl/Tnfsf11/Gja1/Appl2/Per2
Malignant	TKO_vs_DKO	GOBP LIGAND GATED ION CHANNEL SIGNALING PATHWAY	GO_BP	19	-0.66339	-1.60992	0.012406	0.0876967	7	No	NA	Plp1/Grik4/Gria3/Sult1a1/Gria1/App/Cpeb4
Malignant	TKO_vs_DKO	GOBP POSITIVE REGULATION OF SYNAPSE ASSEMBLY	GO_BP	55	-0.535245	-1.61049	0.00787532	0.0661838	19	No	NA	Flrt3/Thbs2/Ntrk1/Nlgn1/Efna5/Ptprd/Clstn1/Lrrc4b/Bdnf/Nlgn2/Tpbg/Nrxn1/Cbln2/Lrrtm2/Ntrk2/Clstn3/Flrt2/Vstm5/Ephb2
Malignant	TKO_vs_DKO	GOBP REGULATION OF NEURON MIGRATION	GO_BP	36	-0.571978	-1.61054	0.00658571	0.0592348	13	No	NA	Col3a1/Igsf10/Phactr1/Reln/Nkx6-1/Ntng1/Nexmif/Ntng2/Flrt2/Nrg1/Scrt1/Cx3cl1/Nsmf
Malignant	TKO_vs_DKO	GOBP GLIAL CELL PROLIFERATION	GO_BP	38	-0.568046	-1.61206	0.00922912	0.0726189	11	No	NA	Penk/Clu/Sox10/Il1b/Lgi4/Il6/Ski/Plag1/Ascl2/Cdkn2b/Cx3cl1
Malignant	TKO_vs_DKO	GOBP POSTSYNAPSE ASSEMBLY	GO_BP	25	-0.620247	-1.61208	0.00972894	0.0753895	12	No	NA	Ntrk3/Nlgn1/Nrxn2/Ptprd/Lrrc4b/Wnt5a/Nlgn2/Nrxn1/Ntng2/Shank3/Lrrtm2/Ephb2
Malignant	TKO_vs_DKO	GOBP REGULATION OF HEAT GENERATION	GO_BP	12	-0.728292	-1.61265	0.0128269	0.0896012	5	No	NA	Ptger3/Abat/Il1b/Arrdc3/Tnfsf11
Malignant	TKO_vs_DKO	GOBP NEGATIVE REGULATION OF SYNAPTIC TRANSMISSION	GO_BP	61	-0.530275	-1.61281	0.00557241	0.0521545	13	No	NA	Syt4/Prrt1/Drd5/Cd38/Sorcs3/Il1b/Gria1/Shank2/Grid2ip/Gabbr1/Adipoq/Shank3/S1pr2
Malignant	TKO_vs_DKO	GOBP REGULATION OF ANION TRANSPORT	GO_BP	69	-0.520092	-1.61283	0.00289868	0.0339331	26	No	NA	Abat/Syt4/Rgs2/Fgf23/Cyp4f14/Il1b/Sfrp4/Prnp/Rgs4/Gabbr1/Stc1/Snca/P2rx7/Slc38a3/P2rx4/Tcaf2/Cltrn/Tnfsf11/Per2/Tcaf1/Atp1a2/Cebpb/Cry2/Atp8b1/Avp/Pla2g3
Malignant	TKO_vs_DKO	GOBP NORADRENERGIC NEURON DEVELOPMENT	GO_BP	5	-0.89878	-1.61299	0.00338411	0.0374404	3	No	NA	Phox2b/Ascl1/Insm1
Malignant	TKO_vs_DKO	GOBP ASSOCIATIVE LEARNING	GO_BP	70	-0.518823	-1.61322	0.00360843	0.0390199	21	No	NA	Reln/Csmd1/Drd5/Nptx2/Shank2/Ddhd2/Snap25/Tafa2/Elavl4/Nps/Shank1/Brsk1/Tpbg/Tsc1/Hrh1/App/Gabra5/Atp1a2/Syngap1/Nptn/Btg2
Malignant	TKO_vs_DKO	GOBP NEGATIVE REGULATION OF RESPONSE TO STIMULUS	GO_BP	1384	-0.400694	-1.61327	6.13078270469705e-14	1.38050801138708e-11	268	Yes	GOBP REGULATION OF MULTICELLULAR ORGANISMAL DEVELOPMENT	Pde3a/Prkg1/Apod/Aspn/Epha4/Igf1/Eya2/Gsc/Htra4/Igfbp4/Sostdc1/Ucma/Dact1/Eya4/Sfrp1/Agtr2/Cd55/Ggt7/Rora/Bpifb1/Fgl2/Abat/Aplp1/Gpc3/Cxcl12/Scg2/Nfatc4/Pf4/Dkk3/Pde11a/Plat/Dlx2/Mmp9/Col3a1/Dlx1/Dcn/Gas6/Ccn3/Fbln1/Igfbp3/Rgs18/Kng2/Rgs5/Draxin/Hic1/Rgs2/Slc12a2/Il1r2/Hgf/Col2a1/Cyp26b1/Fbn2/Sox10/Sorl1/Wfdc1/Eid2/Ezr/Il2ra/Mmp14/Sema6d/Egfr/Cyp7b1/Rtn4r/Sfrp2/Adgra2/Tgfbr3/Kremen1/Dlk1/Dab2/Igs…
Malignant	TKO_vs_DKO	GOBP NEGATIVE REGULATION OF SMOOTH MUSCLE CELL MIGRATION	GO_BP	24	-0.627594	-1.61331	0.015014	0.0996075	7	No	NA	Prkg1/Igfbp3/Sema6d/Lrp1/Adipoq/Igfbp5/S1pr2
Malignant	TKO_vs_DKO	GOBP GLUCOSAMINE CONTAINING COMPOUND CATABOLIC PROCESS	GO_BP	8	-0.808093	-1.61366	0.00605843	0.0555504	4	No	NA	Chia1/Chil1/Gnpda2/Amdhd2
Malignant	TKO_vs_DKO	GOBP NEGATIVE REGULATION OF ENDOTHELIAL CELL APOPTOTIC PROCESS	GO_BP	28	-0.603183	-1.61394	0.0111844	0.0824429	11	No	NA	Scg2/Gas6/Il4/Ramp2/Gata3/Icam1/Angpt1/Krit1/Il11/Nfe2l2/Tnfaip3
Malignant	TKO_vs_DKO	GOBP CELL PROLIFERATION IN HINDBRAIN	GO_BP	12	-0.728893	-1.61398	0.0125611	0.0881888	4	No	NA	Rora/Cend1/Fgf2/Gpr37l1
Malignant	TKO_vs_DKO	GOBP OLIGODENDROCYTE DEVELOPMENT	GO_BP	29	-0.595953	-1.61426	0.0147094	0.098282	13	No	NA	Plp1/Clu/Mal/Sox10/Fa2h/Cntn1/Ascl1/Aspa/Wasf3/B4galt5/Id4/Nkx2-2/Mag
Malignant	TKO_vs_DKO	GOBP SYNAPSE ORGANIZATION	GO_BP	377	-0.425794	-1.61501	8.11031370600283e-06	0.000326803	94	Yes	GOBP REGULATION OF MULTICELLULAR ORGANISMAL DEVELOPMENT	Epha4/Sparcl1/C3/Lrfn3/Kif1a/Col4a1/Nfatc4/Mdga1/Flrt3/Srgn/Pcdhb19/Prrt1/Sncg/Thbs2/Reln/Pdzrn3/Adgrl1/Lrfn2/Ntrk1/Ntrk3/Plxnd1/Klk8/Nlgn1/Fzd1/Cttnbp2/Shank2/Efna5/Lrrc4c/Lmx1a/Ntng1/Prnp/P2rx2/Nrxn2/Ptprd/Clstn1/Nfia/Lrrc4b/Dock10/Lgi2/Pcdhb20/Wnt5a/Snca/Dlg4/Slc8a2/Insr/Bdnf/Nlgn2/Nfasc/Ophn1/Spock2/Shank1/Tpbg/Nrxn1/Negr1/Efnb2/Unc13b/Pcdhb13/Ntng2/Tsc1/Apoe/Ptprf/Shank3/Rab39b/Wasf3/Ptprs/A…
Malignant	TKO_vs_DKO	GOBP CAMP MEDIATED SIGNALING	GO_BP	38	-0.56911	-1.61508	0.00898784	0.0710123	9	No	NA	Pde3a/Epha5/Pde11a/Adcy2/Ghrhr/Pde4d/Pde7b/Ksr1/Pomc
Malignant	TKO_vs_DKO	GOBP EMBRYO IMPLANTATION	GO_BP	49	-0.543828	-1.61538	0.00851551	0.06943	13	No	NA	Pcsk5/Mmp9/Tro/Fbln1/Mmp2/Il1b/Arhgdib/Stc1/Gja1/Igfbp7/Acvr1c/Prlr/Acod1
Malignant	TKO_vs_DKO	GOBP POSITIVE REGULATION OF CELL ADHESION	GO_BP	391	-0.424276	-1.61645	7.64021482687704e-06	0.000309489	141	Yes	GOBP REGULATION OF MULTICELLULAR ORGANISMAL DEVELOPMENT	Epha4/Igf1/Sfrp1/Cd55/Cxcl12/Plpp3/Ecm2/Frmd5/Il2ra/Sfrp2/Dab2/Sash3/Il1b/Nlrp3/Cd160/Nck2/Adam9/Vwc2/Rnase10/Abi3bp/Thy1/Col26a1/Il27ra/Ccl2/Nid1/Chst2/Selp/Tnfsf13b/Myoc/Ret/Cd46/Adgrg1/Col8a1/Cd5/Chst4/Skap1/Edil3/Il6/Wnt5a/Nfkbid/Cyth3/Agr2/Il4/Sele/Rasal3/Il6st/Spock2/Fut4/H2-Ab1/Tnfsf18/Gata3/Tnfsf11/Prkce/Efnb2/Ccl19/Kif26b/Ptprc/Col16a1/Coro1a/Tsc1/Ccl28/Egr3/Dpp4/Dusp26/Tnfrsf18/Sox12/Li…
Malignant	TKO_vs_DKO	GOBP HINDLIMB MORPHOGENESIS	GO_BP	25	-0.622035	-1.61673	0.00959836	0.0746866	4	No	NA	Pitx1/Msx1/Aff3/Gpc3
Malignant	TKO_vs_DKO	GOBP REGULATION OF HOMOTYPIC CELL CELL ADHESION	GO_BP	31	-0.594265	-1.61705	0.0096792	0.0751561	11	No	NA	Prkg1/Abat/Blk/Serpine2/Il6/Cd9/Il6st/C1qtnf1/Ceacam1/Tnfsf11/Zfp703
Malignant	TKO_vs_DKO	GOBP NEGATIVE REGULATION OF COMPLEMENT ACTIVATION	GO_BP	8	-0.810215	-1.6179	0.00551078	0.0516408	5	No	NA	Cd55/Cd46/A2m/Susd4/Serping1
Malignant	TKO_vs_DKO	GOBP T HELPER 17 TYPE IMMUNE RESPONSE	GO_BP	38	-0.570104	-1.6179	0.00898784	0.0710123	16	No	NA	Rora/Il27ra/Il6/Tbx21/Il6ra/Nfkbid/Il4/Il17ra/Nfkbiz/Ephb2/Slamf6/Prkcq/Rc3h1/Foxp3/Batf/Notch1
Malignant	TKO_vs_DKO	GOBP POSITIVE REGULATION OF NERVOUS SYSTEM PROCESS	GO_BP	29	-0.597368	-1.6181	0.0139551	0.0951381	9	No	NA	Abat/Ncmap/Hgf/Sox10/Unc13b/Wasf3/Slc25a12/Cst7/Rims1
Malignant	TKO_vs_DKO	GOBP REGULATION OF RHO DEPENDENT PROTEIN SERINE THREONINE KINASE ACTIVITY	GO_BP	5	-0.901758	-1.61833	0.00310063	0.035325	2	No	NA	Dab2/Thy1
Malignant	TKO_vs_DKO	GOBP NEUTROPHIL MIGRATION	GO_BP	106	-0.48434	-1.62004	0.00186114	0.0245248	43	No	NA	Itga9/Pf4/Il1r1/Lbp/Cxcl5/Il1b/Gp2/Ccl17/Ccl2/Trem1/Pecam1/Cxcl2/Ccl11/C5ar2/Mcoln2/Jam3/Fut4/Ccl19/Pik3cd/Dpp4/Pde4b/Cxadr/Rac2/Csf3r/Tnfaip6/C5ar1/Slit2/Mospd2/Cx3cl1/Rhoh/Cxcl13/Vav3/Ppbp/Ccl25/Ccl7/Itga1/Pikfyve/Nckap1l/Prtn3/Ccl20/Cxcl9/Vav1/Cd74
Malignant	TKO_vs_DKO	GOBP PROTEIN DEMANNOSYLATION	GO_BP	16	-0.685464	-1.62005	0.0124914	0.08798	3	No	NA	Man1a/Man1c1/Uggt2
Malignant	TKO_vs_DKO	GOBP POSITIVE REGULATION OF PATHWAY RESTRICTED SMAD PROTEIN PHOSPHORYLATION	GO_BP	38	-0.571014	-1.62049	0.0088672	0.0706423	15	No	NA	Gdf10/Inhbb/Dab2/Bmp15/Tgfb3/Bmp6/Gdf7/Rbpms/Acvr1/Bmp5/Bmpr2/Acvrl1/Bmpr1a/Eng/Hfe
Malignant	TKO_vs_DKO	GOBP REGULATION OF CANONICAL WNT SIGNALING PATHWAY	GO_BP	231	-0.442974	-1.62159	0.000189129	0.00435397	60	No	NA	Igfbp4/Sostdc1/Dact1/Sfrp1/Rspo1/Gpc3/Dkk3/Draxin/Sox10/Egfr/Prickle1/Sfrp2/Adgra2/Kremen1/Dab2/Fzd1/Fgf2/Sfrp4/Cdk14/Apc2/Wnt11/Wnt5a/Tpbgl/Rspo2/Tpbg/Rbms3/Nrarp/Arntl/Tle2/Mcc/Daam2/Apoe/Ptk7/Gnaq/Fzd4/Dact3/Grem1/Fgf10/Lgr4/Zfp703/Dab2ip/Ppm1n/Nkd2/Plekha4/Znrf3/Csnk1g1/Snai2/Eda/Src/Tmem9/Tle4/Sox2/Ctnnd2/Mks1/Gid8/Bicc1/Smad3/Stk4/Mllt3/Sox17
Malignant	TKO_vs_DKO	GOBP REGULATION OF PHOSPHATIDYLINOSITOL 3 KINASE SIGNALING	GO_BP	93	-0.498332	-1.62176	0.00219105	0.0274096	27	No	NA	Igf1/Dcn/Hgf/Reln/Ntrk1/Ntrk3/Egfr/Fgf2/Nkx3-1/Wnt16/Selp/Myoc/Pdgfrb/Pdgfra/Serpine2/Insr/Ceacam1/Osm/Ppp1r16b/Hcst/Ntrk2/Prr5/Angpt1/Dab2ip/Fgfr1/Serpina12/Ptpn13
Malignant	TKO_vs_DKO	GOBP FOREBRAIN CELL MIGRATION	GO_BP	55	-0.539183	-1.62234	0.00659196	0.0592348	16	No	NA	Cxcl12/Mdga1/Reln/Egfr/Adgrg1/Robo1/Arl13b/Fut10/Ndel1/Slit3/Lamb1/Foxg1/Dab2ip/Nrg1/Slit2/Pex13
Malignant	TKO_vs_DKO	GOBP RESPONSE TO PURINE CONTAINING COMPOUND	GO_BP	113	-0.479974	-1.62252	0.00238053	0.0293288	28	No	NA	Pde3a/Hmgcs2/Penk/Plat/Mmp19/Inhbb/Ezr/Hcn1/Il1b/Fosb/P2rx2/Pkd2/Slc8a1/Cyp1b1/Hcn4/Cib2/Trpc3/Adipoq/Ssh1/Gpd1/P2rx7/P2rx4/Thbd/Igfbp5/Itpr2/Sdc1/App/Gata6
Malignant	TKO_vs_DKO	GOBP POSITIVE REGULATION OF EXCITATORY POSTSYNAPTIC POTENTIAL	GO_BP	23	-0.635085	-1.6227	0.00958155	0.0746866	9	No	NA	Reln/Nlgn1/Stx1b/Rgs4/Dlg4/Nlgn2/Shank1/Nrxn1/Shank3
Malignant	TKO_vs_DKO	GOBP POSITIVE REGULATION OF LOCOMOTION	GO_BP	505	-0.418657	-1.6228	9.02357408105314e-07	4.73181391537965e-05	179	Yes	GOBP REGULATION OF MULTICELLULAR ORGANISMAL DEVELOPMENT	Epha4/Igf1/Cxcl12/Scg2/Plpp3/Plp1/Mmp9/Gas6/Enpp2/Il1r1/Hgf/Mmp2/Reln/Sema6d/Ntrk3/Egfr/Lbp/Gab1/Rarres2/Sash1/Adgra2/Fam107a/Ptn/Dab2/Il16/Il1b/Fgf2/Adam9/Rnase10/Snai1/Spry2/Cxcl17/Thy1/S1pr1/Stk39/Fermt3/Selp/Slc8a1/Atp8a1/Grb7/Myoc/Onecut1/Cyp1b1/Gpsm3/Pecam1/Ret/Wnt5b/Smoc2/Pdgfrb/Pdgfra/Vtn/Twist2/Wnt11/Ccl11/Adamts1/Il6/Stat5a/Rhoj/Mcam/Wnt5a/Il6ra/Il4/Ctsh/Jam3/Insr/Pik3r3/Spock2/Lrrc15/F…
Malignant	TKO_vs_DKO	GOBP GAMMA AMINOBUTYRIC ACID SECRETION	GO_BP	8	-0.812794	-1.62305	0.00503159	0.0482126	4	No	NA	Abat/Gabbr1/Trpc4/P2rx7
Malignant	TKO_vs_DKO	GOBP REGULATION OF WNT SIGNALING PATHWAY PLANAR CELL POLARITY PATHWAY	GO_BP	14	-0.710391	-1.62352	0.00972894	0.0753895	4	No	NA	Dact1/Sfrp1/Gpc3/Dab2
Malignant	TKO_vs_DKO	GOBP REGULATION OF SYSTEMIC ARTERIAL BLOOD PRESSURE BY HORMONE	GO_BP	31	-0.596702	-1.62368	0.00880496	0.0702751	4	No	NA	Enpep/Pcsk5/Agtr2/Drd5
Malignant	TKO_vs_DKO	GOBP NEGATIVE REGULATION OF EPITHELIAL CELL PROLIFERATION	GO_BP	115	-0.480028	-1.62373	0.00104503	0.0159695	42	No	NA	Sfrp1/Gpc3/Scg2/Tnmd/Cnmd/Sfrp2/Tgfbr3/Dab2/Nkx3-1/Ccl2/Sulf1/Cask/Robo1/Cdkn1b/Cdkn1c/Wnt5a/A4gnt/Gata3/Ceacam1/Ngfr/Mcc/Efnb2/Kdf1/Apoe/Ereg/Lims2/Ift52/Sav1/Dab2ip/Serpinf1/Acvrl1/Krit1/Xdh/Ptprm/Cdkn2b/Atf2/Atoh8/Flt1/Snai2/Slurp1/Sox2/Dlg1
Malignant	TKO_vs_DKO	GOBP CAMERA TYPE EYE PHOTORECEPTOR CELL DIFFERENTIATION	GO_BP	17	-0.676862	-1.62411	0.0105125	0.0793723	7	No	NA	Dio3/Thrb/Thy1/Rorb/Prom1/Naglu/Ntrk2
Malignant	TKO_vs_DKO	GOBP DIGESTIVE SYSTEM DEVELOPMENT	GO_BP	114	-0.480358	-1.62492	0.00150553	0.020919	29	No	NA	Pcsk5/Dact1/Six2/Sfrp1/Col3a1/Sox10/Egfr/Rarres2/Sfrp2/Tgfb3/Ret/Pdgfra/Wnt11/Clmp/Cdkn1c/Wnt5a/Barx1/Agr2/Insr/Il6st/Dchs1/Ascl1/Aldh1a2/Cbfa2t2/Hoxd13/Fgf10/Gata6/Lgr4/Sav1
Malignant	TKO_vs_DKO	GOBP POSITIVE REGULATION OF CYTOKINE PRODUCTION INVOLVED IN IMMUNE RESPONSE	GO_BP	61	-0.53439	-1.62532	0.00437221	0.0442188	17	No	NA	Cd55/Camk4/Il1r1/Sash3/Il1b/Nlrp3/Spon2/Cd160/Il6/Tbx21/Wnt5a/Il4/Gata3/Sema7a/Laptm5/Cd81/Tnfrsf14
Malignant	TKO_vs_DKO	GOBP CHITIN METABOLIC PROCESS	GO_BP	5	-0.905786	-1.62556	0.0026754	0.0319048	2	No	NA	Chia1/Chil1
Malignant	TKO_vs_DKO	GOBP CELLULAR RESPONSE TO NUTRIENT	GO_BP	39	-0.571709	-1.6269	0.00638551	0.0579235	11	No	NA	Sfrp1/Penk/Gas6/Fgf23/Fes/Mn1/Postn/Gdap1/Foxa2/Hmox1/Cyp27b1
Malignant	TKO_vs_DKO	GOBP REGULATION OF EXTRINSIC APOPTOTIC SIGNALING PATHWAY	GO_BP	138	-0.472375	-1.62731	0.00104724	0.0159714	43	No	NA	Igf1/Eya2/Eya4/Sfrp1/Agtr2/Scg2/Pf4/Mal/Hgf/Col2a1/Sfrp2/Timp3/Il1b/Ret/Map2k5/Itm2c/Il4/Hspa1b/Tnfsf12/Acvr1/Icam1/Ptprc/Hspa1a/Faim2/Fgf10/Bmp5/Hmox1/Rbck1/Tmc8/Srpx/Fgfr1/Tnfsf10/Il19/Cx3cl1/Snai2/Src/Il7/Prdx2/Itgav/Eya1/Stk4/Itga6/Rb1cc1
Malignant	TKO_vs_DKO	GOBP FAT CELL DIFFERENTIATION	GO_BP	198	-0.450931	-1.62769	0.000415485	0.00805923	55	No	NA	Mafb/Sfrp1/Rora/Gdf10/Fabp4/Rgs2/Adig/Ucp1/Rarres2/Sfrp2/Steap4/Clip3/Mmp11/Plcb1/Nr1d1/Wnt5b/Pdgfra/Cebpd/Il6/Nr4a1/Plac8/Ccdc3/Wnt5a/Adipoq/Cds1/Gata3/Arntl/Lmo3/Trib2/Nr4a2/Per2/Lgals12/Fgf10/Aloxe3/Sav1/Retreg1/Fam120b/Wdfy2/Cebpb/Id4/Ebf2/Grk5/Atf2/Il11/Jag1/Osbpl8/Snai2/Aldh6a1/Socs1/Wnt1/Senp2/Srebf1/Gnb3/Smad3/Stk4
Malignant	TKO_vs_DKO	GOBP HORMONE TRANSPORT	GO_BP	237	-0.444469	-1.62786	0.000133645	0.00336574	59	No	NA	Sfrp1/Abat/Epha5/Adcy5/Grp/Slco1c1/Ccn3/Inhbb/Fgf23/Nkx6-1/Cd38/Ghrhr/Gpr27/Dab2/Crym/Kdm5b/Slco1b2/Il1b/Nnat/Efna5/Nkx3-1/Snap25/Syt7/Bmp6/Klf7/Slco4a1/Blk/Nr1d1/Ttr/Gabbr1/Chga/Il6/Doc2b/Hcar2/Adipoq/Nlgn2/C1qtnf1/Gata3/Rab8b/Cltrn/Arntl/Pfkfb2/Tnfsf11/Prkce/Gja1/Per2/Fzd4/Osm/Cpt1a/Gipr/Sidt2/Lrrc8a/Irs2/Pclo/Vamp2/Tm7sf3/Foxa2/Snap23/Ltbp4
Malignant	TKO_vs_DKO	GOBP PLANAR CELL POLARITY PATHWAY INVOLVED IN NEURAL TUBE CLOSURE	GO_BP	11	-0.757099	-1.62813	0.0136761	0.0934858	6	No	NA	Sfrp1/Sfrp2/Fzd1/Wnt5a/Fzd2/Ptk7
Malignant	TKO_vs_DKO	GOBP RESPONSE TO WOUNDING	GO_BP	485	-0.421326	-1.62852	7.80389803274912e-07	4.17808694676414e-05	120	Yes	GOBP REGULATION OF MULTICELLULAR ORGANISMAL DEVELOPMENT	Prkg1/Apod/Epha4/Igf1/Abat/Ednra/Plpp3/F5/Pf4/Plat/Col3a1/Gas6/Plek/Fbln1/Flrt3/Kng2/Anxa8/Inhbb/Cntf/Comp/Slc12a2/Mmp2/Wfdc1/Drd5/Ntrk1/Ntrk3/Rtn4r/Cyp4f14/Kremen1/F2rl3/Ptn/Pear1/Klk8/Fgf2/Serpina1b/F2rl2/Tgfb3/Syt7/Tspan32/Fermt3/Selp/Pros1/Cldn19/Zfp36/Blk/Wnt5b/Smoc2/Entpd2/Pdgfrb/Pdgfra/Vtn/Tmigd3/Ppara/Cask/Serpine2/Mcam/Wnt5a/Creb3l2/Cd9/Gp9/Adra2c/Was/B4galt1/Il6st/Scube1/P2rx4/C1qtnf1/T…
Malignant	TKO_vs_DKO	GOBP REGULATION OF NERVOUS SYSTEM DEVELOPMENT	GO_BP	383	-0.429045	-1.62925	2.60403037937033e-06	0.00011938	111	Yes	GOBP REGULATION OF MULTICELLULAR ORGANISMAL DEVELOPMENT	Epha4/Cxcl12/Nfatc4/Syt4/Dlx2/Dlx1/Flrt3/Tnfrsf21/Draxin/Ncmap/Hgf/Sox10/Thbs2/Sorl1/Reln/Nkx6-1/Ntrk1/Sema6d/Plxnd1/Rtn4r/Ptn/Klk8/Nlgn1/Il1b/Efna5/Tlx2/Lgi4/Hook3/Thy1/Prtg/Plxnc1/Ptprd/Clstn1/Rnf112/Nr1d1/Lrrc4b/Mbp/Ccl11/Serpine2/Dll3/Il6/Robo1/Wnt5a/Ace/Bdnf/Nlgn2/Ski/Il6st/Tpbg/Gpr37l1/Sema6c/Ulk2/Nrxn1/Arntl/Ascl1/Aspa/Daam2/Ndel1/Sema3g/Appl2/Plag1/Sema3d/Shank3/Wasf3/Gbx1/Ptprs/Cbln2/Lrr…
Malignant	TKO_vs_DKO	GOBP ENDOTHELIAL CELL APOPTOTIC PROCESS	GO_BP	53	-0.540871	-1.62929	0.00547702	0.0515136	16	No	NA	Scg2/Gas6/Cd160/Ccl2/Pdcd4/Il4/Ramp2/Gata3/Icam1/Fasl/Bmpr2/Angpt1/Dab2ip/Plcg1/Krit1/Il11
Malignant	TKO_vs_DKO	GOBP RESPONSE TO AMYLOID BETA	GO_BP	48	-0.551551	-1.6296	0.007217	0.0624462	11	No	NA	Epha4/Igf1/Mmp9/Ntrk1/Ramp3/Prnp/Lrp1/Ngfr/Icam1/Gja1/App
Malignant	TKO_vs_DKO	GOBP REGULATION OF LENS FIBER CELL DIFFERENTIATION	GO_BP	8	-0.816164	-1.62978	0.0045524	0.0452051	4	No	NA	Fgf2/Spry2/Cdkn1b/Cdkn1c
Malignant	TKO_vs_DKO	GOBP CELL RECOGNITION	GO_BP	133	-0.473851	-1.63009	0.000821665	0.0131988	46	No	NA	Epha4/Crtac1/Emb/Colec10/Tnfrsf21/Igkc/Adam32/Lbp/Pear1/C4b/Izumo1r/Spon2/Nck2/Zpbp/Vstm2l/Clgn/Ntm/Pecam1/Cd5/Robo1/Cd9/Ighg1/Ncam2/B4galt1/Trbc1/Colec11/Ccl19/Pcdhb13/Robo3/Coro1a/Ptx3/Iglc3/App/Igha/Epha3/Dock2/Tub/Cd6/Cd81/Foxg1/Ighg2c/Cntnap2/Nptn/Ephb2/Vcan/Zp3
Malignant	TKO_vs_DKO	GOBP NEGATIVE REGULATION OF METALLOPEPTIDASE ACTIVITY	GO_BP	7	-0.848497	-1.63014	0.00728802	0.0628345	5	No	NA	Sorl1/Timp3/Lrp1/Timp2/Picalm
Malignant	TKO_vs_DKO	GOBP NEGATIVE REGULATION OF CELL SUBSTRATE ADHESION	GO_BP	56	-0.542367	-1.63235	0.00277999	0.0326938	26	No	NA	Apod/Meltf/Mmp14/Fam107a/Efna5/Tacstd2/Myoc/Cask/Arhgap6/Fzd4/Pik3r1/Spock1/Dlc1/Acvrl1/Acer2/Plet1/Cx3cl1/Jag1/Src/Wnt1/Coro2b/Ajap1/Map4k4/Notch1/Clasp2/Nf1
Malignant	TKO_vs_DKO	GOBP MORPHOGENESIS OF A BRANCHING STRUCTURE	GO_BP	172	-0.460653	-1.63349	0.000357589	0.00715646	36	No	NA	Lama1/Six2/Sfrp1/Agtr2/Ednra/Gpc3/Col4a1/Nfatc4/Dlx2/Hgf/Sox10/Csmd1/Mmp14/Plxnd1/Sfrp2/Bcl11a/Kdm5b/Spry2/Nkx3-1/Tacstd2/Pkd2/Sulf1/Pbx1/Ccl11/Gdf7/Wnt5a/Wnt2b/Ctsh/Rspo2/Nrarp/Dchs1/Acvr1/Hoxd13/Grem1/Fgf10/Lgr4
Malignant	TKO_vs_DKO	GOBP SIGNAL TRANSDUCTION IN ABSENCE OF LIGAND	GO_BP	62	-0.53591	-1.63361	0.00238811	0.0293473	21	No	NA	Eya2/Eya4/Pf4/Col2a1/Il1b/Ret/Map2k5/Il4/Hspa1b/Bcl2l10/Hspa1a/Fgf10/Srpx/Fgfr1/Cx3cl1/Il7/Prdx2/Bag3/Itgav/Eya1/Bcl2l2
Malignant	TKO_vs_DKO	GOBP NEGATIVE REGULATION OF CELLULAR EXTRAVASATION	GO_BP	8	-0.81829	-1.63403	0.00441549	0.04445	4	No	NA	Cxcl12/Plcb1/Il27ra/Ccl28
Malignant	TKO_vs_DKO	GOBP NEURAL CREST CELL FATE COMMITMENT	GO_BP	5	-0.910728	-1.63443	0.00217931	0.0273074	3	No	NA	Gsc/Sfrp1/Ednra
Malignant	TKO_vs_DKO	GOBP LEUKOCYTE MIGRATION	GO_BP	330	-0.434709	-1.63546	1.88873120072814e-05	0.000638898	120	No	NA	Apod/Itga9/Cxcl12/Scg2/Pf4/Mmp9/Gas6/Ccn3/Il1r1/Slc12a2/Mmp14/Lbp/Cyp7b1/Rarres2/Ptn/Cxcl5/Il16/Il1b/Gp2/Ccl17/Plcb1/Cxcl17/Thy1/Il27ra/Ccl2/Podxl2/Chst2/Stk39/Selp/Trem1/Gpsm3/Pecam1/Ret/Chga/Cxcl2/Ccl11/Chst4/Il6/Tbx21/Wnt5a/C5ar2/Cd9/Il6ra/Mcoln2/Il4/Sele/Jam3/B4galt1/Mtus1/P2rx4/Fut4/Tnfsf18/Gata3/Sell/Tnfsf11/Icam1/Ccl19/Pik3cd/Mmp28/Coro1a/Ccl28/Zfp580/Dpp4/Pde4b/Gpr18/Hrh1/Tnfrsf18/Grem1/C…
Malignant	TKO_vs_DKO	GOBP LEUKOCYTE TETHERING OR ROLLING	GO_BP	29	-0.603853	-1.63566	0.0124477	0.0878337	9	No	NA	Cxcl12/Podxl2/Chst2/Selp/Chst4/Sele/Fut4/Sell/Ccl28
Malignant	TKO_vs_DKO	GOBP SPONTANEOUS SYNAPTIC TRANSMISSION	GO_BP	10	-0.768248	-1.63621	0.0131318	0.0910659	6	No	NA	Slc12a2/Nsg1/Doc2b/Syt1/App/Cbln2
Malignant	TKO_vs_DKO	GOBP MIDBRAIN DOPAMINERGIC NEURON DIFFERENTIATION	GO_BP	14	-0.716309	-1.63704	0.00842307	0.0687495	7	No	NA	Sfrp1/Sfrp2/Fzd1/Lmx1a/Lrp6/Wnt5a/Nr4a2
Malignant	TKO_vs_DKO	GOBP REGULATION OF OSTEOBLAST DIFFERENTIATION	GO_BP	118	-0.48292	-1.63783	0.00122367	0.0177432	40	No	NA	Igf1/Ucma/Sfrp1/Gdf10/Smoc1/Fgf23/Fbn2/Nell1/Ifitm1/Sfrp2/Fgf2/Crim1/Bmp6/Rorb/Twist2/Cebpd/Il6/Il6ra/Ski/Il6st/Hand2/Acvr1/Igfbp5/Ltf/Grem1/Zhx3/Rassf2/Bmpr2/Tnfaip6/Tob1/Cebpb/Smad1/Bmpr1a/Suco/Jag1/Snai2/Twist1/Smad3/Hdac7/Hemgn
Malignant	TKO_vs_DKO	GOBP CELLULAR RESPONSE TO KETONE	GO_BP	83	-0.507224	-1.63784	0.0024017	0.029467	13	No	NA	Sfrp1/Adcy5/Plat/Gas6/Ptgfr/Sox10/Adcy2/Ucp1/Ptger2/Efna5/Cyp1b1/Postn/Ace
Malignant	TKO_vs_DKO	GOBP HEAD MORPHOGENESIS	GO_BP	32	-0.599871	-1.63839	0.00673835	0.060115	7	No	NA	Msx1/Mmp2/Crispld2/Tgfb3/Pdgfra/Ski/Crispld1
Malignant	TKO_vs_DKO	GOBP REGULATION OF AMINO ACID TRANSPORT	GO_BP	32	-0.600014	-1.63878	0.0066124	0.0592794	11	No	NA	Abat/Syt4/Rgs2/Slc12a2/Rgs4/Gabbr1/Snca/P2rx7/Slc38a3/Cltrn/Per2
Malignant	TKO_vs_DKO	GOBP POSITIVE REGULATION OF OSTEOBLAST DIFFERENTIATION	GO_BP	64	-0.534433	-1.63883	0.00231384	0.0286647	22	No	NA	Igf1/Gdf10/Hgf/Fbn2/Nell1/Ifitm1/Sfrp2/Fgf2/Bmp6/Cebpd/Il6/Il6ra/Il6st/Acvr1/Ltf/Zhx3/Bmpr2/Cebpb/Smad1/Bmpr1a/Suco/Jag1
Malignant	TKO_vs_DKO	GOBP FOREBRAIN DEVELOPMENT	GO_BP	259	-0.443456	-1.63893	5.39816629583014e-05	0.00158346	61	No	NA	Prkg1/Gsc/Pitx1/Msx1/Lhx8/Aplp1/Epha5/Cxcl12/Fat4/Mdga1/Col3a1/Dlx1/Inhbb/Phactr1/Egfr/Ghrhr/Rtn4r/Zswim6/Chd5/Fgf2/Lmx1a/Plcb1/Tacc1/Hook3/Dclk1/Elavl4/Adgrg1/Btbd3/Gdf7/Robo1/Wnt5a/Arl13b/Wnt2b/Bcl11b/Pou3f1/Ski/Ophn1/Ascl1/Fut10/Aldh1a2/Ndel1/Shank3/Pgap1/App/Sema7a/Foxp2/Lamb1/Foxg1/Dab2ip/Numbl/Cnp/Dlc1/Sstr2/Atp1a2/Cntnap2/Id4/Ephb2/Nrg1/Nin/Btg2/Bmpr1a
Malignant	TKO_vs_DKO	GOBP EXPLORATION BEHAVIOR	GO_BP	23	-0.641569	-1.63926	0.0081476	0.0672717	12	No	NA	Agtr2/Abat/Penk/Chl1/Jph3/Dlg4/Nlgn2/Prkce/Apoe/Dpp4/Crbn/Atp1a2
Malignant	TKO_vs_DKO	GOBP REGULATION OF TOLL LIKE RECEPTOR 4 SIGNALING PATHWAY	GO_BP	24	-0.63774	-1.63939	0.0117009	0.085073	10	No	NA	Bpifb1/Lbp/Nr1d1/Appl2/Ltf/Dab2ip/Ptpn22/Acod1/Flot1/Peli1
Malignant	TKO_vs_DKO	GOBP SYNAPSE ASSEMBLY	GO_BP	156	-0.468867	-1.64021	0.00051263	0.00941174	47	No	NA	Lrfn3/Mdga1/Flrt3/Pcdhb19/Thbs2/Ntrk1/Ntrk3/Plxnd1/Nlgn1/Fzd1/Shank2/Efna5/Nrxn2/Ptprd/Clstn1/Lrrc4b/Lgi2/Pcdhb20/Wnt5a/Snca/Bdnf/Nlgn2/Spock2/Tpbg/Nrxn1/Negr1/Efnb2/Pcdhb13/Ntng2/Shank3/App/Cbln2/Nectin1/Pclo/Gpc6/Lrrtm2/Ntrk2/Clstn3/Flrt2/Pcdhb3/Pcdhb2/Vstm5/Nptn/Ephb2/Nrg1/Dnm3/Pcdhb16
Malignant	TKO_vs_DKO	GOBP NEUROPEPTIDE SIGNALING PATHWAY	GO_BP	68	-0.528241	-1.64056	0.00329388	0.0369223	18	No	NA	Grp/Penk/Sorcs1/Nmu/Sorl1/Sorcs3/Pmch/Prokr2/Kiss1r/Npy1r/Ecel1/Nps/Ltb4r1/Pcsk1n/Glra3/Cysltr2/Pomc/Prok2
Malignant	TKO_vs_DKO	GOBP REGULATION OF SMAD PROTEIN SIGNAL TRANSDUCTION	GO_BP	30	-0.604201	-1.6407	0.0083054	0.068262	11	No	NA	Ucma/Ccn3/Dab2/Tgfb3/Bmp6/Lrp1/Rbpms/Sptbn1/Bmpr2/Tob1/Bmpr1a
Malignant	TKO_vs_DKO	GOBP NEURON MIGRATION	GO_BP	142	-0.472944	-1.64096	0.000865733	0.01361	40	No	NA	Prkg1/Astn2/Cxcl12/Mdga1/Col3a1/Gas6/Igsf10/Phactr1/Chl1/Reln/Nkx6-1/Ntrk3/Phox2b/Ntng1/Dclk1/Adgrg1/Mark1/Gata3/Ascl1/Nexmif/Ntng2/Ndel1/Gja1/Nr4a2/Ntrk2/Flrt2/Astn1/Foxg1/Dab2ip/Fgfr1/Spock1/Dnaaf4/Nrg1/Scrt1/Pex13/Cx3cl1/Fzd3/Twist1/Nsmf/Cep85l
Malignant	TKO_vs_DKO	GOBP REGULATION OF NERVOUS SYSTEM PROCESS	GO_BP	112	-0.486646	-1.64123	0.00067697	0.0114412	32	No	NA	Tmem100/Smr3a/Abat/Ccn3/Tnfrsf21/Ncmap/Hgf/Sox10/Nptx2/Klk8/Nlgn1/Stx1b/Rgs4/Dlg4/Slc8a2/Nlgn2/Shank1/Unc13b/Shank3/S1pr2/Wasf3/App/Slc25a12/Cst7/Eif2ak3/Rims1/Dlgap3/Begain/Mag/Avp/Src/Lpin1
Malignant	TKO_vs_DKO	GOBP NEGATIVE REGULATION OF HUMORAL IMMUNE RESPONSE	GO_BP	11	-0.763322	-1.64152	0.0113627	0.0832152	5	No	NA	Cd55/Cd46/A2m/Susd4/Serping1
Malignant	TKO_vs_DKO	GOBP REGULATION OF TRANS SYNAPTIC SIGNALING	GO_BP	378	-0.432849	-1.64178	4.91416522373104e-06	0.000212054	79	Yes	GOBP REGULATION OF MULTICELLULAR ORGANISMAL DEVELOPMENT	Epha4/Calb2/Cacng7/Nfatc4/Plat/Syt4/Grik4/Srgn/S100b/Nmu/Slc12a2/Prrt1/Sncg/Reln/Lrfn2/Lgi1/Drd5/Ntrk1/Cd38/Dnm1/Fam107a/Ptn/Nptx2/Sorcs3/Nlgn1/Il1b/Gria1/Shank2/Lrrc4c/Grid2ip/Ntng1/Plcb1/Prnp/Syn3/Snap25/Ccl2/Stx1b/Syt7/Rims4/Jph3/Ptprd/Elavl4/Clstn1/Rgs4/Gabbr1/Nps/Nsg1/Adra1a/Cask/Serpine2/Fbxl20/Snca/Adipoq/Dlg4/Slc8a2/Bdnf/Nlgn2/Ophn1/Kcnmb4/Shank1/Brsk1/Nrxn1/Slc4a8/Prkce/Ntng2/Apoe/Syt1/S…
Malignant	TKO_vs_DKO	GOBP REGULATION OF ASTROCYTE DIFFERENTIATION	GO_BP	23	-0.642658	-1.64205	0.0081476	0.0672717	10	No	NA	Epha4/Ntrk3/Nr1d1/Serpine2/Il6/Il6st/Gpr37l1/Ttbk1/Clcf1/Id4
Malignant	TKO_vs_DKO	GOBP GLOMERULUS DEVELOPMENT	GO_BP	61	-0.539906	-1.6421	0.00351493	0.0384433	14	No	NA	Enpep/Agtr2/Ednra/Sulf2/Plce1/Nid1/Klf15/Sulf1/Pecam1/Ret/Pdgfra/Magi2/Il6ra/Adipoq
Malignant	TKO_vs_DKO	GOBP VASCULATURE DEVELOPMENT	GO_BP	638	-0.418876	-1.64216	3.12358515057067e-08	2.71751908099648e-06	116	Yes	GOBP REGULATION OF MULTICELLULAR ORGANISMAL DEVELOPMENT	Enpep/Col8a2/Lama1/Ism1/C3/Sfrp1/Rora/Svep1/Ednra/Meox2/Gpc3/Scg2/Col4a1/Nfatc4/Pf4/Anpep/Col3a1/Tnmd/Itga2b/Dcn/Mmp19/Ccn3/Enpp2/Cnmd/Comp/Slc12a2/Col4a2/Hgf/Mmp2/Thbs2/Tmem204/Ccn6/Mmp14/Gab1/Prickle1/Plxnd1/Sash1/Sfrp2/Adgra2/Tgfbr3/Chil1/Antxr1/Il1b/Fgf2/Cd160/Egfl7/Prrx1/Spry2/Cxcl17/Nkx3-1/Thy1/Ccl2/S1pr1/Pkd2/Lrp1/Cyp1b1/Sulf1/Pecam1/Smoc2/Camp/Col8a1/Pdgfrb/Pdgfra/Wnt11/Ccl11/Adamts1/Map2…
Malignant	TKO_vs_DKO	GOBP MYELOID LEUKOCYTE MIGRATION	GO_BP	193	-0.457374	-1.64232	0.000175374	0.0041186	71	No	NA	Itga9/Cxcl12/Scg2/Pf4/Ccn3/Il1r1/Mmp14/Lbp/Rarres2/Cxcl5/Il1b/Gp2/Ccl17/Plcb1/Cxcl17/Ccl2/Trem1/Pecam1/Chga/Cxcl2/Ccl11/Il6/C5ar2/Cd9/Il6ra/Mcoln2/Il4/Jam3/Mtus1/P2rx4/Fut4/Tnfsf11/Ccl19/Pik3cd/Mmp28/Dpp4/Pde4b/Hrh1/Grem1/Cxadr/Il17ra/Rac2/Csf3r/Hc/Cd47/Cd81/Pla2g7/Tnfaip6/C5ar1/Slit2/Mospd2/Pik3cg/Cx3cl1/Flt1/Ccr1/Rhoh/Cxcl13/Ppbp/Cd200r1/Ccl25/Ccl7/Itga1/Sirpa/Nckap1l/Prtn3/Ccl20/Mapk3/Arhgef5/…
Malignant	TKO_vs_DKO	GOBP EMBRYONIC SKELETAL SYSTEM DEVELOPMENT	GO_BP	116	-0.485215	-1.64385	0.00129784	0.0184972	18	No	NA	Alx1/Gsc/Pcsk5/Ucma/Six2/Ednra/Dlx1/Col2a1/Mmp14/Sulf2/Prrx1/Tgfb3/Sulf1/Pbx1/Nkx3-2/Pdgfra/Wnt11/Wnt5a
Malignant	TKO_vs_DKO	GOBP REGULATION OF ANIMAL ORGAN MORPHOGENESIS	GO_BP	116	-0.485218	-1.64386	0.00129784	0.0184972	27	No	NA	Dact1/Msx1/Six2/Sfrp1/Agtr2/Gpc3/Prickle1/Sfrp2/Dab2/Fzd1/Fgf2/Tacstd2/Sulf1/Wnt11/Magi2/Robo1/Wnt5a/Wnt2b/Rspo2/Gata3/Ngfr/Fzd2/Ptk7/Grem1/Fgf10/Gpc6/Lgr4
Malignant	TKO_vs_DKO	GOBP VASCULAR ASSOCIATED SMOOTH MUSCLE CELL PROLIFERATION	GO_BP	50	-0.551368	-1.64447	0.00547244	0.0515136	11	No	NA	Prkg1/Igf1/Mmp9/Mmp2/Fgf2/Tgfb3/Adamts1/Pdcd4/Cdkn1b/Gja1/S1pr2
Malignant	TKO_vs_DKO	GOBP RESPONSE TO VITAMIN D	GO_BP	31	-0.60439	-1.6446	0.00655693	0.0590587	8	No	NA	Sfrp1/Penk/Fgf23/Fes/Mn1/Stc1/Gdap1/Cyp27b1
Malignant	TKO_vs_DKO	GOBP REGULATION OF BMP SIGNALING PATHWAY	GO_BP	92	-0.50336	-1.64493	0.00175684	0.0235677	27	No	NA	Sostdc1/Msx1/Sfrp1/Gpc3/Zfp423/Dlx1/Fstl1/Sorl1/Sfrp2/Fzd1/Sfrp4/Vwc2/Crim1/Sulf1/Tmprss6/Wnt5a/Htra1/Ski/Fbn1/Grem1/Chrdl1/Gata6/Neo1/Bmpr2/Tnfaip6/Tob1/Acvrl1
Malignant	TKO_vs_DKO	GOBP REGULATION OF WNT SIGNALING PATHWAY	GO_BP	294	-0.441642	-1.64537	1.12515146841582e-05	0.000424343	93	Yes	GOBP REGULATION OF MULTICELLULAR ORGANISMAL DEVELOPMENT	Gsc/Igfbp4/Sostdc1/Dact1/Sfrp1/Rspo1/Plpp3/Dkk3/Draxin/Hic1/Sox10/Egfr/Prickle1/Sfrp2/Adgra2/Kremen1/Dab2/Fzd1/Sulf2/Fgf2/Sfrp4/Cdk14/Apc2/Lrp1/Klf15/Sulf1/Wnt5b/Wnt11/Wnk2/Trabd2b/Wnt5a/Tpbgl/Barx1/Rspo2/Rnf43/Tpbg/Shisa2/Rbms3/Nrarp/Arntl/Tle2/Mcc/Daam2/Apoe/Ptk7/Gnaq/Fzd4/Dact3/Grem1/App/Fgf10/Lgr4/Zfp703/Dab2ip/Ppm1n/Nkd2/Plekha4/Znrf3/Csnk1g1/Tcf7l1/Mdfic/Snai2/Eda/Src/Tmem9/Tle4/Sox2/Grb10/…
Malignant	TKO_vs_DKO	GOBP POTASSIUM ION EXPORT ACROSS PLASMA MEMBRANE	GO_BP	17	-0.686193	-1.6465	0.00868424	0.0701252	3	No	NA	Kcne4/Kcnd3/Kcna2
Malignant	TKO_vs_DKO	GOBP REGULATION OF SYSTEMIC ARTERIAL BLOOD PRESSURE BY RENIN ANGIOTENSIN	GO_BP	21	-0.662357	-1.64694	0.0103972	0.0786572	3	No	NA	Enpep/Pcsk5/Agtr2
Malignant	TKO_vs_DKO	GOBP ACTIVATION OF PHOSPHOLIPASE C ACTIVITY	GO_BP	27	-0.616607	-1.64721	0.0135892	0.0930583	7	No	NA	Ednra/Egfr/S1pr4/Adra1a/Sele/Arhgap6/Gnaq
Malignant	TKO_vs_DKO	GOBP GLIOGENESIS	GO_BP	254	-0.446971	-1.64765	6.10675165458751e-05	0.00174453	70	No	NA	Epha4/Penk/Plp1/Dlx2/Clu/Dlx1/Mal/Tnfrsf21/Cntf/Ncmap/Sox10/Reln/Nkx6-1/Ntrk3/Ptn/Sh3tc2/Il1b/Fgf2/Fa2h/Phox2b/Lgi4/Ccl2/Lrp1/Klf15/Rnf112/Nr1d1/Adgrg1/Serpine2/Cntn1/Il6/Mxra8/Cd9/Pou3f1/Trpc4/Ski/Il6st/P2rx4/Prx/Gpr37l1/Arhgef10/Ascl1/Aspa/Daam2/Plag1/Wasf3/App/Fgf10/Ntrk2/Ttbk1/Ascl2/Lamb1/Foxg1/Mt3/Dab2ip/B4galt5/Cnp/Cdkn2c/Clcf1/Id4/Nrg1/Cdkn2b/Nkx2-2/C5ar1/Ror1/Mag/Cx3cl1/Synj1/Atp1b2/Chrm1…
Malignant	TKO_vs_DKO	GOBP SYNAPTIC SIGNALING	GO_BP	593	-0.422096	-1.64992	3.51754078476318e-08	3.02128199307191e-06	169	Yes	GOBP REGULATION OF MULTICELLULAR ORGANISMAL DEVELOPMENT	Epha4/Abat/Lin7a/Apba2/Calb2/Cacng7/Penk/Nfatc4/Plat/Syt4/Grik4/Tmod2/Srgn/S100b/Pcdhb19/Nmu/Cacna1g/Slc12a2/Prrt1/Sncg/Reln/Lrfn2/Lgi1/Drd5/Ntrk1/Kif5a/Cd38/Gabrp/Dnm1/Fam107a/Ptn/Lypd1/Insyn1/Htr7/Nptx2/Sorcs3/Nlgn1/Il1b/Pmch/Gria1/Shank2/Syt2/Lrrc4c/Grid2ip/Ntng1/Dlg2/Plcb1/Lrp6/Prnp/Syn3/Snap25/Ccl2/Stx1b/Syt7/P2rx2/Rims4/Nrxn2/Jph3/Mpz/Pmp22/Ptprd/Elavl4/Clstn1/Rgs4/Gabbr1/Insyn2a/Nps/Mbp/Pd…
Malignant	TKO_vs_DKO	GOBP CHONDROCYTE DEVELOPMENT	GO_BP	29	-0.609255	-1.6503	0.0111967	0.0824429	11	No	NA	Comp/Sfrp2/Sulf2/Sulf1/Fgf18/Rflnb/Col11a1/Col27a1/Bmpr2/Ecm1/Eif2ak3
Malignant	TKO_vs_DKO	GOBP GERMINAL CENTER B CELL DIFFERENTIATION	GO_BP	8	-0.826762	-1.65094	0.00352556	0.0385046	2	No	NA	Cdh17/Il6
Malignant	TKO_vs_DKO	GOBP NEGATIVE REGULATION OF NEURON PROJECTION DEVELOPMENT	GO_BP	120	-0.485901	-1.65117	0.000570974	0.0102135	40	No	NA	Draxin/Sema6d/Cd38/Rtn4r/Kremen1/Bcl11a/Dab2/Klk8/Nlgn1/Thy1/Stx1b/Pmp22/Mbp/Itm2c/Wnt5a/Sema6c/Ulk2/Efnb2/Apoe/Sema3d/Cbfa2t2/Ptprs/Sema7a/Rufy3/Mt3/Spock1/Fstl4/Syngap1/Ephb2/Sema5b/Dnm3/Mag/Dennd5a/Crmp1/Ulk1/Ptprg/Zfp365/Tsku/Tbx6/Sema3b
Malignant	TKO_vs_DKO	GOBP ESTABLISHMENT OF EPITHELIAL CELL POLARITY	GO_BP	31	-0.606865	-1.65133	0.0060586	0.0555504	8	No	NA	Lama1/Ezr/Cyth1/Camsap3/Rap2a/Wnt5a/Cyth3/Ptk7
Malignant	TKO_vs_DKO	GOBP REGULATION OF AXONOGENESIS	GO_BP	139	-0.478404	-1.65163	0.000644144	0.0110573	43	No	NA	Epha4/Cxcl12/Draxin/Sema6d/Plxnd1/Rtn4r/Efna5/Lrrc4c/Thy1/Plxnc1/Ret/Mbp/Robo1/Wnt5a/Kif13b/Bdnf/Brsk1/Sema6c/Ulk2/Ndel1/Sema3g/Sema3d/Ptprs/Ntrk2/Sema7a/Rufy3/Bmpr2/Mt3/Fstl4/Syngap1/Ephb2/Nin/Sema5b/Map3k13/Slit2/Mag/Sipa1l1/L1cam/Plxna2/Ulk1/Rab11a/Adnp/Chodl
Malignant	TKO_vs_DKO	GOBP REGULATION OF CELL CELL ADHESION	GO_BP	381	-0.435224	-1.65188	2.64378580201646e-06	0.000120481	131	Yes	GOBP REGULATION OF MULTICELLULAR ORGANISMAL DEVELOPMENT	Prkg1/Igf1/Cd55/Fgl2/Abat/Lrfn3/Cxcl12/Plpp3/Mdga1/Tnfrsf21/Il2ra/Sash3/Il1b/H2-DMa/Efna5/Nlrp3/Cd160/Nck2/Lgals7/Cblb/Thy1/Prnp/Il27ra/Ccl2/Chst2/Bmp6/Fermt3/Selp/Tnfsf13b/Blk/Cd46/Cd5/Mbp/Ppara/Chst4/Skap1/Map2k5/Serpine2/Il6/Ctla4/Tbx21/Wnt5a/Cd9/Nfkbid/Adipoq/Il4/Sele/Rasal3/Il6st/Fut4/H2-Ab1/C1qtnf1/Gata3/Ceacam1/Nrarp/Tnfsf11/Efnb2/Ccl19/Kif26b/Ptprc/Nexmif/Coro1a/Ccl28/Egr3/Dpp4/Tenm3/Sox1…
Malignant	TKO_vs_DKO	GOBP POSITIVE REGULATION OF PHOSPHATIDYLINOSITOL 3 KINASE SIGNALING	GO_BP	71	-0.526244	-1.65252	0.0034292	0.0377755	26	No	NA	Igf1/Dcn/Hgf/Reln/Ntrk1/Ntrk3/Fgf2/Nkx3-1/Wnt16/Selp/Myoc/Pdgfrb/Pdgfra/Cbl/Insr/Osm/Hcst/Ntrk2/Prr5/Angpt1/Fgfr1/Serpina12/Flt3/Ror1/Flt1/Src
Malignant	TKO_vs_DKO	GOBP REGULATION OF PEPTIDE TRANSPORT	GO_BP	149	-0.475413	-1.65329	0.000430739	0.00828578	41	No	NA	Sfrp1/Abat/Epha5/Adcy5/Grp/Ccn3/Inhbb/Nkx6-1/Cd38/Ghrhr/Gpr27/Il1b/Efna5/Snap25/Syt7/Klf7/Blk/Nr1d1/Gabbr1/Chga/Il6/Doc2b/Nlgn2/Rab8b/Arntl/Pfkfb2/Tnfsf11/Prkce/Per2/Cpt1a/Gipr/Sidt2/Lrrc8a/Irs2/Tm7sf3/Foxa2/Acvr1c/Glul/Adra2a/Slc35f5/Gcg
Malignant	TKO_vs_DKO	GOBP SECOND MESSENGER MEDIATED SIGNALING	GO_BP	242	-0.452303	-1.65448	6.04763134174742e-05	0.00173411	51	No	NA	Prkg1/Igf1/Tmem100/Agtr2/Epha5/Nfatc4/Pde11a/Plek/Ptgfr/Adgrl1/Egfr/Ghrhr/Sult1a1/Lat/Plce1/Prnp/P2rx2/Selp/Slc8a1/Nr5a2/Pde4d/Fpr1/Pde7b/Gucy2e/Cacna1c/Sele/Nudt4/Slc8a2/P2rx7/P2rx4/Trat1/Samd14/Tnfsf11/Ptprc/Mcoln1/Ksr1/Rcan1/Pomc/Apoe/Pde9a/Itpr2/Efhb/Hrh1/Ppp1r9a/Sgcd/Gipr/Tnni3/Sppl3/Chp1/Pde10a/Itpr1
Malignant	TKO_vs_DKO	GOBP RESPONSE TO THYROID HORMONE	GO_BP	26	-0.626259	-1.65464	0.0081215	0.0672197	8	No	NA	Inhbb/Thrb/Lmo2/Ctsb/Ctsh/Ace/F7/Klf9
Malignant	TKO_vs_DKO	GOBP GLYCOSYLCERAMIDE METABOLIC PROCESS	GO_BP	14	-0.724094	-1.65483	0.00763954	0.0648429	4	No	NA	St6galnac3/Ugt8a/B3galt1/Fa2h
Malignant	TKO_vs_DKO	GOBP RETINAL CONE CELL DIFFERENTIATION	GO_BP	8	-0.828804	-1.65502	0.00328681	0.0369223	5	No	NA	Dio3/Thrb/Hcn1/Thy1/Rorb
Malignant	TKO_vs_DKO	GOBP AMINO SUGAR CATABOLIC PROCESS	GO_BP	12	-0.747529	-1.65525	0.00777596	0.0655647	5	No	NA	Chia1/Chil1/Gnpda2/Amdhd2/Mgat1
Malignant	TKO_vs_DKO	GOBP RESPONSE TO MAGNESIUM ION	GO_BP	15	-0.714842	-1.65572	0.0121699	0.0868823	6	No	NA	Fgf23/Tnfrsf11b/Bmp6/Kcna1/Snca/Fbp1
Malignant	TKO_vs_DKO	GOBP NEGATIVE REGULATION OF DELAYED RECTIFIER POTASSIUM CHANNEL ACTIVITY	GO_BP	9	-0.802142	-1.65577	0.010979	0.0815278	1	No	NA	Kcne4
Malignant	TKO_vs_DKO	GOBP REGULATION OF VASCULATURE DEVELOPMENT	GO_BP	259	-0.448086	-1.65604	3.47273896011756e-05	0.00106776	68	No	NA	Ism1/C3/Sfrp1/Pf4/Tnmd/Dcn/Enpp2/Cnmd/Slc12a2/Col4a2/Hgf/Thbs2/Ccn6/Gab1/Plxnd1/Sash1/Sfrp2/Adgra2/Chil1/Il1b/Fgf2/Cd160/Spry2/Cyp1b1/Sulf1/Smoc2/Camp/Ccl11/Adamts1/Il6/Rhoj/Wnt5a/Lrg1/Ctsh/Amot/Fgf18/Tnfsf12/Ramp2/Ceacam1/Pik3cd/Ppp1r16b/Grem1/Fasl/Slc39a12/Gata6/Hc/Hmox1/Adamts9/Glul/Dab2ip/Plcg1/Ecm1/Serpinf1/Acvrl1/Itgb8/Foxc1/Sphk1/Krit1/Smad1/Ptprm/C5ar1/Atf2/Eng/Flt1/Cxcl13/Foxc2/Jmjd8/Twi…
Malignant	TKO_vs_DKO	GOBP NEGATIVE REGULATION OF CELL GROWTH	GO_BP	167	-0.468368	-1.65608	0.000196115	0.0044571	46	No	NA	Msx1/Sfrp1/Agtr2/Ccn3/Draxin/Rgs2/Wfdc1/Sema6d/Rtn4r/Bcl11a/Dab2/Rgs4/Wnt11/Ppara/Serpine2/Cdkn1b/Wnt5a/Pi16/Gng4/Hspa1b/Sema6c/Ulk2/Hspa1a/Ndrg3/Sema3g/Sema3d/Dact3/Grem1/Ptprs/Sema7a/Trp53/Cyp27b1/Slit3/Spag9/Bmpr2/Mt3/Fbp1/Scgb3a1/Acvrl1/Cda/Cdkn2c/Fstl4/Sema5b/Slit2/Mag/Smarca2
Malignant	TKO_vs_DKO	GOBP SKELETAL SYSTEM MORPHOGENESIS	GO_BP	199	-0.458347	-1.65623	0.000143516	0.00354439	54	No	NA	Alx1/Gsc/Msx1/Six2/Sfrp1/Dlx2/Col3a1/Pappa2/Mgp/Frem1/Comp/Col2a1/Mmp2/Cyp26b1/Fbn2/Mmp14/Sfrp2/Sfrp4/Prrx1/Sox5/Chad/Csgalnact1/Tgfb3/Stc1/Nkx3-2/Pdgfra/Ski/Thra/Fgf18/Ripply2/Fgfr3/Rflnb/Ltf/Grem1/Fgf6/Trip11/Col11a1/Col27a1/Bmpr2/Fgfr1/Pkd1/Foxc1/Cdx1/Atf2/Osr2/Foxn3/Fmn1/Foxc2/Twist1/Dlg1/Slc39a1/Eya1/Smad3/Spef2
Malignant	TKO_vs_DKO	GOBP REGULATION OF PEPTIDYL TYROSINE PHOSPHORYLATION	GO_BP	200	-0.458781	-1.65706	0.000146809	0.00360247	55	No	NA	Epha4/Igf1/Sfrp1/Gas6/Enpp2/Cntf/Hgf/Reln/Egfr/Sfrp2/Efna5/Nck2/Cblb/Thy1/Prnp/Gfra1/Bmp6/Pecam1/Cadm4/Adra1a/Il6/Cbl/Il6ra/Adipoq/Il4/Ace/Dlg4/Il6st/Lilra5/Unc119/Tnfsf18/Acvr1/Prkce/Ptprc/Fgfr3/Ereg/App/Fgf10/Trp53/Yes1/Cd81/Bank1/Angpt1/Tnfrsf14/Cd4/Tnfrsf1a/Adra2a/Sh3bp5/Clcf1/Nrg1/Cass4/Flt3/Prkcd/Il11/Sh3bp5l
Malignant	TKO_vs_DKO	GOBP LONG TERM SYNAPTIC DEPRESSION	GO_BP	30	-0.610232	-1.65708	0.00680671	0.0605252	7	No	NA	Prrt1/Drd5/Cd38/Sorcs3/Gria1/Shank2/Grid2ip
Malignant	TKO_vs_DKO	GOBP NATURAL KILLER CELL DIFFERENTIATION	GO_BP	22	-0.653467	-1.65728	0.00591666	0.0545759	6	No	NA	Gas6/Pbx1/Pglyrp2/Pik3cd/Ptprc/Il15ra
Malignant	TKO_vs_DKO	GOBP CELL CELL SIGNALING	GO_BP	1319	-0.412059	-1.65791	1.42928815919095e-14	3.77332074026412e-12	344	Yes	GOBP REGULATION OF MULTICELLULAR ORGANISMAL DEVELOPMENT	Enpep/Epha4/Gsc/Igfbp4/Pcsk5/Sostdc1/Dact1/C3/Sfrp1/Abat/Tfap2c/Ednra/Epha5/Lin7a/Scn1b/Rspo1/Gpc3/Cxcl12/Apba2/Grp/Fgf3/Calb2/Plpp3/Cacng7/Penk/Nfatc4/Dkk3/Plat/Plp1/Grik4/Tnfsf8/Ccn3/Srgn/S100b/Pcdhb19/Inhbb/Nmu/Cacna1g/Draxin/Slc12a2/Prrt1/Hgf/Fgf23/Sncg/Sox10/Reln/Lrfn2/Lgi1/Nkx6-1/Drd5/Ccn6/Ntrk1/Kif5a/Cd38/Egfr/Gabrp/Ghrhr/Dnm1/Prickle1/Sfrp2/Kremen1/Fam107a/Ptn/Dab2/Lypd1/Insyn1/Nptx2/Cxcl…
Malignant	TKO_vs_DKO	GOBP MYELIN ASSEMBLY	GO_BP	20	-0.674794	-1.65914	0.00640482	0.0580077	6	No	NA	Ncmap/Ugt8a/Pmp22/Epb41l3/Cntn1/Cd9
Malignant	TKO_vs_DKO	GOBP ASTROCYTE DIFFERENTIATION	GO_BP	72	-0.526893	-1.65975	0.00191041	0.0250019	20	No	NA	Epha4/Plp1/Cntf/Ntrk3/Il1b/Lrp1/Nr1d1/Serpine2/Il6/Il6st/Gpr37l1/App/Ttbk1/Mt3/Clcf1/Id4/Nkx2-2/C5ar1/Ror1/Mag
Malignant	TKO_vs_DKO	GOBP REGULATION OF ANTIGEN RECEPTOR MEDIATED SIGNALING PATHWAY	GO_BP	57	-0.551673	-1.66118	0.00237998	0.0293288	20	No	NA	Ezr/Cd160/Cblb/Thy1/Prnp/Cmtm3/Blk/Sh2d1a/Trat1/Ceacam1/Ptprc/Foxp1/Elf1/Laptm5/Cd81/Pawr/Lck/Ptpn22/Cd19/Cd22
Malignant	TKO_vs_DKO	GOBP EXTRACELLULAR MATRIX ASSEMBLY	GO_BP	42	-0.575483	-1.66192	0.00683723	0.060726	10	No	NA	Fbln5/Col3a1/Gas6/Tnxb/Antxr1/Ntng1/Mfap4/Ltbp3/Ramp2/Ntng2
Malignant	TKO_vs_DKO	GOBP CENTRAL NERVOUS SYSTEM DEVELOPMENT	GO_BP	869	-0.417063	-1.66216	4.3747829081331e-11	6.9777787384723e-09	193	Yes	GOBP REGULATION OF MULTICELLULAR ORGANISMAL DEVELOPMENT	Prkg1/Apod/Epha4/Mafb/Gsc/Itga8/Hmgcs2/Ecrg4/Msx1/C3/Sfrp1/Agtr2/Rora/Gdf10/Lhx8/Abat/Aplp1/Epha5/Scn1b/Cxcl12/Fat4/Cdh22/Col4a1/Mdga1/Plp1/Dlx2/Clu/Col3a1/Dlx1/Cend1/Hapln1/S100b/Inhbb/Mal/Tnfrsf21/Draxin/Cntf/Phactr1/Rgs2/Col2a1/Sox10/Reln/Nkx6-1/Sema6d/Ntrk3/Egfr/Unc5c/Ghrhr/Rtn4r/Sfrp2/Ugt8a/Adgra2/Ptn/Pam/Zswim6/Chd5/Myo16/Aatk/Fzd1/Cttnbp2/Il1b/Nnat/Fgf2/Shank2/Fa2h/Lmx1a/Phox2b/Plcb1/Tacc1…
Malignant	TKO_vs_DKO	GOBP NEGATIVE REGULATION OF LYMPHOCYTE MIGRATION	GO_BP	13	-0.738341	-1.66218	0.0148273	0.0987109	3	No	NA	Apod/Il27ra/Ccl2
Malignant	TKO_vs_DKO	GOBP POSITIVE REGULATION OF EXTRINSIC APOPTOTIC SIGNALING PATHWAY VIA DEATH DOMAIN RECEPTORS	GO_BP	13	-0.738774	-1.66316	0.0148273	0.0987109	3	No	NA	Sfrp1/Mal/Timp3
Malignant	TKO_vs_DKO	GOBP POSITIVE REGULATION OF ERK1 AND ERK2 CASCADE	GO_BP	175	-0.468509	-1.66398	0.000189377	0.00435397	49	No	NA	Igf1/Gas6/Nox4/Fgf23/Ntrk1/Ntrk3/Egfr/Tnfaip8l3/Ramp3/Chil1/Fgf2/Ccl17/Mturn/Spry2/Cxcl17/Ccl2/Pdgfrb/Pdgfra/Ccl11/C5ar2/Dstyk/Fgf18/Tpbg/Hand2/Tnfsf11/Icam1/Ccl19/Ptprc/Fgfr3/Apoe/Map2k7/App/Fgf10/Ntrk2/Sema7a/Pde8a/Angpt1/Mt3/Cd4/Gcg/Nptn/Ptpn22/Prxl2c/Nrg1/C5ar1/Braf/Jun/Ror1/Cx3cl1
Malignant	TKO_vs_DKO	GOBP NEGATIVE REGULATION OF CELL JUNCTION ASSEMBLY	GO_BP	27	-0.623257	-1.66498	0.012069	0.0865714	9	No	NA	Apod/Mmp14/Fam107a/Il1b/Ace/Arhgap6/Ikbkb/Dlc1/Acvrl1
Malignant	TKO_vs_DKO	GOBP CELL MORPHOGENESIS INVOLVED IN DIFFERENTIATION	GO_BP	510	-0.428843	-1.665	1.04856265139173e-07	7.79397636801466e-06	142	Yes	GOBP REGULATION OF MULTICELLULAR ORGANISMAL DEVELOPMENT	Epha4/Itga8/Ednra/Epha5/Scn1b/Cxcl12/Kif1a/Nfatc4/Emb/Fbln1/Flrt3/S100b/Draxin/Phactr1/Chl1/Reln/Lgi1/Nkx6-1/Ntrk1/Sult4a1/Sema6d/Kif5a/Unc5c/Plxnd1/Rtn4r/Ptn/Dab2/Antxr1/Nlgn1/Arhgef25/Efna5/Lrrc4c/Tlx2/Lmx1a/Boc/Phox2b/Ntng1/Thy1/Tacstd2/Rap2a/Fermt3/Dclk1/Prex2/Plxnc1/Elavl4/Myoc/Mycbp2/Ret/Stc1/Btbd3/Dock10/Cntn1/Robo1/Clec1b/Wnt5a/Ephb6/Bcl11b/Dlg4/Bdnf/Nfasc/Ophn1/Shank1/Dact2/Tpbg/Gata3/Se…
Malignant	TKO_vs_DKO	GOBP MORPHOGENESIS OF A POLARIZED EPITHELIUM	GO_BP	87	-0.515976	-1.66611	0.000836552	0.0133567	46	No	NA	Lama1/Dact1/Sfrp1/Astn2/Gpc3/Ezr/Sfrp2/Dab2/Fzd1/Camsap3/Rap2a/Wnt11/Magi2/Wnt5a/Ophn1/Fzd2/Ptk7/Gpc6/Plekha4/Znrf3/Vangl2/Ror1/Fzd3/Mks1/Foxf1/Ajap1/Mllt3/Prickle2/Lama3/Cthrc1/Myo9a/Ryk/Smurf2/Tcf15/Brsk2/Abl1/Vangl1/Celsr1/Ttc8/Syne4/Arhgef19/Foxf2/Exoc5/Ror2/Dvl3/Smurf1
Malignant	TKO_vs_DKO	GOBP POSTSYNAPTIC SPECIALIZATION ASSEMBLY	GO_BP	19	-0.687089	-1.66744	0.0061065	0.0559227	10	No	NA	Ntrk3/Nlgn1/Nrxn2/Ptprd/Lrrc4b/Nlgn2/Nrxn1/Ntng2/Shank3/Lrrtm2
Malignant	TKO_vs_DKO	GOBP REGULATION OF G PROTEIN COUPLED RECEPTOR SIGNALING PATHWAY	GO_BP	116	-0.492237	-1.66764	0.000863101	0.0135965	27	No	NA	C3/Aplp1/Grp/Plek/Tmod2/Acpp/Rgs18/Rgs5/Kctd8/Rgs2/Gpr27/Ramp3/Plcb1/Plce1/Arrdc3/Rgs4/Chga/Rgs1/Gucy2e/Pde6h/Snca/Gng4/Ramp2/Pde4b/Gipr/Rgs7/Tub
Malignant	TKO_vs_DKO	GOBP CALCIUM DEPENDENT CELL CELL ADHESION VIA PLASMA MEMBRANE CELL ADHESION MOLECULES	GO_BP	38	-0.587821	-1.66818	0.00483198	0.0467091	18	No	NA	Cdh22/Pcdhb19/Nlgn1/Cdh17/Selp/Cdh19/Cdh6/Pcdhb20/Dchs1/Sell/Pcdhb13/Cdh11/Pcdhb3/Pcdhb2/Pcdhb16/Cdh20/Pcdhgb4/Atp2c1
Malignant	TKO_vs_DKO	GOBP REGULATION OF INSULIN LIKE GROWTH FACTOR RECEPTOR SIGNALING PATHWAY	GO_BP	18	-0.692536	-1.66829	0.0100077	0.0767723	5	No	NA	Igf1/Igfbp4/Igfbp3/Ghrhr/Nkx3-1
Malignant	TKO_vs_DKO	GOBP CELL CELL SIGNALING BY WNT	GO_BP	396	-0.436611	-1.66832	1.71685640458609e-06	8.36390125477387e-05	100	Yes	GOBP REGULATION OF MULTICELLULAR ORGANISMAL DEVELOPMENT	Gsc/Igfbp4/Sostdc1/Dact1/Sfrp1/Ednra/Rspo1/Gpc3/Pygo1/Plpp3/Nfatc4/Dkk3/Draxin/Hic1/Sox10/Egfr/Prickle1/Sfrp2/Adgra2/Kremen1/Dab2/Fzd1/Sulf2/Fgf2/Sfrp4/Lrp6/Apc2/Wnt16/Pkd2/Lrp1/Klf15/Myoc/Sulf1/Wnt5b/Wnt11/Wnk2/Trabd2b/Wnt5a/Tpbgl/Mark1/Barx1/Wnt2b/Ski/Rspo2/Rnf43/Fbxw4/Tpbg/Shisa2/Gata3/Rbms3/Nrarp/Klhl12/Arntl/Tle2/Mcc/Fzd2/Daam2/Apoe/Ptk7/Nr4a2/Gnaq/Fzd4/Sdc1/Mitf/Dact3/Grem1/App/Fgf10/Gpc6/L…
Malignant	TKO_vs_DKO	GOBP NEGATIVE REGULATION OF SIGNALING	GO_BP	1175	-0.415536	-1.66862	1.93965793235964e-13	4.12500586948484e-11	233	Yes	GOBP REGULATION OF MULTICELLULAR ORGANISMAL DEVELOPMENT	Pde3a/Apod/Aspn/Epha4/Igf1/Eya2/Gsc/Htra4/Igfbp4/Sostdc1/Ucma/Dact1/Eya4/Sfrp1/Agtr2/Rora/Bpifb1/Aplp1/Gpc3/Cxcl12/Scg2/Nfatc4/Pf4/Dkk3/Pde11a/Syt4/Dlx2/Mmp9/Clu/Dlx1/Dcn/Gas6/Plek/Ccn3/Fbln1/Igfbp3/Inhbb/Rgs5/Draxin/Hic1/Rgs2/Prrt1/Il1r2/Hgf/Col2a1/Fgf23/Cyp26b1/Fbn2/Sox10/Sorl1/Eid2/Ezr/Drd5/Mmp14/Cd38/Egfr/Prickle1/Cyp7b1/Sfrp2/Adgra2/Tgfbr3/Kremen1/Dlk1/Dab2/Igsf1/Sorcs3/Timp3/Fzd1/Sulf2/Rgs2…
Malignant	TKO_vs_DKO	GOBP BONE MORPHOGENESIS	GO_BP	85	-0.516827	-1.66877	0.000981806	0.0150938	27	No	NA	Msx1/Col3a1/Pappa2/Frem1/Comp/Col2a1/Cyp26b1/Sfrp2/Csgalnact1/Tgfb3/Bmp6/Stc1/Ltbp3/Thbs3/Fgf18/Ripply2/Fgfr3/Ltf/Trip11/Col27a1/Bmpr2/Foxc1/Cdx1/Atf2/Osr2/Foxn3/Twist1
Malignant	TKO_vs_DKO	GOBP ENDOCARDIAL CUSHION DEVELOPMENT	GO_BP	46	-0.570467	-1.66946	0.0039126	0.0416762	22	No	NA	Msx1/Tmem100/Snai1/Tgfb3/Robo1/Dchs1/Acvr1/Bmp5/Bmpr2/Acvrl1/Bmpr1a/Eng/Heyl/Jag1/Snai2/Mdm4/Twist1/Foxf1/Tbx3/Erbb3/Notch1/Bmp7
Malignant	TKO_vs_DKO	GOBP VASODILATION	GO_BP	45	-0.57043	-1.66956	0.0038813	0.0415017	6	No	NA	Prkg1/Agtr2/Kng2/Npr3/Kcnma1/Rgs2
Malignant	TKO_vs_DKO	GOBP MIDDLE EAR MORPHOGENESIS	GO_BP	20	-0.679057	-1.66962	0.00574111	0.0532775	6	No	NA	Gsc/Msx1/Six2/Ednra/Prrx1/Nkx3-2
Malignant	TKO_vs_DKO	GOBP CELL MIGRATION	GO_BP	1253	-0.416244	-1.67045	2.48433294334789e-14	6.13550097234563e-12	335	Yes	GOBP REGULATION OF MULTICELLULAR ORGANISMAL DEVELOPMENT	Enpep/Prkg1/Apod/Alx1/Igf1/Lama1/Six2/Sfrp1/Agtr2/Astn2/Ednra/Meox2/Gpc3/Cxcl12/Scg2/Fgf3/Usp9y/Plpp3/Pf4/Plat/Plp1/Mmp9/Col3a1/Cend1/Dcn/Fstl1/Gas6/Ccn3/Enpp2/Il1r1/Igfbp3/Flrt3/Fat2/Igsf10/Phactr1/Slc12a2/Hgf/Mmp2/Chl1/Fgf23/Sox10/Sorl1/Reln/Ldb2/Frmd5/Nkx6-1/Mmp14/Sema6d/Ntrk3/Ifitm1/Egfr/Unc5c/Lbp/Gab1/Cyp7b1/Rarres2/Plxnd1/Sash1/Sfrp2/Adgra2/Tgfbr3/Dpep1/Fam107a/Ptn/Dab2/Itgbl1/Defb48/Cxcl5/…
Malignant	TKO_vs_DKO	GOBP ADHESION OF SYMBIONT TO HOST CELL	GO_BP	8	-0.836544	-1.67048	0.00246937	0.0301043	6	No	NA	Gas6/Inhbb/Lrrc15/Icam1/Nectin1/Cd81
Malignant	TKO_vs_DKO	GOBP REGULATION OF SYNAPSE ASSEMBLY	GO_BP	83	-0.51736	-1.67057	0.00142475	0.0199049	25	No	NA	Lrfn3/Mdga1/Flrt3/Thbs2/Ntrk3/Nlgn1/Fzd1/Efna5/Ptprd/Clstn1/Lrrc4b/Wnt5a/Snca/Bdnf/Nlgn2/Tpbg/Nrxn1/Negr1/Ntng2/App/Cbln2/Nectin1/Gpc6/Clstn3/Flrt2
Malignant	TKO_vs_DKO	GOBP STEM CELL FATE COMMITMENT	GO_BP	7	-0.869663	-1.6708	0.00418936	0.0431041	3	No	NA	Gsc/Sfrp1/Ednra
Malignant	TKO_vs_DKO	GOBP REGULATION OF HORMONE SECRETION	GO_BP	183	-0.466087	-1.67097	9.0364669348443e-05	0.00242748	48	No	NA	Sfrp1/Abat/Epha5/Adcy5/Grp/Ccn3/Inhbb/Fgf23/Nkx6-1/Ghrhr/Dab2/Kdm5b/Il1b/Nnat/Efna5/Nkx3-1/Snap25/Syt7/Bmp6/Klf7/Blk/Nr1d1/Gabbr1/Chga/Il6/Doc2b/Hcar2/Adipoq/Nlgn2/C1qtnf1/Rab8b/Arntl/Pfkfb2/Tnfsf11/Prkce/Pomc/Gja1/Per2/Osm/Cpt1a/Gipr/Sidt2/Lrrc8a/Irs2/Vamp2/Tm7sf3/Foxa2/Acvr1c
Malignant	TKO_vs_DKO	GOBP NEGATIVE REGULATION OF PROTEOLYSIS	GO_BP	187	-0.467134	-1.67229	0.00023228	0.00515909	48	No	NA	Smr3a/C3/Wfdc12/Gpc3/Itih2/Wfdc3/Sorl1/Wfdc1/Sfrp2/Dpep1/C4b/Timp3/Spink8/Pi15/Prnp/Lrp1/Vtn/Timp2/Map2k5/Serpine2/Nr4a1/A2m/Serpina3n/Snca/Pi16/Itih5/Rps6ka1/Ophn1/Spock2/Gas1/Qrich2/Serping1/Ambp/Ltf/App/Wfikkn2/Picalm/Trp53/Hc/Mtm1/Cst7/Ecm1/Serpinf1/Usp25/Serpina12/Serpina3c/Serpini1/Spock1
Malignant	TKO_vs_DKO	GOBP LOCOMOTION	GO_BP	1528	-0.414756	-1.67252	1.99476124890458e-17	7.2723295817207e-15	395	Yes	GOBP REGULATION OF MULTICELLULAR ORGANISMAL DEVELOPMENT	Enpep/Apod/Alx1/Epha4/Igf1/Lama1/Itga9/Six2/Cygb/Sfrp1/Agtr2/Astn2/Ednra/Meox2/Scn1b/Gpc3/Cxcl12/Scg2/Fgf3/Usp9y/Plpp3/Pf4/Plat/Mdga1/Plp1/Col3a1/Emb/Cend1/Dcn/Fstl1/Gas6/Colec10/Ccn3/Enpp2/Il1r1/Fbln1/Igfbp3/Flrt3/Fat2/Igsf10/Draxin/Dnah1/Phactr1/Slc12a2/Hgf/Mmp2/Chl1/Fgf23/Sox10/Sorl1/Reln/Ldb2/Lgi1/Frmd5/Nkx6-1/Ntrk1/Ntn5/Mmp14/Efcab1/Sema6d/Kif5a/Ntrk3/Ifitm1/Egfr/Unc5c/Lbp/Gab1/Cyp7b1/Rarres…
Malignant	TKO_vs_DKO	GOBP BEHAVIOR	GO_BP	498	-0.431952	-1.67276	1.32303229161511e-07	9.55578794774086e-06	129	Yes	GOBP REGULATION OF MULTICELLULAR ORGANISMAL DEVELOPMENT	Itga8/Agtr2/Lhx8/Abat/Adcy5/Cxcl12/Grp/Penk/Nfatc4/Ddo/Syt4/Cend1/Camk4/Tmod2/Camk2n1/S100b/Nmu/Prrt1/Chl1/Sncg/Reln/Csmd1/Gpr88/Drd5/Ntrk1/Egfr/Ghrhr/Sobp/Thrb/Ptn/Lypd1/Nptx2/Klk8/Sorcs3/Nlgn1/Per3/Pmch/Gria1/Shank2/Ddhd2/Npy1r/Lmx1a/Sgip1/Plcb1/Lgi4/Prnp/Snap25/P2rx2/Nrxn2/Jph3/Opn4/Prex2/Tafa2/Atp8a1/Kcna2/Elavl4/Arrdc3/Nr1d1/Rnf180/Nps/Adarb1/Ppara/Npc1/Cntn1/Fbxl20/Snca/Ace/Dlg4/Slc8a2/Insr…
Malignant	TKO_vs_DKO	GOBP REGULATION OF MULTICELLULAR ORGANISMAL DEVELOPMENT	GO_BP	1143	-0.416821	-1.67421	4.79175627814456e-14	1.11168745652954e-11	292	Yes	GOBP REGULATION OF MULTICELLULAR ORGANISMAL DEVELOPMENT	Aspn/Epha4/Igf1/Mafb/Lama1/Tmem100/Ism1/Six2/C3/Sfrp1/Fgl2/Cxcl12/Nfatc4/Pf4/Syt4/Dlx2/Mmp9/Tnmd/Dlx1/Dcn/Gas6/Camk4/Enpp2/Flrt3/Srgn/Gpr171/Mgp/Tnfrsf21/Draxin/Ncmap/Comp/Rgs2/Slc12a2/Col4a2/Hgf/Fgf23/Cyp26b1/Fbn2/Sox10/Thbs2/Sorl1/Reln/Trps1/Gpm6b/Il2ra/Nkx6-1/Nell1/Ccn6/Ntrk1/Fes/Mmp14/Sema6d/Ntrk3/Gab1/Plxnd1/Sash1/Rtn4r/Sfrp2/Adgra2/Tgfbr3/Chil1/Ptn/Klk8/Sash3/Nlgn1/Il1b/Fgf2/Efna5/Sfrp4/Nlr…
Malignant	TKO_vs_DKO	GOBP G PROTEIN COUPLED RECEPTOR SIGNALING PATHWAY INVOLVED IN HEART PROCESS	GO_BP	13	-0.74393	-1.67476	0.0125611	0.0881888	7	No	NA	Ednra/Rgs2/Ramp3/Akap13/Pde4d/Chga/Pde4b
Malignant	TKO_vs_DKO	GOBP PEPTIDYL TYROSINE MODIFICATION	GO_BP	328	-0.445424	-1.67498	5.58308813769653e-06	0.000237467	97	Yes	GOBP REGULATION OF MULTICELLULAR ORGANISMAL DEVELOPMENT	Epha4/Igf1/Frk/Sfrp1/Epha5/Gas6/Enpp2/Nox4/Cntf/Hgf/Reln/Ntrk1/Fes/Ntrk3/Egfr/Sfrp2/Aatk/Efna5/Nck2/Cblb/Thy1/Prnp/Gfra1/Bmp6/Blk/Samsn1/Pecam1/Ret/Cadm4/Pdgfrb/Pdgfra/Bmx/Vtn/Map2k5/Cntn1/Il6/Cbl/Il6ra/Ephb6/Adipoq/Dstyk/Ace/Dlg4/Insr/Il6st/Lilra5/Unc119/Tnfsf18/Acvr1/Prkce/Ptprc/Fgfr3/Map2k7/Ereg/Tnfrsf18/Osm/Grem1/App/Fgf10/Ntrk2/Ephb4/Epha3/Ttbk1/Trp53/Yes1/Tpst1/Cd81/Bank1/Angpt1/Tnfrsf14/Cd…
Malignant	TKO_vs_DKO	GOBP REGULATION OF LIPASE ACTIVITY	GO_BP	80	-0.524489	-1.67651	0.00122015	0.0177432	17	No	NA	Pcsk5/Ednra/Anxa8/Rgs2/Egfr/Fgf2/Lrp1/S1pr4/Pdgfrb/Pdgfra/Adra1a/Snca/Plin5/Arhgap6/Fgfr3/Gnaq/Apoc1
Malignant	TKO_vs_DKO	GOBP POST EMBRYONIC EYE MORPHOGENESIS	GO_BP	5	-0.934189	-1.67654	0.000574574	0.0102539	1	No	NA	Mfap2
Malignant	TKO_vs_DKO	GOBP OSSIFICATION	GO_BP	303	-0.449086	-1.67733	5.28767720857391e-06	0.000226159	72	Yes	GOBP BONE MINERALIZATION	Aspn/Igf1/Ucma/Sfrp1/Gdf10/Gpc3/Penk/Smoc1/Srgn/Igsf10/Mgp/Comp/Hgf/Col2a1/Fgf23/Fbn2/Gpm6b/Nell1/Mmp14/Ifitm1/Egfr/Ptn/Col6a1/Mn1/Fgf2/Snai1/Csgalnact1/Crim1/Tgfb3/Bmp6/S1pr1/Slc8a1/Rorb/Myoc/Pbx1/Stc1/Twist2/Wnt11/Il6/Wnt5a/Ltbp3/Omd/P2rx7/Ank/Rspo2/Il6st/Thra/Fgf18/Junb/Hand2/Ripply2/Dchs1/Acvr1/Dhh/Gja1/Ltf/Grem1/Zhx3/Sema7a/Lgr4/Bmp5/Trp53inp2/Col5a2/Cyp27b1/Mrc2/Col11a1/Adgrv1/Bmpr2/Tnfaip6…
Malignant	TKO_vs_DKO	GOBP NEGATIVE REGULATION OF HOMOTYPIC CELL CELL ADHESION	GO_BP	13	-0.745078	-1.67735	0.0121623	0.0868823	9	No	NA	Prkg1/Abat/Serpine2/Cd9/C1qtnf1/Ceacam1/Zfp703/Prkcd/Sh2b3
Malignant	TKO_vs_DKO	GOBP HOMOPHILIC CELL ADHESION VIA PLASMA MEMBRANE ADHESION MOLECULES	GO_BP	127	-0.490556	-1.67847	0.000435473	0.00829348	50	No	NA	Fat4/Cdh22/Emb/Fat2/Pcdhb19/Nectin4/Hmcn1/Pcdhb22/Pcdhga3/Cdh17/Cdh19/Pcdhga7/Cdh26/Clstn1/Pecam1/Ret/Cdh6/Pcdhgb6/Pcdha5/Pcdhb20/Robo1/Pcdhga2/Mpzl2/Ceacam1/Pcdh20/Robo3/Pcdhga8/Cdhr5/Tenm3/Nectin1/Pcdhgb5/Clstn3/Pcdhga12/Cadm3/Cdh11/Pcdhb3/Pcdhgb2/Pcdhb2/Pcdhga5/Pkd1/Nptn/Pcdhgb7/Pcdhb16/L1cam/Pcdhga1/Cdh20/Nectin3/Dchs2/Ptprg/Pcdhga6
Malignant	TKO_vs_DKO	GOBP POSITIVE REGULATION OF CIRCADIAN RHYTHM	GO_BP	14	-0.734559	-1.67875	0.00601009	0.0553352	5	No	NA	Rora/Ghrhr/Nlgn1/Nps/Arntl
Malignant	TKO_vs_DKO	GOBP PLANAR CELL POLARITY PATHWAY INVOLVED IN AXIS ELONGATION	GO_BP	5	-0.935699	-1.67925	0.000548258	0.00992308	5	No	NA	Sfrp1/Sfrp2/Wnt11/Magi2/Wnt5a
Malignant	TKO_vs_DKO	GOBP T HELPER 17 CELL DIFFERENTIATION	GO_BP	26	-0.635653	-1.67946	0.00601343	0.0553352	11	No	NA	Rora/Il6/Tbx21/Il6ra/Il4/Nfkbiz/Slamf6/Rc3h1/Foxp3/Batf/Smad7
Malignant	TKO_vs_DKO	GOBP NEGATIVE REGULATION OF COAGULATION	GO_BP	42	-0.581557	-1.67946	0.00564993	0.0526868	14	No	NA	Prkg1/Abat/Plat/Kng2/Pros1/Pdgfra/Vtn/Serpine2/Cd9/C1qtnf1/Thbd/Ceacam1/Serping1/Apoe
Malignant	TKO_vs_DKO	GOBP NEURON DIFFERENTIATION	GO_BP	1173	-0.418252	-1.67949	3.22397503347353e-14	7.71336026758541e-12	302	Yes	GOBP REGULATION OF MULTICELLULAR ORGANISMAL DEVELOPMENT	Prkg1/Apod/Epha4/Lama1/C3/Sfrp1/Rora/Lhx8/Aplp1/Epha5/Scn1b/Cxcl12/Cacng7/Nfatc4/Gldn/Mdga1/Crtac1/Plp1/Syt4/Dlx2/Hdgfl3/Dlx1/Emb/Flrt3/Dio3/S100b/Tnfrsf21/Draxin/Cntf/Phactr1/Rgs2/Psd/Hgf/Mmp2/Chl1/Reln/Lgi1/Gpm6b/Nkx6-1/Ntrk1/Sult4a1/Fes/Ntn5/Sema6d/Pcp4/Kif5a/Cd38/Ntrk3/Unc5c/Plxnd1/Rtn4r/Sfrp2/Ugt8a/Kremen1/Thrb/Bcl11a/Ptn/Dab2/Zswim6/Klk8/Chd5/Myo16/Nlgn1/Hcn1/Fzd1/Lmx1b/Arhgef25/Myo6/Camsap…
Malignant	TKO_vs_DKO	GOBP NEGATIVE REGULATION OF CELL PROJECTION ORGANIZATION	GO_BP	164	-0.476611	-1.67993	0.000156051	0.0037799	41	No	NA	Epha4/Nfatc4/Draxin/Sema6d/Cd38/Rtn4r/Kremen1/Bcl11a/Dab2/Klk8/Nlgn1/Tlx2/Spry2/Thy1/Prnp/Stx1b/Evi5l/Tacstd2/Pmp22/Mbp/Itm2c/Wnt5a/Sema6c/Efnb2/Tsc1/Sema3g/Sema3d/Ptprs/Sema7a/Rufy3/Mt3/Spock1/Fstl4/Syngap1/Ephb2/Sema5b/Dnm3/Prkcd/Slit2/Mag/Dennd5a
Malignant	TKO_vs_DKO	GOBP AMINOGLYCAN METABOLIC PROCESS	GO_BP	114	-0.496667	-1.68008	0.000595668	0.0104838	38	No	NA	Ednra/Chia1/Dcn/Itih2/Chst1/Hs3st6/Chil1/Il1b/Fgf2/Ids/Csgalnact1/Hs3st3b1/Csgalnact2/Chsy3/Chst2/Pglyrp2/Hs3st3a1/Dse/Itih5/Spock2/Dsel/Hexa/Pxylp1/B3gnt7/Naglu/Itih4/Slc10a7/Egflam/Angpt1/Tnfaip6/B4galt5/Foxc1/B3gnt9/Abcc5/Chst14/B4galt4/Fuca1/Cemip
Malignant	TKO_vs_DKO	GOBP HEMOSTASIS	GO_BP	195	-0.467174	-1.68067	0.000174468	0.00410993	71	No	NA	Prkg1/Abat/F5/Pf4/Plat/Col3a1/Gas6/Plek/Fbln1/Kng2/Anxa8/Cyp4f14/F2rl3/Pear1/Fermt3/Selp/Pros1/Blk/Entpd2/Pdgfra/Vtn/Serpine2/Il6/Cd9/Gp9/Adra2c/Was/Il6st/Scube1/C1qtnf1/Thbd/Ceacam1/Hbb-bt/F13a1/Nfe2/Serping1/Apoe/Gnaq/Foxa2/F7/Dgka/Adra2a/Tfpi2/Lck/Procr/Ephb2/Entpd1/Vwf/Prkcd/Pik3cg/Sh2b3/Src/Prdx2/Fli1/Vav3/Prkcq/Dgkh/Itgb3/Vkorc1/Usf1/Nfe2l2/Hps4/Fn1/Prkca/Vav1/Itga2/Cd59b/F2r/Emilin2/Fibp/B…
Malignant	TKO_vs_DKO	GOBP NON CANONICAL WNT SIGNALING PATHWAY	GO_BP	67	-0.543708	-1.68175	0.00170412	0.0230916	24	No	NA	Dact1/Sfrp1/Gpc3/Prickle1/Sfrp2/Dab2/Fzd1/Sfrp4/Myoc/Wnt5b/Wnt11/Magi2/Wnt5a/Fzd2/Daam2/Ptk7/Fzd4/Gpc6/Plekha4/Znrf3/Vangl2/Ror1/Fzd3/Mks1
Malignant	TKO_vs_DKO	GOBP POST EMBRYONIC ANIMAL ORGAN MORPHOGENESIS	GO_BP	9	-0.81483	-1.68196	0.00863131	0.0701252	2	No	NA	Mfap2/Fbn1
Malignant	TKO_vs_DKO	GOBP AXON ENSHEATHMENT IN CENTRAL NERVOUS SYSTEM	GO_BP	21	-0.676756	-1.68274	0.00721851	0.0624462	9	No	NA	Plp1/Clu/Mal/Sox10/Cntn1/Aspa/B4galt5/Id4/Mag
Malignant	TKO_vs_DKO	GOBP CELL ADHESION MEDIATED BY INTEGRIN	GO_BP	82	-0.521252	-1.68278	0.00105064	0.0159915	34	No	NA	Itga8/Itga9/Plpp3/Itga2b/Ccn3/Sfrp2/Itgbl1/Adam9/Itgb5/Fermt3/Cyp1b1/Ret/Vtn/Skap1/Jam3/Itgae/Fbn1/Icam1/Nexmif/Col16a1/Dpp4/Itga11/Itgb8/Acer2/Pik3cg/Snai2/Cd3e/Cxcl13/Foxc2/Rac3/Itgav/Itga1/Itga6/Itgb3
Malignant	TKO_vs_DKO	GOBP RETINA VASCULATURE MORPHOGENESIS IN CAMERA TYPE EYE	GO_BP	10	-0.790214	-1.68299	0.00700822	0.0613414	5	No	NA	Lama1/Col4a1/Cyp1b1/Rhoj/Fzd4
Malignant	TKO_vs_DKO	GOBP COGNITION	GO_BP	265	-0.454468	-1.68379	1.04564356232199e-05	0.000402284	69	Yes	GOBP REGULATION OF MULTICELLULAR ORGANISMAL DEVELOPMENT	Itga8/Lhx8/Nfatc4/Syt4/Camk4/Tmod2/Camk2n1/S100b/Prrt1/Chl1/Reln/Csmd1/Gpr88/Drd5/Ntrk1/Egfr/Sobp/Fam107a/Ptn/Nptx2/Klk8/Sorcs3/Gria1/Shank2/Ddhd2/Lmx1a/Plcb1/Prnp/Snap25/Nrxn2/Jph3/Tafa2/Atp8a1/Elavl4/Gtf2a1l/Nps/Ccl11/Dlg4/Slc8a2/Insr/Bdnf/Thra/Shank1/Brsk1/Tpbg/Shroom4/Nrxn1/Kcnk10/Rcan1/Tsc1/Apoe/Shank3/Hrh1/Slc1a4/App/Picalm/Ntrk2/Ttbk1/Gabra5/Slc12a5/Chst10/Serpinf1/Atp1a2/Sgk1/Cntnap2/Syng…
Malignant	TKO_vs_DKO	GOBP EXOCRINE SYSTEM DEVELOPMENT	GO_BP	43	-0.582005	-1.68422	0.00257081	0.0309467	15	No	NA	Lama1/Hgf/Sox10/Egfr/Plxnd1/Nkx3-1/Tgfb3/Igsf3/Insr/Fgf10/Polb/Tgm2/Ptf1a/Snai2/Eda
Malignant	TKO_vs_DKO	GOBP GLAND MORPHOGENESIS	GO_BP	107	-0.504341	-1.6845	0.000562781	0.0100905	28	No	NA	Sostdc1/Lama1/Sfrp1/Hgf/Mmp2/Csmd1/Ezr/Egfr/Cyp7b1/Plxnd1/Ptn/Kdm5b/Nkx3-1/Tgfb3/Sulf1/Ccl11/Gdf7/Il6/Wnt5a/Rps6ka1/Ceacam1/Igfbp5/Bsx/Plag1/Fgf10/Lims2/Polb/Tgm2
Malignant	TKO_vs_DKO	GOBP NEGATIVE REGULATION OF MONONUCLEAR CELL MIGRATION	GO_BP	21	-0.677514	-1.68463	0.00695361	0.0611215	7	No	NA	Apod/Ccn3/Plcb1/Il27ra/Ccl2/Grem1/Bmp5
Malignant	TKO_vs_DKO	GOBP SYNAPTIC VESICLE RECYCLING	GO_BP	66	-0.545151	-1.68475	0.00113398	0.0168577	18	No	NA	Sncg/Snap91/Dnm1/Nlgn1/Syt2/Dnajc6/Stx1b/Syt7/Sh3gl2/Snca/Nlgn2/Ophn1/Syt1/Ston1/Rab27b/Picalm/Vamp2/Syt5
Malignant	TKO_vs_DKO	GOBP NEGATIVE REGULATION OF BIOMINERALIZATION	GO_BP	22	-0.664604	-1.68553	0.00406173	0.0425981	11	No	NA	Aspn/Srgn/Fgf23/Ltbp3/Rflnb/Grem1/Ecm1/Ccr1/Rflna/Trpm4/Notch1
Malignant	TKO_vs_DKO	GOBP CELL MORPHOGENESIS INVOLVED IN NEURON DIFFERENTIATION	GO_BP	476	-0.43602	-1.6861	9.23152297554203e-08	6.9290725392892e-06	125	Yes	GOBP REGULATION OF MULTICELLULAR ORGANISMAL DEVELOPMENT	Epha4/Lama1/Ednra/Epha5/Scn1b/Cxcl12/Kif1a/Nfatc4/Emb/Flrt3/S100b/Draxin/Phactr1/Chl1/Reln/Lgi1/Nkx6-1/Ntrk1/Sult4a1/Ntn5/Sema6d/Kif5a/Unc5c/Plxnd1/Rtn4r/Ptn/Nlgn1/Arhgef25/Efna5/Lrrc4c/Tlx2/Lmx1a/Boc/Phox2b/Ntng1/Vstm2l/Thy1/Rap2a/Klf7/Dclk1/Prex2/Plxnc1/Ptprd/Elavl4/Mycbp2/Ret/Btbd3/Mbp/Dock10/Adarb1/Gdf7/Cntn1/Robo1/Wnt5a/Ephb6/Bcl11b/Nfasc/Ophn1/Shank1/Brsk1/Tpbg/Gata3/Sema6c/Ulk2/Nrxn1/Ngfr/…
Malignant	TKO_vs_DKO	GOBP REGULATION OF AMPA RECEPTOR ACTIVITY	GO_BP	20	-0.686117	-1.68698	0.00448007	0.044719	7	No	NA	Cacng7/Prrt1/Reln/Nlgn1/Nlgn2/Shank1/Shank3
Malignant	TKO_vs_DKO	GOBP POSITIVE REGULATION OF RECEPTOR MEDIATED ENDOCYTOSIS	GO_BP	47	-0.574419	-1.68759	0.0022106	0.0275346	15	No	NA	C3/Clu/Dab2/Sfrp4/Sgip1/Vtn/Magi2/Cbl/Il4/Sele/Insr/Trf/Ccl19/Grem1/Angpt1
Malignant	TKO_vs_DKO	GOBP OLIGOSACCHARIDE METABOLIC PROCESS	GO_BP	47	-0.574465	-1.68773	0.0022106	0.0275346	16	No	NA	Amy1/St6galnac5/St6galnac3/St8sia1/B3galt1/St8sia6/B4galt1/B3galt5/Fut4/Gm2a/Fut8/Fbp1/St8sia4/Neu1/Naga/Braf
Malignant	TKO_vs_DKO	GOBP TRANSFORMING GROWTH FACTOR BETA RECEPTOR SIGNALING PATHWAY	GO_BP	176	-0.47527	-1.68784	0.00011648	0.00300261	49	No	NA	Aspn/Htra4/Itga8/Gdf10/Usp9y/Dkk3/Col3a1/Fbn2/Eid2/Dab2/Adam9/Cidea/Itgb5/Spry2/Tgfb3/Onecut1/Ppara/Cdkn1c/Tgfbr3l/Htra1/Lrg1/Ltbp3/Ski/Fbn1/Pmepa1/Ceacam1/Acvr1/Hspa1a/Appl2/Wfikkn2/Trp53/Ltbp4/Fut8/Zfp703/Crebbp/Vasn/Acvrl1/Itgb8/Zfyve9/Smad1/Cdkn2b/Fnta/Bmpr1a/Jun/Eng/Hpgd/Src/Wnt1/Ltbp2
Malignant	TKO_vs_DKO	GOBP REGULATION OF T CELL RECEPTOR SIGNALING PATHWAY	GO_BP	39	-0.593564	-1.68909	0.00311655	0.0354537	14	No	NA	Ezr/Cd160/Cblb/Thy1/Prnp/Sh2d1a/Trat1/Ceacam1/Elf1/Laptm5/Cd81/Pawr/Lck/Ptpn22
Malignant	TKO_vs_DKO	GOBP REGULATION OF PHOSPHOLIPASE ACTIVITY	GO_BP	63	-0.553894	-1.68933	0.00163257	0.0224464	15	No	NA	Ednra/Anxa8/Rgs2/Egfr/Fgf2/Lrp1/S1pr4/Pdgfrb/Pdgfra/Adra1a/Snca/Sele/Arhgap6/Fgfr3/Gnaq
Malignant	TKO_vs_DKO	GOBP HEAD DEVELOPMENT	GO_BP	689	-0.429306	-1.68949	1.24007402069998e-09	1.43848586401197e-07	171	Yes	GOBP REGULATION OF MULTICELLULAR ORGANISMAL DEVELOPMENT	Prkg1/Apod/Mafb/Gsc/Itga8/Il11ra1/Hmgcs2/Pitx1/Msx1/Sfrp1/Agtr2/Rora/Gdf10/Lhx8/Abat/Aplp1/Ednra/Epha5/Cxcl12/Fat4/Cdh22/Col4a1/Mdga1/Plp1/Dlx2/Col3a1/Dlx1/Cend1/Flrt3/Inhbb/Draxin/Phactr1/Rgs2/Col2a1/Mmp2/Reln/Mmp14/Sema6d/Egfr/Unc5c/Ghrhr/Rtn4r/Sfrp2/Chd5/Myo16/Aatk/Fzd1/Cttnbp2/Nnat/Fgf2/Shank2/Lmx1a/Phox2b/Crispld2/Plcb1/Tacc1/Tgfb3/Hook3/Lrp6/S1pr1/Slc8a1/Dclk1/En2/Elavl4/Rgs4/Pbx1/Adgrg1/Pd…
Malignant	TKO_vs_DKO	GOBP RESPONSE TO GROWTH FACTOR	GO_BP	617	-0.431209	-1.68983	1.17473555104738e-08	1.13000313702772e-06	156	Yes	GOBP REGULATION OF MULTICELLULAR ORGANISMAL DEVELOPMENT	Pde3a/Aspn/Htra4/Itga8/Sostdc1/Msx1/Tmem100/Sfrp1/Agtr2/Gdf10/Gpc3/Fgf3/Usp9y/Zfp423/Penk/Dkk3/Col3a1/Dlx1/Dcn/Fstl1/Gas6/Flrt3/Comp/Col4a2/Hgf/Col2a1/Fgf23/Fbn2/Sorl1/Eid2/Ntrk3/Egfr/Gab1/Sfrp2/Adgra2/Tgfbr3/Dab2/Fzd1/Kdm5b/Sulf2/Il1b/Fgf2/Sfrp4/Adam9/Cidea/Vwc2/Itgb5/Sox5/Bmp15/Spry2/Phox2b/Crim1/Tgfb3/Ccl2/Gfra1/Bmp6/Elavl4/Zfp36/Onecut1/Sulf1/Cadm4/Smoc2/Pdgfrb/Pdgfra/Tmprss6/Ppara/Gdf7/Cask/…
Malignant	TKO_vs_DKO	GOBP NEUROGENESIS	GO_BP	1309	-0.420103	-1.68989	3.73034176659913e-16	1.2981589347765e-13	342	Yes	GOBP REGULATION OF MULTICELLULAR ORGANISMAL DEVELOPMENT	Apod/Epha4/Lama1/C3/Astn2/Rora/Lhx8/Aplp1/Ednra/Epha5/Scn1b/Cxcl12/Kif1a/Fat4/Cacng7/Penk/Gldn/Mdga1/Crtac1/Plp1/Syt4/Dlx2/Hdgfl3/Clu/Col3a1/Dlx1/Emb/Cend1/Gas6/Flrt3/Dio3/S100b/Mal/Igsf10/Tnfrsf21/Draxin/Cntf/Ncmap/Rgs2/Psd/Mmp2/Chl1/Sox10/Sorl1/Reln/Lgi1/Gpm6b/Ntrk1/Sult4a1/Fes/Ntn5/Mmp14/Sema6d/Pcp4/Kif5a/Cd38/Ntrk3/Unc5c/Plxnd1/Rtn4r/Sfrp2/Kremen1/Thrb/Bcl11a/Ptn/Dab2/Zswim6/Klk8/Chd5/Myo16/N…
Malignant	TKO_vs_DKO	GOBP OLIGOSACCHARIDE BIOSYNTHETIC PROCESS	GO_BP	20	-0.687386	-1.6901	0.00428096	0.0437001	7	No	NA	St6galnac5/B3galt1/B4galt1/B3galt5/Fut4/Fut8/Fbp1
Malignant	TKO_vs_DKO	GOBP INTERLEUKIN 1 MEDIATED SIGNALING PATHWAY	GO_BP	27	-0.633085	-1.69123	0.00890961	0.070717	13	No	NA	Il1r1/Il1r2/Il1b/Plcb1/Il6/Ikbkb/Irak3/Rps6ka5/Traf6/Tollip/Il1rn/Egr1/Mapk3
Malignant	TKO_vs_DKO	GOBP ACTIVATION OF IMMUNE RESPONSE	GO_BP	261	-0.45672	-1.69199	2.67926140838365e-05	0.000856288	77	No	NA	C3/Cd55/Clu/Colec10/Tnfrsf21/Igkc/Ezr/Masp1/Cd38/C4b/Il1b/Cd160/Cblb/Thy1/Prnp/Cmtm3/Blk/Mfap4/C1s1/Cd46/Pde4d/Bmx/Fpr1/Skap1/Ctla4/A2m/C5ar2/Susd4/Nfkbid/Ighg1/Klrd1/Cfd/Sh2d1a/Trat1/H2-Ab1/Gata3/Ceacam1/Trbc1/Lcp2/Colec11/Prkce/Ikbkb/C1rl/Pik3cd/Ptprc/Foxp1/Serping1/Appl2/Pde4b/Iglc3/Igha/Sppl3/Elf1/Nfkbiz/Laptm5/C8g/Hc/Yes1/Rbck1/Crebbp/Cd47/Cd81/Bank1/C6/Plcg1/Pawr/Ighg2c/Mndal/Cd8a/Ptpn22/Cd…
Malignant	TKO_vs_DKO	GOBP SECRETORY GRANULE LOCALIZATION	GO_BP	12	-0.764276	-1.69233	0.00512541	0.0489278	3	No	NA	Kif1a/Syt4/Kif5a
Malignant	TKO_vs_DKO	GOBP REGULATION OF RESPONSE TO WOUNDING	GO_BP	134	-0.490803	-1.69286	0.00023641	0.00518612	33	No	NA	Prkg1/Epha4/Abat/Plpp3/Plat/Kng2/Cntf/Slc12a2/Wfdc1/Rtn4r/Kremen1/Ptn/Klk8/Fgf2/Pros1/Cadm4/Smoc2/Pdgfra/Vtn/Cask/Serpine2/Cd9/C1qtnf1/Thbd/Ceacam1/Prkce/Ndel1/Serping1/Apoe/Ptprf/Ptprs/Foxa2/F7
Malignant	TKO_vs_DKO	GOBP ENTERIC NERVOUS SYSTEM DEVELOPMENT	GO_BP	13	-0.751975	-1.69287	0.009371	0.0734333	8	No	NA	Ednra/Sox10/Tlx2/Phox2b/Ret/Kif26a/Isx/Phox2a
Malignant	TKO_vs_DKO	GOBP PROTEIN KINASE B SIGNALING	GO_BP	154	-0.485377	-1.69309	0.000151625	0.00369695	48	No	NA	Igf1/Tmem100/Gas6/Nox4/Ntrk1/Ntrk3/Egfr/Tnfaip8l3/Ramp3/Chil1/Pear1/Il1b/Spry2/Nkx3-1/Sesn3/Ccl2/Myoc/Ret/Ppara/Magi2/Insr/Pik3r3/P2rx4/Tpbg/Gata3/Tnfsf11/Igfbp5/Ccl19/Pik3cd/Osm/Ntrk2/Pink1/Mtm1/Bank1/Mt3/Xdh/Nrg1/Cass4/Bag4/Inpp5k/Eng/Pik3cg/Cx3cl1/Pik3r5/Osbpl8/Sh2b3/Src/Cpne1
Malignant	TKO_vs_DKO	GOBP PROTEOGLYCAN BIOSYNTHETIC PROCESS	GO_BP	51	-0.566795	-1.69337	0.00128352	0.0184365	17	No	NA	Igf1/Cytl1/Csgalnact1/Hs3st3b1/Csgalnact2/Chsy3/B3gat1/Dse/Dsel/Pxylp1/Extl3/Gal3st4/Tm9sf2/Bmpr2/Chst10/Fam20b/Chst14
Malignant	TKO_vs_DKO	GOBP REGULATION OF MORPHOGENESIS OF AN EPITHELIUM	GO_BP	50	-0.567806	-1.6935	0.00292882	0.0341295	16	No	NA	Six2/Sfrp1/Hgf/Fgf2/Tacstd2/Sulf1/Wnt5b/Wnt5a/Wnt2b/Pik3cd/Foxp1/Gja1/Hoxd13/Grem1/Fgf10/Rnf207
Malignant	TKO_vs_DKO	GOBP PHAGOCYTOSIS RECOGNITION	GO_BP	32	-0.62019	-1.69389	0.00354061	0.0385589	14	No	NA	Colec10/Igkc/Lbp/Pear1/C4b/Spon2/Ighg1/Trbc1/Colec11/Ptx3/Iglc3/Igha/Tub/Ighg2c
Malignant	TKO_vs_DKO	GOBP NEGATIVE REGULATION OF DEVELOPMENTAL PROCESS	GO_BP	759	-0.428365	-1.69676	1.7593660414351e-10	2.54145404023153e-08	172	Yes	GOBP REGULATION OF MULTICELLULAR ORGANISMAL DEVELOPMENT	Aspn/Epha4/Igf1/Mafb/Ucma/Msx1/Ism1/Six2/Sfrp1/Rora/Fgf3/Nfatc4/Pf4/Syt4/Dlx2/Mmp9/Tnmd/Dlx1/Dcn/Gas6/Ccn3/Fbln1/Cnmd/Srgn/Draxin/Cntf/Rgs2/Slc12a2/Col4a2/Fgf23/Sox10/Thbs2/Sorl1/Meltf/Nkx6-1/Ccn6/Sema6d/Ntrk3/Egfr/Prickle1/Rtn4r/Sfrp2/Kremen1/Bcl11a/Ptn/Klk8/Nlgn1/Il1b/Efna5/Cd160/Tlx2/Mmp11/Ccl17/Lmx1a/Snai1/Chad/Abcg1/Spry2/Phox2b/Crim1/Nkx3-1/Hook3/Thy1/Tacstd2/Tnfrsf11b/Prtg/Klf7/Rorb/Zfp36/…
Malignant	TKO_vs_DKO	GOBP ESTABLISHMENT OF EPITHELIAL CELL APICAL BASAL POLARITY	GO_BP	18	-0.704573	-1.69729	0.0071297	0.0621697	7	No	NA	Lama1/Ezr/Camsap3/Rap2a/Wnt5a/Ophn1/Ptk7
Malignant	TKO_vs_DKO	GOBP POSITIVE REGULATION OF VASCULAR ENDOTHELIAL GROWTH FACTOR PRODUCTION	GO_BP	23	-0.66439	-1.69757	0.0041835	0.0431041	9	No	NA	C3/Rora/Sulf2/Cxcl17/Cyp1b1/Sulf1/Hc/Eif2ak3/C5ar1
Malignant	TKO_vs_DKO	GOBP REGULATION OF SYSTEMIC ARTERIAL BLOOD PRESSURE BY CIRCULATORY RENIN ANGIOTENSIN	GO_BP	11	-0.789727	-1.6983	0.00545033	0.0514522	3	No	NA	Enpep/Pcsk5/Agtr2
Malignant	TKO_vs_DKO	GOBP RESPONSE TO TRANSFORMING GROWTH FACTOR BETA	GO_BP	230	-0.464469	-1.69856	2.40853907436489e-05	0.000775239	55	No	NA	Pde3a/Aspn/Htra4/Itga8/Sfrp1/Gdf10/Usp9y/Penk/Dkk3/Col3a1/Dlx1/Col4a2/Fbn2/Eid2/Tgfbr3/Dab2/Adam9/Cidea/Itgb5/Sox5/Spry2/Tgfb3/Onecut1/Ppara/Cdkn1c/Wnt5a/Tgfbr3l/Htra1/Lrg1/Il4/Ltbp3/Ski/Fbn1/Pmepa1/Ceacam1/Acvr1/Hspa1a/Fndc4/Appl2/Wfikkn2/Trp53/Ltbp4/Fut8/Zfp703/Yes1/Crebbp/Cldn1/Vasn/Acvrl1/Itgb8/Zfyve9/Smad1/Cdkn2b/Fnta/Jun
Malignant	TKO_vs_DKO	GOBP GRANULOCYTE CHEMOTAXIS	GO_BP	107	-0.508552	-1.69857	0.000464048	0.00871335	44	No	NA	Itga9/Scg2/Pf4/Lbp/Rarres2/Cxcl5/Il1b/Ccl17/Cxcl17/Ccl2/Trem1/Cxcl2/Ccl11/C5ar2/Il4/Jam3/Ccl19/Pik3cd/Dpp4/Pde4b/Hrh1/Cxadr/Il17ra/Rac2/Csf3r/Tnfaip6/C5ar1/Slit2/Mospd2/Pik3cg/Cx3cl1/Cxcl13/Vav3/Ppbp/Ccl25/Ccl7/Itga1/Pikfyve/Nckap1l/Ccl20/Mapk3/Cxcl9/Vav1/Cd74
Malignant	TKO_vs_DKO	GOBP MATING	GO_BP	31	-0.624245	-1.69862	0.00301441	0.0346522	11	No	NA	Abat/Ddo/Drd5/Thrb/Serpine2/Thra/App/Eddm3b/Dmrta1/Avp/Tacr1
Malignant	TKO_vs_DKO	GOBP POSITIVE REGULATION OF AMINE TRANSPORT	GO_BP	30	-0.625573	-1.69874	0.00419443	0.0431041	10	No	NA	Abat/Cxcl12/Syt4/Slc12a2/Gabbr1/P2rx7/Slc38a3/Cltrn/Syt1/Pink1
Malignant	TKO_vs_DKO	GOBP REGULATION OF COMPLEMENT ACTIVATION	GO_BP	15	-0.733624	-1.69922	0.00701869	0.0613414	7	No	NA	C3/Cd55/Il1b/Cd46/A2m/Susd4/Serping1
Malignant	TKO_vs_DKO	GOBP RECEPTOR LOCALIZATION TO SYNAPSE	GO_BP	51	-0.568981	-1.6999	0.00113684	0.0168675	13	No	NA	Cacng7/Reln/Lgi1/Kif5a/Nlgn1/Dlg2/Snap25/Stx1b/Clstn1/Nsg1/Dlg4/Kif3b/Anks1b
Malignant	TKO_vs_DKO	GOBP PROTEIN O LINKED GLYCOSYLATION	GO_BP	81	-0.52959	-1.70003	0.00125323	0.0180352	32	No	NA	Galnt16/St6galnac2/Galnt6/Tmtc4/Galnt15/Plod2/Galnt9/Large2/Chst4/Galnt13/A4gnt/St8sia6/Poglut3/B3gnt7/Gxylt2/B4galt5/Plod1/Galnt11/Tet2/Pofut1/Pomk/Tet1/Oga/Pgm3/St6gal1/Dpm1/Galnt2/Poglut1/Galntl6/Tet3/Pofut2/Galnt4
Malignant	TKO_vs_DKO	GOBP REGULATION OF PLATELET DERIVED GROWTH FACTOR RECEPTOR SIGNALING PATHWAY	GO_BP	15	-0.734095	-1.70031	0.00688991	0.060932	6	No	NA	Apod/Cblb/Lrp1/Ptgir/Cbl/Snca
Malignant	TKO_vs_DKO	GOBP AXON DEVELOPMENT	GO_BP	417	-0.444095	-1.70186	3.02551040423119e-07	1.86800868183822e-05	119	Yes	GOBP REGULATION OF MULTICELLULAR ORGANISMAL DEVELOPMENT	Apod/Epha4/Lama1/Aplp1/Ednra/Epha5/Scn1b/Cxcl12/Crtac1/Plp1/Flrt3/S100b/Tnfrsf21/Draxin/Cntf/Mmp2/Chl1/Reln/Lgi1/Nkx6-1/Ntrk1/Ntn5/Sema6d/Kif5a/Unc5c/Plxnd1/Rtn4r/Kremen1/Ptn/Klk8/Arhgef25/Efna5/Lrrc4c/Lmx1a/Boc/Phox2b/Ntng1/Vstm2l/Thy1/Klf7/Dclk1/Plxnc1/Mycbp2/Ret/Mbp/Adarb1/Gdf7/Cntn1/Robo1/Ephb6/Kif13b/Bcl11b/Ncam2/Bdnf/Nfasc/Brsk1/Gata3/Sema6c/Ulk2/Nrxn1/Ngfr/Robo3/Ntng2/Ndel1/Sema3g/Apoe/Nr4…
Malignant	TKO_vs_DKO	GOBP NEGATIVE REGULATION OF ANTIGEN RECEPTOR MEDIATED SIGNALING PATHWAY	GO_BP	28	-0.63618	-1.70224	0.0047473	0.0464774	12	No	NA	Ezr/Cd160/Cblb/Thy1/Prnp/Sh2d1a/Ceacam1/Elf1/Laptm5/Pawr/Ptpn22/Cd22
Malignant	TKO_vs_DKO	GOBP NEGATIVE REGULATION OF CELL MATRIX ADHESION	GO_BP	33	-0.617265	-1.70239	0.00300936	0.0346461	14	No	NA	Apod/Mmp14/Fam107a/Myoc/Cask/Arhgap6/Nexmif/Pik3r1/Dlc1/Acvrl1/Acer2/Plet1/Jag1/Src
Malignant	TKO_vs_DKO	GOBP MESENCHYMAL CELL DIFFERENTIATION	GO_BP	222	-0.46704	-1.70392	3.5029247128824e-05	0.00107274	60	No	NA	Alx1/Epha4/Gsc/Msx1/Tmem100/Six2/Sfrp1/Ednra/Hgf/Sox10/Sema6d/Sfrp2/Tgfbr3/Dab2/Il1b/Snai1/Spry2/Phox2b/Tgfb3/Lrp6/Wnt16/Ret/Wnt11/Il6/Pdcd4/Wnt5a/Mark1/Tgfbr3l/Loxl2/Hand2/Gata3/Sema6c/Klhl12/Acvr1/Aldh1a2/Sema3g/Rflnb/Sema3d/Dact3/Grem1/Fgf10/Sema7a/Epha3/Foxa2/Zfp703/Bmp5/Dab2ip/Fgfr1/Vasn/Foxc1/Nrg1/Sema5b/Bmpr1a/Eng/Mcrip1/Heyl/Jag1/Snai2/Foxc2/Twist1
Malignant	TKO_vs_DKO	GOBP NEGATIVE REGULATION OF AXONOGENESIS	GO_BP	55	-0.566619	-1.70489	0.0026138	0.0314148	19	No	NA	Draxin/Sema6d/Rtn4r/Thy1/Mbp/Wnt5a/Sema6c/Ulk2/Sema3g/Sema3d/Ptprs/Sema7a/Rufy3/Mt3/Syngap1/Ephb2/Sema5b/Mag/Ulk1
Malignant	TKO_vs_DKO	GOBP NEURON PROJECTION REGENERATION	GO_BP	53	-0.56599	-1.70496	0.00223484	0.0277759	11	No	NA	Apod/Epha4/Cntf/Hgf/Mmp2/Rtn4r/Kremen1/Ptn/Klk8/Prrx1/Thy1
Malignant	TKO_vs_DKO	GOBP CANONICAL WNT SIGNALING PATHWAY	GO_BP	271	-0.459875	-1.70522	9.27764198325286e-06	0.000362396	75	Yes	GOBP REGULATION OF MULTICELLULAR ORGANISMAL DEVELOPMENT	Igfbp4/Sostdc1/Dact1/Sfrp1/Ednra/Rspo1/Gpc3/Pygo1/Plpp3/Dkk3/Draxin/Sox10/Egfr/Prickle1/Sfrp2/Adgra2/Kremen1/Dab2/Fzd1/Fgf2/Sfrp4/Cdk14/Apc2/Wnt16/Wnt5b/Wnt11/Wnk2/Wnt5a/Tpbgl/Wnt2b/Rspo2/Tpbg/Gata3/Rbms3/Nrarp/Arntl/Tle2/Mcc/Fzd2/Daam2/Apoe/Ptk7/Nr4a2/Gnaq/Fzd4/Sdc1/Mitf/Dact3/Grem1/Fgf10/Lgr4/Dab2ip/Ppm1n/Nkd2/Plekha4/Znrf3/Csnk1g1/Wnt9a/Tcf7l1/Snai2/Fzd3/Eda/Src/Tmem9/Tle4/Wnt1/Sox2/Ctnnd2/Mks…
Malignant	TKO_vs_DKO	GOBP NEURONAL SIGNAL TRANSDUCTION	GO_BP	6	-0.921388	-1.70614	0.000522673	0.00953261	4	No	NA	Clu/Rtn4r/Nlgn1/Kcna1
Malignant	TKO_vs_DKO	GOBP GLIAL CELL DEVELOPMENT	GO_BP	105	-0.51068	-1.70643	0.000338013	0.00690087	34	No	NA	Plp1/Clu/Mal/Cntf/Ncmap/Sox10/Sh3tc2/Il1b/Fa2h/Lgi4/Lrp1/Myoc/Nr1d1/Cntn1/Il6/Mxra8/Pou3f1/Ski/Prx/Arhgef10/Ascl1/Aspa/Wasf3/App/Ntrk2/Ttbk1/Mt3/B4galt5/Id4/Nrg1/Nkx2-2/C5ar1/Ror1/Mag
Malignant	TKO_vs_DKO	GOBP POSITIVE REGULATION OF SYNAPTIC TRANSMISSION GLUTAMATERGIC	GO_BP	26	-0.646604	-1.7084	0.003659	0.039453	10	No	NA	Cacng7/Reln/Ntrk1/Nlgn1/Ccl2/Nps/Nlgn2/Nrxn1/Shank3/Glul
Malignant	TKO_vs_DKO	GOBP REGULATION OF SENSORY PERCEPTION	GO_BP	23	-0.668861	-1.709	0.00392406	0.0416762	4	No	NA	Tmem100/Smr3a/Acpp/Ccn3
Malignant	TKO_vs_DKO	GOBP POSITIVE REGULATION OF ORGANIC ACID TRANSPORT	GO_BP	34	-0.614486	-1.70934	0.00388718	0.0415066	11	No	NA	Abat/Syt4/Slc12a2/Cyp4f14/Il1b/Gabbr1/P2rx7/Slc38a3/P2rx4/Cltrn/Tnfsf11
Malignant	TKO_vs_DKO	GOBP VOCALIZATION BEHAVIOR	GO_BP	14	-0.748192	-1.70991	0.00432078	0.0439308	7	No	NA	Shank2/Nrxn2/Dlg4/Shank1/Nrxn1/Shank3/Cntnap2
Malignant	TKO_vs_DKO	GOBP POSITIVE REGULATION OF CHOLESTEROL EFFLUX	GO_BP	19	-0.705472	-1.71205	0.00392799	0.0416762	7	No	NA	Abcg1/Pon1/Lrp1/Abcg4/Adipoq/Abca1/Apoe
Malignant	TKO_vs_DKO	GOBP NEGATIVE REGULATION OF LEUKOCYTE MIGRATION	GO_BP	44	-0.589632	-1.71207	0.00295717	0.0343832	16	No	NA	Apod/Cxcl12/Ccn3/Plcb1/Il27ra/Ccl2/C5ar2/Mmp28/Ccl28/Dpp4/Gpr18/Grem1/Bmp5/Hc/Hmox1/Tnfaip6
Malignant	TKO_vs_DKO	GOBP RELAXATION OF SMOOTH MUSCLE	GO_BP	10	-0.804155	-1.71269	0.00457017	0.0452642	4	No	NA	Prkg1/Kcnma1/Rgs2/Slc8a1
Malignant	TKO_vs_DKO	GOBP GLIAL CELL DERIVED NEUROTROPHIC FACTOR RECEPTOR SIGNALING PATHWAY	GO_BP	9	-0.829777	-1.71282	0.00477542	0.0465148	5	No	NA	Sulf2/Gfra1/Sulf1/Ret/Gata3
Malignant	TKO_vs_DKO	GOBP HUMORAL IMMUNE RESPONSE	GO_BP	154	-0.491362	-1.71396	0.000101338	0.002657	48	No	NA	C3/Cd55/Wfdc12/Pf4/Clu/Colec10/Tnfrsf21/Wfdc3/Igkc/Masp1/Rarres2/C4b/Cxcl5/Il1b/Spon2/Bpifa1/Ccl2/Trem1/Mfap4/C1s1/Cd46/Camp/Cxcl2/Ccl11/Il6/A2m/Susd4/Ighg1/Cfd/Trf/Sh2d1a/H2-Ab1/Gata3/Trbc1/Colec11/C1rl/Ptprc/Cxcl14/Serping1/Iglc3/Ltf/Igha/Gata6/C8g/Hc/Cd81/C6/Ighg2c
Malignant	TKO_vs_DKO	GOBP NEGATIVE REGULATION OF PLATELET DERIVED GROWTH FACTOR RECEPTOR SIGNALING PATHWAY	GO_BP	12	-0.774638	-1.71528	0.00393501	0.0416762	5	No	NA	Apod/Lrp1/Ptgir/Snca/Adipoq
Malignant	TKO_vs_DKO	GOBP REGULATION OF ENDOTHELIAL CELL DIFFERENTIATION	GO_BP	33	-0.622214	-1.71604	0.00266985	0.0318882	17	No	NA	Tmem100/Il1b/Plcb1/Bmp6/Ceacam1/Ikbkb/S1pr2/Vezf1/Tnfrsf1a/Acvrl1/Xdh/Atoh8/Jag1/Etv2/Notch1/Notch4/Add1
Malignant	TKO_vs_DKO	GOBP NEGATIVE REGULATION OF TRANSFORMING GROWTH FACTOR BETA RECEPTOR SIGNALING PATHWAY	GO_BP	67	-0.554984	-1.71662	0.00106845	0.0161571	15	No	NA	Aspn/Htra4/Fbn2/Eid2/Tgfbr3/Cidea/Spry2/Tgfb3/Onecut1/Ppara/Htra1/Fbn1/Hspa1a/Wfikkn2/Trp53
Malignant	TKO_vs_DKO	GOBP CELLULAR RESPONSE TO VITAMIN	GO_BP	28	-0.641787	-1.71724	0.00405565	0.0425927	7	No	NA	Sfrp1/Penk/Gas6/Fgf23/Fes/Mn1/Postn
Malignant	TKO_vs_DKO	GOBP GASTRULATION	GO_BP	163	-0.487811	-1.71783	6.8542148671706e-05	0.0019081	66	No	NA	Eya2/Gsc/Itga8/Six2/Sfrp1/Nat8/Mmp9/Col4a2/Mmp2/Mmp14/Sfrp2/Col12a1/Col6a1/Tlx2/Itgb5/Snai1/Wnt5b/Col8a1/Mbp/Vtn/Wnt11/Map2k5/Kdm6b/Wnt5a/Dusp2/Adipoq/Amot/Acvr1/Gja1/Kif16b/Gata6/Foxa2/Trp53/Col5a2/Col11a1/Lamb1/Bmpr2/Rnf2/Foxc1/Smad1/Bmpr1a/Atoh8/Nat8f1/Foxc2/Sox2/Etv2/Itgav/Foxf1/Eya1/Smad3/Sox17/Itgb3/Col5a1/Tbx6/Poglut1/Fn1/Itga2/Clasp2/Armc5/Frs2/Megf8/Lef1/Bmp7/Pofut2/Lama3/Ldb1
Malignant	TKO_vs_DKO	GOBP PHOTORECEPTOR CELL DIFFERENTIATION	GO_BP	35	-0.612169	-1.71793	0.0036552	0.039453	10	No	NA	Dlx2/Dio3/Cntf/Thrb/Dzank1/Rorb/Cngb1/Prom1/Naglu/Ntrk2
Malignant	TKO_vs_DKO	GOBP NEGATIVE REGULATION OF CELL ADHESION	GO_BP	245	-0.468283	-1.71837	7.43264291584133e-06	0.000302683	89	Yes	GOBP REGULATION OF MULTICELLULAR ORGANISMAL DEVELOPMENT	Prkg1/Apod/Epha4/Fgl2/Abat/Cxcl12/Fbln1/Kng2/Mmp2/Meltf/Il2ra/Mmp14/Plxnd1/Fam107a/Efna5/Lgals7/Cblb/Prnp/Tacstd2/Bmp6/Arhgdib/Plxnc1/Cyp1b1/Mbp/Ppara/Cask/Map2k5/Serpine2/Ctla4/Cd9/Adipoq/Il4/Jam3/Tgfbi/Dact2/C1qtnf1/Ceacam1/Nrarp/Arhgap6/Ptprc/Nexmif/Ccl28/Fzd4/Laptm5/Zfp703/Pik3r1/Angpt1/Pawr/Spock1/Dlc1/Acvrl1/Cebpb/Ptpn22/Ephb2/Acer2/Plet1/Itch/Cx3cl1/Jag1/Plxna2/Snai2/Socs1/Prdx2/Wnt1/Peli1…
Malignant	TKO_vs_DKO	GOBP MESENCHYMAL STEM CELL DIFFERENTIATION	GO_BP	9	-0.83264	-1.71873	0.00436316	0.0442188	4	No	NA	Fzd1/Sox5/Pdgfra/Ltbp3
Malignant	TKO_vs_DKO	GOBP POSITIVE REGULATION OF ENDOCYTOSIS	GO_BP	87	-0.532303	-1.71884	0.00030137	0.0062698	20	No	NA	C3/Gpc3/Clu/Dab2/Sfrp4/Clip3/Lrp1/Vtn/Magi2/Cbl/Wnt5a/Snca/Il4/Sele/Insr/Trf/Ccl19/Apoe/Appl2/Grem1
Malignant	TKO_vs_DKO	GOBP DENSE CORE GRANULE TRANSPORT	GO_BP	9	-0.832772	-1.719	0.00429445	0.0437794	3	No	NA	Kif1a/Syt4/Kif5a
Malignant	TKO_vs_DKO	GOBP NEGATIVE REGULATION OF SMOOTH MUSCLE CELL PROLIFERATION	GO_BP	49	-0.578722	-1.71903	0.00199008	0.0256931	15	No	NA	Prkg1/Apod/Igfbp3/Npr3/Tgfb3/Ptgir/Pdcd4/Cdkn1b/Adipoq/Igfbp5/Ogn/Apoe/S1pr2/Hmox1/Bmpr2
Malignant	TKO_vs_DKO	GOBP POSITIVE REGULATION OF ACUTE INFLAMMATORY RESPONSE	GO_BP	24	-0.668748	-1.7191	0.00424294	0.0434278	14	No	NA	Ptger3/C3/Il1b/Osmr/C2cd4a/Il6/Il6st/Tnfsf11/Alox5ap/Osm/Btk/Zp3/Pik3cg/C2cd4b
Malignant	TKO_vs_DKO	GOBP CELLULAR RESPONSE TO VITAMIN D	GO_BP	19	-0.708548	-1.71951	0.00366393	0.039453	5	No	NA	Sfrp1/Penk/Fgf23/Fes/Mn1
Malignant	TKO_vs_DKO	GOBP GRANULOCYTE MIGRATION	GO_BP	126	-0.502981	-1.7205	0.00019769	0.00447786	50	No	NA	Itga9/Scg2/Pf4/Il1r1/Lbp/Rarres2/Cxcl5/Il1b/Gp2/Ccl17/Cxcl17/Ccl2/Trem1/Pecam1/Cxcl2/Ccl11/C5ar2/Mcoln2/Il4/Jam3/Fut4/Ccl19/Pik3cd/Dpp4/Pde4b/Hrh1/Cxadr/Il17ra/Rac2/Csf3r/Tnfaip6/C5ar1/Slit2/Mospd2/Pik3cg/Cx3cl1/Rhoh/Cxcl13/Vav3/Ppbp/Ccl25/Ccl7/Itga1/Pikfyve/Nckap1l/Prtn3/Ccl20/Mapk3/Cxcl9/Cd74
Malignant	TKO_vs_DKO	GOBP GLYCOSYLATION	GO_BP	217	-0.471969	-1.7205	1.32581221586215e-05	0.000483353	64	Yes	GOBP GLYCOPROTEIN BIOSYNTHETIC PROCESS	St6galnac5/St6galnac3/St8sia1/Gfpt2/Galnt17/St6galnac2/Galnt6/Man1a/B3galt1/Tmtc4/Mgat4c/Galnt15/Plod2/Galnt9/B3gat1/Large2/Chst4/Npc1/Galnt13/A4gnt/Man1c1/Uggt2/St8sia6/B4galt1/Fut4/Poglut3/Fut10/B3gnt7/Alg11/Gxylt2/Extl3/Galntl5/Cog3/Chp1/Trip11/Fut8/Fut11/Man2a1/Mt3/St8sia4/B4galt5/B3gnt9/Plod1/Galnt11/Acer2/Tmem59/Mgat1/Tet2/B4galt4/Man2a2/Pofut1/Dpagt1/Stt3a/Pomk/Cln5/Tet1/Oga/Pgm3/St6gal1/D…
Malignant	TKO_vs_DKO	GOBP G PROTEIN COUPLED RECEPTOR SIGNALING PATHWAY	GO_BP	606	-0.439524	-1.72069	1.34269927142417e-09	1.51195218494832e-07	159	Yes	NA	Pde3a/Ptger3/C3/Agtr2/Aplp1/Ednra/Adcy5/Cxcl12/Grp/Penk/Pf4/Adcy4/Plek/Tmod2/Sorcs1/Acpp/Rgs18/Ptgfr/Gpr171/Rgs5/Nmu/Npr3/Kctd8/Rgs2/Gpr153/Sorl1/Adcy2/Gpr88/Adgrl1/Ezr/Drd5/Ghrhr/Gpr27/Adgra2/Ptger1/Ramp3/F2rl3/Ptger2/Gpr45/Htr7/Fzd1/Trhr/Pmch/Prokr2/Pdgfrl/Kiss1r/Gng11/Mrgpre/Ccl17/Npy1r/F2rl2/Plcb1/Ecel1/Plce1/Akap13/Adgrl4/Ccl2/S1pr1/Opn4/S1pr4/Rorb/Prex2/Gpr174/Arrdc3/Rgs4/Ptgir/Adgrg1/Gabbr…
Malignant	TKO_vs_DKO	GOBP PHOSPHATIDYLINOSITOL 3 KINASE SIGNALING	GO_BP	120	-0.506406	-1.72085	0.000196192	0.0044571	42	No	NA	Igf1/Dcn/Hgf/Reln/Ntrk1/Egfr/Pear1/Myo16/Fgf2/Cd160/Nkx3-1/Wnt16/Selp/Prex2/Myoc/Pdgfrb/Pdgfra/Serpine2/Cbl/Insr/Gata3/Ceacam1/Osm/Ppp1r16b/Hcst/Ntrk2/Pik3r1/Prr5/Angpt1/Nyap2/Dab2ip/Fgfr1/Serpina12/Ptpn13/Lime1/Flt3/Ror1/Nyap1/Flt1/Pik3r5/Src/Twist1
Malignant	TKO_vs_DKO	GOBP CHONDROCYTE PROLIFERATION	GO_BP	21	-0.692209	-1.72116	0.0040528	0.0425927	8	No	NA	Six2/Ccn3/Comp/Mmp14/Stc1/Fgfr3/Ltf/Bmpr2
Malignant	TKO_vs_DKO	GOBP ADENYLATE CYCLASE ACTIVATING DOPAMINE RECEPTOR SIGNALING PATHWAY	GO_BP	8	-0.862583	-1.72247	0.00095748	0.0148218	3	No	NA	Adcy5/Drd5/Ptger1
Malignant	TKO_vs_DKO	GOBP POSITIVE REGULATION OF G PROTEIN COUPLED RECEPTOR SIGNALING PATHWAY	GO_BP	16	-0.728971	-1.72287	0.00411149	0.0427685	6	No	NA	C3/Grp/Tmod2/Acpp/Chga/Pde6h
Malignant	TKO_vs_DKO	GOBP POSITIVE REGULATION OF ANION TRANSPORT	GO_BP	36	-0.612515	-1.72468	0.00180976	0.0240548	16	No	NA	Abat/Syt4/Slc12a2/Cyp4f14/Il1b/Gabbr1/P2rx7/Slc38a3/P2rx4/Cltrn/Tnfsf11/Tcaf1/Cebpb/Ptges/Avp/Pla2g3
Malignant	TKO_vs_DKO	GOBP SENSORY ORGAN DEVELOPMENT	GO_BP	464	-0.447388	-1.72669	1.8828261870159e-08	1.75791674241386e-06	130	Yes	GOBP REGULATION OF MULTICELLULAR ORGANISMAL DEVELOPMENT	Mfap2/Col8a2/Epha4/Mafb/Gsc/Itga8/Krt12/Lama1/Msx1/Eya4/Six2/Ednra/Lin7a/Cytl1/Col4a1/Dlx2/Dlx1/Smoc1/Dio3/Cntf/Col2a1/Cyp26b1/Fbn2/Ntrk3/Egfr/Sobp/Thrb/Hcn1/Kdm5b/Myo6/Fgf2/Prrx1/Spry2/Phox2b/Tgfb3/Thy1/Wnt16/Bmp6/Dzank1/Opn4/Lrig3/Rorb/Cryba2/Cyp1b1/Ret/Wnt5b/Pbx1/Col8a1/Nkx3-2/Pdgfrb/Crygs/Cebpd/Rhoj/Cdkn1b/Wnt5a/Ttc39c/Wnt2b/Angptl7/Cacna1c/Bcl11b/Prom1/Ski/Megf11/Sh3pxd2b/Fbn1/Hand2/Gata3/Dc…
Malignant	TKO_vs_DKO	GOBP DENDRITIC CELL APOPTOTIC PROCESS	GO_BP	11	-0.802959	-1.72675	0.00375771	0.0402928	4	No	NA	Cxcl12/Gas6/Blk/Ccl19
Malignant	TKO_vs_DKO	GOBP LONG TERM MEMORY	GO_BP	33	-0.626694	-1.7284	0.00217601	0.0273074	13	No	NA	Nfatc4/Camk4/Camk2n1/Reln/Gria1/Prnp/Shank1/Apoe/Chst10/Sgk1/Pja2/Tacr1/Rasgrf1
Malignant	TKO_vs_DKO	GOBP NEGATIVE REGULATION OF HYDROLASE ACTIVITY	GO_BP	267	-0.46754	-1.72931	4.47953320715346e-06	0.000195973	69	Yes	NA	Smr3a/C3/Wfdc12/Gpc3/Mmp9/Gas6/Itih2/Kng2/Anxa8/Col28a1/Wfdc3/Rgs2/Hgf/Sorl1/Gzma/Wfdc1/Sfrp2/Dpep1/C4b/Timp3/Serpina1b/Spink8/Spry2/Crim1/Pi15/Prnp/Lrp1/Pros1/Vtn/Timp2/Csta2/Map2k5/Serpine2/Ctsb/Pcsk1n/A2m/Serpina3n/Snca/Pi16/Itih5/Rps6ka1/Amot/Spock2/Plin5/Ikbkb/Serping1/Ptx3/Ambp/Gpsm1/Apoc1/Ppp1r15a/Ltf/App/Wfikkn2/Picalm/Chp1/Itih4/Hc/Mical1/Mt3/Dab2ip/Cst7/Ecm1/Serpinf1/Serpina12/Tfpi2/Ser…
Malignant	TKO_vs_DKO	GOBP RESPONSE TO PROSTAGLANDIN E	GO_BP	19	-0.712882	-1.73003	0.00339987	0.0375605	6	No	NA	Sfrp1/Tgfbr3/Ptger2/A2m/Prkce/Ccl19
Malignant	TKO_vs_DKO	GOBP REGULATION OF CELL ADHESION	GO_BP	641	-0.440998	-1.73012	2.4823477971875e-10	3.45542813368499e-08	233	Yes	GOBP REGULATION OF MULTICELLULAR ORGANISMAL DEVELOPMENT	Prkg1/Apod/Epha4/Igf1/Sfrp1/Cd55/Fgl2/Abat/Lrfn3/Cxcl12/Plpp3/Mdga1/Fbln1/Kng2/Tnfrsf21/Mmp2/Ecm2/Meltf/Gpm6b/Frmd5/Il2ra/Fes/Mmp14/Plxnd1/Sfrp2/Fam107a/Dab2/Sash3/Cyth1/Il1b/H2-DMa/Camsap3/Efna5/Nlrp3/Cd160/Nck2/Adam9/Lgals7/Vwc2/Rnase10/Cblb/Abi3bp/Thy1/Col26a1/Prnp/Il27ra/Ccl2/Nid1/Tacstd2/Bmp6/S1pr1/Fermt3/Selp/Tnfsf13b/Arhgdib/Plxnc1/Myoc/Onecut1/Blk/Cyp1b1/Ret/Cd46/Adgrg1/Col8a1/Cd5/Mbp/Lam…
Malignant	TKO_vs_DKO	GOBP EXCITATORY SYNAPSE ASSEMBLY	GO_BP	23	-0.677738	-1.73168	0.00314639	0.0355816	12	No	NA	Ntrk3/Nlgn1/Nrxn2/Ptprd/Lrrc4b/Wnt5a/Nlgn2/Nrxn1/Shank3/Lrrtm2/Vstm5/Nptn
Malignant	TKO_vs_DKO	GOBP REGULATION OF OSSIFICATION	GO_BP	105	-0.518675	-1.73314	0.000194299	0.00444047	27	No	NA	Six2/Sfrp1/Gdf10/Srgn/Mgp/Comp/Fgf23/Fbn2/Gpm6b/Nell1/Kremen1/Ptn/Tgfb3/Pbx1/Wnt5a/Ltbp3/Omd/P2rx7/Ank/Acvr1/Gja1/Rflnb/Ltf/Grem1/Adgrv1/Bmpr2/Ecm1
Malignant	TKO_vs_DKO	GOBP CGMP MEDIATED SIGNALING	GO_BP	26	-0.656592	-1.73479	0.00264368	0.0317241	6	No	NA	Pde3a/Prkg1/Pde11a/Gucy2e/Apoe/Pde9a
Malignant	TKO_vs_DKO	GOBP TRANSMEMBRANE RECEPTOR PROTEIN TYROSINE KINASE SIGNALING PATHWAY	GO_BP	549	-0.445376	-1.73547	1.34290423950478e-09	1.51195218494832e-07	159	Yes	GOBP REGULATION OF MULTICELLULAR ORGANISMAL DEVELOPMENT	Apod/Epha4/Igf1/Igfbp4/Angptl1/Frk/Agtr2/Svep1/Epha5/Fgf3/Col4a1/Nfatc4/Plat/Mmp9/Dcn/Flrt3/Col4a2/Hgf/Mmp2/Fgf23/Sorl1/Tmem204/Ntrk1/Fes/Ntrk3/Egfr/Ghrhr/Gab1/Rarres2/Adgra2/Sulf2/Sh3tc2/Il1b/Fgf2/Pdgfrl/Efna5/Nck2/Muc20/Spry2/Crim1/Plcb1/Nkx3-1/Ptpn18/Plce1/Sesn3/Gfra1/Lrp1/Grb7/Myoc/Blk/Sulf1/Ptgir/Ret/Cadm4/Smoc2/Pdgfrb/Pdgfra/Stat5a/Robo1/Cbl/Wnt5a/Pde6h/Snca/Dok2/Ephb6/Adipoq/Dstyk/Agr2/Ins…
Malignant	TKO_vs_DKO	GOBP INTEGRIN ACTIVATION	GO_BP	22	-0.684369	-1.73566	0.00221183	0.0275346	12	No	NA	Cxcl12/Plek/Cdh17/Fermt3/Selp/Skap1/Col16a1/Krit1/Fblim1/Cx3cl1/Src/Cxcl13
Malignant	TKO_vs_DKO	GOBP LONG TERM SYNAPTIC POTENTIATION	GO_BP	74	-0.549062	-1.73614	0.000939792	0.0147132	20	No	NA	Epha4/Calb2/Nfatc4/Prrt1/Reln/Fam107a/Ptn/Shank2/Prnp/Snap25/Nsg1/Serpine2/Snca/Slc8a2/Apoe/Shank3/App/Vamp2/Lrrtm2/Ntrk2
Malignant	TKO_vs_DKO	GOBP PHOSPHOLIPASE C ACTIVATING G PROTEIN COUPLED RECEPTOR SIGNALING PATHWAY	GO_BP	74	-0.549182	-1.73652	0.000939792	0.0147132	27	No	NA	Ptger3/Grp/Npr3/Drd5/Gpr27/F2rl3/Trhr/F2rl2/Plce1/S1pr1/Gpr174/Fpr1/Chga/Ltb4r1/Adra1a/Gpr18/Hrh1/Tgm2/Adra2a/C5ar1/Gng13/Galr2/Agtr1a/Tacr1/Gna14/Chrm1/Lpar4
Malignant	TKO_vs_DKO	GOBP BONE TRABECULA FORMATION	GO_BP	10	-0.815565	-1.73699	0.00308232	0.0351688	6	No	NA	Sfrp1/Mmp2/Fbn2/Chad/Thbs3/Grem1
Malignant	TKO_vs_DKO	GOBP NEURON DEVELOPMENT	GO_BP	951	-0.434661	-1.73725	6.66203345866079e-14	1.45727223312877e-11	255	Yes	GOBP REGULATION OF MULTICELLULAR ORGANISMAL DEVELOPMENT	Prkg1/Apod/Epha4/Lama1/C3/Sfrp1/Lhx8/Aplp1/Ednra/Epha5/Scn1b/Cxcl12/Kif1a/Cacng7/Nfatc4/Gldn/Crtac1/Plp1/Syt4/Emb/Flrt3/Dio3/S100b/Tnfrsf21/Draxin/Cntf/Phactr1/Rgs2/Psd/Hgf/Mmp2/Chl1/Reln/Lgi1/Gpm6b/Ntrk1/Sult4a1/Fes/Ntn5/Sema6d/Kif5a/Cd38/Ntrk3/Unc5c/Plxnd1/Rtn4r/Sfrp2/Ugt8a/Kremen1/Thrb/Bcl11a/Ptn/Dab2/Klk8/Myo16/Nlgn1/Hcn1/Fzd1/Arhgef25/Camsap3/Syt2/Efna5/Gas7/Nck2/Lrrc4c/Tlx2/Lmx1a/Boc/Prrx1/…
Malignant	TKO_vs_DKO	GOBP TOXIN METABOLIC PROCESS	GO_BP	10	-0.815723	-1.73732	0.00308232	0.0351688	4	No	NA	Fmo2/Pam/Cyp1b1/Fmo1
Malignant	TKO_vs_DKO	GOBP EAR DEVELOPMENT	GO_BP	171	-0.491148	-1.73756	6.15541521362884e-05	0.00175189	53	No	NA	Epha4/Mafb/Gsc/Itga8/Msx1/Eya4/Six2/Ednra/Lin7a/Cytl1/Col2a1/Ntrk3/Myo6/Prrx1/Spry2/Phox2b/Lrig3/Pdgfrb/Cebpd/Cdkn1b/Wnt5a/Ttc39c/Gata3/Dchs1/Otop1/Fzd2/Pls1/Ptk7/Naglu/Fgf10/Trip11/Bmp5/Gabra5/C1qtnf5/Col11a1/Foxg1/Adgrv1/Ephb2/Maf/Atp8a2/Kcnk3/Ror1/Plppr4/Hmx3/Jag1/Osr2/Atp8b1/Fzd3/Wnt1/Twist1/Sox2/Ush1g/Mks1
Malignant	TKO_vs_DKO	GOBP PLATELET ACTIVATION	GO_BP	115	-0.51393	-1.7384	0.00011134	0.00288956	26	No	NA	Prkg1/Abat/Pf4/Col3a1/Plek/Comp/F2rl3/Pear1/F2rl2/Tspan32/Fermt3/Selp/Blk/Entpd2/Pdgfra/Serpine2/Il6/Cd9/Gp9/Adra2c/Il6st/C1qtnf1/Thbd/Ceacam1/Hbb-bt/Apoe
Malignant	TKO_vs_DKO	GOBP CENTRAL NERVOUS SYSTEM NEURON DEVELOPMENT	GO_BP	69	-0.560854	-1.73924	0.000488732	0.00910397	21	No	NA	Epha4/Lhx8/Scn1b/Draxin/Phox2b/Dclk1/Mycbp2/Adarb1/Ephb6/Ascl1/Ndel1/Nr4a2/Ntrk2/Cdh11/Foxg1/B4galt5/Ephb2/Agbl4/Nin/Btg2/Slit2
Malignant	TKO_vs_DKO	GOBP REGULATION OF TOOTH MINERALIZATION	GO_BP	8	-0.871604	-1.74049	0.000704037	0.0117176	1	No	NA	Aspn
Malignant	TKO_vs_DKO	GOBP NEGATIVE REGULATION OF OSTEOCLAST DIFFERENTIATION	GO_BP	26	-0.658866	-1.74079	0.00251704	0.0304912	7	No	NA	Mafb/Sfrp1/Il4/Fbn1/Ltf/Pik3r1/Tnfaip6
Malignant	TKO_vs_DKO	GOBP POSITIVE REGULATION OF APOPTOTIC CELL CLEARANCE	GO_BP	7	-0.906564	-1.74169	0.000741458	0.0121163	3	No	NA	C3/C4b/Ccl2
Malignant	TKO_vs_DKO	GOBP ELASTIC FIBER ASSEMBLY	GO_BP	11	-0.810271	-1.74248	0.00271178	0.0321881	5	No	NA	Fbln5/Col3a1/Tnxb/Mfap4/Ltbp3
Malignant	TKO_vs_DKO	GOBP AMINOGLYCAN CATABOLIC PROCESS	GO_BP	23	-0.682007	-1.74258	0.00279142	0.0327777	14	No	NA	Chia1/Chil1/Fgf2/Ids/Pglyrp2/Naglu/Fuca1/Cemip/Hyal3/Hyal1/Idua/Cemip2/Glb1/Pglyrp1
Malignant	TKO_vs_DKO	GOBP PLATELET DERIVED GROWTH FACTOR RECEPTOR SIGNALING PATHWAY	GO_BP	48	-0.589911	-1.74294	0.00163892	0.0224464	14	No	NA	Apod/Plat/Pdgfrl/Cblb/Lrp1/Ptgir/Pdgfrb/Pdgfra/Cbl/Snca/Adipoq/Txnip/F7/Ptpn1
Malignant	TKO_vs_DKO	GOBP SMOOTH MUSCLE CONTRACTION	GO_BP	72	-0.553561	-1.74376	0.000674159	0.0114189	14	No	NA	Prkg1/Ptger3/Abat/Ednra/Nmu/Kcnma1/Comp/Rgs2/Htr7/Sulf2/Plce1/P2rx2/Sulf1/Adra1a
Malignant	TKO_vs_DKO	GOBP SYNAPTIC VESICLE LOCALIZATION	GO_BP	50	-0.584865	-1.74438	0.00160424	0.0221699	12	No	NA	Lin7a/Snap91/Kif5a/Dnm1/Nlgn1/Syn3/Snca/Nlgn2/Brsk1/Pclo/Picalm/Pink1
Malignant	TKO_vs_DKO	GOBP POSITIVE REGULATION OF AMYLOID PRECURSOR PROTEIN CATABOLIC PROCESS	GO_BP	23	-0.683502	-1.74641	0.00275915	0.0324985	4	No	NA	Epha4/Clu/Spon1/Abcg1
Malignant	TKO_vs_DKO	GOBP NEGATIVE REGULATION OF CELL DIFFERENTIATION	GO_BP	549	-0.448548	-1.74783	7.28501159643962e-10	8.99581431973254e-08	120	Yes	GOBP REGULATION OF MULTICELLULAR ORGANISMAL DEVELOPMENT	Epha4/Igf1/Mafb/Sostdc1/Ucma/Msx1/Six2/Sfrp1/Rora/Gdf10/Fgl2/Nfatc4/Pf4/Syt4/Dlx2/Mmp9/Dlx1/Ccn3/Fbln1/Gpr171/Draxin/Cntf/Rgs2/Fgf23/Sox10/Sorl1/Meltf/Nkx6-1/Sema6d/Ntrk3/Egfr/Prickle1/Rtn4r/Sfrp2/Bcl11a/Ptn/Il1b/Efna5/Tlx2/Mmp11/Ccl17/Lmx1a/Snai1/Abcg1/Spry2/Phox2b/Crim1/Hook3/Thy1/Tacstd2/Prtg/Rorb/Zfp36/Nr1d1/Rgs4/Pbx1/Nkx3-2/Cmtm5/Mbp/Prdm6/Twist2/Ccl11/Ppara/Zfp536/Dll3/Il6/Pdcd4/Ctla4/Tbx21…
Malignant	TKO_vs_DKO	GOBP BODY MORPHOGENESIS	GO_BP	42	-0.605776	-1.7494	0.00245786	0.0300377	8	No	NA	Msx1/Gpc3/Mmp2/Crispld2/Tgfb3/Pdgfra/Ski/Crispld1
Malignant	TKO_vs_DKO	GOBP REGULATION OF NEURON PROJECTION DEVELOPMENT	GO_BP	386	-0.460222	-1.75084	3.81207492930633e-08	3.207169852612e-06	125	Yes	GOBP REGULATION OF MULTICELLULAR ORGANISMAL DEVELOPMENT	Epha4/Sfrp1/Scn1b/Cxcl12/Kif1a/Nfatc4/Draxin/Cntf/Rgs2/Hgf/Reln/Fes/Sema6d/Cd38/Ntrk3/Plxnd1/Rtn4r/Sfrp2/Kremen1/Bcl11a/Ptn/Dab2/Klk8/Nlgn1/Fzd1/Efna5/Lrrc4c/Tlx2/Prrx1/Ntng1/Snap25/Stx1b/Rap2a/Plxnc1/Pmp22/Ptprd/Elavl4/Ret/Mbp/Cntn1/Magi2/Robo1/Itm2c/Wnt5a/Creb3l2/Mark1/Avil/Kif13b/Bdnf/Brsk1/Gata3/Sema6c/Ulk2/Negr1/Efnb2/Ntng2/Ndel1/Tsc1/Sema3g/Apoe/Ptk7/Ptprf/Sema3d/Cbfa2t2/Shank3/Tenm3/Ptprs/…
Malignant	TKO_vs_DKO	GOBP REGULATION OF NON CANONICAL WNT SIGNALING PATHWAY	GO_BP	24	-0.681276	-1.75131	0.0031911	0.035928	11	No	NA	Dact1/Sfrp1/Gpc3/Sfrp2/Dab2/Sfrp4/Wnt5b/Wnt5a/Daam2/Plekha4/Znrf3
Malignant	TKO_vs_DKO	GOBP HISTONE DEPHOSPHORYLATION	GO_BP	8	-0.87826	-1.75378	0.000484819	0.00905311	2	No	NA	Eya2/Eya4
Malignant	TKO_vs_DKO	GOBP SMOOTH MUSCLE CELL MIGRATION	GO_BP	55	-0.583047	-1.75432	0.00118552	0.0173876	14	No	NA	Prkg1/Plat/Ccn3/Igfbp3/Sorl1/Sema6d/Lrp1/Cyp1b1/Pdgfrb/Vtn/Adipoq/Ace/Igfbp5/S1pr2
Malignant	TKO_vs_DKO	GOBP CELLULAR RESPONSE TO INTERLEUKIN 1	GO_BP	87	-0.543463	-1.75487	0.00015497	0.00376652	38	No	NA	Sfrp1/Rora/Il1r1/Inhbb/Il1r2/Mmp2/Il1b/Plcb1/Nkx3-1/Ccl2/Nr1d1/Camp/Ccl11/Il6/Ikbkb/Ccl19/Cd47/Dab2ip/Irak3/Cebpb/Acod1/Pck1/Cx3cl1/Rps6ka5/Ccl25/Hyal3/Ccl7/Traf6/Tollip/Il1rn/Rc3h1/Egr1/Sirpa/Ccl20/Mapk3/Akap12/Hyal1/Kmo
Malignant	TKO_vs_DKO	GOBP CYCLIC NUCLEOTIDE METABOLIC PROCESS	GO_BP	36	-0.623499	-1.75561	0.00116833	0.0172014	12	No	NA	Rora/Adcy5/Adcy4/Adcy2/Pde7b/Gucy2c/Gucy2e/Pde9a/Pde4b/Pde10a/Pde8a/Cnp
Malignant	TKO_vs_DKO	GOBP ADENYLATE CYCLASE MODULATING G PROTEIN COUPLED RECEPTOR SIGNALING PATHWAY	GO_BP	178	-0.492764	-1.75609	2.30822568949653e-05	0.00075199	44	No	NA	Ptger3/Aplp1/Ednra/Adcy5/Pf4/Ptgfr/Npr3/Rgs2/Adcy2/Adgrl1/Drd5/Ghrhr/Ptger1/Ramp3/Ptger2/Npy1r/Akap13/Adgrl4/S1pr1/S1pr4/Gnao1/Arrdc3/Ptgir/Adgrg1/Gabbr1/Pde4d/Fpr1/Chga/Adra1a/Gpha2/Rgs1/Abca1/Adra2c/Pth2r/Gpr37l1/Ramp2/Htr1d/S1pr2/Pde4b/Gnaq/Tcp11/Gipr/Lgr4/Adgrl2
Malignant	TKO_vs_DKO	GOBP INSULIN LIKE GROWTH FACTOR RECEPTOR SIGNALING PATHWAY	GO_BP	31	-0.645824	-1.75734	0.00183958	0.0242824	14	No	NA	Igf1/Igfbp4/Igfbp3/Ghrhr/Crim1/Plcb1/Nkx3-1/Igfbp5/Pik3r1/Bmp5/Eif2ak3/Igf2r/Wnt1/Grb10
Malignant	TKO_vs_DKO	GOBP INOSITOL LIPID MEDIATED SIGNALING	GO_BP	152	-0.503573	-1.75843	4.19103844408526e-05	0.00125338	50	No	NA	Igf1/Dcn/Npr3/Hgf/Reln/Ezr/Ntrk1/Ntrk3/Egfr/Tnfaip8l3/Pear1/Fgf2/Cd160/Plcb1/Nkx3-1/Plce1/Wnt16/Selp/Prex2/Myoc/Pdgfrb/Serpine2/Cbl/Pld1/Insr/Gata3/Ceacam1/Pik3cd/Osm/Ppp1r16b/Hcst/Ntrk2/Pik3r1/Prr5/Angpt1/Nyap2/Dab2ip/Fgfr1/Pirt/Serpina12/Ptpn13/Lime1/Flt3/Ror1/Nyap1/Pik3cg/Flt1/Pik3r5/Src/Twist1
Malignant	TKO_vs_DKO	GOBP CALCIUM ION REGULATED EXOCYTOSIS OF NEUROTRANSMITTER	GO_BP	17	-0.732984	-1.75877	0.00273166	0.0322243	9	No	NA	Syt4/Syt2/Stx1b/Syt7/Doc2b/Unc13b/Syt1/Syt5/Rims1
Malignant	TKO_vs_DKO	GOBP REGULATION OF CELL JUNCTION ASSEMBLY	GO_BP	181	-0.491188	-1.75895	2.91699507797894e-05	0.000919034	50	No	NA	Apod/Sfrp1/Lrfn3/Mdga1/Flrt3/Thbs2/Gpm6b/Ntrk1/Mmp14/Ntrk3/Fam107a/Nlgn1/Fzd1/Il1b/Camsap3/Snai1/Thy1/Cldn19/Ptprd/Clstn1/Crb3/Myoc/Lrrc4b/Wnt5a/Snca/Ace/Bdnf/Nlgn2/Tpbg/Nrxn1/Arhgap6/Negr1/Ikbkb/Col16a1/Ntng2/Tsc1/Grem1/App/Cbln2/Nectin1/Gpc6/Lrrtm2/Ntrk2/Clstn3/Flrt2/Cldn1/Dlc1/Acvrl1/Vstm5/Cntnap2
Malignant	TKO_vs_DKO	GOBP TYPE B PANCREATIC CELL PROLIFERATION	GO_BP	20	-0.715674	-1.75965	0.00166766	0.0227586	8	No	NA	Igfbp4/Sfrp1/Ccn3/Nkx6-1/Nr1d1/Nr4a1/Igfbp5/Sidt2
Malignant	TKO_vs_DKO	GOBP FORMATION OF PRIMARY GERM LAYER	GO_BP	91	-0.540516	-1.75985	0.000284524	0.00603411	43	No	NA	Eya2/Itga8/Six2/Mmp9/Col4a2/Mmp2/Mmp14/Sfrp2/Col12a1/Col6a1/Tlx2/Itgb5/Snai1/Col8a1/Vtn/Wnt11/Kdm6b/Wnt5a/Dusp2/Acvr1/Gja1/Kif16b/Gata6/Col11a1/Lamb1/Bmpr2/Foxc1/Smad1/Bmpr1a/Foxc2/Sox2/Etv2/Foxf1/Smad3/Sox17/Itgb3/Col5a1/Tbx6/Fn1/Armc5/Bmp7/Pofut2/Lama3
Malignant	TKO_vs_DKO	GOBP REGULATION OF CELLULAR COMPONENT MOVEMENT	GO_BP	899	-0.440983	-1.75993	1.27490550145967e-14	3.50011970721916e-12	255	Yes	GOBP REGULATION OF MULTICELLULAR ORGANISMAL DEVELOPMENT	Prkg1/Apod/Epha4/Igf1/Lama1/Cygb/Sfrp1/Agtr2/Meox2/Cxcl12/Fgf3/Plpp3/Plp1/Mmp9/Col3a1/Dcn/Gas6/Ccn3/Enpp2/Il1r1/Fbln1/Igfbp3/Igsf10/Phactr1/Hgf/Mmp2/Fgf23/Sorl1/Reln/Ldb2/Frmd5/Nkx6-1/Fes/Mmp14/Efcab1/Sema6d/Ntrk3/Ifitm1/Egfr/Unc5c/Lbp/Gab1/Rarres2/Plxnd1/Sash1/Sfrp2/Adgra2/Tgfbr3/Dpep1/Fam107a/Ptn/Dab2/Il1b/Fgf2/Camsap3/Podn/Adam9/Rnase10/Snai1/Spry2/Ntng1/Plcb1/Cxcl17/Thy1/Il27ra/Ccl2/Tacstd2/R…
Malignant	TKO_vs_DKO	GOBP NEGATIVE REGULATION OF AMYLOID PRECURSOR PROTEIN CATABOLIC PROCESS	GO_BP	21	-0.70876	-1.76232	0.00214759	0.0270872	9	No	NA	Igf1/Clu/Sorl1/Spon1/Prnp/Apoe/Rtn1/Picalm/Ntrk2
Malignant	TKO_vs_DKO	GOBP EPITHELIAL TO MESENCHYMAL TRANSITION INVOLVED IN ENDOCARDIAL CUSHION FORMATION	GO_BP	19	-0.727607	-1.76577	0.00195435	0.0253362	8	No	NA	Msx1/Tmem100/Snai1/Tgfb3/Acvr1/Eng/Heyl/Snai2
Malignant	TKO_vs_DKO	GOBP GLIAL CELL DIFFERENTIATION	GO_BP	193	-0.492116	-1.76707	8.31267629178665e-06	0.000333203	55	Yes	GOBP REGULATION OF MULTICELLULAR ORGANISMAL DEVELOPMENT	Epha4/Plp1/Dlx2/Clu/Dlx1/Mal/Tnfrsf21/Cntf/Ncmap/Sox10/Reln/Nkx6-1/Ntrk3/Ptn/Sh3tc2/Il1b/Fgf2/Fa2h/Phox2b/Lgi4/Lrp1/Klf15/Myoc/Rnf112/Nr1d1/Serpine2/Cntn1/Il6/Mxra8/Pou3f1/Trpc4/Ski/Il6st/Prx/Gpr37l1/Arhgef10/Ascl1/Aspa/Daam2/Wasf3/App/Fgf10/Ntrk2/Ttbk1/Mt3/B4galt5/Cnp/Cdkn2c/Clcf1/Id4/Nrg1/Nkx2-2/C5ar1/Ror1/Mag
Malignant	TKO_vs_DKO	GOBP MYELIN MAINTENANCE	GO_BP	14	-0.774084	-1.76908	0.00195582	0.0253362	5	No	NA	Clu/Sh3tc2/Fa2h/Epb41l3/Prx
Malignant	TKO_vs_DKO	GOBP TAXIS	GO_BP	521	-0.455836	-1.76973	3.49101712855265e-10	4.68898721687704e-08	133	Yes	GOBP REGULATION OF MULTICELLULAR ORGANISMAL DEVELOPMENT	Epha4/Lama1/Itga9/Ednra/Epha5/Scn1b/Cxcl12/Scg2/Pf4/Emb/Gas6/Colec10/Ccn3/Enpp2/Flrt3/Draxin/Slc12a2/Hgf/Chl1/Reln/Lgi1/Ntrk1/Fes/Ntn5/Sema6d/Kif5a/Ntrk3/Unc5c/Lbp/Gab1/Cyp7b1/Rarres2/Plxnd1/Adgra2/Ptn/Defb48/Cxcl5/Il16/Arhgef25/Il1b/Fgf2/Efna5/Lmx1a/Boc/Cxcl17/Vstm2l/Ccl2/S1pr1/Stk39/Opn4/Klf7/Trem1/Plxnc1/Cmtm3/Mycbp2/Gpsm3/Ret/Smoc2/Pdgfrb/Pdgfra/Cmtm5/Fpr1/Chga/Cxcl2/Ccl11/Gdf7/Cntn1/Nr4a1/Ro…
Malignant	TKO_vs_DKO	GOBP SENSORY ORGAN MORPHOGENESIS	GO_BP	222	-0.485943	-1.77289	4.31442403786212e-06	0.000190932	50	Yes	GOBP REGULATION OF MULTICELLULAR ORGANISMAL DEVELOPMENT	Mfap2/Col8a2/Mafb/Gsc/Itga8/Msx1/Six2/Ednra/Dio3/Cntf/Col2a1/Cyp26b1/Fbn2/Sobp/Thrb/Hcn1/Myo6/Fgf2/Prrx1/Spry2/Thy1/Wnt16/Dzank1/Lrig3/Rorb/Col8a1/Nkx3-2/Wnt5a/Ttc39c/Wnt2b/Prom1/Ski/Megf11/Fbn1/Gata3/Fzd2/Pls1/Ptk7/Mfap5/Naglu/Tenm3/Fasl/Fgf10/Nectin1/Ntrk2/Col5a2/Col11a1/Foxg1/Man2a1/Tug1
Malignant	TKO_vs_DKO	GOBP REGULATION OF BONE MINERALIZATION	GO_BP	76	-0.559302	-1.77446	0.000433948	0.00829348	30	No	NA	Srgn/Mgp/Comp/Fgf23/Fbn2/Gpm6b/Nell1/Ptn/Tgfb3/Bmp6/S1pr1/Slc8a1/Ltbp3/Omd/P2rx7/Ank/Acvr1/Gja1/Rflnb/Ltf/Grem1/Cyp27b1/Adgrv1/Bmpr2/Ecm1/Bmpr1a/Osr2/Ccr1/Bmp2k/Twist1
Malignant	TKO_vs_DKO	GOBP NEGATIVE REGULATION OF RESPONSE TO WOUNDING	GO_BP	73	-0.563042	-1.77555	0.000168301	0.00398919	22	No	NA	Prkg1/Epha4/Plat/Slc12a2/Wfdc1/Rtn4r/Kremen1/Klk8/Fgf2/Pros1/Cldn19/Pdgfra/Vtn/Cask/Serpine2/Cd9/C1qtnf1/Thbd/Ceacam1/Serping1/Apoe/Ptprs
Malignant	TKO_vs_DKO	GOBP REGULATION OF INSULIN SECRETION	GO_BP	120	-0.522772	-1.77646	6.25541458066342e-05	0.00176721	35	No	NA	Sfrp1/Abat/Epha5/Adcy5/Ccn3/Inhbb/Nkx6-1/Cd38/Gpr27/Il1b/Nnat/Efna5/Snap25/Syt7/Klf7/Blk/Nr1d1/Chga/Il6/Nlgn2/Arntl/Pfkfb2/Prkce/Per2/Cpt1a/Gipr/Sidt2/Lrrc8a/Irs2/Tm7sf3/Foxa2/Acvr1c/Glul/Adra2a/Gcg
Malignant	TKO_vs_DKO	GOBP REGULATION OF RECEPTOR MEDIATED ENDOCYTOSIS	GO_BP	88	-0.552142	-1.77834	0.000164814	0.0039372	26	No	NA	C3/Rspo1/Clu/Snap91/Dab2/Sfrp4/Dnajc6/Sgip1/Vtn/Magi2/Cbl/Adipoq/Il4/Sele/Dlg4/Insr/Ophn1/Trf/Unc119/Efnb2/Ccl19/Apoc1/Grem1/App/Picalm/Lrrtm2
Malignant	TKO_vs_DKO	GOBP GLYCOPROTEIN METABOLIC PROCESS	GO_BP	320	-0.474601	-1.77984	1.51237326229525e-07	1.03434224112771e-05	97	Yes	GOBP GLYCOPROTEIN BIOSYNTHETIC PROCESS	Igf1/Cytl1/Fbxo2/St6galnac5/Dcn/Cnmd/Itm2a/St8sia1/Galnt17/St6galnac2/Galnt6/Man1a/B3galt1/Sulf2/Csgalnact1/Hs3st3b1/Csgalnact2/Plcb1/Tmtc4/Chsy3/Mgat4c/Galnt15/Plod2/Sulf1/Galnt9/B3gat1/Chst4/Npc1/Galnt13/Itm2c/A4gnt/Dse/Man1c1/Uggt2/St8sia6/B4galt1/Man2b1/B3galt5/Spock2/Poglut3/Dsel/Fut10/Ccl19/Pxylp1/Ptx3/B3gnt7/Alg11/Gxylt2/Extl3/Galntl5/Cog3/Gal3st4/Chp1/Trip11/Tm9sf2/Fut8/Fbxo44/Fut11/Col11…
Malignant	TKO_vs_DKO	GOBP REGULATION OF CELLULAR RESPONSE TO TRANSFORMING GROWTH FACTOR BETA STIMULUS	GO_BP	119	-0.523784	-1.78124	8.95571695070483e-05	0.00241426	28	No	NA	Aspn/Htra4/Itga8/Dkk3/Dlx1/Fbn2/Eid2/Tgfbr3/Dab2/Cidea/Spry2/Tgfb3/Onecut1/Ppara/Cdkn1c/Tgfbr3l/Htra1/Lrg1/Il4/Ski/Fbn1/Pmepa1/Hspa1a/Wfikkn2/Trp53/Ltbp4/Zfp703/Crebbp
Malignant	TKO_vs_DKO	GOBP POSTSYNAPTIC SPECIALIZATION ORGANIZATION	GO_BP	31	-0.655975	-1.78496	0.00129983	0.0184972	14	No	NA	Reln/Ntrk3/Nlgn1/Shank2/Nrxn2/Ptprd/Lrrc4b/Dlg4/Nlgn2/Ophn1/Nrxn1/Ntng2/Shank3/Lrrtm2
Malignant	TKO_vs_DKO	GOBP NEGATIVE REGULATION OF MULTICELLULAR ORGANISMAL PROCESS	GO_BP	864	-0.44874	-1.78672	9.39861897713434e-15	2.76753180342079e-12	200	Yes	GOBP REGULATION OF MULTICELLULAR ORGANISMAL DEVELOPMENT	Prkg1/Apod/Aspn/Epha4/Igf1/Mafb/Ptger3/Sostdc1/Ism1/Sfrp1/Agtr2/Fgl2/Abat/Meox2/Fgf3/Zfp423/Nfatc4/Pf4/Plat/Syt4/Dlx2/Tnmd/Dlx1/Dcn/Gas6/Ccn3/Cnmd/Srgn/Kng2/Inhbb/Tnfrsf21/Npr3/Draxin/Cntf/Kcnma1/Rgs2/Slc12a2/Col4a2/Il1r2/Hgf/Mmp2/Fgf23/Sox10/Thbs2/Sorl1/Ezr/Nkx6-1/Ccn6/Sema6d/Cd38/Ntrk3/Egfr/Lbp/Prickle1/Rtn4r/Sfrp2/Kremen1/Bcl11a/Ptn/Klk8/Il1b/Fgf2/Nlrp3/Tlx2/Lgals7/Cidea/Tff2/Spry2/Pon1/Ssc5d/…
Malignant	TKO_vs_DKO	GOBP RESPONSE TO BMP	GO_BP	151	-0.513625	-1.7954	1.83144368650255e-05	0.000627919	53	Yes	GOBP REGULATION OF MULTICELLULAR ORGANISMAL DEVELOPMENT	Sostdc1/Msx1/Tmem100/Sfrp1/Gpc3/Usp9y/Zfp423/Dlx1/Fstl1/Comp/Col2a1/Sorl1/Sfrp2/Tgfbr3/Fzd1/Sfrp4/Vwc2/Bmp15/Phox2b/Crim1/Tgfb3/Bmp6/Sulf1/Tmprss6/Gdf7/Pdcd4/Wnt5a/Htra1/Ski/Fbn1/Gata3/Acvr1/Grem1/Chrdl1/Gata6/Neo1/Bmp5/Bmpr2/Tnfaip6/Tob1/Acvrl1/Smad1/Bmpr1a/Atf2/Eng/Heyl/Wnt1/Etv2/Hfe/Fst/Dand5/Smad3/Skor1
Malignant	TKO_vs_DKO	GOBP POSITIVE REGULATION OF AMINO ACID TRANSPORT	GO_BP	17	-0.750958	-1.8019	0.00145562	0.0202623	7	No	NA	Abat/Syt4/Slc12a2/Gabbr1/P2rx7/Slc38a3/Cltrn
Malignant	TKO_vs_DKO	GOBP NEGATIVE REGULATION OF SIGNAL TRANSDUCTION IN ABSENCE OF LIGAND	GO_BP	31	-0.662574	-1.80292	0.00113062	0.0168534	14	No	NA	Eya2/Eya4/Pf4/Col2a1/Il1b/Map2k5/Hspa1b/Hspa1a/Fgf10/Cx3cl1/Snai2/Il7/Prdx2/Eya1
Malignant	TKO_vs_DKO	GOBP NEGATIVE REGULATION OF CANONICAL WNT SIGNALING PATHWAY	GO_BP	125	-0.527502	-1.8062	5.56449928214901e-05	0.00161984	26	No	NA	Igfbp4/Sostdc1/Dact1/Sfrp1/Gpc3/Dkk3/Draxin/Sox10/Prickle1/Sfrp2/Kremen1/Dab2/Fzd1/Sfrp4/Apc2/Wnt11/Wnt5a/Tpbgl/Tpbg/Rbms3/Tle2/Mcc/Apoe/Fzd4/Dact3/Grem1
Malignant	TKO_vs_DKO	GOBP NEGATIVE REGULATION OF CELLULAR RESPONSE TO GROWTH FACTOR STIMULUS	GO_BP	94	-0.553476	-1.80683	9.35480608633914e-05	0.00250421	32	No	NA	Sostdc1/Sfrp1/Agtr2/Dlx1/Dcn/Sorl1/Sfrp2/Adgra2/Fzd1/Sulf2/Fgf2/Vwc2/Spry2/Crim1/Sulf1/Cadm4/Tmprss6/Cask/Wnt5a/Htra1/Il4/Ski/Fbn1/Shisa2/Gata3/Ngfr/Grem1/Chrdl1/Dab2ip/Tnfaip6/Ptpn1/Tob1
Malignant	TKO_vs_DKO	GOBP REGULATION OF METALLOPEPTIDASE ACTIVITY	GO_BP	12	-0.816157	-1.80721	0.000843139	0.0134126	6	No	NA	Sorl1/Antxr1/Timp3/Lrp1/Mbp/Picalm
Malignant	TKO_vs_DKO	GOBP CAMP BIOSYNTHETIC PROCESS	GO_BP	9	-0.878536	-1.81347	0.000825128	0.0132159	3	No	NA	Adcy5/Adcy4/Adcy2
Malignant	TKO_vs_DKO	GOBP SKELETAL SYSTEM DEVELOPMENT	GO_BP	463	-0.470666	-1.81593	3.60152179265784e-10	4.75400876630835e-08	130	Yes	GOBP REGULATION OF MULTICELLULAR ORGANISMAL DEVELOPMENT	Alx1/Igf1/Gsc/Pcsk5/Ucma/Msx1/Snorc/Col9a2/Six2/Sfrp1/Gdf10/Pax1/Ednra/Cytl1/Dlx2/Mmp9/Col3a1/Dlx1/Ccn3/Pappa2/Hapln1/Cnmd/Mgp/Npr3/Frem1/Comp/Matn3/Col2a1/Mmp2/Cyp26b1/Fbn2/Trps1/Mmp14/Sfrp2/Chil1/Sulf2/Fgf2/Sfrp4/Col10a1/Prrx1/Snai1/Sox5/Chad/Csgalnact1/Tgfb3/Akap13/Tnfrsf11b/Bmp6/Myoc/Sulf1/Wnt5b/Pbx1/Stc1/Nkx3-2/Pdgfra/Wnt11/Cdkn1c/Wnt5a/Creb3l2/Prelp/Wnt2b/Ltbp3/Thbs3/Tgfbi/Loxl2/Ski/P2rx7/A…
Malignant	TKO_vs_DKO	GOBP NEGATIVE REGULATION OF LOCOMOTION	GO_BP	263	-0.491744	-1.82068	2.66975367020402e-07	1.66175886984406e-05	79	Yes	GOBP REGULATION OF MULTICELLULAR ORGANISMAL DEVELOPMENT	Prkg1/Apod/Epha4/Cygb/Sfrp1/Agtr2/Meox2/Dcn/Ccn3/Fbln1/Igfbp3/Frmd5/Sema6d/Ifitm1/Sfrp2/Dpep1/Podn/Plcb1/Thy1/Il27ra/Ccl2/Tacstd2/Rap2a/Lrp1/Cldn19/Arrdc3/Sulf1/Adgrg1/Stc1/Adarb1/Wnt11/Tmigd3/Map2k5/Magi2/Wnt5a/Adipoq/Was/Gata3/Sema6c/Ngfr/Mcc/Igfbp5/Nexmif/Mmp28/Gja1/Sema3g/Apoe/Ccl28/Sema3d/Dpp4/S1pr2/Trp53inp1/Mitf/Sema7a/Bmp5/Tcaf1/Acvr1c/Hmox1/Adamts9/Scai/Srgap1/Tnfaip6/Serpinf1/Dlc1/Acvrl…
Malignant	TKO_vs_DKO	GOBP AMYLOID BETA FORMATION	GO_BP	36	-0.646886	-1.82146	0.00047022	0.00880197	9	No	NA	Epha4/Igf1/Clu/Sorl1/Abcg1/Prnp/Apoe/Rtn1/Ntrk2
Malignant	TKO_vs_DKO	GOBP NEGATIVE REGULATION OF EPITHELIAL TO MESENCHYMAL TRANSITION	GO_BP	32	-0.669239	-1.82785	0.00084545	0.0134126	10	No	NA	Epha4/Sfrp1/Sfrp2/Spry2/Mark1/Dact3/Foxa2/Bmp5/Dab2ip/Vasn
Malignant	TKO_vs_DKO	GOBP RETINA VASCULATURE DEVELOPMENT IN CAMERA TYPE EYE	GO_BP	18	-0.758855	-1.82805	0.00103926	0.0159132	9	No	NA	Lama1/Col4a1/Cyp1b1/Pdgfrb/Pdgfra/Rhoj/Fzd4/Bmpr2/Acvrl1
Malignant	TKO_vs_DKO	GOBP NEGATIVE REGULATION OF NEURON PROJECTION REGENERATION	GO_BP	14	-0.80003	-1.82838	0.000692225	0.0115967	5	No	NA	Epha4/Rtn4r/Kremen1/Klk8/Thy1
Malignant	TKO_vs_DKO	GOBP PRESYNAPSE ORGANIZATION	GO_BP	42	-0.633534	-1.82957	0.000615728	0.0106652	17	No	NA	Lrfn3/Mdga1/Ntrk3/Nlgn1/Fzd1/Ptprd/Lrrc4b/Wnt5a/Snca/Nlgn2/Efnb2/Ntng2/App/Cbln2/Pclo/Gpc6/Clstn3
Malignant	TKO_vs_DKO	GOBP REGULATION OF CELLULAR EXTRAVASATION	GO_BP	34	-0.658925	-1.83295	0.000765273	0.0124393	13	No	NA	Cxcl12/Il1r1/Plcb1/Thy1/Il27ra/Chst2/Selp/Chst4/Sele/Jam3/Fut4/Icam1/Ccl28
Malignant	TKO_vs_DKO	GOBP REGULATION OF EXTRINSIC APOPTOTIC SIGNALING PATHWAY IN ABSENCE OF LIGAND	GO_BP	38	-0.646054	-1.83344	0.00060253	0.010556	17	No	NA	Eya2/Eya4/Pf4/Col2a1/Il1b/Ret/Map2k5/Hspa1b/Hspa1a/Fgf10/Srpx/Fgfr1/Cx3cl1/Snai2/Il7/Prdx2/Eya1
Malignant	TKO_vs_DKO	GOBP POSITIVE REGULATION OF SYNAPTIC TRANSMISSION	GO_BP	131	-0.536339	-1.83871	1.10997769203396e-05	0.000422786	37	Yes	GOBP REGULATION OF MULTICELLULAR ORGANISMAL DEVELOPMENT	Epha4/Calb2/Cacng7/Nfatc4/Nmu/Prrt1/Reln/Lgi1/Ntrk1/Fam107a/Nlgn1/Shank2/Prnp/Snap25/Ccl2/Stx1b/Clstn1/Nps/Nsg1/Adra1a/Serpine2/Snca/Dlg4/Slc8a2/Nlgn2/Nrxn1/Slc4a8/Prkce/Apoe/Syt1/Shank3/App/Vamp2/Lrrtm2/Ntrk2/Clstn3/Pink1
Malignant	TKO_vs_DKO	GOBP AMYLOID PRECURSOR PROTEIN METABOLIC PROCESS	GO_BP	70	-0.591526	-1.83928	8.44428031618997e-05	0.00230069	18	No	NA	Epha4/Igf1/Bace2/Clu/Itm2a/Sorl1/Spon1/Abcg1/Prnp/Nsg1/Itm2c/Apoe/Rtn1/Picalm/Ntrk2/Tmcc2/Pawr/Itm2b
Malignant	TKO_vs_DKO	GOBP CAMP METABOLIC PROCESS	GO_BP	20	-0.748106	-1.8394	0.000461874	0.00870963	8	No	NA	Adcy5/Adcy4/Adcy2/Pde4d/Pde7b/Pde4b/Pde10a/Pde8a
Malignant	TKO_vs_DKO	GOBP AMYLOID PRECURSOR PROTEIN CATABOLIC PROCESS	GO_BP	53	-0.610759	-1.83982	0.000278809	0.00594585	11	No	NA	Epha4/Igf1/Clu/Sorl1/Spon1/Abcg1/Prnp/Apoe/Rtn1/Picalm/Ntrk2
Malignant	TKO_vs_DKO	GOBP GLYCOPROTEIN BIOSYNTHETIC PROCESS	GO_BP	268	-0.497084	-1.84038	1.90271700247668e-07	1.23450859075945e-05	85	Yes	GOBP GLYCOPROTEIN BIOSYNTHETIC PROCESS	Igf1/Bace2/Cytl1/St6galnac5/Itm2a/St6galnac3/St8sia1/Galnt16/Gfpt2/Galnt17/St6galnac2/Galnt6/Man1a/B3galt1/Csgalnact1/Hs3st3b1/Csgalnact2/Plcb1/Tmtc4/Chsy3/Mgat4c/Galnt15/Plod2/Galnt9/B3gat1/Large2/Chst4/Npc1/Galnt13/Itm2c/A4gnt/Dse/Man1c1/Uggt2/St8sia6/B4galt1/B3galt5/Fut4/Poglut3/Dsel/Fut10/Ccl19/Pxylp1/B3gnt7/Alg11/Gxylt2/Extl3/Galntl5/Cog3/Gal3st4/Chp1/Trip11/Tm9sf2/Fut8/Fut11/Bmpr2/Man2a1/Mt…
Malignant	TKO_vs_DKO	GOBP BIOMINERALIZATION	GO_BP	144	-0.53079	-1.84212	5.61701842621962e-06	0.000237591	40	Yes	GOBP BONE MINERALIZATION	Aspn/Igf1/Ucma/Fbln7/Gpc3/Gas6/Srgn/Mgp/Comp/Fgf23/Fbn2/Gpm6b/Nell1/Ptn/Tgfb3/Bmp6/S1pr1/Slc8a1/Wnt11/Ppara/Ltbp3/Omd/P2rx7/Ank/Rspo2/Acvr1/Otop1/Fgfr3/Gja1/Rflnb/Ltf/Grem1/Nectin1/Lgr4/Fam20a/Cyp27b1/Adgrv1/Bmpr2/Ecm1/Eif2ak3
Malignant	TKO_vs_DKO	GOBP CELL CELL ADHESION	GO_BP	772	-0.464853	-1.84387	1.52855447457011e-15	5.08809263361251e-13	238	Yes	GOBP REGULATION OF MULTICELLULAR ORGANISMAL DEVELOPMENT	Col8a2/Prkg1/Igf1/Sparcl1/Col14a1/Itga8/Itga9/Cd55/Fgl2/Cxcl12/Plpp3/Fat4/Cdh22/Gldn/Mdga1/Itga2b/Emb/Tro/Plek/Ccn3/Flrt3/Fat2/Pcdhb15/Pcdhb19/Tnfrsf21/Nectin4/Comp/Adgrl1/Ezr/Il2ra/Tnxb/Hmcn1/Egfr/Pear1/Sash3/Nlgn1/Pcdhb22/Il1b/H2-DMa/Camsap3/Pcdhga3/Efna5/Nlrp3/Cd160/Cdh17/Nck2/Lrrc4c/Adam9/Lgals7/Boc/Rnase10/Itgb5/Ntng1/Dlg2/Stxbp6/Cblb/Vstm2l/Thy1/Lrp6/Prnp/Il27ra/Ccl2/Podxl2/Tspan32/Chst2/Bm…
Malignant	TKO_vs_DKO	GOBP CENTRAL NERVOUS SYSTEM NEURON DIFFERENTIATION	GO_BP	134	-0.535679	-1.84765	1.0187948253115e-05	0.000393934	41	Yes	GOBP REGULATION OF MULTICELLULAR ORGANISMAL DEVELOPMENT	Epha4/Rora/Lhx8/Scn1b/Mdga1/Dlx2/Dlx1/Cend1/Draxin/Zswim6/Chd5/Lmx1a/Phox2b/Dclk1/Elavl4/Mycbp2/Adarb1/Gdf7/Ephb6/Bcl11b/Ophn1/Phox2a/Ndel1/Faim2/Nr4a2/Shank3/Gbx1/Ntrk2/Cdh11/B4galt5/Spock1/Id4/Lmo4/Ephb2/Nin/Nkx2-2/Btg2/Slit2/D16Ertd472e/Wnt1/Rac3
Malignant	TKO_vs_DKO	GOBP VASCULAR ENDOTHELIAL GROWTH FACTOR PRODUCTION	GO_BP	32	-0.676838	-1.84861	0.000636756	0.0109551	15	No	NA	C3/Rora/Sulf2/Il1b/Cxcl17/Cyp1b1/Sulf1/Adgrg1/Il6/Il6ra/Il6st/Hc/Eif2ak3/Adamts3/C5ar1
Malignant	TKO_vs_DKO	GOBP ENSHEATHMENT OF NEURONS	GO_BP	130	-0.538655	-1.84878	8.70851801996697e-06	0.00034191	41	Yes	NA	Plp1/Clu/Mal/Tnfrsf21/Ncmap/Hgf/Sox10/Ugt8a/Ptn/Klk8/Sh3tc2/Fa2h/Scn8a/Lgi4/Mpz/Pmp22/Myoc/Epb41l3/Mbp/Cntn1/Gjc3/Jam3/Pou3f1/Nfasc/Ski/Prx/Serinc5/Arhgef10/Aspa/Dhh/Tsc1/Ormdl3/Wasf3/Pllp/Ntrk2/Slc25a12/Cst7/Eif2ak3/B4galt5/Id4/Nrg1
Malignant	TKO_vs_DKO	GOBP HUMORAL IMMUNE RESPONSE MEDIATED BY CIRCULATING IMMUNOGLOBULIN	GO_BP	45	-0.633766	-1.85494	0.000270529	0.0058016	19	No	NA	C3/Cd55/Clu/Igkc/C4b/C1s1/Susd4/Ighg1/Trbc1/C1rl/Ptprc/Serping1/Iglc3/Igha/C8g/Hc/Cd81/C6/Ighg2c
Malignant	TKO_vs_DKO	GOBP NEGATIVE REGULATION OF WNT SIGNALING PATHWAY	GO_BP	149	-0.533528	-1.85539	4.37375334143038e-06	0.000192445	30	Yes	GOBP REGULATION OF MULTICELLULAR ORGANISMAL DEVELOPMENT	Gsc/Igfbp4/Sostdc1/Dact1/Sfrp1/Gpc3/Nfatc4/Dkk3/Draxin/Hic1/Prickle1/Sfrp2/Kremen1/Dab2/Fzd1/Sfrp4/Apc2/Wnt11/Trabd2b/Wnt5a/Tpbgl/Barx1/Rnf43/Tpbg/Shisa2/Rbms3/Tle2/Fzd4/Dact3/Grem1
Malignant	TKO_vs_DKO	GOBP REGULATION OF CELLULAR RESPONSE TO GROWTH FACTOR STIMULUS	GO_BP	269	-0.502528	-1.85904	5.17779809902396e-08	4.17276023643447e-06	77	Yes	GOBP REGULATION OF MULTICELLULAR ORGANISMAL DEVELOPMENT	Aspn/Htra4/Itga8/Sostdc1/Msx1/Sfrp1/Agtr2/Gpc3/Zfp423/Dkk3/Dlx1/Dcn/Fstl1/Fbn2/Sorl1/Eid2/Tmem204/Sfrp2/Adgra2/Tgfbr3/Dab2/Fzd1/Sulf2/Il1b/Fgf2/Sfrp4/Cidea/Vwc2/Spry2/Crim1/Tgfb3/Onecut1/Sulf1/Cadm4/Smoc2/Vtn/Tmprss6/Ppara/Cask/Robo1/Cdkn1c/Wnt5a/Tgfbr3l/Htra1/Dstyk/Lrg1/Ski/Fgf18/Fbn1/Pmepa1/Shisa2/Gata3/Ngfr/Hspa1a/Fzd4/Grem1/Fgf10/Chrdl1/Wfikkn2/Gata6/Neo1/Trp53/Ltbp4/Zfp703/Crebbp/Bmpr2/Mt3/D…
Malignant	TKO_vs_DKO	GOBP NEURON PROJECTION GUIDANCE	GO_BP	197	-0.516597	-1.86436	5.99350209818519e-07	3.32509072925404e-05	67	Yes	GOBP REGULATION OF MULTICELLULAR ORGANISMAL DEVELOPMENT	Epha4/Lama1/Ednra/Epha5/Scn1b/Cxcl12/Emb/Flrt3/Draxin/Chl1/Reln/Lgi1/Ntrk1/Sema6d/Kif5a/Unc5c/Plxnd1/Arhgef25/Efna5/Lmx1a/Boc/Vstm2l/Klf7/Mycbp2/Gdf7/Cntn1/Robo1/Wnt5a/Ephb6/Bcl11b/Bdnf/Nfasc/Ophn1/Gata3/Sema6c/Nrxn1/Ngfr/Efnb2/Robo3/Sema3g/Sema3d/Gbx1/App/Nectin1/Sema7a/Unc5a/Ephb4/Epha3/Neo1/Rac2/Slit3/Foxg1/Bmpr2/Dpysl4/Fez2/Nptn/Ephb2/Ptprm/Sema5b/Slit2/Enah/L1cam/Usp33/Plxna2/Fzd3/Rhoh/Crmp1
Malignant	TKO_vs_DKO	GOBP CONNECTIVE TISSUE DEVELOPMENT	GO_BP	232	-0.510149	-1.86724	1.89274618312439e-07	1.23450859075945e-05	74	Yes	NA	Pitx1/Msx1/Snorc/Six2/Cytl1/Dlx2/Col3a1/Ccn3/Cnmd/Mgp/Comp/Matn3/Col2a1/Sorl1/Trps1/Sfrp2/Chil1/Sulf2/Fgf2/Prrx1/Sox5/Csgalnact1/Bmp6/Klf7/Arrdc3/Sulf1/Wnt5b/Stc1/Nkx3-2/Pdgfrb/Wnt11/Gdf7/Wnt5a/Creb3l2/Il6ra/Wnt2b/Ltbp3/Thbs3/Tgfbi/Loxl2/Rspo2/Thra/Sh3pxd2b/Fgf18/Hand2/Chadl/Scin/Mboat2/Fgfr3/Rflnb/Grem1/Fgf6/Trip11/Bmp5/Col11a1/Col27a1/Bmpr2/Ecm1/Eif2ak3/Pkd1/Acvrl1/Itgb8/Id4/Ebf2/Smad1/Maf/Bmpr…
Malignant	TKO_vs_DKO	GOBP NEGATIVE REGULATION OF NERVOUS SYSTEM DEVELOPMENT	GO_BP	125	-0.545648	-1.86833	1.1874918572743e-05	0.000443485	45	Yes	GOBP REGULATION OF MULTICELLULAR ORGANISMAL DEVELOPMENT	Nfatc4/Syt4/Dlx2/Dlx1/Draxin/Sox10/Sorl1/Nkx6-1/Sema6d/Ntrk3/Rtn4r/Ptn/Il1b/Tlx2/Hook3/Thy1/Prtg/Nr1d1/Mbp/Ccl11/Dll3/Il6/Wnt5a/Ski/Gpr37l1/Sema6c/Ulk2/Daam2/Sema3g/Appl2/Sema3d/Ptprs/Sema7a/Trp53/Rufy3/Ascl2/Mt3/Fstl4/Syngap1/Id4/Ephb2/Cdkn2b/Sema5b/Bmpr1a/Mag
Malignant	TKO_vs_DKO	GOBP REGULATION OF PRESYNAPSE ORGANIZATION	GO_BP	26	-0.707234	-1.86859	0.000337311	0.00690087	13	No	NA	Lrfn3/Mdga1/Ntrk3/Fzd1/Ptprd/Lrrc4b/Snca/Nlgn2/Ntng2/App/Cbln2/Gpc6/Clstn3
Malignant	TKO_vs_DKO	GOBP ENDOCARDIAL CUSHION MORPHOGENESIS	GO_BP	32	-0.684703	-1.87009	0.00045152	0.00855654	13	No	NA	Msx1/Tmem100/Snai1/Tgfb3/Dchs1/Acvr1/Bmp5/Acvrl1/Bmpr1a/Eng/Snai2/Mdm4/Twist1
Malignant	TKO_vs_DKO	GOBP CARDIAC EPITHELIAL TO MESENCHYMAL TRANSITION	GO_BP	34	-0.672624	-1.87106	0.000395835	0.0077309	13	No	NA	Msx1/Tmem100/Tgfbr3/Snai1/Tgfb3/Wnt16/Pdcd4/Acvr1/Acvrl1/Eng/Heyl/Jag1/Twist1
Malignant	TKO_vs_DKO	GOBP REGULATION OF NEURON PROJECTION REGENERATION	GO_BP	27	-0.70049	-1.8713	0.000739595	0.0121163	11	No	NA	Epha4/Rtn4r/Kremen1/Ptn/Klk8/Prrx1/Thy1/Ndel1/Ptprf/Ptprs/Stk24
Malignant	TKO_vs_DKO	GOBP ENZYME LINKED RECEPTOR PROTEIN SIGNALING PATHWAY	GO_BP	814	-0.471159	-1.87258	1.36769624491395e-17	5.51109602687433e-15	231	Yes	GOBP REGULATION OF MULTICELLULAR ORGANISMAL DEVELOPMENT	Apod/Aspn/Epha4/Igf1/Htra4/Igfbp4/Angptl1/Itga8/Sostdc1/Ucma/Dact1/Msx1/Tmem100/Frk/Sfrp1/Agtr2/Svep1/Epha5/Gpc3/Fgf3/Usp9y/Zfp423/Col4a1/Dkk3/Plat/Mmp9/Col3a1/Dlx1/Dcn/Fstl1/Gas6/Ccn3/Igfbp3/Flrt3/Inhbb/Comp/Col4a2/Hgf/Mmp2/Fgf23/Fbn2/Sorl1/Eid2/Tmem204/Ntrk1/Fes/Ntrk3/Egfr/Gab1/Rarres2/Sfrp2/Adgra2/Tgfbr3/Pigr/Ptn/Dab2/Igsf1/Sulf2/Sh3tc2/Il1b/Pdgfrl/Efna5/Sfrp4/Nck2/Muc20/Adam9/Cidea/Vwc2/Itgb5…
Malignant	TKO_vs_DKO	GOBP ENDOCARDIAL CUSHION FORMATION	GO_BP	31	-0.688595	-1.87372	0.000394159	0.00771786	12	No	NA	Msx1/Tmem100/Snai1/Tgfb3/Robo1/Dchs1/Acvr1/Bmp5/Bmpr1a/Eng/Heyl/Snai2
Malignant	TKO_vs_DKO	GOBP CHONDROCYTE DIFFERENTIATION	GO_BP	101	-0.56822	-1.87565	1.47415251998628e-05	0.000527969	38	Yes	NA	Six2/Cytl1/Col3a1/Ccn3/Comp/Col2a1/Trps1/Sfrp2/Sulf2/Sox5/Bmp6/Sulf1/Wnt5b/Nkx3-2/Creb3l2/Wnt2b/Ltbp3/Tgfbi/Loxl2/Fgf18/Chadl/Mboat2/Fgfr3/Rflnb/Grem1/Trip11/Col11a1/Col27a1/Bmpr2/Ecm1/Eif2ak3/Acvrl1/Maf/Bmpr1a/Atf2/Wnt9a/Osr2/Snai2
Malignant	TKO_vs_DKO	GOBP REGULATION OF AMYLOID PRECURSOR PROTEIN CATABOLIC PROCESS	GO_BP	41	-0.650743	-1.87569	0.000291384	0.00609518	11	No	NA	Epha4/Igf1/Clu/Sorl1/Spon1/Abcg1/Prnp/Apoe/Rtn1/Picalm/Ntrk2
Malignant	TKO_vs_DKO	GOBP NEGATIVE REGULATION OF PEPTIDASE ACTIVITY	GO_BP	173	-0.531418	-1.88296	7.13043798250542e-07	3.87167611305401e-05	56	Yes	NA	Smr3a/C3/Wfdc12/Gpc3/Mmp9/Gas6/Itih2/Kng2/Anxa8/Col28a1/Wfdc3/Hgf/Sorl1/Wfdc1/Sfrp2/Dpep1/C4b/Timp3/Serpina1b/Spink8/Crim1/Pi15/Prnp/Lrp1/Pros1/Vtn/Timp2/Csta2/Map2k5/Serpine2/Ctsb/Nr4a1/Pcsk1n/A2m/Serpina3n/Snca/Pi16/Itih5/Rps6ka1/Spock2/Serping1/Ambp/Ltf/App/Wfikkn2/Itih4/Hc/Mical1/Mt3/Cst7/Ecm1/Serpina12/Tfpi2/Serpina3c/Spock1/Fnip1
Malignant	TKO_vs_DKO	GOBP COLLAGEN FIBRIL ORGANIZATION	GO_BP	58	-0.624861	-1.88517	3.00123599391863e-05	0.000941699	20	No	NA	Col14a1/Col3a1/Comp/Col2a1/Tnxb/Sfrp2/Adamts2/Col12a1/Mmp11/Dpt/Cyp1b1/Aebp1/Loxl2/Chadl/Col5a3/Col5a2/Col11a1/Lum/Foxc1/Adamts3
Malignant	TKO_vs_DKO	GOBP HETEROPHILIC CELL CELL ADHESION VIA PLASMA MEMBRANE CELL ADHESION MOLECULES	GO_BP	35	-0.672955	-1.88851	0.000286932	0.00605165	16	No	NA	Fat4/Nectin4/Adgrl1/Hmcn1/Nlgn1/Lgals7/Selp/Ptprd/Sele/Dchs1/Icam1/Tenm3/Cxadr/Nectin1/Cadm3/Cd6
Malignant	TKO_vs_DKO	GOBP TRANSMEMBRANE RECEPTOR PROTEIN SERINE THREONINE KINASE SIGNALING PATHWAY	GO_BP	322	-0.503996	-1.88976	1.10506906071004e-09	1.31855937633036e-07	89	Yes	GOBP REGULATION OF MULTICELLULAR ORGANISMAL DEVELOPMENT	Aspn/Htra4/Itga8/Sostdc1/Ucma/Dact1/Msx1/Tmem100/Sfrp1/Gpc3/Usp9y/Zfp423/Dkk3/Col3a1/Dlx1/Fstl1/Ccn3/Inhbb/Comp/Fbn2/Sorl1/Eid2/Sfrp2/Tgfbr3/Dab2/Igsf1/Fzd1/Sfrp4/Adam9/Cidea/Vwc2/Itgb5/Bmp15/Spry2/Crim1/Tgfb3/Bmp6/Lrp1/Onecut1/Sulf1/Tmprss6/Ppara/Gdf7/Rbpms/Magi2/Pdcd4/Cdkn1c/Wnt5a/Tgfbr3l/Htra1/Lrg1/Ltbp3/Ski/Trf/Sptbn1/Dact2/Fbn1/Ceacam1/Acvr1/Hspa1a/Appl2/Grem1/Fgf10/Chrdl1/Wfikkn2/Gata6/Neo1…
Malignant	TKO_vs_DKO	GOBP PROTEOGLYCAN METABOLIC PROCESS	GO_BP	73	-0.600087	-1.89237	1.84825014276525e-05	0.000628898	23	No	NA	Igf1/Cytl1/Dcn/Cnmd/Col2a1/Sulf2/Csgalnact1/Hs3st3b1/Csgalnact2/Chsy3/Sulf1/B3gat1/Dse/Spock2/Dsel/Pxylp1/Extl3/Gal3st4/Tm9sf2/Col11a1/Egflam/Bmpr2/Chst10
Malignant	TKO_vs_DKO	GOBP REGULATION OF EPITHELIAL TO MESENCHYMAL TRANSITION	GO_BP	82	-0.590433	-1.90612	3.12176604715766e-05	0.00097552	39	No	NA	Alx1/Sfrp1/Sfrp2/Dab2/Il1b/Snai1/Spry2/Tgfb3/Il6/Mark1/Loxl2/Gata3/Acvr1/Dact3/Grem1/Foxa2/Zfp703/Bmp5/Dab2ip/Vasn/Foxc1/Eng/Mcrip1/Jag1/Twist1/Smad3/Glipr2/Axin2/Mad2l2/Notch1/Clasp2/Trim62/Bmp7/Adipor1/Spred2/Bcl9l/Smad7/Sdcbp/Pdpn
Malignant	TKO_vs_DKO	GOBP BIOLOGICAL ADHESION	GO_BP	1252	-0.476189	-1.91125	1.90010715881285e-27	4.84907346929039e-24	386	Yes	GOBP REGULATION OF MULTICELLULAR ORGANISMAL DEVELOPMENT	Col8a2/Prkg1/Apod/Epha4/Igf1/Sparcl1/Col14a1/Fbln5/Itga8/Lama1/Itga9/Fbln7/Sfrp1/Astn2/Cd55/Sned1/Svep1/Fgl2/Abat/Aplp1/Lrfn3/Scn1b/Cxcl12/Plpp3/Fat4/Cdh22/Gldn/Mdga1/Col3a1/Itga2b/Emb/Tro/Gas6/Plek/Ccn3/Hapln1/Fbln1/Flrt3/Fat2/Kng2/Pcdhb15/Pcdhb19/Inhbb/Tnfrsf21/Col28a1/Nectin4/Frem1/Comp/Adam32/Mmp2/Chl1/Ecm2/Thbs2/Reln/Adgrl1/Frmd5/Il2ra/Mpzl3/Ccn6/Fes/Mmp14/Tnxb/Hmcn1/Egfr/Spon1/Plxnd1/Sfrp2/…
Malignant	TKO_vs_DKO	GOBP NEGATIVE REGULATION OF CELL DEVELOPMENT	GO_BP	157	-0.546908	-1.91705	5.11000465935315e-07	2.87663203470645e-05	52	Yes	GOBP REGULATION OF MULTICELLULAR ORGANISMAL DEVELOPMENT	Igf1/Nfatc4/Syt4/Dlx2/Dlx1/Fbln1/Draxin/Sox10/Sorl1/Meltf/Nkx6-1/Sema6d/Ntrk3/Bcl11a/Ptn/Il1b/Efna5/Tlx2/Hook3/Thy1/Tacstd2/Prtg/Nr1d1/Mbp/Ccl11/Dll3/Il6/Wnt5a/Ski/Fbn1/Gpr37l1/Sema6c/Ulk2/Daam2/Sema3g/Rflnb/Appl2/Sema3d/Ltf/Ptprs/Sema7a/Trp53/Rufy3/Ascl2/Mt3/Fstl4/Syngap1/Id4/Ephb2/Cdkn2b/Sema5b/Bmpr1a
Malignant	TKO_vs_DKO	GOBP PEPTIDE CATABOLIC PROCESS	GO_BP	23	-0.750296	-1.91707	0.000180947	0.00421074	8	No	NA	Enpep/Ggt7/Anpep/Dpep1/Ggt5/Ctsh/Ace/Cpq
Malignant	TKO_vs_DKO	GOBP CENTRAL NERVOUS SYSTEM NEURON AXONOGENESIS	GO_BP	33	-0.700375	-1.93161	0.000135238	0.00338405	15	No	NA	Epha4/Scn1b/Draxin/Phox2b/Dclk1/Mycbp2/Adarb1/Ephb6/Ndel1/Nr4a2/Cdh11/B4galt5/Ephb2/Nin/Slit2
Malignant	TKO_vs_DKO	GOBP EPITHELIAL TO MESENCHYMAL TRANSITION	GO_BP	144	-0.55733	-1.93423	3.61568942915964e-07	2.16263423981611e-05	65	Yes	GOBP REGULATION OF MULTICELLULAR ORGANISMAL DEVELOPMENT	Alx1/Epha4/Gsc/Msx1/Tmem100/Sfrp1/Ednra/Hgf/Sfrp2/Tgfbr3/Dab2/Snai1/Spry2/Tgfb3/Lrp6/Wnt16/Wnt11/Il6/Pdcd4/Wnt5a/Mark1/Tgfbr3l/Loxl2/Gata3/Klhl12/Acvr1/Rflnb/Dact3/Grem1/Epha3/Foxa2/Zfp703/Bmp5/Dab2ip/Fgfr1/Vasn/Acvrl1/Foxc1/Eng/Mcrip1/Heyl/Jag1/Snai2/Twist1/Smad3/Glipr2/Tbx3/Axin2/Mad2l2/Notch1/Clasp2/Lef1/Notch4/Trim62/Akna/Bmp7/Pofut2/Adipor1/Spred2/Bcl9l/Smad7/Sdcbp/Pdpn/Gsk3b/Ddx5
Malignant	TKO_vs_DKO	GOBP REGULATION OF BIOMINERALIZATION	GO_BP	92	-0.595612	-1.9464	7.10106956031754e-06	0.000293796	35	Yes	GOBP BONE MINERALIZATION	Aspn/Ucma/Fbln7/Gas6/Srgn/Mgp/Comp/Fgf23/Fbn2/Gpm6b/Nell1/Ptn/Tgfb3/Bmp6/S1pr1/Slc8a1/Ltbp3/Omd/P2rx7/Ank/Acvr1/Gja1/Rflnb/Ltf/Grem1/Cyp27b1/Adgrv1/Bmpr2/Ecm1/Cebpb/Bmpr1a/Osr2/Ccr1/Bmp2k/Twist1
Malignant	TKO_vs_DKO	GOBP AMYLOID BETA METABOLIC PROCESS	GO_BP	53	-0.646444	-1.94731	5.67099061515093e-05	0.00164459	14	No	NA	Epha4/Igf1/Bace2/Nat8/Clu/Sorl1/Spon1/Abcg1/Prnp/Ace/Apoe/Rtn1/Picalm/Ntrk2
Malignant	TKO_vs_DKO	GOBP CENTRAL NERVOUS SYSTEM PROJECTION NEURON AXONOGENESIS	GO_BP	23	-0.763602	-1.95107	8.80612627512166e-05	0.00238232	12	No	NA	Epha4/Scn1b/Draxin/Dclk1/Mycbp2/Adarb1/Ephb6/Nr4a2/Cdh11/Ephb2/Nin/Slit2
Malignant	TKO_vs_DKO	GOBP BONE MINERALIZATION	GO_BP	108	-0.582986	-1.95235	2.12281524913767e-06	0.000100946	38	Yes	GOBP BONE MINERALIZATION	Aspn/Igf1/Gpc3/Srgn/Mgp/Comp/Fbn2/Gpm6b/Nell1/Ptn/Tgfb3/Bmp6/S1pr1/Slc8a1/Wnt11/Ltbp3/Omd/P2rx7/Ank/Rspo2/Acvr1/Fgfr3/Gja1/Rflnb/Ltf/Grem1/Lgr4/Cyp27b1/Adgrv1/Bmpr2/Ecm1/Eif2ak3/Bmpr1a/Osr2/Ccr1/Bmp2k/Slc24a3/Twist1
Malignant	TKO_vs_DKO	GOBP REGULATION OF TRANSMEMBRANE RECEPTOR PROTEIN SERINE THREONINE KINASE SIGNALING PATHWAY	GO_BP	233	-0.535891	-1.96508	6.93806955729836e-09	6.89842344554237e-07	65	Yes	GOBP REGULATION OF MULTICELLULAR ORGANISMAL DEVELOPMENT	Aspn/Htra4/Itga8/Sostdc1/Ucma/Dact1/Sfrp1/Gdf10/Gpc3/Zfp423/Dkk3/Dlx1/Ccn3/Inhbb/Fbn2/Sorl1/Eid2/Sfrp2/Tgfbr3/Dab2/Igsf1/Fzd1/Sfrp4/Cidea/Vwc2/Bmp15/Spry2/Crim1/Tgfb3/Bmp6/Lrp1/Onecut1/Sulf1/Tmprss6/Ppara/Gdf7/Rbpms/Magi2/Cdkn1c/Wnt5a/Tgfbr3l/Htra1/Lrg1/Ski/Dact2/Fbn1/Pmepa1/Acvr1/Hspa1a/Grem1/Fgf10/Chrdl1/Wfikkn2/Gata6/Neo1/Trp53/Ltbp4/Zfp703/Bmp5/Crebbp/Bmpr2/Tnfaip6/Tob1/Vasn/Acvrl1
Malignant	TKO_vs_DKO	GOBP CARTILAGE DEVELOPMENT	GO_BP	172	-0.556631	-1.97383	7.1226904282695e-08	5.45313179188313e-06	62	Yes	NA	Pitx1/Msx1/Snorc/Six2/Cytl1/Dlx2/Col3a1/Ccn3/Cnmd/Mgp/Comp/Matn3/Col2a1/Trps1/Sfrp2/Chil1/Sulf2/Fgf2/Prrx1/Sox5/Csgalnact1/Bmp6/Sulf1/Wnt5b/Stc1/Nkx3-2/Wnt11/Wnt5a/Creb3l2/Wnt2b/Ltbp3/Thbs3/Tgfbi/Loxl2/Rspo2/Thra/Fgf18/Hand2/Chadl/Scin/Mboat2/Fgfr3/Grem1/Fgf6/Trip11/Bmp5/Col11a1/Col27a1/Ecm1/Eif2ak3/Pkd1/Acvrl1/Itgb8/Smad1/Maf/Bmpr1a/Atf2/Wnt9a/Evc/Osr2/Snai2/Ctsk
Malignant	TKO_vs_DKO	GOBP EPHRIN RECEPTOR SIGNALING PATHWAY	GO_BP	48	-0.676645	-1.9992	1.21471690710218e-05	0.00045145	23	Yes	NA	Epha4/Epha5/Mmp9/Mmp2/Ntrk1/Ntrk3/Efna5/Nck2/Ephb6/Anks1b/Efnb2/Arhgef28/Ephb4/Epha3/Yes1/Anks1/Ephb2/Sipa1l1/Src/Efna4/Epha1/Arhgef7/Efna2
Malignant	TKO_vs_DKO	GOBP CELL CELL ADHESION VIA PLASMA MEMBRANE ADHESION MOLECULES	GO_BP	176	-0.563219	-2.00017	1.18077652771966e-08	1.13000313702772e-06	73	Yes	NA	Sparcl1/Lrfn3/Fat4/Cdh22/Mdga1/Tro/Fat2/Pcdhb19/Nectin4/Adgrl1/Hmcn1/Nlgn1/Pcdhb22/Pcdhga3/Efna5/Cdh17/Lgals7/Ntng1/Vstm2l/Selp/Mpz/Cdh19/Pcdhga7/Cldn19/Cdh26/Ptprd/Clstn1/Lrrc4b/Mbp/Cdh6/Pcdhgb6/Pcdha5/Pcdhb20/Map2k5/Robo1/Adipoq/Mpzl2/Ceacam1/Dchs1/Sell/Acvr1/Pcdhb13/Robo3/Ntng2/Pcdhga8/Cdhr5/Cxadr/Ptprs/Pcdhga9/Pcdhgb5/Clstn3/Cdh11/Pcdhb3/Cd6/Pcdhb2/Cldn1/Pkd1/Nptn/Ptprm/Pcdhgb7/Pcdhga4/Pcdhb1…
Malignant	TKO_vs_DKO	GOBP EXTERNAL ENCAPSULATING STRUCTURE ORGANIZATION	GO_BP	273	-0.544983	-2.01988	2.82373012769669e-11	4.59967613992466e-09	81	Yes	GOMF EXTRACELLULAR MATRIX STRUCTURAL CONSTITUENT CONFERRING TENSILE STRENGTH	Col8a2/Col14a1/Fbln5/Itga8/Col9a2/Aplp1/Col4a1/Mmp9/Col3a1/Mia/Gas6/Smoc1/Mmp19/Fbln1/Col28a1/Comp/Col4a2/Col2a1/Mmp2/Ecm2/Meltf/Gpm6b/Mpzl3/Mmp14/Tnxb/Hmcn1/Sfrp2/Adamts2/Col12a1/Sulf2/Col10a1/Mmp11/Dpt/Csgalnact1/Ntng1/Crispld2/Abi3bp/Tgm1/Nid1/Tnfrsf11b/Lrp1/Adamts5/Cyp1b1/Mfap4/Sulf1/Aebp1/Smoc2/Col8a1/Pdgfra/Tmprss6/Postn/Adamts1/Il6/Angptl7/Ltbp3/Olfml2b/Loxl2/Spock2/Sh3pxd2b/Chadl/Mmp28/Co…
Malignant	TKO_vs_DKO	GOBP NEGATIVE REGULATION OF TRANSMEMBRANE RECEPTOR PROTEIN SERINE THREONINE KINASE SIGNALING PATHWAY	GO_BP	117	-0.602413	-2.04271	4.80385519796514e-08	3.95465756942163e-06	38	Yes	GOBP REGULATION OF MULTICELLULAR ORGANISMAL DEVELOPMENT	Aspn/Htra4/Sostdc1/Ucma/Sfrp1/Dlx1/Ccn3/Fbn2/Sorl1/Eid2/Sfrp2/Tgfbr3/Igsf1/Fzd1/Cidea/Vwc2/Spry2/Crim1/Tgfb3/Lrp1/Onecut1/Tmprss6/Ppara/Magi2/Wnt5a/Htra1/Ski/Dact2/Fbn1/Pmepa1/Acvr1/Hspa1a/Grem1/Wfikkn2/Trp53/Tnfaip6/Tob1/Vasn
Malignant	TKO_vs_DKO	GOBP ADENYLATE CYCLASE ACTIVATING G PROTEIN COUPLED RECEPTOR SIGNALING PATHWAY	GO_BP	114	-0.60532	-2.04763	1.60594508664592e-07	1.06914048550967e-05	34	Yes	NA	Ptger3/Aplp1/Adcy5/Pf4/Adcy4/Ptgfr/Adcy2/Adgrl1/Drd5/Ghrhr/Ptger1/Ramp3/Ptger2/Akap13/Adgrl4/S1pr1/S1pr4/Arrdc3/Ptgir/Adgrg1/Pde4d/Chga/Adra1a/Gpha2/Abca1/Adra2c/Ramp2/S1pr2/Gnaq/Tcp11/Gipr/Adgrg3/Lgr4/Adgrl2
Malignant	TKO_vs_DKO	GOBP COMPLEMENT ACTIVATION	GO_BP	49	-0.697031	-2.07046	4.9301904698987e-06	0.000212054	25	Yes	NA	C3/Cd55/Clu/Colec10/Igkc/Masp1/C4b/Il1b/Mfap4/C1s1/Cd46/A2m/Susd4/Ighg1/Cfd/Trbc1/Colec11/C1rl/Serping1/Iglc3/Igha/C8g/Hc/C6/Ighg2c
Malignant	TKO_vs_DKO	GOBP SYNAPTIC MEMBRANE ADHESION	GO_BP	22	-0.843715	-2.13978	4.65061184760925e-07	2.69735487161337e-05	13	Yes	NA	Sparcl1/Lrfn3/Flrt3/Nlgn1/Efna5/Lrrc4c/Ntng1/Ptprd/Lrrc4b/Ntng2/Ptprf/Ptprs/Gpc6
Malignant	TKO_vs_DKO	GOMF STRUCTURAL CONSTITUENT OF RIBOSOME	GO_MF	105	0.620368	2.35989	3.22386211193943e-11	7.98136148570148e-09	76	Yes	REACTOME RESPONSE OF EIF2AK4 GCN2 TO AMINO ACID DEFICIENCY	Mrpl49/Mrpl46/Mrps11/Rps6/Mrps22/Rps15/Rpl17/Mrpl28/Mrpl42/Rplp2/Rpl13a/Rpl5/Mrpl21/Rpl14/Rps14/Rpl38/Rpl37/Mrpl51/Rpl7l1/Mrps7/Mrpl13/Rps12/Rps23/Rpl18a/Rps17/Rpsa/Mrpl3/Mrps16/Mrpl16/Rpl29/Mrps25/Isg15/Rpl12/Mrpl35/Rpl13/Dap3/Rpl35/Rpl4/Rplp1/Mrpl9/Mrpl37/Mrpl24/Rpl22/Mrpl30/Mrpl18/Mrpl32/Mrpl2/Rps8/Mrps21/Rpl23a/Mrps18c/Rpl34/Mrpl4/Rpl10/Rps29/Rps3a1/Mrpl43/Rps7/Rps20/Mrpl17/Mrpl1/Mrps14/Rpl6/…
Malignant	TKO_vs_DKO	GOMF STRUCTURAL CONSTITUENT OF MUSCLE	GO_MF	34	0.715009	2.19293	3.29744129327579e-06	0.000285723	21	Yes	NA	Myl1/Ttn/Mybph/Actn2/Myom2/Synm/Csrp3/Actn3/Myl2/Myh8/Obscn/Capn3/Tpm2/Myom1/Myot/Krt19/Ankrd2/Sorbs2/Myl6b/Dag1/Tpm1
Malignant	TKO_vs_DKO	GOMF SINGLE STRANDED DNA BINDING	GO_MF	113	0.549751	2.11004	1.10594961515942e-07	1.47431591005482e-05	56	Yes	E2F Q6	Stn1/Smc4/Hmgb2/Mcm7/Neil3/Rad51ap1/Mcm3/Radx/Fam111a/Smc2/Mcm6/Rpa2/Rad51ap2/Mcm2/Hmgb1/Nucks1/Rpa1/Brca2/Pola1/Hspd1/Rad51/Hnrnpa1/Cdc45/Smc6/Pou4f1/Twnk/Hmces/Mcm4/Rad54l/Recql4/Polr3c/Terf2/Wbp11/Polr2h/Dhx9/Pcbp1/Lonp1/Polr2g/Rexo4/Hnrnpu/Pcbp2/Ercc1/Purb/Terf1/Rpa3/Lrpprc/Fubp1/Ighmbp2/Ten1/Sub1/Mcm10/Hsf1/Mapt/Ddx11/Nup35/Hnrnpa2b1
Malignant	TKO_vs_DKO	GOMF RNA BINDING	GO_MF	1509	0.437241	2.1017	2.48127536980917e-46	4.30005021587929e-43	666	Yes	REACTOME RESPONSE OF EIF2AK4 GCN2 TO AMINO ACID DEFICIENCY	Apobec2/Rbm20/Stip1/Eppk1/Snrpa1/Nolc1/Tuba1b/Ezh2/Larp1b/Npm3/Dhfr/Dna2/Fdps/Hmgb2/Nusap1/Oasl1/Eif3j2/Alkbh8/Hdgf/Pa2g4/Rad51ap1/Tyms/Radx/Oas3/Txn1/Gspt2/Rbm24/Top2a/Dnd1/Selenoh/Psma1/Eno1/Lgals1/Rpf2/Rrp12/Pprc1/Carhsp1/Hspb1/Mphosph10/Exosc8/Eef1g/Cct3/Dek/Nqo1/Dut/Mov10l1/Rangap1/Tfrc/Ran/Tubb4b/Dhx34/Prpf3/Ddx4/Fkbp3/Exosc9/Fbl/Eif2b2/Nop16/U2af1/Rbm44/Nol7/Rpp25/Dkc1/Tes/Snrpd3/Fxr1/Mrto…
Malignant	TKO_vs_DKO	GOMF SINGLE STRANDED DNA HELICASE ACTIVITY	GO_MF	23	0.730058	2.04754	0.000159622	0.00521935	16	No	NA	Dna2/Mcm7/Mcm3/Mcm6/Mcm2/Rfc3/Chtf18/Rfc4/Dscc1/Rad51/Rfc2/Wrnip1/Mcm4/Pif1/Dhx9/Rfc5
Malignant	TKO_vs_DKO	GOMF SNORNA BINDING	GO_MF	32	0.673335	2.03576	6.30317188216919e-05	0.00254032	18	No	NA	Nolc1/Dkc1/Heatr1/Snu13/Ddx21/Nop56/Tbl3/Rrp9/Isg20/Nop58/Nudt1/Wdr3/Nhp2/Gar1/Nudt5/Imp4/Nop14/Nudt7
Malignant	TKO_vs_DKO	GOMF DNA HELICASE ACTIVITY	GO_MF	71	0.572263	2.03219	7.10200231569107e-06	0.000512824	30	Yes	REACTOME SYNTHESIS OF DNA	Dna2/Ercc6l/Mcm7/Mcm3/Nav2/Mcm6/Chd7/Ruvbl2/Mcm2/Rfc3/Chtf18/Ruvbl1/Rfc4/Brip1/Dscc1/Rad54b/Xrcc6/Rad51/Rfc2/Chd1l/Supv3l1/Twnk/Wrnip1/Mcm4/Rad54l/Recql4/Fancm/Pif1/Upf1/Dhx9
Malignant	TKO_vs_DKO	GOMF RRNA BINDING	GO_MF	56	0.595005	2.02638	1.37362162981142e-05	0.000767899	35	Yes	REACTOME RESPONSE OF EIF2AK4 GCN2 TO AMINO ACID DEFICIENCY	Rpf2/Ddx21/Mrps11/Mrpl11/Gtf3a/Mrps27/Brix1/Rpl5/Eri1/Rps14/Rpl37/Mrps7/Utp23/Rpl8/Rpl12/Imp4/Emg1/Nol12/Rrs1/Ptcd3/Rpf1/Rpl3/Ppan/Rpl23a/Ngrn/Taco1/Mrpl20/Mterf4/Rps18/Fastkd2/Rpl11/Rpl23/Mrps17/Rplp0/Rpusd4
Malignant	TKO_vs_DKO	GOMF HELICASE ACTIVITY	GO_MF	146	0.493793	1.97104	1.57580401078831e-07	1.95062025049724e-05	65	Yes	REACTOME SYNTHESIS OF DNA	Hells/Dna2/Ercc6l/Mcm7/Mcm3/Nav2/Mcm6/Chd7/Mov10l1/Dhx34/Ddx4/Ruvbl2/Mcm2/Rfc3/Chtf18/Ruvbl1/Ddx21/Rfc4/Brip1/Dscc1/Slfn9/Rad54b/Xrcc6/Rad51/Rfc2/Dhx29/Chd1l/Supv3l1/Zgrf1/Wrnip1/Ddx43/Mcm4/Dhx32/Rad54l/Recql4/Smarca4/Fancm/Ttf2/Dhx38/Ddx28/Dhx58/Ddx19b/Ddx59/Pif1/Upf1/Dhx9/Ddx20/Ddx52/Ddx19a/Ddx56/Ddx49/Mtrex/Ifih1/Rfc5/Ascc3/Ddx1/Eif4a1/Ighmbp2/Eif4a3/G3bp1/Ddx24/Dhx15/Btaf1/Ddx11/Recql5
Malignant	TKO_vs_DKO	GOMF ATP DEPENDENT ACTIVITY ACTING ON DNA	GO_MF	95	0.525829	1.96685	4.41371486938358e-06	0.000364237	42	Yes	REACTOME SYNTHESIS OF DNA	Dna2/Ercc6l/Mcm7/Mcm3/Nav2/Top2a/Mcm6/Chd7/Ruvbl2/Mcm2/Rfc3/Chtf18/Ruvbl1/Rfc4/Smc3/Brip1/Dscc1/Msh6/Rad54b/Xrcc6/Rad51/Rfc2/Xrcc3/Chd1l/Supv3l1/Twnk/Wrnip1/Rad54l/Recql4/Smarca4/Fancm/Cecr2/Ttf2/Pif1/Upf1/Dhx9/Rbbp4/Rfc5/Ascc3/Ddx1/Cdk7/Ighmbp2
Malignant	TKO_vs_DKO	GOMF CATALYTIC ACTIVITY ACTING ON A NUCLEIC ACID	GO_MF	523	0.432955	1.95522	1.882684866269e-15	6.52538574648835e-13	248	Yes	GOMF CATALYTIC ACTIVITY ACTING ON RNA	Hells/Dna2/Rnase2a/Alkbh8/Ercc6l/Fen1/Mcm7/Neil3/Prim1/Mcm3/Polr3g/Nav2/Tarsl2/Mcm6/Exosc8/Chd7/Mov10l1/Dhx34/Polg/Ddx4/Exosc9/Fbl/Ruvbl2/Rpp25/Dkc1/Mcm2/Rfc3/Rpp30/Chtf18/Nme1/Exosc1/Polr2c/Ruvbl1/Ddx21/Rfc4/Nop2/Tars2/Smc3/Brip1/Dscc1/Ptges3/Slfn9/Msh6/Dimt1/Lig1/Kars/Rad54b/Xrcc6/Rad51/Iars/Exosc7/Rnaset2a/Nob1/Lars/Rfc2/Apex1/Dhx29/Gen1/Isg20/Xrcc3/Rtca/Eri1/Ppp1r8/Pole2/Tdrd9/Mettl1/Ern2/Ung…
Malignant	TKO_vs_DKO	GOMF CATALYTIC ACTIVITY ACTING ON RNA	GO_MF	346	0.44616	1.94926	3.01722369419641e-12	8.71474777007062e-10	168	Yes	GOMF CATALYTIC ACTIVITY ACTING ON RNA	Rnase2a/Alkbh8/Fen1/Prim1/Polr3g/Tarsl2/Exosc8/Mov10l1/Dhx34/Ddx4/Exosc9/Fbl/Rpp25/Exosc1/Polr2c/Ddx21/Nop2/Tars2/Brip1/Polr1a/Slfn9/Dimt1/Kars/Rad54b/Iars/Exosc7/Rnaset2a/Nob1/Lars/Apex1/Dhx29/Isg20/Rtca/Eri1/Ppp1r8/Ints11/Tdrd9/Mettl1/Ern2/Exo1/Polr2l/Polr1e/Nsun5/Pop7/Mettl14/Farsb/Polr1c/Rpp14/Bud23/Ftsj3/Mrpl58/Rpp40/Gatc/Supv3l1/Polr3b/Vars/Pld6/Noct/Ddx43/Primpol/Ddx39b/Dhx32/Pop5/Hars/Sar…
Malignant	TKO_vs_DKO	GOMF CATALYTIC ACTIVITY ACTING ON A TRNA	GO_MF	106	0.496446	1.89171	7.50207898337533e-06	0.000519529	50	Yes	GOMF CATALYTIC ACTIVITY ACTING ON RNA	Alkbh8/Tarsl2/Rpp25/Rpp30/Tars2/Kars/Lars/Mettl1/Pop7/Farsb/Rpp14/Mrpl58/Rpp40/Gatc/Vars/Aars/Pop5/Hars/Sars/Pop1/Ptrh1/Qrsl1/Trit1/Rars2/Yars2/Rars/Nsun2/Ptrh2/Trmt11/Dus2/Trmo/Wdr4/Nars/Cdkal1/Rpp38/Yars/Pstk/Qtrt1/Dars2/Rpp21/Trmt61a/Trmu/Dtd2/Fto/Ftsj1/Trmt5/Nars2/Dus4l/Pus1/Trmt2b
Malignant	TKO_vs_DKO	GOMF RNA POLYMERASE ACTIVITY	GO_MF	37	0.600106	1.87779	0.000588599	0.0143668	26	No	NA	Prim1/Polr2c/Polr1a/Polr2l/Polr1e/Polr1c/Polr3b/Primpol/Polr2f/Polr3c/Polr3h/Polr1d/Polr2h/Polr2a/Polr2g/Polr2d/Polrmt/Polr2j/Polr2i/Polr3a/Polr3e/Polr2b/Med21/Polr2e/Polr2k/Cd3eap
Malignant	TKO_vs_DKO	GOMF ATP HYDROLYSIS ACTIVITY	GO_MF	293	0.426775	1.84209	1.60772525679228e-08	3.09576430002336e-06	135	Yes	GOBP CHROMOSOME SEGREGATION	Myh3/Smc4/Kif20b/Kif22/Atp13a5/Dna2/Ercc6l/Mcm7/Atad2/Mcm3/Nav2/Mcm6/Chd7/Cct3/Kifc1/Dhx34/Ddx4/Hspa1l/Kif23/Carns1/Ruvbl2/Kif18b/Kif20a/Mcm2/Ak6/Myh8/Chtf18/Ruvbl1/Cct5/Ddx21/Rfc4/Smc3/Kif15/Kif18a/Brip1/Fignl1/Trip13/Hspd1/Abcg8/Hsp90aa1/Cct2/Slfn9/Rfc2/Psmc4/Hsph1/Abcg5/Cct8/Hspa9/Dhx29/Kif14/Kif2c/Tdrd9/Chd1l/Tcp1/Atad3a/Hspa4l/Iqca/Cct7/Atp5a1/Psmc5/Hspe1/Myo19/Supv3l1/Twnk/Cftr/Wrnip1/Cct6a…
[truncated: 12,813 more rows]
