# Supplementary material for: Single-Cell RNA Analysis of Murine Osteosarcoma Uncovers Skp2 Function in Metastasis, Genomic Instability, and Immune Activation and Reveals Additional Target Pathways
Source: Cancer Res Commun. 2026 Apr 23;6(4):923–45. doi: 10.1158/2767-9764.CRC-25-0294 (PMC13103941; doi:10.1158/2767-9764.CRC-25-0294)
Supplement: Supplementary Table S7 — Table S7. Mass spectrometry differentially expressed protein results. [file crc-25-0294_supplementary_table_s7_suppst7.xlsx]

## Sheet: ST7 DE Proteins
Supplementary Table S7. Mass spectrometry differentially expressed protein results.
Accession	Description	Gene_symbol	logFC-TKO_vs_DKO	p-TKO_vs_DKO	logFC-DKOAA_vs_DKO	p-DKOAA_vs_DKO	logFC-TKO_vs_DKOAA	p-TKO_vs_DKOAA	BaseMeans_all	mean_TKO	mean_DKOAA	mean_DKO	DKO_2	DKO_3	TKO_1	TKO_2	TKO_3	DKOAA_1	DKOAA_2	DKOAA_3
O35153	BET1-like protein	Bet1l	6.32684	9.93201e-05	2.61297	0.42082	3.71387	0.2893	-1.11246	1.86195	-1.85192	-4.46489	-4.41334	-4.51644	1.67287	2.11825	1.79472	-4.34362	3.34768	-4.55982
Q9CQ39	Mediator of RNA polymerase II transcription subunit 21	Med21	2.58559	0.000354458	2.36524	0.00923706	0.220348	0.476702	-2.47689	-1.74786	-1.96821	-4.33345	-4.37585	-4.29105	-1.66328	-1.94253	-1.63777	-1.60734	-1.85487	-2.44241
Q9R008	Mevalonate kinase	Mvk	3.50158	0.000362215	2.97045	0.000270795	0.53113	0.0558923	-2.03255	-0.957976	-1.48911	-4.45956	-4.36991	-4.5492	-0.679316	-0.975125	-1.21949	-1.64859	-1.28468	-1.53405
Q9JJ89	Coiled-coil domain-containing protein 86	Ccdc86	1.67004	0.000437644	0.944239	0.291699	0.725796	0.389686	-1.32128	-0.631598	-1.35739	-2.30163	-2.24493	-2.35834	-0.524152	-0.731855	-0.638787	-0.771333	-0.614291	-2.68656
Q4JIM5	Tyrosine-protein kinase ABL2	Abl2	2.70626	0.000506807	1.68732	0.191243	1.01894	0.362703	-2.80639	-1.74773	-2.76667	-4.45398	-4.5494	-4.35857	-1.95172	-1.80266	-1.4888	-1.88836	-1.90169	-4.50995
Q3UCV8	Ubiquitin thioesterase otulin	Otulin	2.58657	0.000526269	-0.133196	0.227293	2.71977	0.000790282	-3.41608	-1.74952	-4.46929	-4.3361	-4.39919	-4.27301	-1.64863	-1.60271	-1.99722	-4.48804	-4.38722	-4.53262
Q6ZQK0	Condensin-2 complex subunit D3	Ncapd3	6.20803	0.000608015	5.7353	0.00150412	0.472734	0.178521	0.120234	1.84952	1.37678	-4.35852	-4.33841	-4.37862	1.52436	1.9563	2.06789	0.927636	1.69213	1.51059
Q9QXM1	Junction-mediating and -regulatory protein	Jmy	2.38699	0.000612001	1.25912	0.18648	1.12787	0.216801	-3.08239	-2.0627	-3.19056	-4.44968	-4.37208	-4.52729	-2.27565	-2.0826	-1.82984	-4.46883	-2.61345	-2.48941
Q8BK58	HSPB1-associated protein 1	Hspbap1	3.26958	0.000681293	1.78758	0.202236	1.482	0.261127	-2.5037	-1.13055	-2.61255	-4.40013	-4.53243	-4.26783	-1.32234	-0.776499	-1.29281	-4.53544	-1.65014	-1.65206
Q9ER69	Pre-mRNA-splicing regulator WTAP	Wtap	1.4523	0.000789799	1.16522	0.176128	0.287081	0.665646	-1.28954	-0.818813	-1.10589	-2.27111	-2.21236	-2.32987	-0.737581	-0.729345	-0.989513	-0.891153	-0.244606	-2.18192
Q8BH43	Actin-binding protein WASF2	Wasf2	1.75122	0.000851585	1.41794	0.0399574	0.333279	0.402713	-0.381562	0.181222	-0.152057	-1.56999	-1.64171	-1.49828	0.0917789	0.392372	0.0595146	-0.626653	0.440001	-0.269519
Q9QX47	Protein SON	Son	2.49691	0.000873516	1.18824	0.00940799	1.30867	0.00785373	0.0401461	1.15513	-0.153546	-1.34178	-1.27051	-1.41306	1.17826	1.39077	0.896344	-0.110821	-0.11484	-0.234978
P30280	G1/S-specific cyclin-D2	Ccnd2	3.32456	0.000987897	-0.11479	0.354257	3.43935	0.00132029	-3.16647	-1.04558	-4.48493	-4.37014	-4.44814	-4.29214	-0.745142	-1.0139	-1.37769	-4.55735	-4.5266	-4.37083
O35526	Syntaxin-1A	Stx1a	1.9595	0.0010697	0.235922	0.833858	1.72358	0.221779	-2.81463	-1.67842	-3.40199	-3.63792	-3.54418	-3.73166	-1.49737	-1.90821	-1.62967	-4.27126	-1.43091	-4.50382
O35143	ATPase inhibitor, mitochondrial	Atp5if1	1.0063	0.00107722	0.803742	0.0381877	0.20256	0.375377	3.67318	4.00072	3.79816	2.99442	3.04306	2.94578	3.97591	4.11665	3.9096	3.53699	4.13786	3.71963
Q91YW3	DnaJ homolog subfamily C member 3	Dnajc3	0.54391	0.00111764	0.316133	0.0361854	0.227777	0.0556997	1.59511	1.8165	1.58872	1.27259	1.25867	1.28651	1.761	1.81703	1.87148	1.53005	1.51576	1.72037
Q9D2G5	Synaptojanin-2	Synj2	2.55845	0.00114587	0.424167	0.561889	2.13429	0.0699628	-3.26739	-1.82742	-3.9617	-4.38587	-4.36242	-4.40932	-1.62124	-1.88225	-1.97876	-4.56439	-2.73125	-4.58947
Q91WR3	Activating signal cointegrator 1 complex subunit 2	Ascc2	3.20966	0.00118343	1.17974	0.378906	2.02992	0.192085	-2.84113	-1.27749	-3.30742	-4.48715	-4.46634	-4.50797	-1.04076	-1.32448	-1.46723	-4.35078	-1.20213	-4.36934
Q99LQ4	Small vasohibin-binding protein	Svbp	3.09707	0.00123832	0.894972	0.369919	2.2021	0.0982168	-2.95796	-1.3579	-3.56	-4.45498	-4.36578	-4.54417	-1.42472	-1.65566	-0.993319	-4.31768	-2.00001	-4.36232
Q99KS2	Neugrin	Ngrn	2.88404	0.00123845	1.67317	0.232453	1.21087	0.345264	-2.6655	-1.49042	-2.70129	-4.37446	-4.29937	-4.44954	-1.21089	-1.44918	-1.81118	-2.20403	-1.29083	-4.609
Q8R001	Microtubule-associated protein RP/EB family member 2	Mapre2	2.26031	0.00125677	1.3975	0.186884	0.862815	0.348988	-0.867614	0.0210201	-0.841795	-2.23929	-2.14744	-2.33115	-0.073421	-0.189475	0.325957	-2.16277	0.279284	-0.641904
Q9JL19	Nuclear receptor coactivator 6	Ncoa6	2.22755	0.0015347	1.26751	0.195712	0.960043	0.283126	-3.22339	-2.30649	-3.26653	-4.53404	-4.5495	-4.51857	-2.39159	-2.11203	-2.41584	-2.53361	-2.67738	-4.5886
P09103	Protein disulfide-isomerase	P4hb	1.1113	0.00156431	0.762804	0.0431847	0.348497	0.184001	5.52366	5.93218	5.58368	4.82088	4.86541	4.77634	5.89428	6.0031	5.89914	5.93383	5.36182	5.45539
Q9JKN1	Zinc transporter 7	Slc30a7	4.10929	0.00156871	4.04661	0.00278768	0.0626807	0.879089	-1.35762	-0.306798	-0.369478	-4.41608	-4.32221	-4.50996	0.190806	-0.485827	-0.625371	0.0344307	-0.938076	-0.20479
Q9Z315	U4/U6.U5 tri-snRNP-associated protein 1	Sart1	1.31065	0.00169378	1.04721	0.0949367	0.263441	0.54036	0.67359	1.10004	0.836603	-0.21061	-0.154149	-0.26707	1.18725	1.21176	0.901119	0.923927	1.40347	0.182408
Q6RUT7	Ubiquinol-cytochrome c reductase complex assembly factor 4	Uqcc4	4.17461	0.00169876	3.79037	0.00185802	0.384243	0.332478	-1.39165	-0.203901	-0.588144	-4.37851	-4.46356	-4.29347	-0.236062	0.246709	-0.62235	-0.607404	-0.160189	-0.996838
Q9Z0P7	Suppressor of fused homolog	Sufu	2.3643	0.00191915	1.31279	0.198953	1.05151	0.269198	-3.01348	-2.02809	-3.0796	-4.39239	-4.35127	-4.43352	-2.00954	-2.06929	-2.00546	-2.42082	-4.46819	-2.34979
O70472	Transmembrane protein 131	Tmem131	2.84014	0.0019868	0.738996	0.42732	2.10115	0.100364	-3.09349	-1.59552	-3.69667	-4.43566	-4.38884	-4.48248	-1.9051	-1.33135	-1.55011	-2.20611	-4.55021	-4.33369
Q8VC31	Coiled-coil domain-containing protein 9	Ccdc9	2.59296	0.00205301	1.76977	0.121872	0.82319	0.356455	-1.60107	-0.644128	-1.46732	-3.23709	-3.34557	-3.12861	-0.746887	-0.481618	-0.703878	-2.01753	-0.0911563	-2.29327
Q9ERG0	LIM domain and actin-binding protein 1	Lima1	1.03751	0.0020798	0.799273	0.000802224	0.23824	0.0525079	3.25685	3.60557	3.36733	2.56806	2.54445	2.59166	3.50563	3.57423	3.73685	3.32033	3.45805	3.32361
Q6ZPY7	Lysine-specific demethylase 3B	Kdm3b	1.71604	0.00208073	0.454654	0.394177	1.26139	0.0883445	-3.69975	-2.79772	-4.05911	-4.51376	-4.48283	-4.54469	-2.71027	-2.67562	-3.00727	-4.45647	-3.21521	-4.50564
Q923D5	WW domain-binding protein 11	Wbp11	0.78596	0.00220539	0.516635	0.239072	0.269325	0.482101	0.535252	0.832739	0.563413	0.0467784	0.00221865	0.0913381	0.964134	0.766841	0.767242	0.624303	1.07251	-0.00657335
Q9D1Q6	Endoplasmic reticulum resident protein 44	Erp44	0.625645	0.0027072	0.793058	0.0504899	-0.167413	0.474301	1.96322	2.05685	2.22426	1.4312	1.45646	1.40594	1.95892	2.06938	2.14224	2.33533	1.85458	2.48287
Q80XQ2	TBC1 domain family member 5	Tbc1d5	2.0953	0.00277398	1.57114	0.159018	0.524169	0.542022	-3.09233	-2.37194	-2.89611	-4.46725	-4.54486	-4.38964	-2.4426	-2.39899	-2.27423	-2.2441	-2.11223	-4.332
Q8K2A1	PTB domain-containing engulfment adapter protein 1	Gulp1	2.44259	0.00304166	1.53047	0.229343	0.912123	0.419511	-2.90779	-1.95509	-2.86721	-4.39768	-4.54018	-4.25519	-2.19027	-1.49467	-2.18034	-1.65287	-4.6262	-2.32257
Q8C561	G-protein coupled receptor-associated protein LMBRD2	Lmbrd2	4.01765	0.0030621	0.643016	0.473892	3.37464	0.034147	-2.73367	-0.463771	-3.83841	-4.48143	-4.51363	-4.44922	-0.286618	-0.168323	-0.936371	-4.57571	-2.36873	-4.57079
P42128	Forkhead box protein K1	Foxk1	0.822043	0.00314356	0.483773	0.34325	0.33827	0.481702	-0.806956	-0.474594	-0.812864	-1.29664	-1.3533	-1.23997	-0.36544	-0.442575	-0.615766	-0.994343	-0.0595554	-1.38469
Q3U5Q7	UMP-CMP kinase 2, mitochondrial	Cmpk2	1.47482	0.00314781	2.82669	0.200675	-1.35187	0.463308	-2.87169	-3.00993	-1.65806	-4.48475	-4.5177	-4.4518	-3.02422	-3.02738	-2.9782	-1.33889	0.770674	-4.40597
Q91VM5	RNA binding motif protein, X-linked-like-1	Rbmxl1	1.07967	0.00323869	0.817161	0.187226	0.262506	0.595412	3.18536	3.55371	3.29121	2.47405	2.43548	2.51261	3.56248	3.71041	3.38824	3.08259	4.09233	2.69869
P57784	U2 small nuclear ribonucleoprotein A'	Snrpa1	0.731831	0.00325447	0.53875	0.0349739	0.193081	0.214205	1.12646	1.38183	1.18875	0.649995	0.669885	0.630104	1.27117	1.4679	1.4064	1.11577	1.40299	1.04748
Q9CQH7	Transcription factor BTF3 homolog 4	Btf3l4	0.790373	0.00333755	0.706148	0.115823	0.0842243	0.781577	2.06179	2.29097	2.20674	1.50059	1.50566	1.49553	2.36802	2.20352	2.30136	2.00994	2.72925	1.88104
O88466	Zinc finger protein 106	Znf106	1.44985	0.00344709	-0.227561	0.0587208	1.67741	0.000289239	-3.83971	-2.84822	-4.52563	-4.29807	-4.31296	-4.28319	-2.66515	-2.97286	-2.90666	-4.52343	-4.63295	-4.42051
Q9D6T0	Nitric oxide synthase-interacting protein	Nosip	3.257	0.00346733	2.34582	0.189327	0.911182	0.530012	-2.34397	-1.18803	-2.09921	-4.44503	-4.53924	-4.35081	-1.3647	-0.660692	-1.53869	-1.02548	-0.775332	-4.49682
P27773	Protein disulfide-isomerase A3	Pdia3	1.10524	0.00360108	0.53018	0.171594	0.575057	0.143832	6.0725	6.56446	5.9894	5.45922	5.52538	5.39306	6.3593	6.73782	6.59624	5.66209	6.50111	5.80499
Q99KW3	TRIO and F-actin-binding protein	Triobp	2.85593	0.00364579	2.58304	0.010097	0.272891	0.441438	-1.68714	-0.870823	-1.14371	-3.72676	-3.7338	-3.71971	-0.531503	-0.973587	-1.10738	-1.51896	-0.639158	-1.27302
Q8R080	G2 and S phase-expressed protein 1	Gtse1	1.68873	0.0038279	0.690502	0.190195	0.998226	0.0914938	0.591452	1.38797	0.389743	-0.300759	-0.377204	-0.224314	1.70445	1.29842	1.16104	0.38761	1.01245	-0.230832
Q91XC8	Death-associated protein 1	Dap	1.74461	0.00390872	0.369162	0.374281	1.37544	0.0343764	3.65968	4.61163	3.23618	2.86702	2.80976	2.92428	4.63946	4.86434	4.33107	2.65729	3.78295	3.2683
Q8BIH0	Histone deacetylase complex subunit SAP130	Sap130	2.94848	0.0039533	2.73801	0.0275631	0.210472	0.713163	-2.26167	-1.44562	-1.65609	-4.3941	-4.35186	-4.43634	-1.33036	-1.14952	-1.85697	-1.89339	-0.747448	-2.32744
Q8C2B3	Histone deacetylase 7	Hdac7	2.21426	0.00401356	0.42517	0.428269	1.78909	0.0326143	-3.43395	-2.20948	-3.99857	-4.42374	-4.27066	-4.57683	-2.54155	-2.31377	-1.77313	-4.3475	-3.155	-4.49321
A2AHC3	Calmodulin-regulated spectrin-associated protein 1	Camsap1	2.99685	0.00408079	1.28165	0.228778	1.7152	0.141559	-2.7088	-1.31639	-3.03159	-4.31324	-4.30632	-4.32015	-1.01954	-1.67835	-1.25128	-2.85396	-1.83391	-4.4069
Q9WV55	Vesicle-associated membrane protein-associated protein A	Vapa	0.448904	0.00417515	0.326161	0.131378	0.122743	0.46449	2.79247	2.95073	2.82799	2.50182	2.46727	2.53637	2.96715	3.00246	2.88258	3.01944	2.89915	2.56536
Q61559	IgG receptor FcRn large subunit p51	Fcgrt	3.50253	0.0043233	3.15946	0.0151652	0.343071	0.56704	-1.87348	-0.869195	-1.21227	-4.37173	-4.26218	-4.48127	-1.43603	-0.347326	-0.824232	-1.80843	-1.48704	-0.341326
Q9QYH6	Melanoma-associated antigen D1	Maged1	2.0742	0.00446315	1.11639	0.0211439	0.957816	0.0158168	-0.0624799	0.815251	-0.142564	-1.25895	-1.29066	-1.22724	0.616344	1.12789	0.701521	-0.0946618	0.135069	-0.468101
Q8R366	Immunoglobulin superfamily member 8	Igsf8	1.58874	0.00474095	0.78708	0.163717	0.801658	0.156462	-0.945121	-0.247314	-1.04897	-1.83605	-1.96574	-1.70636	-0.144564	-0.522448	-0.074932	-1.11484	-1.66616	-0.365925
Q9EP52	Twisted gastrulation protein homolog 1	Twsg1	4.89948	0.00480733	4.16614	0.0303059	0.733336	0.442501	-0.900476	0.599394	-0.133942	-4.30008	-4.26411	-4.33605	-0.0845385	0.787145	1.09558	0.645674	0.576751	-1.62425
Q9R045	Angiopoietin-related protein 2	Angptl2	1.05938	0.00510981	0.456542	0.207472	0.602841	0.123453	-1.25259	-0.761679	-1.36452	-1.82106	-1.78417	-1.85796	-0.62821	-0.964911	-0.691916	-1.62967	-1.59929	-0.864606
Q3TWF6	WD repeat-containing protein 70	Wdr70	1.66631	0.00559329	0.593591	0.335002	1.07272	0.144166	-1.54973	-0.730885	-1.80361	-2.3972	-2.52687	-2.26753	-0.885393	-0.795679	-0.511583	-2.22331	-0.862858	-2.32465
P81117	Nucleobindin-2	Nucb2	2.41853	0.00562171	2.31178	0.0325642	0.106749	0.860708	1.16028	1.80495	1.6982	-0.613582	-0.458206	-0.768958	1.30676	2.27901	1.82907	0.994879	2.63205	1.46766
Q80U72	Protein scribble homolog	Scrib	1.27837	0.00584207	0.910616	0.0539162	0.367759	0.284268	-0.706445	-0.248942	-0.616701	-1.52732	-1.41411	-1.64052	-0.00704072	-0.296326	-0.443459	-0.54298	-0.222767	-1.08436
Q810U5	Coiled-coil domain-containing protein 50	Ccdc50	3.43324	0.00593384	3.19662	0.00101495	0.236624	0.500931	-1.88278	-0.935738	-1.17236	-4.36898	-4.33578	-4.40218	-0.95305	-0.445594	-1.40857	-1.21885	-0.922425	-1.37582
Q8BG17	Nucleolar protein 12	Nol12	2.85205	0.00594718	1.8963	0.036516	0.955752	0.121092	-2.65691	-1.58549	-2.54124	-4.43754	-4.37244	-4.50264	-1.22647	-2.09625	-1.43374	-2.90643	-1.76381	-2.95348
Q8VDI9	Alpha-1,2-mannosyltransferase ALG9	Alg9	0.878107	0.00595667	1.51867	0.0202561	-0.640567	0.117107	-3.50598	-3.52667	-2.8861	-4.40477	-4.46987	-4.33968	-3.50263	-3.45052	-3.62684	-3.38125	-2.61765	-2.6594
Q8VE73	Cullin-7	Cul7	1.89808	0.0061573	0.593722	0.246424	1.30436	0.0507981	-1.47593	-0.512271	-1.81663	-2.41035	-2.49582	-2.32489	-0.273311	-0.333272	-0.930229	-1.43344	-1.46099	-2.55546
P57776	Elongation factor 1-delta	Eef1d	0.869365	0.00617794	0.350686	0.0322491	0.518679	0.0202629	4.71204	5.12388	4.60521	4.25452	4.31456	4.19448	5.07593	5.32472	4.971	4.64539	4.68678	4.48345
Q9D1F4	Proline-rich AKT1 substrate 1	Akt1s1	2.19492	0.00641112	1.45372	0.0129523	0.741205	0.102534	-0.682497	0.144184	-0.59702	-2.05074	-1.88942	-2.21205	0.0966425	0.631921	-0.296011	-0.731171	-0.167073	-0.892817
P60003	Transcription elongation factor 1 homolog	Elof1	3.56193	0.00663854	2.27366	0.193015	1.28826	0.388771	-2.14168	-0.768104	-2.05637	-4.33003	-4.34613	-4.31393	-1.30699	-0.292791	-0.704528	-0.920239	-0.839631	-4.40922
Q9QZM0	Ubiquilin-2	Ubqln2	1.26046	0.00683327	0.415281	0.311654	0.845174	0.0945597	1.98287	2.61492	1.76975	1.35446	1.27746	1.43146	2.80174	2.73411	2.3089	1.59847	2.37191	1.33885
P11031	Activated RNA polymerase II transcriptional coactivator p15	Sub1	1.31662	0.00684935	0.685711	0.187738	0.630904	0.214341	0.514465	1.08021	0.449304	-0.236407	-0.166722	-0.306092	1.13576	1.1059	0.998969	0.458799	1.05562	-0.166506
O08997	Copper transport protein ATOX1	Atox1	1.66768	0.00688996	0.465598	0.204592	1.20208	0.0220797	3.03731	3.90501	2.70293	2.23733	2.37375	2.10092	4.1739	4.04594	3.49518	2.55108	3.19082	2.36689
Q9JMG7	Hepatoma-derived growth factor-related protein 3	Hdgfl3	3.4027	0.00690016	4.18781	0.0186625	-0.785113	0.318648	-1.58938	-1.03312	-0.248004	-4.43582	-4.47273	-4.3989	-1.61637	-0.846338	-0.636647	-0.444826	0.850056	-1.14924
P21619	Lamin-B2	Lmnb2	0.587908	0.00694745	0.707595	0.0479755	-0.119687	0.57958	2.8139	2.91599	3.03568	2.32808	2.27631	2.37986	2.79885	3.04623	2.9029	2.70773	3.31195	3.08736
O54946	DnaJ homolog subfamily B member 6	Dnajb6	0.505776	0.00700746	-0.0236003	0.749216	0.529376	0.00393143	-1.00888	-0.68392	-1.2133	-1.1897	-1.18971	-1.18968	-0.738076	-0.599964	-0.713721	-1.22483	-1.31865	-1.0964
Q8R2Y2	Cell surface glycoprotein MUC18	Mcam	6.77586	0.00722161	3.8523	0.177433	2.92357	0.257055	-0.472661	2.31764	-0.605925	-4.45822	-4.5185	-4.39794	1.12305	2.89796	2.93192	1.10262	1.44837	-4.36875
Q9D4H9	PHD finger protein 14	Phf14	2.92854	0.00724595	0.819021	0.509735	2.10952	0.170758	-2.9303	-1.4071	-3.51661	-4.33564	-4.3073	-4.36397	-1.63126	-0.888818	-1.70121	-4.5097	-1.45809	-4.58205
P33215	Protein NEDD1	Nedd1	1.5004	0.00725227	1.25226	0.0057236	0.248142	0.352632	-1.20205	-0.733896	-0.982038	-2.23429	-2.34374	-2.12485	-0.970706	-0.354245	-0.876736	-1.18849	-0.739701	-1.01792
Q3TLH4	Protein PRRC2C	Prrc2c	1.462	0.00726579	0.7476	0.184118	0.714398	0.190728	1.8326	2.466	1.7516	1.004	1.06478	0.943227	2.53097	2.71595	2.15108	1.77855	2.39297	1.08329
P46414	Cyclin-dependent kinase inhibitor 1B	Cdkn1b	2.13374	0.00739399	1.59814	0.0430403	0.535604	0.311682	0.689375	1.42366	0.888058	-0.710082	-0.604712	-0.815451	0.917537	1.72872	1.62473	0.31962	1.59797	0.746584
P97471	Mothers against decapentaplegic homolog 4	Smad4	3.2196	0.00740371	0.943771	0.453142	2.27583	0.145143	-2.85836	-1.20002	-3.47585	-4.41962	-4.31514	-4.5241	-0.657743	-1.09834	-1.84398	-4.37036	-1.43904	-4.61816
Q80ZM8	Cardiolipin synthase (CMP-forming)	Crls1	2.18009	0.00820428	1.02017	0.474709	1.15992	0.426127	-3.19758	-2.21759	-3.37751	-4.39768	-4.39249	-4.40286	-2.3068	-1.8369	-2.50907	-4.55669	-1.04044	-4.53538
Q8BWW4	La-related protein 4	Larp4	0.749148	0.00823053	0.196652	0.432492	0.552496	0.0902684	1.04333	1.4378	0.885305	0.688653	0.759651	0.617656	1.48827	1.25198	1.57315	1.28119	0.668994	0.705731
Q9R1A8	E3 ubiquitin-protein ligase COP1	Cop1	3.91216	0.00833576	-0.0193328	0.886157	3.93149	0.0112265	-2.89998	-0.447628	-4.37912	-4.35979	-4.46652	-4.25305	-1.26431	0.142681	-0.22125	-4.34842	-4.39546	-4.39347
Q9DBR0	A-kinase anchor protein 8	Akap8	0.904953	0.00834113	0.26889	0.10462	0.636063	0.00754974	-0.0109702	0.453792	-0.182271	-0.451161	-0.45244	-0.449882	0.608732	0.429017	0.323626	-0.148592	-0.037921	-0.360301
E9Q6J5	Biorientation of chromosomes in cell division protein 1-like 1	Bod1l	1.55183	0.00834676	1.07335	0.0439966	0.478478	0.221227	1.51202	2.07941	1.60093	0.527581	0.683394	0.371768	2.26128	2.22099	1.75596	1.32805	2.14566	1.32908
P58871	182 kDa tankyrase-1-binding protein	Tnks1bp1	1.50866	0.00839008	0.771265	0.0536269	0.737396	0.0438841	2.13111	2.78479	2.0474	1.27613	1.42129	1.13098	2.46113	3.13025	2.763	1.96472	2.23542	1.94205
Q60716	Prolyl 4-hydroxylase subunit alpha-2	P4ha2	1.53894	0.00901353	0.614642	0.135515	0.924295	0.0481053	2.44816	3.1795	2.25521	1.64057	1.79737	1.48376	2.87121	3.32994	3.33735	2.63969	1.76724	2.3587
Q3UYV8	Dynein axonemal assembly factor 3	Dnaaf3	2.49821	0.0090378	1.81437	0.223357	0.683835	0.582457	-2.75432	-1.87333	-2.55717	-4.37154	-4.4061	-4.33698	-1.98938	-1.39054	-2.24007	-0.904103	-2.28763	-4.47977
Q7M753	Pantothenate kinase 2, mitochondrial	Pank2	1.29485	0.00935001	-1.04145	0.369012	2.3363	0.122052	-2.47841	-1.27859	-3.61489	-2.57344	-2.46609	-2.68079	-1.42702	-1.159	-1.24975	-4.42139	-1.80713	-4.61614
Q3U308	Cytoplasmic tRNA 2-thiolation protein 2	Ctu2	0.820789	0.00946831	0.457012	0.346582	0.363777	0.435832	-1.54117	-1.19956	-1.56334	-2.02035	-1.99693	-2.04376	-1.01692	-1.25611	-1.32564	-1.08782	-1.30001	-2.30219
Q9Z2Q2	Lysine-rich nucleolar protein 1	Knop1	2.3149	0.00960047	0.415127	0.238791	1.89977	0.00549281	-3.39774	-2.1066	-4.00637	-4.4215	-4.4547	-4.3883	-2.53754	-1.70542	-2.07685	-3.9694	-3.59106	-4.45865
P56212	cAMP-regulated phosphoprotein 19	Arpp19	1.30498	0.00981612	0.537961	0.0111594	0.767023	0.0156442	2.66723	3.28111	2.51409	1.97613	1.97492	1.97733	3.23671	3.52567	3.08095	2.58698	2.5544	2.40088
P99027	Large ribosomal subunit protein P2	Rplp2	0.815283	0.00987738	0.330851	0.361838	0.484432	0.220614	4.91424	5.29972	4.81529	4.48444	4.57198	4.39691	5.21027	5.48556	5.20334	4.41484	5.35648	4.67455
O88569	Heterogeneous nuclear ribonucleoproteins A2/B1	Hnrnpa2b1	0.52146	0.00991376	0.622648	0.0946761	-0.101189	0.677192	6.11679	6.20921	6.3104	5.68775	5.68353	5.69198	6.10793	6.28835	6.23136	6.32885	6.65871	5.94364
Q3UDK1	TRAF-type zinc finger domain-containing protein 1	Trafd1	2.99528	0.00997708	0.939748	0.496043	2.05553	0.207225	-2.86395	-1.34431	-3.39984	-4.33959	-4.30167	-4.3775	-1.89219	-0.805467	-1.33527	-4.47485	-4.60117	-1.12349
Q9CR41	Huntingtin-interacting protein K	Hypk	0.682284	0.0100341	-0.0127943	0.904366	0.695079	0.00522647	1.89377	2.32499	1.62991	1.64271	1.63964	1.64577	2.41954	2.19007	2.36536	1.75921	1.68379	1.44674
P55937	Golgin subfamily A member 3	Golga3	1.55139	0.0103058	1.46917	0.0215819	0.0822214	0.829837	-0.725427	-0.306747	-0.388968	-1.85814	-1.70445	-2.01182	-0.719031	0.0329566	-0.234165	-0.905614	0.0620959	-0.323385
Q91W39	Nuclear receptor coactivator 5	Ncoa5	0.843015	0.0109868	0.406446	0.449566	0.436569	0.423222	0.549488	0.923955	0.487386	0.0809404	0.0662003	0.0956805	1.03722	0.999025	0.735617	0.544983	1.21192	-0.294743
Q8K2K6	Arf-GAP domain and FG repeat-containing protein 1	Agfg1	0.617657	0.0110351	0.347661	0.127634	0.269996	0.179345	0.398144	0.653806	0.383811	0.0361492	0.0348551	0.0374432	0.783348	0.605887	0.572184	0.655604	0.287108	0.20872
Q9D3U0	tRNA pseudouridine synthase Pus10	Pus10	0.802243	0.0111849	-0.0242512	0.825066	0.826494	0.000616432	0.244158	0.754654	-0.0718396	-0.0475885	-0.125379	0.0302022	0.697249	0.68977	0.876944	-0.179383	-0.0560609	0.0199249
P70399	TP53-binding protein 1	Tp53bp1	2.44914	0.0112391	2.14299	0.00542067	0.306148	0.306642	-1.41897	-0.691883	-0.998031	-3.14102	-3.32436	-2.95769	-0.705012	-0.487873	-0.882764	-0.646502	-1.4066	-0.940993
Q62426	Cystatin-B	Cstb	0.461893	0.0112409	-0.453601	0.492929	0.915493	0.234121	3.65711	4.11589	3.2004	3.654	3.70506	3.60293	4.087	4.04873	4.21193	2.48221	4.26886	2.85012
Q9CY58	SERPINE1 mRNA-binding protein 1	Serbp1	1.31322	0.0113373	0.52026	0.225967	0.792962	0.100919	4.16025	4.78592	3.99296	3.47269	3.6212	3.32419	4.68171	5.09332	4.58272	3.98923	4.51538	3.47425
Q9Z204	Heterogeneous nuclear ribonucleoproteins C1/C2	Hnrnpc	1.12479	0.0113884	0.614448	0.125421	0.510339	0.172355	4.24803	4.7206	4.21026	3.59582	3.72337	3.46827	4.63794	4.99631	4.52757	3.92322	4.7145	3.99308
Q8BI84	Transport and Golgi organization protein 1 homolog	Mia3	2.3297	0.0116731	1.64342	0.0400944	0.686285	0.270504	-0.177114	0.662668	-0.0236166	-1.66703	-1.86938	-1.46469	0.0757424	1.2999	0.612361	-0.467262	0.778897	-0.382484
Q9D7B6	Isobutyryl-CoA dehydrogenase, mitochondrial	Acad8	0.443639	0.0116954	0.657294	0.0791059	-0.213654	0.411079	-0.699528	-0.668738	-0.455084	-1.11238	-1.16261	-1.06215	-0.605008	-0.766806	-0.634402	-0.243556	-0.253418	-0.868279
Q03958	Prefoldin subunit 6	Pfdn6	1.07676	0.0117464	0.675315	0.0947625	0.401448	0.21315	0.953211	1.37294	0.971497	0.296182	0.313252	0.279112	1.61991	1.23949	1.25944	0.98797	1.3532	0.573322
Q9CXE2	B-cell CLL/lymphoma 7 protein family member A	Bcl7a	1.36974	0.0120749	0.872324	0.00440862	0.497421	0.108419	1.0106	1.53957	1.04215	0.169825	0.10205	0.2376	1.27448	1.43406	1.91016	1.17781	0.970463	0.978168
Q922H9	Zinc finger protein 330	Znf330	0.9218	0.0121302	0.351065	0.0873398	0.570735	0.0366007	-1.12346	-0.678983	-1.24972	-1.60078	-1.53734	-1.66422	-0.687565	-0.913458	-0.435927	-1.04565	-1.23989	-1.46362
Q6P2L6	Histone-lysine N-methyltransferase NSD3	Nsd3	1.16227	0.0122369	1.04763	0.118105	0.114644	0.815329	-0.0446814	0.288878	0.174235	-0.873395	-0.777972	-0.968818	0.0462864	0.638132	0.182217	0.79798	0.320158	-0.595433
O88513	Geminin	Gmnn	3.52248	0.0132347	1.8071	0.231168	1.71537	0.245255	-2.39333	-0.869443	-2.58482	-4.39192	-4.27408	-4.50976	0.0316811	-1.54128	-1.09873	-2.17774	-0.975482	-4.60123
Q6ZPZ3	Zinc finger CCCH domain-containing protein 4	Zc3h4	1.87125	0.0133192	1.19534	0.193041	0.675912	0.399039	-0.509591	0.211689	-0.464222	-1.65957	-1.74628	-1.57285	-0.180442	0.718638	0.0968728	-0.384807	0.572904	-1.58076
Q9WTV7	E3 ubiquitin-protein ligase RLIM	Rlim	1.15964	0.0134723	0.73384	0.0631593	0.4258	0.188438	0.460841	0.910427	0.484626	-0.249214	-0.305658	-0.19277	1.20116	0.907782	0.622342	0.482772	0.844952	0.126154
Q61457	G1/S-specific cyclin-E1	Ccne1	2.55089	0.0136746	1.5376	0.000367664	1.01329	0.0801754	-2.93963	-1.92192	-2.93521	-4.47281	-4.4239	-4.52173	-2.13746	-2.33381	-1.29449	-3.04016	-2.9615	-2.80399
Q8BR65	Sin3 histone deacetylase corepressor complex component SDS3	Suds3	2.80108	0.0138408	0.980237	0.413706	1.82084	0.185014	-2.51509	-1.13201	-2.95285	-3.93308	-3.59757	-4.26859	-1.4746	-0.493168	-1.42825	-3.25881	-1.18805	-4.41169
Q91WK0	Leucine-rich repeat flightless-interacting protein 2	Lrrfip2	1.5168	0.0139368	1.56895	0.0222097	-0.0521519	0.769524	0.00330915	0.362953	0.415105	-1.15385	-0.988352	-1.31935	0.225226	0.628239	0.235393	0.359786	0.606994	0.278534
Q61545	RNA-binding protein EWS	Ewsr1	0.532745	0.0142809	0.677814	0.0888756	-0.14507	0.596539	3.00667	3.08546	3.23053	2.55271	2.60222	2.5032	2.95053	3.24886	3.05699	3.30268	3.57945	2.80945
Q7TT18	Activating transcription factor 7-interacting protein 1	Atf7ip	2.37224	0.0145398	0.530239	0.6695	1.84201	0.222404	-2.17157	-0.887762	-2.72977	-3.26001	-3.22597	-3.29404	-1.15898	-0.291718	-1.21259	-2.71533	-0.882914	-4.59106
Q8BGD9	Eukaryotic translation initiation factor 4B	Eif4b	1.3873	0.0146984	0.473609	0.293902	0.913689	0.0955921	3.81261	4.50207	3.58838	3.11477	3.27022	2.95932	4.57078	4.6758	4.25963	3.65301	4.12581	2.98632
Q60605	Myosin light polypeptide 6	Myl6	1.1278	0.0150092	0.714382	0.0273307	0.413417	0.159575	6.50489	6.94187	6.52845	5.81407	5.91952	5.70862	6.71163	7.31485	6.79912	6.28258	6.77343	6.52935
Q64327	Male-enhanced antigen 1	Mea1	1.45534	0.0151838	1.07929	0.0257177	0.37605	0.259157	-0.504326	0.000527122	-0.375522	-1.45481	-1.50782	-1.4018	-0.0307089	0.373502	-0.341211	-0.324934	-0.0613891	-0.740244
Q61165	Sodium/hydrogen exchanger 1	Slc9a1	2.83863	0.0152286	2.56838	0.0211269	0.270246	0.653197	-2.14827	-1.33727	-1.60752	-4.1759	-3.84468	-4.50712	-1.45626	-0.811516	-1.74404	-2.06415	-0.662144	-2.09626
Q9CPV9	P2Y purinoceptor 12	P2ry12	3.43306	0.0153194	2.73875	0.0588458	0.694309	0.485904	1.79121	2.90984	2.21553	-0.52322	-0.109402	-0.937037	3.01185	3.48019	2.23748	1.15197	3.75643	1.73818
Q3TSG4	RNA demethylase ALKBH5	Alkbh5	3.30666	0.0157016	3.23458	0.00631181	0.072086	0.896381	-2.01486	-1.16116	-1.23324	-4.46782	-4.42108	-4.51456	-2.0119	-0.614936	-0.856644	-1.62354	-0.688297	-1.38789
Q99JX3	Golgi reassembly-stacking protein 2	Gorasp2	1.38342	0.0158107	1.32921	0.0131202	0.05421	0.812645	0.295588	0.661772	0.607562	-0.721649	-0.562495	-0.880803	0.442134	0.880865	0.662318	0.266902	0.808088	0.747696
Q7TPV4	Myb-binding protein 1A	Mybbp1a	0.861444	0.0161333	-0.125373	0.800972	0.986816	0.143425	2.96643	3.55184	2.56503	2.6904	2.65944	2.72135	3.73888	3.60219	3.31446	2.98004	3.0216	1.69344
Q9WUK2	Eukaryotic translation initiation factor 4H	Eif4h	1.01896	0.0164056	0.59922	0.0681769	0.419741	0.122933	3.90911	4.32125	3.90151	3.30229	3.42842	3.17617	4.25582	4.53539	4.17255	3.97219	4.1601	3.57225
Q7TQH0	Ataxin-2-like protein	Atxn2l	1.42714	0.0164546	0.590972	0.118403	0.836168	0.0646071	1.94933	2.61968	1.78351	1.19254	1.28024	1.10485	2.53019	3.05662	2.27223	1.71452	2.22292	1.4131
P84099	Large ribosomal subunit protein eL19	Rpl19	0.253204	0.0164722	-0.061171	0.63314	0.314375	0.0853098	4.6667	4.84789	4.53352	4.59469	4.62609	4.56329	4.89961	4.87717	4.7669	4.49073	4.73752	4.3723
Q3THJ3	Probable RNA-binding protein EIF1AD	Eif1ad	0.941723	0.0165289	-0.775155	0.537667	1.71688	0.242633	-1.52805	-0.648795	-2.36567	-1.59052	-1.62592	-1.55511	-0.395015	-0.874222	-0.677148	-2.05832	-0.718402	-4.32029
Q8K363	ATP-dependent RNA helicase DDX18	Ddx18	0.619059	0.0168019	-0.141919	0.499913	0.760978	0.0316378	0.0428911	0.483022	-0.277955	-0.136036	-0.140252	-0.131821	0.638113	0.450481	0.360473	0.0151342	-0.262774	-0.586225
P61979	Heterogeneous nuclear ribonucleoprotein K	Hnrnpk	0.490016	0.0168117	0.0434771	0.861642	0.446539	0.166166	4.46834	4.75829	4.31176	4.26828	4.31168	4.22487	4.67612	4.92783	4.67094	4.3356	4.6763	3.92336
Q62276	Mediator of RNA polymerase II transcription subunit 22	Med22	1.01497	0.0172866	0.959553	0.00152242	0.0554137	0.763822	-1.76159	-1.48707	-1.54248	-2.50203	-2.46425	-2.53982	-1.20492	-1.72735	-1.52893	-1.43584	-1.67315	-1.51845
P0C1Q2	Dual 3',5'-cyclic-AMP and -GMP phosphodiesterase 11A	Pde11a	1.30283	0.0175879	1.0292	0.0550298	0.273631	0.4925	-2.52448	-2.09616	-2.3698	-3.39899	-3.23495	-3.56303	-1.66028	-2.31799	-2.31023	-2.34334	-1.88702	-2.87903
Q6NVF4	DNA helicase B	Helb	0.877879	0.0175961	0.0860272	0.88603	0.791852	0.266384	-1.40361	-0.887192	-1.67904	-1.76507	-1.87786	-1.65228	-0.971427	-0.606686	-1.08346	-2.21846	-0.632292	-2.18638
Q9Z0H3	SWI/SNF-related matrix-associated actin-dependent regulator of chromatin subfamily B member 1	Smarcb1	0.975509	0.0178572	0.785474	0.0469182	0.190035	0.510696	-0.213965	0.101175	-0.08886	-0.874334	-0.752145	-0.996522	0.318788	0.208392	-0.223654	0.280068	-0.12365	-0.422998
P61021	Ras-related protein Rab-5B	Rab5b	1.11594	0.0179748	1.35672	0.0203335	-0.240781	0.332875	-1.19991	-1.01122	-0.770437	-2.12716	-2.04955	-2.20477	-0.91701	-0.73884	-1.3778	-0.809447	-0.783917	-0.717945
Q61464	Zinc finger protein 638	Znf638	3.91389	0.0183081	1.7836	0.190335	2.1303	0.131462	-2.15527	-0.377933	-2.50823	-4.29183	-4.28543	-4.29822	-0.849214	0.693788	-0.978372	-1.74026	-1.45521	-4.32922
Q62511	E3 ubiquitin-protein ligase ZFP91	Zfp91	1.17343	0.018369	1.2596	0.00105667	-0.0861711	0.693436	-1.25364	-0.992599	-0.906428	-2.16603	-2.20899	-2.12307	-1.35101	-0.787581	-0.839202	-0.760221	-0.923631	-1.03543
Q9D937	Uncharacterized protein C11orf98 homolog	Uncharacterized	1.32117	0.0184034	0.680322	0.326839	0.640847	0.355758	0.0781317	0.648741	0.00789478	-0.672427	-0.807319	-0.537536	0.742685	1.00613	0.19741	0.212752	0.804546	-0.993614
P98078	Disabled homolog 2	Dab2	1.98736	0.0184312	0.684919	0.450937	1.30244	0.207895	0.226116	1.21137	-0.0910693	-0.775989	-0.532303	-1.01967	0.773847	0.961979	1.89829	-0.939781	1.35255	-0.685977
O08784	Treacle protein	Tcof1	0.885193	0.0184544	0.268777	0.440025	0.616416	0.141293	2.72807	3.18052	2.56411	2.29533	2.189	2.40166	3.21638	3.4315	2.89369	2.64873	2.99204	2.05155
P62984	Ubiquitin-ribosomal protein eL40 fusion protein	Uba52	1.58113	0.0184621	0.720741	0.144202	0.860389	0.0975613	2.16917	2.8871	2.02671	1.30597	1.35251	1.25943	2.94608	3.26266	2.45256	1.89392	2.62076	1.56546
Q8K297	Procollagen galactosyltransferase 1	Colgalt1	1.2939	0.0187641	0.140362	0.740324	1.15354	0.0666714	1.76066	2.51672	1.36318	1.22281	1.14879	1.29683	2.33569	2.26758	2.94689	1.38475	0.719838	1.98494
Q99NB8	Ubiquilin-4	Ubqln4	1.1386	0.0188176	0.0953551	0.86574	1.04324	0.162659	0.366618	1.04248	-0.000757981	-0.096113	0.029582	-0.221808	1.09938	1.1549	0.87317	0.774593	0.126368	-0.903235
P47915	Large ribosomal subunit protein eL29	Rpl29	1.32415	0.0188668	0.571303	0.222969	0.752849	0.129795	5.3964	6.00976	5.25691	4.6856	4.86791	4.5033	5.96018	6.35402	5.71506	4.9027	5.89842	4.9696
Q8VDD5	Myosin-9	Myh9	0.371799	0.0189203	0.348576	0.113245	0.0232228	0.887123	6.28477	6.38643	6.36321	6.01463	6.06389	5.96538	6.50708	6.35332	6.29889	6.38805	6.11624	6.58534
P14148	Large ribosomal subunit protein uL30	Rpl7	0.700808	0.0189769	0.31062	0.101173	0.390188	0.0598077	5.02389	5.34541	4.95522	4.6446	4.66011	4.62909	5.45637	5.43973	5.14013	5.03582	5.09002	4.73982
P62482	Voltage-gated potassium channel subunit beta-2	Kcnab2	2.22153	0.0190281	0.81072	0.257933	1.41081	0.094646	-3.16798	-2.08354	-3.49436	-4.30508	-4.33778	-4.27237	-2.71977	-1.77579	-1.75507	-3.28482	-2.71994	-4.47831
Q9QZE5	Coatomer subunit gamma-1	Copg1	0.357498	0.0197251	-0.468549	0.0478043	0.826047	0.00763659	2.25266	2.6518	1.82575	2.2943	2.25682	2.33179	2.70688	2.72845	2.52007	1.85733	1.60779	2.01214
P62862	Ubiquitin-like FUBI-ribosomal protein eS30 fusion protein	Fau	1.48888	0.0198589	0.954153	0.0612435	0.534729	0.18473	4.49488	5.06763	4.5329	3.57874	3.55367	3.60382	5.01981	5.46865	4.71441	4.53238	4.96729	4.09901
Q8BTW3	Exosome complex component MTR3	Exosc6	1.14971	0.0200227	0.555129	0.192334	0.594579	0.17316	0.230607	0.741001	0.146422	-0.408707	-0.562747	-0.254667	1.13919	0.532957	0.550856	0.0954418	0.668002	-0.324177
Q99L04	Dehydrogenase/reductase SDR family member 1	Dhrs1	1.38729	0.0200567	-0.659567	0.66492	2.04685	0.255373	-1.0247	0.0896884	-1.95717	-1.2976	-1.48385	-1.11135	-0.0347999	-0.24974	0.553605	-4.48718	-1.25234	-0.131976
Q922J3	CAP-Gly domain-containing linker protein 1	Clip1	0.856382	0.0200804	0.24452	0.397638	0.611862	0.110288	0.583078	1.02662	0.41476	0.17024	0.244521	0.095959	1.02009	1.09751	0.962266	0.690076	-0.0350575	0.589262
Q60749	KH domain-containing, RNA-binding, signal transduction-associated protein 1	Khdrbs1	0.798841	0.0201548	0.584645	0.225356	0.214196	0.606414	2.52188	2.80192	2.58772	2.00308	2.0607	1.94545	2.81548	3.04192	2.54835	2.58063	3.18007	2.00246
Q9CYH6	Ribosome biogenesis regulatory protein homolog	Rrs1	1.25992	0.0202197	0.374924	0.289922	0.884999	0.0442771	2.21745	2.86431	1.97931	1.60439	1.78264	1.42614	2.56526	3.22681	2.80086	1.954	2.39201	1.59192
Q6R891	Neurabin-2	Ppp1r9b	1.74324	0.0204407	0.332328	0.668133	1.41092	0.14707	-2.38187	-1.41697	-2.82788	-3.16021	-2.92028	-3.40014	-1.51799	-0.859473	-1.87344	-4.09034	-1.96987	-2.42344
Q6A065	Centrosomal protein of 170 kDa	Cep170	1.34157	0.0205723	-0.0318113	0.905326	1.37338	0.0142749	0.110288	0.960699	-0.412683	-0.380871	-0.230362	-0.531381	0.617201	0.813483	1.45141	-0.370307	-0.0989865	-0.768755
Q99PL5	Ribosome-binding protein 1	Rrbp1	1.84696	0.0205869	1.06861	0.0673936	0.778341	0.12254	4.08151	4.83513	4.05679	2.98818	2.99519	2.98116	4.45289	5.35555	4.69696	3.51386	4.51739	4.13913
Q9D787	RING-type E3 ubiquitin-protein ligase PPIL2	Ppil2	1.1568	0.0208179	1.21143	0.0537812	-0.0546261	0.88792	-1.703	-1.43429	-1.37966	-2.59109	-2.6438	-2.53838	-1.51166	-1.06862	-1.72258	-1.17666	-0.985208	-1.97711
Q9WUU7	Cathepsin Z	Ctsz	1.31628	0.020927	0.758083	0.0112558	0.558201	0.0357511	1.36321	1.90161	1.34341	0.585322	0.536886	0.633758	1.88988	1.90152	1.91342	1.54292	1.16678	1.32052
Q8CHP5	Partner of Y14 and mago	Pym1	1.65052	0.0210634	1.03706	0.119526	0.613457	0.281263	0.541318	1.18399	0.570537	-0.466526	-0.229555	-0.703496	1.10582	1.62609	0.820072	0.149774	1.39245	0.169389
Q8K199	COX assembly mitochondrial protein 2 homolog	Cmc2	2.08531	0.0211845	1.81814	0.0388475	0.267173	0.662109	-1.05162	-0.430104	-0.697277	-2.51542	-2.36583	-2.66501	-0.540002	0.273456	-1.02377	-1.13666	0.145822	-1.10099
C0HKD9	Microfibrillar-associated protein 1B	Mfap1b	1.03997	0.0212824	0.310469	0.682449	0.729505	0.377478	-0.444204	0.0893533	-0.640152	-0.95062	-0.809257	-1.09198	0.116307	0.278707	-0.126954	-0.281389	0.259644	-1.89871
Q8C0I1	Alkyldihydroxyacetonephosphate synthase, peroxisomal	Agps	1.18489	0.0213241	0.74819	0.0996978	0.4367	0.151358	1.82249	2.28248	1.84578	1.09759	1.26524	0.929937	2.12983	2.68076	2.03685	1.76677	1.98601	1.78456
Q9QXD8	LIM domain-containing protein 1	Limd1	1.96618	0.02139	1.55853	0.00438991	0.40765	0.35024	-1.61019	-0.965778	-1.37343	-2.93195	-2.84532	-3.01859	-0.74896	-0.535726	-1.61265	-1.10938	-1.33671	-1.67419
Q9CZH7	Matrix-remodeling-associated protein 7	Mxra7	1.93283	0.0214897	1.81556	0.0601128	0.117269	0.750064	-0.169655	0.357528	0.240259	-1.5753	-1.29581	-1.8548	0.149622	0.965215	-0.042254	0.012227	0.29426	0.41429
Q9JHS9	Spliceosome-associated protein CWC15 homolog	Cwc15	1.13839	0.0218017	0.849365	0.126746	0.289021	0.50907	0.359897	0.752877	0.463856	-0.38551	-0.226003	-0.545016	0.673551	1.02222	0.56286	0.212686	1.16092	0.017959
Q921F2	TAR DNA-binding protein 43	Tardbp	0.66158	0.0218683	0.424288	0.185056	0.237292	0.413165	3.20519	3.45957	3.22228	2.79799	2.87673	2.71926	3.70086	3.27252	3.40534	3.43871	3.44353	2.78461
Q80TP3	E3 ubiquitin-protein ligase UBR5	Ubr5	2.41532	0.0220769	1.39883	0.181486	1.01649	0.28672	-3.26269	-2.27767	-3.29416	-4.693	-4.35198	-5.03402	-2.20516	-2.8251	-1.80276	-4.07933	-1.88235	-3.92082
Q3UDR8	Protein YIPF3	Yipf3	1.23245	0.0222161	0.940836	0.00934682	0.291611	0.265661	-1.33729	-0.91982	-1.21143	-2.15227	-2.13601	-2.16852	-1.03453	-0.549289	-1.17564	-1.38875	-1.04823	-1.19732
Q9DAU1	Protein canopy homolog 3	Cnpy3	2.07446	0.0224374	1.82454	0.0288681	0.249919	0.589536	-0.720023	-0.107688	-0.357607	-2.18215	-1.88958	-2.47472	0.165339	0.119321	-0.607723	-0.835081	0.304256	-0.541995
Q7TSC1	Protein PRRC2A	Prrc2a	0.831941	0.0224741	0.496897	0.257638	0.335044	0.419545	1.77442	2.10805	1.773	1.27611	1.3598	1.19241	2.33198	2.19734	1.79483	1.92747	2.23331	1.15824
Q07797	Galectin-3-binding protein	Lgals3bp	1.5146	0.0227293	0.82083	0.5558	0.693771	0.61695	0.803702	1.44252	0.748746	-0.0720846	0.0444062	-0.188575	1.72186	0.872422	1.73326	-1.47634	2.48237	1.24021
Q00731	Vascular endothelial growth factor A, long form	Vegfa	1.35917	0.0229083	1.69427	0.0261224	-0.335107	0.418184	-1.72943	-1.51531	-1.1802	-2.87447	-2.75444	-2.99451	-1.46222	-1.63402	-1.44968	-1.83738	-0.7869	-0.91632
Q9WV92	Band 4.1-like protein 3	Epb41l3	1.4307	0.0232191	0.537324	0.253969	0.893375	0.100687	1.96955	2.66224	1.76887	1.23155	1.43433	1.02876	3.0634	2.17016	2.75317	2.41031	1.39348	1.50282
P08775	DNA-directed RNA polymerase II subunit RPB1	Polr2a	0.956012	0.0233886	0.498853	0.293937	0.457159	0.328918	0.0935605	0.503998	0.0468391	-0.452014	-0.470706	-0.433322	0.597248	0.710268	0.204479	-0.256544	0.752398	-0.355337
Q9DB34	Charged multivesicular body protein 2a	Chmp2a	1.19647	0.0236079	0.897172	0.0286219	0.299301	0.321273	-0.625485	-0.214129	-0.51343	-1.4106	-1.45148	-1.36973	-0.47437	0.182671	-0.350687	-0.811747	-0.50487	-0.223673
Q0VGB7	Serine/threonine-protein phosphatase 4 regulatory subunit 2	Ppp4r2	1.48769	0.0236306	1.45069	0.0204132	0.0369998	0.924189	-0.724015	-0.338219	-0.375219	-1.82591	-1.62089	-2.03092	-0.896328	-0.127639	0.00931063	-0.621575	0.0863779	-0.590459
Q8BRM2	RAB6-interacting golgin	Gorab	1.28247	0.0236834	0.999724	0.143712	0.282745	0.593357	-1.6468	-1.22016	-1.5029	-2.50263	-2.34376	-2.66149	-1.15224	-1.0764	-1.43184	-2.16395	-0.658528	-1.68623
Q8BVY0	Ribosomal L1 domain-containing protein 1	Rsl1d1	1.24731	0.0236928	0.944974	0.00578487	0.302333	0.319551	3.91943	4.34463	4.0423	3.09733	3.17635	3.0183	4.13109	4.8054	4.0974	4.12957	4.10286	3.89446
P47758	Signal recognition particle receptor subunit beta	Srprb	0.893917	0.0238276	0.287736	0.0578056	0.606181	0.0410621	1.80684	2.25764	1.65146	1.36372	1.40365	1.3238	2.31446	2.49587	1.96258	1.49192	1.69673	1.76573
Q3TBT3	Stimulator of interferon genes protein	Sting1	1.37724	0.0240618	0.836403	0.155324	0.540841	0.307781	-0.959645	-0.412519	-0.95336	-1.78976	-1.7245	-1.85502	-0.87555	-0.0461104	-0.315896	-0.642722	-1.7095	-0.507861
Q8C092	Transcription initiation factor TFIID subunit 5	Taf5	2.17691	0.0240815	0.394541	0.476829	1.78237	0.0415224	-3.41607	-2.20346	-3.98583	-4.38037	-4.49261	-4.26813	-2.98269	-1.8766	-1.75109	-3.08746	-4.5012	-4.36883
Q80X32	UPF0461 protein C5orf24 homolog	UPF0461	1.82946	0.0243391	1.35596	0.293268	0.473498	0.679168	-3.22135	-2.58643	-3.05992	-4.41588	-4.50762	-4.32415	-2.79676	-3.02078	-1.94174	-4.48375	-1.22981	-3.46621
P23116	Eukaryotic translation initiation factor 3 subunit A	Eif3a	0.71286	0.0244399	0.157798	0.613136	0.555063	0.155911	2.8672	3.25357	2.6985	2.54071	2.61789	2.46352	3.16138	3.53445	3.06487	2.78992	3.09769	2.20791
E9Q137	Testis-expressed protein 264 homolog	Tex264	1.69679	0.0245223	1.37249	0.107482	0.324307	0.632327	0.140035	0.685849	0.361542	-1.01094	-1.18011	-0.841775	0.451896	1.35486	0.25079	-0.578708	1.20831	0.455021
Q9JLI8	Squamous cell carcinoma antigen recognized by T-cells 3	Sart3	0.498374	0.0247591	0.657846	0.14381	-0.159472	0.643471	-0.00829464	0.0564971	0.215969	-0.441877	-0.368925	-0.514829	0.129886	0.167158	-0.127552	0.376855	0.61585	-0.344799
Q99NB9	Splicing factor 3B subunit 1	Sf3b1	1.21749	0.0249163	0.869252	0.123808	0.348238	0.435467	1.57254	2.0075	1.65926	0.790008	0.802392	0.777624	2.2469	1.61592	2.15967	1.77758	2.17723	1.02297
Q9QZL0	Receptor-interacting serine/threonine-protein kinase 3	Ripk3	0.963416	0.02524	0.179458	0.339289	0.783958	0.0406956	1.80113	2.33597	1.55201	1.37255	1.25504	1.49006	2.15349	2.72646	2.12795	1.72156	1.47135	1.46313
Q8BGC0	17S U2 SnRNP complex component HTATSF1	Htatsf1	1.83547	0.02527	1.17283	0.060724	0.662644	0.138127	-0.500373	0.206987	-0.455657	-1.62849	-1.368	-1.88898	0.50951	0.291739	-0.180287	-0.661155	0.105711	-0.811526
Q8BGT7	Survival of motor neuron-related-splicing factor 30	Smndc1	1.18336	0.0255903	0.760367	0.180385	0.422993	0.403211	0.807048	1.26151	0.838517	0.0781504	-0.102817	0.259118	0.988905	1.67802	1.11761	1.07752	1.35056	0.0874712
Q06185	ATP synthase subunit e, mitochondrial	Atp5me	0.427605	0.0259246	0.669074	0.203364	-0.241469	0.575354	2.23479	2.25114	2.49261	1.82354	1.75856	1.88851	2.16869	2.36043	2.22429	2.01898	3.20485	2.254
Q3TCJ1	BRISC complex subunit Abraxas 2	Abraxas2	1.05396	0.025986	0.661253	0.102017	0.392704	0.288369	-1.0347	-0.623948	-1.01665	-1.67791	-1.75879	-1.59702	-1.00141	-0.28383	-0.586609	-1.05186	-0.579202	-1.41889
Q91VE6	MKI67 FHA domain-interacting nucleolar phosphoprotein	Nifk	1.33581	0.0262657	0.123593	0.832373	1.21222	0.114216	0.906564	1.6951	0.482881	0.359288	0.151895	0.56668	1.63731	2.13313	1.31485	1.45654	-0.014503	0.00660365
Q9EQ61	Pescadillo homolog	Pes1	1.073	0.0263589	0.431594	0.0537337	0.641408	0.051529	1.39004	1.89881	1.25741	0.825812	0.802332	0.849291	2.1506	2.00359	1.54225	1.25452	1.4492	1.0685
Q9CQR2	Small ribosomal subunit protein eS21	Rps21	0.363394	0.0263741	0.0222065	0.874301	0.341187	0.0908783	3.58938	3.80817	3.46698	3.44478	3.46145	3.42811	3.90374	3.68013	3.84064	3.68379	3.46042	3.25674
Q91ZV0	Melanoma inhibitory activity protein 2	Mia2	1.79726	0.0263762	1.52388	0.0578109	0.273384	0.636025	-1.11131	-0.559476	-0.832859	-2.35674	-2.63608	-2.0774	-0.696919	0.0527556	-1.03426	-1.27394	0.0139998	-1.23864
Q3UMU9	Hepatoma-derived growth factor-related protein 2	Hdgfl2	1.64178	0.0265209	1.23703	0.0850011	0.40475	0.447815	0.440012	1.00224	0.597489	-0.639544	-0.614699	-0.664389	1.41686	1.11328	0.476579	0.424368	1.3378	0.030302
E9Q784	Zinc finger CCCH domain-containing protein 13	Zc3h13	1.13295	0.026529	0.477745	0.252042	0.655203	0.136283	0.317657	0.846595	0.191392	-0.286353	-0.108009	-0.464697	0.687068	1.19207	0.660644	0.115083	0.719746	-0.260654
Q8BVV7	Centrosomal protein of 95 kDa	Cep95	1.26537	0.0265455	0.632853	0.115559	0.632513	0.101107	2.52375	3.07729	2.44477	1.81192	1.62071	2.00312	2.78491	3.55332	2.89362	2.4073	2.6875	2.23952
Q9R1P4	Proteasome subunit alpha type-1	Psma1	0.620734	0.0265484	0.22657	0.517551	0.394164	0.305507	3.05095	3.35394	2.95978	2.73321	2.81278	2.65364	3.37789	3.56246	3.12148	2.82311	3.51125	2.54498
Q91VY9	Cytoplasmic 60S subunit biogenesis factor ZNF622	Znf622	1.60456	0.0265906	0.746596	0.150508	0.857964	0.0928198	-1.36973	-0.646858	-1.50482	-2.25142	-1.99767	-2.50517	-0.377409	-1.17653	-0.38664	-1.50309	-1.01078	-2.0006
Q8BIQ5	Cleavage stimulation factor subunit 2	Cstf2	1.14947	0.0266289	0.545426	0.289579	0.604045	0.254934	1.52062	2.0345	1.43046	0.88503	0.908309	0.861751	2.29359	2.1609	1.64901	1.5702	2.01157	0.709598
Q9D1J3	SAP domain-containing ribonucleoprotein	Sarnp	0.777377	0.0270129	0.621876	0.165307	0.155501	0.67605	2.58081	2.83346	2.67796	2.05609	2.13347	1.9787	2.97093	3.01711	2.51234	2.53122	3.25017	2.2525
P06151	L-lactate dehydrogenase A chain	Ldha	0.673623	0.0270813	-0.12614	0.545346	0.799763	0.0177821	4.97178	5.44009	4.64033	4.76647	4.8682	4.66474	5.58114	5.18032	5.55881	4.40022	4.93029	4.59048
Q9D1M7	Peptidyl-prolyl cis-trans isomerase FKBP11	Fkbp11	1.42554	0.0270915	0.890766	0.00694708	0.534771	0.179113	2.08111	2.63804	2.10327	1.2125	1.13123	1.29377	2.59811	2.18739	3.12861	2.15421	2.25475	1.90083
Q9JIG8	PRA1 family protein 2	Praf2	1.02175	0.0271107	0.376574	0.595109	0.645176	0.397562	0.800333	1.29771	0.652536	0.275961	0.256262	0.295661	0.948039	1.44045	1.50465	-0.547866	1.19196	1.31351
Q80WW9	DDRGK domain-containing protein 1	Ddrgk1	1.82083	0.0271589	1.98129	0.0365336	-0.160465	0.799041	-1.59732	-1.20229	-1.04182	-3.02312	-2.7525	-3.29373	-1.90074	-0.719166	-0.986967	-1.6685	-0.131642	-1.32533
P47757	F-actin-capping protein subunit beta	Capzb	0.438895	0.0274492	0.235648	0.160225	0.203248	0.205052	3.67761	3.86355	3.66031	3.42466	3.4297	3.41962	3.71921	3.90107	3.97039	3.84506	3.66435	3.47152
A2BDX3	Adenylyltransferase and sulfurtransferase MOCS3	Mocs3	0.92891	0.0275109	0.572998	0.0892489	0.355912	0.230075	3.92429	4.28998	3.93407	3.36107	3.50458	3.21756	4.43227	4.49887	3.93881	3.75705	4.29234	3.75282
P54254	Ataxin-1	Atxn1	0.432041	0.0275739	0.27709	0.370476	0.154951	0.593856	0.271753	0.437869	0.282919	0.00582856	0.073497	-0.0618399	0.569853	0.451507	0.292248	0.763521	0.0125445	0.07269
Q8R317	Ubiquilin-1	Ubqln1	0.945267	0.0278758	0.220529	0.460554	0.724738	0.0555264	3.13505	3.64315	2.91841	2.69788	2.84958	2.54619	3.62938	3.90158	3.39849	2.66599	3.34109	2.74815
D3YXK2	Scaffold attachment factor B1	Safb	0.515431	0.0282321	0.271877	0.242916	0.243554	0.283577	1.53711	1.7573	1.51375	1.24187	1.32459	1.15916	1.76434	1.91478	1.59279	1.63395	1.71876	1.18853
Q91W67	Ubiquitin-like protein 7	Ubl7	0.548122	0.0287193	-0.281103	0.300869	0.829225	0.0349765	-1.77802	-1.33003	-2.15926	-1.87815	-1.96372	-1.79259	-1.37894	-1.12535	-1.4858	-1.75979	-2.31403	-2.40395
Q9D0E1	Heterogeneous nuclear ribonucleoprotein M	Hnrnpm	0.471074	0.0287834	0.291899	0.241603	0.179175	0.44518	4.44982	4.63478	4.45561	4.16371	4.21551	4.11191	4.83625	4.53241	4.53569	4.76434	4.45955	4.14293
Q6P542	ATP-binding cassette sub-family F member 1	Abcf1	1.04842	0.0290677	0.585328	0.140804	0.46309	0.0303718	1.65302	2.08878	1.62569	1.04036	1.18127	0.899455	2.17643	2.18614	1.90378	1.67597	1.59354	1.60757
Q8BHL3	TBC1 domain family member 10B	Tbc1d10b	3.32419	0.0295873	1.45289	0.187095	1.8713	0.120978	-2.72761	-1.19482	-3.06612	-4.51901	-4.51846	-4.51956	-1.96461	-1.57263	-0.0472167	-4.30232	-1.75587	-3.14017
Q8BK30	NADH dehydrogenase [ubiquinone] flavoprotein 3, mitochondrial	Ndufv3	4.737	0.029685	4.44291	0.00161452	0.294085	0.761579	-1.05067	0.243858	-0.050227	-4.49314	-4.51623	-4.47005	0.353278	1.63411	-1.25582	-0.254288	0.330968	-0.227361
Q5Y5T1	Palmitoyltransferase ZDHHC20	Zdhhc20	1.54986	0.030142	0.247837	0.644839	1.30202	0.0868811	-1.67709	-0.801368	-2.10339	-2.35123	-2.33217	-2.37028	-1.27727	-0.315392	-0.811445	-2.25772	-2.81362	-1.23883
P84102	Small EDRK-rich factor 2	Serf2	1.61277	0.0302595	0.538725	0.282025	1.07405	0.0561314	1.21314	2.0191	0.945053	0.406328	0.668887	0.143769	1.55922	2.24127	2.25682	0.610004	1.57296	0.652192
Q99N84	Small ribosomal subunit protein mS40	Mrps18b	1.94693	0.0304273	0.858432	0.631333	1.0885	0.549136	-1.31619	-0.421268	-1.50977	-2.3682	-2.05878	-2.67762	-0.087259	-0.91811	-0.258436	0.828499	-1.00389	-4.35392
Q9D0J8	Parathymosin	Ptms	1.75361	0.0304878	1.23003	0.0847389	0.523585	0.331515	4.03216	4.66691	4.14332	2.9133	3.17557	2.65102	4.39281	5.03755	4.57037	3.6354	4.94499	3.84958
P02468	Laminin subunit gamma-1	Lamc1	2.45043	0.0311666	1.61259	0.013859	0.837831	0.217703	-0.0331447	0.893648	0.0558175	-1.55678	-1.66309	-1.45047	1.09809	-0.017477	1.60033	-0.310802	0.533103	-0.0548493
Q52KI8	Serine/arginine repetitive matrix protein 1	Srrm1	0.653773	0.0311782	0.419324	0.292791	0.23445	0.5176	1.1982	1.44956	1.21511	0.79579	0.902868	0.688713	1.33851	1.63161	1.37858	1.20478	1.73363	0.706934
Q8VHC3	Selenoprotein M	Selenom	2.816	0.0312863	2.55804	0.0275847	0.257955	0.643829	-1.95841	-1.15768	-1.41563	-3.97368	-4.38441	-3.56295	-1.16109	-0.662745	-1.6492	-1.08474	-0.904299	-2.25787
Q9ESC8	AF4/FMR2 family member 4	Aff4	1.58459	0.031338	0.821063	0.0681335	0.763524	0.121292	-2.73278	-2.05031	-2.81383	-3.6349	-3.58297	-3.68683	-2.435	-1.4555	-2.26042	-3.1661	-2.36352	-2.91188
Q9CPY3	Sororin	Cdca5	1.9331	0.0313492	1.32824	0.253216	0.604859	0.55821	-3.13649	-2.42639	-3.03125	-4.35949	-4.32873	-4.39025	-2.37724	-3.06481	-1.83713	-2.76491	-1.7337	-4.59515
O08583	THO complex subunit 4	Alyref	0.497309	0.0317697	0.464088	0.177484	0.033221	0.904931	4.22645	4.36324	4.33002	3.86593	3.94732	3.78453	4.4623	4.16372	4.4637	4.50378	4.6181	3.86818
Q9CQV7	Mitochondrial import inner membrane translocase subunit TIM14	Dnajc19	1.5458	0.0317763	1.22501	0.0344438	0.320793	0.337391	-0.321866	0.184882	-0.135911	-1.36092	-1.56984	-1.15201	0.314159	0.315638	-0.07515	-0.492267	0.345948	-0.261414
Q5EBG8	Uncharacterized protein C1orf50 homolog	Uncharacterized	0.82928	0.0318144	0.0611512	0.778616	0.768129	0.0389713	-4.05997	-3.5646	-4.33273	-4.39388	-4.44535	-4.34241	-3.28438	-3.53512	-3.8743	-4.47423	-3.96286	-4.5611
Q61210	Rho guanine nucleotide exchange factor 1	Arhgef1	1.06206	0.0319174	1.24554	0.0340322	-0.183481	0.359015	-0.507904	-0.311196	-0.127715	-1.37325	-1.20094	-1.54557	-0.273925	-0.570966	-0.0886962	-0.320761	0.0409577	-0.103341
Q99LG0	Ubiquitin carboxyl-terminal hydrolase 16	Usp16	4.88904	0.0319429	2.52641	0.192988	2.36263	0.137173	-0.89122	1.21703	-1.1456	-3.67202	-4.47416	-2.86987	2.07539	2.31846	-0.742766	-1.28742	-1.02714	-1.12225
G5E870	E3 ubiquitin-protein ligase TRIP12	Trip12	1.55192	0.032016	0.98606	0.0735413	0.565858	0.163139	-0.510271	0.0899055	-0.475953	-1.46201	-1.69657	-1.22746	-0.236355	0.182169	0.323902	0.0622561	-0.720213	-0.769901
P56873	Protein ZNRD2	Znrd2	0.975253	0.0320555	0.10671	0.866031	0.868543	0.256212	-0.0118233	0.557693	-0.310849	-0.41756	-0.31421	-0.520909	0.600383	0.460301	0.612396	0.398558	0.0689701	-1.40008
P63325	Small ribosomal subunit protein eS10	Rps10	0.855809	0.0321344	0.021582	0.832517	0.834227	0.0316159	4.1157	4.64249	3.80826	3.78668	3.84942	3.72394	4.79623	4.85032	4.28091	3.90923	3.83873	3.67682
P61082	NEDD8-conjugating enzyme Ubc12	Ube2m	0.690236	0.0323885	0.076276	0.615989	0.61396	0.0434172	1.09905	1.50184	0.88788	0.811604	0.922952	0.700256	1.70347	1.57733	1.22471	0.858977	0.845847	0.958816
P97351	Small ribosomal subunit protein eS1	Rps3a	0.431939	0.0324657	0.326514	0.190235	0.105425	0.611166	4.83489	4.98241	4.87698	4.55047	4.54736	4.55357	5.12323	4.84623	4.97775	5.21037	4.73526	4.68531
O88842	FYVE, RhoGEF and PH domain-containing protein 3	Fgd3	2.86785	0.0325412	0.610909	0.501718	2.25694	0.0525483	-2.63725	-1.07393	-3.33088	-3.94179	-4.41237	-3.4712	-0.485255	-1.79934	-0.937206	-2.98259	-2.4211	-4.58894
Q9CXI5	Mesencephalic astrocyte-derived neurotrophic factor	Manf	1.50498	0.0325429	0.943765	0.141321	0.56122	0.320253	2.97556	3.56227	3.00105	2.05728	2.31445	1.80012	3.20404	4.11494	3.36782	2.43897	3.77137	2.7928
Q9ER38	Torsin-3A	Tor3a	2.62507	0.0325748	3.06924	0.0415545	-0.444171	0.621412	-2.30633	-1.81662	-1.37245	-4.44169	-4.51137	-4.37201	-2.38504	-2.24836	-0.81646	-2.56822	-1.24651	-0.302619
Q61768	Kinesin-1 heavy chain	Kif5b	0.725826	0.0326147	0.313716	0.212792	0.41211	0.157927	1.74394	2.07993	1.66782	1.35411	1.41475	1.29346	2.07772	2.35422	1.80786	1.31709	1.88269	1.80369
A2ASS6	Titin	Ttn	1.13996	0.0331296	0.432522	0.107991	0.707442	0.0621318	2.82911	3.37939	2.67195	2.23942	2.22184	2.25701	3.37254	3.75565	3.00998	2.62055	2.96501	2.43029
Q99LJ6	Glutathione peroxidase 7	Gpx7	1.3094	0.0333224	0.900386	0.24629	0.409016	0.561757	1.16654	1.64727	1.23825	0.337867	0.228879	0.446856	1.61689	1.16657	2.15834	1.43201	0.187504	2.09525
Q8BU11	TOX high mobility group box family member 4	Tox4	1.43597	0.033396	0.643655	0.165485	0.792313	0.0581043	-1.25983	-0.603718	-1.39603	-2.03969	-1.79261	-2.28676	-0.37527	-0.380473	-1.05541	-1.29043	-1.12241	-1.77525
Q8R3L2	Ribosome quality control complex subunit TCF25	Tcf25	1.15626	0.0335169	1.03989	0.0462451	0.116364	0.721759	-1.1423	-0.8096	-0.925964	-1.96586	-1.76567	-2.16604	-1.09525	-0.455711	-0.877843	-0.516193	-0.920392	-1.34131
P16045	Galectin-1	Lgals1	0.579287	0.0339066	-0.0167264	0.796073	0.596014	0.0285391	6.96118	7.32951	6.73349	6.75022	6.78793	6.71251	7.3057	7.55396	7.12885	6.64357	6.76593	6.79098
Q9CZ44	NSFL1 cofactor p47	Nsfl1c	0.733753	0.0340247	0.354547	0.143843	0.379205	0.0454618	2.2973	2.62294	2.24373	1.88919	2.01193	1.76645	2.52846	2.82303	2.51732	2.26004	2.37964	2.09151
Q8BML1	[F-actin]-monooxygenase MICAL2	Mical2	1.2941	0.0340967	0.460502	0.423907	0.833596	0.189369	-2.25054	-1.61442	-2.44801	-2.90852	-2.68254	-3.13449	-2.00866	-1.27508	-1.55952	-2.72907	-3.02746	-1.58751
P17156	Heat shock-related 70 kDa protein 2	Hspa2	1.99229	0.0341117	1.96373	0.0540387	0.0285557	0.954296	-0.251417	0.257363	0.228807	-1.73492	-1.90399	-1.56586	-0.476277	1.04906	0.199301	0.222075	0.217519	0.246827
Q61792	LIM and SH3 domain protein 1	Lasp1	1.00361	0.0341465	0.819351	0.0123533	0.184262	0.516919	3.9788	4.2988	4.11454	3.29519	3.39089	3.19948	4.03022	4.74746	4.11872	3.95433	4.0706	4.31868
Q91ZR2	Sorting nexin-18	Snx18	0.63683	0.0342126	0.815341	0.0917859	-0.178511	0.591003	-0.0475691	0.0446968	0.223208	-0.592133	-0.614872	-0.569395	0.0899725	-0.19457	0.238688	0.0192502	0.753344	-0.102971
E9Q5C9	Nucleolar and coiled-body phosphoprotein 1	Nolc1	0.790032	0.0342647	0.168244	0.684974	0.621788	0.207217	2.51151	2.94219	2.3204	2.15215	2.02129	2.28302	2.8388	3.14954	2.83822	2.92667	2.30307	1.73145
Q9R0Q4	Mortality factor 4-like protein 2	Morf4l2	1.30654	0.0344449	0.728273	0.158533	0.578268	0.232289	-0.296899	0.246587	-0.331681	-1.05995	-0.833318	-1.28659	0.695015	0.238691	-0.193946	-0.310213	0.206599	-0.89143
P83882	Large ribosomal subunit protein eL42	Rpl36a	1.17238	0.0345345	0.494895	0.242445	0.677484	0.132148	2.92454	3.47169	2.79421	2.29931	2.47376	2.12487	3.40436	3.69678	3.31394	2.51567	3.37572	2.49124
P21995	Embigin	Emb	1.10917	0.0345649	-0.657819	0.30304	1.76699	0.0487753	-0.629818	0.310093	-1.45689	-0.799074	-0.775949	-0.822198	0.104987	0.0837212	0.741572	-0.763769	-1.23138	-2.37553
Q62384	Zinc finger protein ZPR1	Zpr1	0.962429	0.0346951	0.0581878	0.816797	0.904241	0.0147984	-0.0842775	0.49542	-0.408821	-0.467009	-0.636483	-0.297534	0.648862	0.664282	0.173115	-0.268369	-0.251605	-0.706489
Q8VI24	DNA-binding protein SATB2	Satb2	1.89377	0.0348999	0.890384	0.424031	1.00338	0.383958	-3.37181	-2.5221	-3.52548	-4.41587	-4.40141	-4.43033	-3.04435	-2.70108	-1.82087	-4.29899	-4.53398	-1.74349
P18572	Basigin	Bsg	0.833092	0.0349103	0.265452	0.57544	0.56764	0.291686	2.18602	2.60716	2.03952	1.77407	1.7273	1.82084	2.66667	2.87769	2.27711	1.73474	2.83131	1.5525
Q8K0V4	CCR4-NOT transcription complex subunit 3	Cnot3	0.773294	0.0349425	0.19485	0.543896	0.578444	0.13121	-1.26496	-0.854719	-1.43316	-1.62801	-1.49101	-1.76502	-0.881959	-0.602968	-1.07923	-1.71886	-0.937693	-1.64294
Q8BTM8	Filamin-A	Flna	1.38096	0.0350262	0.794073	0.00140429	0.586887	0.163219	6.51228	7.0776	6.49071	5.69664	5.73443	5.65884	7.07348	7.5538	6.60552	6.43058	6.48798	6.55358
Q3TIX9	Ubiquitin carboxyl-terminal hydrolase 39	Usp39	0.324162	0.0353456	0.495504	0.127154	-0.171342	0.492879	0.029536	0.0463233	0.217665	-0.277839	-0.335543	-0.220135	0.141095	0.058477	-0.0606022	0.25669	0.549086	-0.15278
Q6PDL0	Cytoplasmic dynein 1 light intermediate chain 2	Dync1li2	1.13302	0.0354263	0.927993	0.108524	0.205032	0.646658	0.761192	1.12134	0.916304	-0.0116894	0.0343891	-0.0577679	0.779854	1.56508	1.01907	0.292815	1.45481	1.00129
P62264	Small ribosomal subunit protein uS11	Rps14	0.987417	0.0357292	0.616509	0.0476224	0.370908	0.204257	4.44973	4.83568	4.46477	3.84826	3.86443	3.83209	4.59871	5.22034	4.68798	4.51878	4.67942	4.19611
O54998	Peptidyl-prolyl cis-trans isomerase FKBP7	Fkbp7	1.80117	0.0357774	1.20486	0.0921067	0.596306	0.241583	1.616	2.2899	1.6936	0.488736	0.806435	0.171037	1.7087	2.21897	2.94204	1.37786	1.59346	2.10947
Q3UZ39	Leucine-rich repeat flightless-interacting protein 1	Lrrfip1	1.85973	0.0358896	0.940901	0.148834	0.91883	0.111224	0.268001	1.0775	0.158665	-0.782235	-1.11395	-0.450525	0.731183	1.69772	0.803579	-0.183383	0.810914	-0.151535
Q3UHC7	Disabled homolog 2-interacting protein	Dab2ip	2.55022	0.0360336	2.24121	0.0786596	0.309011	0.73123	-2.51664	-1.76321	-2.07222	-4.31343	-4.32469	-4.30216	-2.7122	-1.0264	-1.55103	-3.40671	-1.32383	-1.48612
Q9QXS1	Plectin	Plec	0.861409	0.0361632	-0.168178	0.479443	1.02959	0.0108024	7.43513	8.03658	7.00699	7.17517	7.02305	7.32729	7.72772	8.32768	8.05434	6.93031	7.26554	6.82512
P26041	Moesin	Msn	1.18184	0.0364228	0.449009	0.108732	0.732836	0.0998485	5.00897	5.57924	4.8464	4.3974	4.52692	4.26787	5.91304	5.79399	5.03069	4.57921	5.07623	4.88377
Q8BJH1	Zinc finger C2HC domain-containing protein 1A	Zc2hc1a	1.03344	0.0367317	0.493163	0.559737	0.540277	0.532615	0.464814	0.925778	0.385501	-0.107662	-0.0461989	-0.169125	0.482221	1.20799	1.08712	-0.9308	1.50664	0.580664
Q14AX6	Cyclin-dependent kinase 12	Cdk12	1.32842	0.0367588	1.27701	0.109875	0.0514125	0.93051	-2.02454	-1.67316	-1.72457	-3.00158	-2.76287	-3.24028	-1.48397	-1.42521	-2.1103	-1.67621	-0.896777	-2.60073
Q6P549	Phosphatidylinositol 3,4,5-trisphosphate 5-phosphatase 2	Inppl1	2.11254	0.0368471	1.45594	0.0645692	0.656601	0.201701	0.752612	1.52697	0.87037	-0.585565	-0.249589	-0.921541	1.35675	1.98707	1.2371	0.211622	1.39227	1.00722
Q64213	Splicing factor 1	Sf1	0.3196	0.036948	0.209721	0.609479	0.10988	0.783314	2.58755	2.70865	2.59877	2.38905	2.44701	2.3311	2.64063	2.66424	2.82109	2.85417	3.03127	1.91089
Q8CI95	Oxysterol-binding protein-related protein 11	Osbpl11	1.17934	0.0370109	1.08251	0.0546925	0.0968302	0.735912	1.49649	1.82763	1.7308	0.648297	0.862238	0.434355	1.59771	2.26648	1.61872	1.43841	1.92558	1.82843
Q02788	Collagen alpha-2(VI) chain	Col6a2	2.13897	0.0370206	1.31206	0.330445	0.826908	0.521616	0.354406	1.19924	0.372331	-0.939728	-1.07498	-0.804474	0.275272	1.80958	1.51286	1.13347	-1.66674	1.65026
O88291	DBIRD complex subunit ZNF326	Znf326	0.631061	0.0371812	0.697178	0.0580233	-0.0661171	0.789209	0.351999	0.48497	0.551087	-0.146091	-0.260742	-0.0314389	0.705128	0.357251	0.392532	0.495187	0.919301	0.238774
Q9ERE7	LRP chaperone MESD	Mesd	0.526461	0.0376157	0.415436	0.204454	0.111025	0.673253	1.42706	1.60031	1.48928	1.07385	1.0233	1.12439	1.6112	1.56449	1.62523	1.56333	1.06476	1.83976
Q80VP1	Epsin-1	Epn1	1.85089	0.0376586	1.69917	0.0603945	0.151727	0.798028	-1.57431	-1.05469	-1.20642	-2.90558	-2.58219	-3.22898	-1.55464	-0.677129	-0.932301	-1.81604	-0.264233	-1.53898
Q68FG3	Protein SPT2 homolog	Spty2d1	1.27436	0.0376791	1.15082	0.0509756	0.123539	0.740499	-1.38289	-1.01798	-1.14152	-2.29234	-2.52416	-2.06051	-1.36791	-0.62756	-1.05846	-1.43732	-0.597818	-1.38941
Q9JK92	Heat shock protein beta-8	Hspb8	1.40209	0.0377423	0.0353838	0.935738	1.3667	0.0526453	0.888262	1.7513	0.384594	0.34921	0.452887	0.245533	1.64039	2.34723	1.26628	-0.0138362	1.14487	0.0227448
Q8CHI8	E1A-binding protein p400	Ep400	2.11973	0.0378585	2.00294	0.163854	0.116792	0.91567	-3.22281	-2.64908	-2.76587	-4.76881	-4.42832	-5.1093	-3.11631	-2.4415	-2.38943	-2.40755	-1.31183	-4.57824
Q9D823	Large ribosomal subunit protein eL37	Rpl37	0.860193	0.0379093	0.592122	0.128095	0.268071	0.392464	1.9689	2.28447	2.0164	1.42428	1.52672	1.32184	2.36193	2.19551	2.29598	1.76065	2.51146	1.7771
Q9EPJ9	ADP-ribosylation factor GTPase-activating protein 1	Arfgap1	0.903342	0.0387233	0.599986	0.10872	0.303356	0.117547	1.75048	2.09008	1.78672	1.18673	1.34403	1.02943	1.89305	2.3133	2.06388	1.92917	1.64863	1.78236
Q8BWU5	tRNA N6-adenosine threonylcarbamoyltransferase	Osgep	0.485711	0.0388426	0.205511	0.379843	0.2802	0.270465	1.79303	2.01953	1.73933	1.53382	1.52584	1.5418	2.0819	2.15225	1.82444	1.74821	2.0532	1.41658
Q9CY62	E3 ubiquitin-protein ligase RNF181	Rnf181	1.29845	0.0394292	1.1691	0.0330036	0.129346	0.72555	-0.834992	-0.461875	-0.591221	-1.76032	-1.91106	-1.60958	-1.08381	-0.0689028	-0.232918	-0.761903	-0.530544	-0.481216
P56393	Cytochrome c oxidase subunit 7B, mitochondrial	Cox7b	1.14031	0.0398273	1.31331	0.0883962	-0.173001	0.742234	-1.76482	-1.54461	-1.37161	-2.68492	-2.70362	-2.66623	-1.20917	-1.42244	-2.00223	-2.09814	-0.644782	-1.37192
Q9CQP3	Coiled-coil-helix-coiled-coil-helix domain-containing protein 5	Chchd5	4.07982	0.0404304	3.59314	0.00682454	0.486672	0.633261	-1.62601	-0.423549	-0.910221	-4.50337	-4.47633	-4.5304	-0.765597	1.18535	-1.6904	-1.49866	-0.471602	-0.760401
Q9JII5	DAZ-associated protein 1	Dazap1	0.459752	0.0404312	0.340357	0.357872	0.119395	0.728241	1.94711	2.10682	1.98743	1.64707	1.71109	1.58305	2.18471	2.25117	1.88459	1.85899	2.53656	1.56674
Q99020	Heterogeneous nuclear ribonucleoprotein A/B	Hnrnpab	0.544495	0.0404782	0.384548	0.107228	0.159947	0.409882	3.8716	4.06771	3.90776	3.52321	3.62525	3.42117	4.27219	3.89759	4.03334	4.14875	3.8894	3.68512
Q02819	Nucleobindin-1	Nucb1	1.48752	0.0405526	0.916901	0.147585	0.570617	0.359609	2.2301	2.81596	2.24535	1.32845	1.12627	1.53062	2.13356	3.38522	2.92911	1.67826	3.04674	2.01104
P07091	Protein S100-A4	S100a4	1.07981	0.0406272	-0.0238534	0.977512	1.10366	0.272268	5.00857	5.6924	4.58874	4.61259	4.75914	4.46604	5.3702	6.21947	5.48752	3.12218	5.12974	5.51429
Q99LP6	GrpE protein homolog 1, mitochondrial	Grpel1	0.685402	0.0407462	0.251667	0.341076	0.433735	0.173034	2.83237	3.16637	2.73264	2.48097	2.53381	2.42813	3.05559	3.48293	2.96059	2.34983	2.80633	3.04175
Q61576	Peptidyl-prolyl cis-trans isomerase FKBP10	Fkbp10	1.59059	0.0407963	1.23563	0.0693173	0.35496	0.37051	2.7637	3.29446	2.9395	1.70387	1.99844	1.4093	2.8099	3.65177	3.42172	2.52585	2.91313	3.37952
Q8K0H5	Transcription initiation factor TFIID subunit 10	Taf10	1.1647	0.0408597	0.753694	0.235645	0.411004	0.485236	0.244552	0.689853	0.278849	-0.474845	-0.268933	-0.680757	0.735749	1.1242	0.209609	0.0972939	1.134	-0.394747
Q9JKV1	Proteasomal ubiquitin receptor ADRM1	Adrm1	1.30661	0.0409175	0.61654	0.222642	0.690072	0.169478	1.73764	2.32307	1.633	1.01646	1.26319	0.769738	2.34538	2.7605	1.86334	1.36923	2.26264	1.26713
P49817	Caveolin-1	Cav1	0.404779	0.0412268	0.606583	0.201714	-0.201804	0.601768	2.84886	2.87438	3.07619	2.4696	2.4548	2.48441	2.69779	2.95943	2.96592	2.46014	3.21098	3.55744
O88696	ATP-dependent Clp protease proteolytic subunit, mitochondrial	Clpp	0.903216	0.0412737	0.966776	0.0967064	-0.0635596	0.882777	2.546	2.74797	2.81153	1.84475	2.01458	1.67492	3.12171	2.5658	2.55639	2.43097	3.5109	2.4927
P10852	Amino acid transporter heavy chain SLC3A2	Slc3a2	0.782219	0.0413531	0.729019	0.0824115	0.0531996	0.81005	2.58411	2.79962	2.74642	2.0174	2.12702	1.90778	2.85969	3.10093	2.43823	2.79052	2.7423	2.70644
Q8BH07	ADP-ribosylation factor-like protein 6-interacting protein 6	Arl6ip6	0.699333	0.0413761	0.994205	0.0200567	-0.294872	0.24304	-0.900612	-0.836356	-0.541483	-1.53569	-1.4036	-1.66778	-0.668371	-1.06666	-0.774037	-0.63128	-0.205669	-0.7875
Q9QYJ3	DnaJ homolog subfamily B member 1	Dnajb1	0.665127	0.0413852	0.087469	0.804569	0.577658	0.194348	-0.0631632	0.319741	-0.257918	-0.345387	-0.395242	-0.295531	0.0410178	0.336503	0.581701	-0.222013	0.257179	-0.808919
Q8BMP6	Golgi resident protein GCP60	Acbd3	0.426752	0.0413924	0.534461	0.0593084	-0.107709	0.586989	0.263382	0.329679	0.437388	-0.0970728	-0.176855	-0.0172907	0.291249	0.50173	0.196058	0.558249	0.130659	0.623255
Q99L47	Hsc70-interacting protein	St13	0.406985	0.0414189	0.250151	0.306631	0.156834	0.485071	3.35859	3.51915	3.36232	3.11217	3.17114	3.0532	3.58489	3.48754	3.48502	3.55407	3.5384	2.99448
P55194	SH3 domain-binding protein 1	Sh3bp1	1.11841	0.0416003	0.601286	0.291662	0.517126	0.373485	-1.07707	-0.60354	-1.12067	-1.72195	-1.83435	-1.60956	-1.10859	-0.530953	-0.171076	-1.30345	-0.30932	-1.74923
Q9WV96	Mitochondrial import inner membrane translocase subunit Tim10 B	Timm10b	1.01598	0.0417746	0.457001	0.331252	0.558984	0.242653	-1.21102	-0.747409	-1.30639	-1.76339	-1.94589	-1.5809	-0.47872	-0.816561	-0.946946	-1.23955	-0.744016	-1.93561
Q9D7S9	Charged multivesicular body protein 5	Chmp5	0.985906	0.0419511	0.111921	0.725612	0.873984	0.0704845	1.11341	1.68763	0.813646	0.701725	0.683191	0.720259	1.83916	1.95298	1.27074	0.373926	1.32555	0.741467
P62281	Small ribosomal subunit protein uS17	Rps11	0.411723	0.0420724	0.0847349	0.438076	0.326988	0.0632883	4.83815	5.0637	4.73671	4.65197	4.58719	4.71676	5.2572	5.01767	4.91622	4.83837	4.76325	4.6085
P28574	Protein max	Max	1.0046	0.0421486	0.504772	0.478161	0.499832	0.491574	-0.354161	0.0844269	-0.415405	-0.920177	-0.984593	-0.855761	-0.274524	0.522193	0.00561198	-0.609102	0.676814	-1.31393
P35569	Insulin receptor substrate 1	Irs1	2.93699	0.0426282	3.03761	0.00894751	-0.100619	0.895922	-2.06454	-1.36803	-1.26741	-4.30502	-4.35728	-4.25275	-1.15543	-0.393331	-2.55532	-1.04894	-1.88321	-0.870086
P62073	Mitochondrial import inner membrane translocase subunit Tim10	Timm10	0.690283	0.0426428	0.310939	0.511424	0.379343	0.432688	0.390663	0.705488	0.326144	0.0152048	-0.117911	0.14832	0.859377	0.819272	0.437814	0.743926	0.675475	-0.440969
Q6ZWU9	Small ribosomal subunit protein eS27	Rps27	0.532324	0.0427288	0.0699346	0.748721	0.46239	0.0959733	4.49605	4.80252	4.34013	4.2702	4.16911	4.37129	4.70284	4.97654	4.72819	4.39609	4.60453	4.01979
Q6ZWY8	Thymosin beta-10	Tmsb10	1.98404	0.0427901	1.20947	0.120314	0.77457	0.163138	4.11629	4.90276	4.12819	2.91872	3.30004	2.5374	4.76068	5.56467	4.38293	4.27074	4.53436	3.57947
Q04857	Collagen alpha-1(VI) chain	Col6a1	1.12455	0.0429035	0.814996	0.255885	0.309551	0.63413	0.300982	0.6982	0.388649	-0.426347	-0.619967	-0.232726	0.162213	1.02016	0.912229	0.573195	-0.591192	1.18394
Q8K4J6	Myocardin-related transcription factor A	Mrtfa	2.40125	0.0430363	0.977564	0.227898	1.42369	0.0876036	-1.84584	-0.711642	-2.13533	-3.11289	-2.65059	-3.5752	-0.0826315	-0.370298	-1.682	-2.40609	-1.39321	-2.60668
Q9CW46	Ribonucleoprotein PTB-binding 1	Raver1	1.06276	0.0430618	0.605358	0.0151033	0.457402	0.205273	0.813398	1.25061	0.793212	0.187854	0.113011	0.262697	0.818502	1.69101	1.24233	0.806485	0.665134	0.908016
P62274	Small ribosomal subunit protein uS14	Rps29	0.585856	0.0432072	0.224633	0.319513	0.361223	0.172365	2.16495	2.44687	2.08565	1.86102	1.87655	1.84548	2.27804	2.36323	2.69934	2.3035	2.20544	1.74801
Q9D903	Probable rRNA-processing protein EBP2	Ebna1bp2	1.22149	0.0433148	0.471193	0.326837	0.750296	0.188155	1.90967	2.4964	1.7461	1.27491	1.44739	1.10243	2.99667	1.93383	2.5587	2.45913	1.39721	1.38196
Q9QZU9	Ubiquitin/ISG15-conjugating enzyme E2 L6	Ube2l6	2.34309	0.0437492	-0.0557443	0.538996	2.39883	0.0393097	-3.5927	-2.10737	-4.5062	-4.45046	-4.45906	-4.44186	-2.18286	-2.9455	-1.19374	-4.51449	-4.63304	-4.37108
P62892	Large ribosomal subunit protein eL39	Rpl39	0.57592	0.0438389	-0.240907	0.54399	0.816827	0.120032	4.18715	4.63744	3.82061	4.06152	4.04828	4.07475	4.87699	4.58941	4.44591	3.88236	4.36295	3.21651
Q5BLK4	Terminal uridylyltransferase 7	Tut7	0.466124	0.0438572	-0.157572	0.546085	0.623696	0.102558	-1.51861	-1.16819	-1.79189	-1.63432	-1.59125	-1.67738	-1.19198	-1.15587	-1.15672	-2.05491	-1.3607	-1.96006
P97825	Jupiter microtubule associated homolog 1	Jpt1	1.55159	0.0443849	0.518945	0.327978	1.03264	0.131722	2.89086	3.66599	2.63335	2.11441	1.88182	2.347	3.76075	4.29619	2.94104	3.23868	2.72308	1.9383
Q8C547	HEAT repeat-containing protein 5B	Heatr5b	0.830319	0.0445014	-0.323992	0.278745	1.15431	0.00933897	8.79764	9.43809	8.28378	8.60777	8.44485	8.77069	9.12261	9.69006	9.5016	8.23809	8.61469	7.99856
Q8VCD5	Mediator of RNA polymerase II transcription subunit 17	Med17	0.565117	0.0445162	0.141714	0.634243	0.423403	0.235584	-1.25925	-0.959192	-1.3826	-1.52431	-1.50273	-1.54589	-0.725225	-1.16729	-0.985061	-1.43902	-0.916062	-1.7927
Q9Z0E0	Neurochondrin	Ncdn	0.273713	0.0446105	0.227539	0.225021	0.0461733	0.771176	-2.44278	-2.35704	-2.40321	-2.63075	-2.57694	-2.68457	-2.45143	-2.35654	-2.26315	-2.46842	-2.59346	-2.14776
P61255	Large ribosomal subunit protein uL24	Rpl26	0.451874	0.044917	0.108565	0.470455	0.343309	0.0589658	4.87247	5.11418	4.77087	4.66231	4.58075	4.74387	5.09127	5.22494	5.02634	4.81267	4.92512	4.57483
P59759	Myocardin-related transcription factor B	Mrtfb	1.5309	0.0451756	0.887718	0.0906739	0.643184	0.261933	-2.05388	-1.42996	-2.07315	-2.96086	-2.74076	-3.18097	-1.99686	-0.674357	-1.61867	-2.43063	-1.51221	-2.27659
Q9CYL5	Golgi-associated plant pathogenesis-related protein 1	Glipr2	0.838948	0.0452037	0.508216	0.285538	0.330732	0.449556	1.69565	2.02942	1.69868	1.19047	1.35287	1.02807	1.89212	1.89375	2.30238	2.33469	1.13918	1.62218
Q8CJ12	Adhesion G-protein coupled receptor G2	Adgrg2	2.27665	0.0454749	2.62285	0.104506	-0.346197	0.762823	-2.57046	-2.13112	-1.78493	-4.40777	-4.38984	-4.42571	-1.65118	-3.13827	-1.60393	-3.01213	0.0207884	-2.36344
P28653	Biglycan	Bgn	1.01563	0.0457342	0.487484	0.0956471	0.528142	0.173219	1.3816	1.83356	1.30542	0.817938	0.947776	0.688101	2.33696	1.7104	1.45333	1.15709	1.45344	1.30573
Q80WJ7	Protein LYRIC	Mtdh	1.91783	0.0457524	1.42733	0.0589254	0.490496	0.346924	2.61423	3.27762	2.78712	1.35979	1.10005	1.61953	3.35225	3.44192	3.03869	2.37589	3.59056	2.39493
Q923D4	Splicing factor 3B subunit 5	Sf3b5	0.821214	0.0460781	0.540113	0.184361	0.281101	0.421964	1.55125	1.86197	1.58087	1.04075	1.20349	0.878019	2.07551	1.92699	1.58341	1.6865	1.98174	1.07436
Q2KN98	Cytospin-A	Specc1l	1.55745	0.0462028	1.25539	0.0750616	0.302067	0.522044	-0.66162	-0.158982	-0.461048	-1.71643	-2.0072	-1.42567	-0.489277	0.580875	-0.568544	-0.62483	-0.0752023	-0.683113
Q7TT50	Serine/threonine-protein kinase MRCK beta	Cdc42bpb	1.34313	0.0464936	1.3247	0.0964588	0.0184333	0.976782	-0.22407	0.118625	0.100192	-1.22451	-1.03339	-1.41562	-0.343037	0.804064	-0.105151	-0.380346	1.05582	-0.374901
Q9DCT5	Stromal cell-derived factor 2	Sdf2	0.564939	0.0467281	0.472485	0.43036	0.0924538	0.867641	0.289227	0.465132	0.372678	-0.0998072	0.0097739	-0.209388	0.385814	0.291729	0.717854	0.81082	-0.585982	0.893197
Q920D3	Mediator of RNA polymerase II transcription subunit 28	Med28	1.30802	0.0467323	1.72674	0.205612	-0.418718	0.704784	-3.19924	-3.02926	-2.61054	-4.33728	-4.29713	-4.37742	-2.74489	-3.6299	-2.71299	-1.72186	-4.47825	-1.63151
Q9Z1P6	NADH dehydrogenase [ubiquinone] 1 alpha subcomplex subunit 7	Ndufa7	1.33717	0.0475258	1.56582	0.0349903	-0.22865	0.583731	-0.546781	-0.298232	-0.0695821	-1.6354	-1.80087	-1.46993	-0.533222	0.391098	-0.752572	-0.138218	0.0756406	-0.146169
P68510	14-3-3 protein eta	Ywhah	0.428516	0.0477165	0.100721	0.672442	0.327795	0.229059	3.34849	3.57854	3.25075	3.15003	3.23555	3.0645	3.43873	3.61081	3.68609	2.88929	3.55839	3.30456
Q9D706	RNA polymerase II-associated protein 3	Rpap3	0.833861	0.0480196	-0.721161	0.301873	1.55502	0.0826786	-1.13424	-0.34264	-1.89766	-1.1765	-1.20877	-1.14424	-0.0285496	-0.704189	-0.295182	-1.50203	-1.25647	-2.93449
Q9EQQ2	Protein YIPF5	Yipf5	1.35227	0.0480554	1.16115	0.0494686	0.191115	0.677246	-0.0585942	0.351141	0.160026	-1.00113	-0.946057	-1.0562	-0.245477	0.848899	0.450002	-0.390744	0.535537	0.335285
P20065	Thymosin beta-4	Tmsb4x	1.99094	0.0481401	0.842444	0.183516	1.14849	0.14138	3.16158	4.09	2.94151	2.09906	2.43841	1.75972	4.05613	4.99419	3.21968	2.8692	3.34508	2.61024
O70305	Ataxin-2	Atxn2	0.788837	0.0483956	0.399533	0.310807	0.389303	0.338772	1.21292	1.55611	1.16681	0.767278	0.626808	0.907747	1.4934	1.92999	1.24495	1.17041	1.66786	0.662162
Q80VJ2	Steroid receptor RNA activator 1	Sra1	1.24496	0.0485021	0.677323	0.173301	0.567639	0.235092	0.22244	0.746545	0.178906	-0.498417	-0.743707	-0.253127	0.191191	1.16393	0.88451	-0.192355	0.740672	-0.0115988
Q9Z1E4	Glycogen [starch] synthase, muscle	Gys1	1.03325	0.0485599	0.0590066	0.868966	0.974238	0.0596834	-1.14874	-0.525093	-1.49933	-1.55834	-1.38611	-1.73057	-0.447324	-0.726347	-0.401607	-1.9066	-0.964189	-1.62721
Q3UGS4	Mapk-regulated corepressor-interacting protein 1	Mcrip1	0.734997	0.0488294	0.543307	0.231027	0.19169	0.643606	0.75352	1.00915	0.817463	0.274156	0.186888	0.361424	0.712677	1.37479	0.939993	0.696298	1.42825	0.327838
Q8CC88	von Willebrand factor A domain-containing protein 8	Vwa8	0.785357	0.0488301	0.487296	0.129719	0.298061	0.253418	1.36558	1.67369	1.37563	0.88833	0.748757	1.0279	1.69234	1.81958	1.50914	1.56383	1.565	0.998049
P70460	Vasodilator-stimulated phosphoprotein	Vasp	0.989557	0.0489286	0.345541	0.229109	0.644016	0.120544	1.11594	1.60484	0.960823	0.615281	0.535948	0.694615	1.4038	2.10421	1.3065	0.598228	0.979155	1.30508
F6ZDS4	Nucleoprotein TPR	Tpr	1.31273	0.0493943	1.39416	0.0689343	-0.0814277	0.882315	1.72903	2.02668	2.10811	0.713948	0.9806	0.447296	1.63652	2.59571	1.84781	1.26792	2.58917	2.46723
P50429	Arylsulfatase B	Arsb	0.649014	0.0495496	0.990108	0.0403254	-0.341094	0.299306	0.455638	0.489981	0.831075	-0.159033	-0.0940803	-0.223986	0.218747	0.448498	0.802697	0.443835	1.22783	0.821558
Q8K019	Bcl-2-associated transcription factor 1	Bclaf1	1.37795	0.0497458	0.518304	0.333229	0.859647	0.133394	1.28503	1.95188	1.09223	0.57393	0.826459	0.321401	2.01785	2.20514	1.63265	0.681365	1.83646	0.758878
P97450	ATP synthase-coupling factor 6, mitochondrial	Atp5pf	0.793114	0.049939	0.785338	0.227207	0.00777611	0.988657	3.30109	3.50229	3.49451	2.70917	2.55047	2.86787	3.30795	3.87288	3.32603	2.9745	4.41703	3.092
Q9D6K9	Ceramide synthase 5	Cers5	0.659427	0.0501488	0.120456	0.646422	0.538971	0.111186	-2.2198	-1.85283	-2.3918	-2.51225	-2.38896	-2.63555	-1.52053	-2.03939	-1.99857	-2.17741	-2.20239	-2.7956
Q7M6Y3	Phosphatidylinositol-binding clathrin assembly protein	Picalm	1.16609	0.0504648	0.681274	0.144054	0.48482	0.325216	1.5982	2.07153	1.58671	0.90544	1.02512	0.785762	1.47786	2.51235	2.22439	0.985362	1.9601	1.81468
P31786	Acyl-CoA-binding protein	Dbi	1.26316	0.0505541	0.485059	0.219089	0.7781	0.126919	3.49086	4.09844	3.32034	2.83528	3.05938	2.61118	3.86194	4.74923	3.68414	3.00004	3.45233	3.50864
B1AZ99	OTU domain-containing protein 3	Otud3	0.663566	0.0506347	0.386257	0.0877397	0.277309	0.258358	0.248751	0.518633	0.241324	-0.144933	-0.0417548	-0.248111	0.166367	0.742698	0.646834	0.163531	0.154474	0.405967
Q9JJT9	Phosphorylated adapter RNA export protein	Phax	0.490792	0.0507422	-0.0710442	0.73935	0.561836	0.0623361	-0.266262	0.0671244	-0.494711	-0.423667	-0.33263	-0.514704	-0.07433	-0.0418727	0.317576	-0.419565	-0.24348	-0.82109
Q99K95	Replication termination factor 2	Rtf2	0.903823	0.0510283	0.654077	0.0715364	0.249746	0.163161	-3.16136	-2.84175	-3.0915	-3.74558	-3.59195	-3.8992	-2.98427	-2.67784	-2.86315	-3.17834	-2.86589	-3.23027
Q3UPH7	Rho guanine nucleotide exchange factor 40	Arhgef40	1.53691	0.0514078	1.03842	0.124946	0.498484	0.191427	-2.0885	-1.51735	-2.01583	-3.05425	-3.36729	-2.74122	-2.02352	-1.25606	-1.27246	-1.73271	-1.96444	-2.35033
Q8R326	Paraspeckle component 1	Pspc1	0.326414	0.0514744	0.557469	0.0684566	-0.231055	0.297314	0.861661	0.856619	1.08767	0.530205	0.568912	0.491497	0.820526	0.725249	1.02408	1.19691	1.29772	0.768394
Q6PGL7	WASH complex subunit 2	Washc2	1.07932	0.0521557	0.645952	0.191784	0.433371	0.38603	-0.336781	0.0955636	-0.337807	-0.983758	-1.08363	-0.883886	-0.468798	0.459004	0.296485	-1.00324	0.115186	-0.125366
Q8C3W1	Uncharacterized protein C1orf198 homolog	Uncharacterized	0.846171	0.0521916	0.836256	0.0786682	0.0099152	0.977736	0.253684	0.468945	0.459029	-0.377226	-0.550809	-0.203643	0.0711019	0.675442	0.66029	0.47123	0.913846	-0.00798738
Q8VE97	Serine/arginine-rich splicing factor 4	Srsf4	0.431169	0.052318	0.218246	0.414589	0.212923	0.418253	1.11146	1.2991	1.08618	0.867934	0.947625	0.788243	1.36074	1.19703	1.33954	1.03611	1.47175	0.750682
P43277	Histone H1.3	H1-3	0.869303	0.0523261	0.953753	0.201229	-0.08445	0.887832	4.61225	4.79791	4.88236	3.92861	4.10576	3.75145	4.62991	5.0753	4.68852	4.14384	5.882	4.62124
P0C8B4	EKC/KEOPS complex subunit GON7	Gon7	0.735352	0.0528634	0.455261	0.34303	0.280091	0.549273	-0.625647	-0.336775	-0.616866	-1.07213	-1.19794	-0.946317	-0.531238	0.060447	-0.539534	-0.57837	-0.000808463	-1.27142
Q6P9Q6	FK506-binding protein 15	Fkbp15	2.22848	0.0532937	2.0515	0.0540098	0.176982	0.822232	-2.32081	-1.69732	-1.8743	-3.9258	-3.88331	-3.9683	-2.36621	-0.627314	-2.09844	-2.86783	-1.25401	-1.50108
P27546	Microtubule-associated protein 4	Map4	1.51061	0.0534988	1.16775	0.0643606	0.342859	0.563084	3.58117	4.08739	3.74453	2.57678	2.76462	2.38895	3.56245	4.90835	3.79137	3.13362	4.34396	3.75601
Q61937	Nucleophosmin	Npm1	0.651722	0.0536038	0.125729	0.529225	0.525993	0.0854264	5.93859	6.29877	5.77277	5.64704	5.66838	5.62571	6.44411	6.47464	5.97755	6.0496	5.79381	5.47491
Q3UPL0	Protein transport protein Sec31A	Sec31a	0.641585	0.0539822	0.215778	0.342576	0.425807	0.114901	2.71582	3.03589	2.61009	2.39431	2.52447	2.26415	2.85772	3.3539	2.89606	2.62759	2.57975	2.62292
Q9Z0H8	CAP-Gly domain-containing linker protein 2	Clip2	0.7567	0.0540005	0.444388	0.364016	0.312312	0.49715	-0.54148	-0.235188	-0.5475	-0.991888	-1.14349	-0.840282	-0.423852	-0.239179	-0.0425334	-0.465353	0.0569098	-1.23406
Q08775	Runt-related transcription factor 2	Runx2	2.37702	0.0541445	3.87992	0.00178993	-1.5029	0.111784	-2.17681	-2.14614	-0.643238	-4.52316	-4.52174	-4.52457	-3.28146	-1.40128	-1.75568	-0.44975	-0.509701	-0.970263
Q8VBZ3	Putative lipid scramblase CLPTM1	Clptm1	0.631344	0.0550683	0.354543	0.160063	0.276801	0.243788	-0.46017	-0.198533	-0.475334	-0.829877	-0.944303	-0.715451	0.0972773	-0.196278	-0.4966	-0.47314	-0.396421	-0.55644
E9Q7G0	Nuclear mitotic apparatus protein 1	Numa1	0.711247	0.0552136	0.492232	0.224033	0.219015	0.526239	1.32752	1.58746	1.36844	0.876212	0.974827	0.777598	1.6271	1.50844	1.62684	1.22565	1.92157	0.958111
Q8BTI8	Serine/arginine repetitive matrix protein 2	Srrm2	1.21868	0.0552522	0.571517	0.275238	0.64716	0.224541	2.78452	3.33187	2.68471	2.11319	2.37101	1.85538	3.83028	3.3371	2.82823	2.51615	3.34467	2.19332
O88413	Tubby-related protein 3	Tulp3	1.37353	0.0553342	0.651624	0.257541	0.721902	0.118194	-0.244316	0.369779	-0.352123	-1.00375	-1.30131	-0.70618	0.152781	0.932899	0.0236582	-0.204999	-0.43533	-0.41604
P42337	Phosphatidylinositol 4,5-bisphosphate 3-kinase catalytic subunit alpha isoform	Pik3ca	0.553947	0.0553867	0.574274	0.0274926	-0.0203274	0.917631	0.933608	1.06447	1.0848	0.510525	0.473767	0.547284	1.03274	0.829729	1.33094	0.950496	1.30805	0.99585
Q6A026	Sister chromatid cohesion protein PDS5 homolog A	Pds5a	1.6295	0.0556755	0.854058	0.217855	0.775437	0.24769	0.485779	1.18394	0.408504	-0.445554	-0.216615	-0.674492	1.30532	1.24461	1.00189	0.618159	1.12162	-0.514272
Q80X90	Filamin-B	Flnb	0.814212	0.0559455	0.312731	0.32317	0.501482	0.0907501	5.04819	5.43979	4.93831	4.62558	4.80279	4.44837	5.33767	5.7643	5.21741	4.90643	4.91778	4.99073
Q68ED7	CREB-regulated transcription coactivator 1	Crtc1	0.728969	0.0563329	0.582549	0.154369	0.14642	0.689455	-1.69615	-1.459	-1.60542	-2.18797	-2.30491	-2.07104	-1.72813	-1.05625	-1.59263	-1.50615	-1.19587	-2.11426
Q6VN19	Ran-binding protein 10	Ranbp10	0.84332	0.0568902	-0.622712	0.68496	1.46603	0.384012	-1.09147	-0.330874	-1.79691	-1.17419	-1.0849	-1.26349	-0.466303	0.126631	-0.652951	-0.369416	-0.576676	-4.44463
Q9QZH3	Peptidyl-prolyl cis-trans isomerase E	Ppie	1.35668	0.0575329	1.53612	0.0256741	-0.179445	0.522684	-0.743695	-0.471817	-0.292372	-1.8285	-2.06437	-1.59262	-0.291711	-0.408237	-0.715503	-0.413286	0.128348	-0.592177
Q9CRC3	UPF0235 protein C15orf40 homolog	UPF0235	1.05389	0.0579631	0.76537	0.305732	0.288521	0.675184	0.816055	1.18772	0.899202	0.133832	0.350825	-0.083162	0.654178	1.56574	1.34325	0.387225	2.01429	0.296092
Q8CIE4	Protein mono-ADP-ribosyltransferase PARP10	Parp10	1.10853	0.0579773	-0.580396	0.698291	1.68893	0.320627	-1.09761	-0.187128	-1.87606	-1.29566	-1.15883	-1.4325	-0.0186564	-0.797785	0.255059	-4.42893	-0.235457	-0.963786
Q60875	Rho guanine nucleotide exchange factor 2	Arhgef2	1.1954	0.0580471	0.300081	0.44512	0.895319	0.0566716	0.821675	1.45627	0.560951	0.26087	0.524861	-0.00312147	1.22343	1.98574	1.15963	0.333216	0.857063	0.492573
Q6DVA0	LEM domain-containing protein 2	Lemd2	1.19993	0.0583258	1.23397	0.0744199	-0.0340381	0.94626	0.241592	0.52881	0.562849	-0.67112	-0.933044	-0.409195	0.3629	1.08455	0.138982	0.0871161	1.30631	0.295115
Q61179	Interferon regulatory factor 9	Irf9	0.703257	0.0584982	-0.30338	0.65363	1.00664	0.214449	-1.01253	-0.459226	-1.46586	-1.16248	-1.0111	-1.31386	-0.136723	-0.732629	-0.508325	-2.42629	-1.52306	-0.448241
Q6GQT9	BOS complex subunit NOMO1	Nomo1	0.848661	0.0587255	0.682359	0.051448	0.166302	0.579111	0.415118	0.689647	0.523344	-0.159015	-0.183222	-0.134808	1.11794	0.55088	0.400125	0.280551	0.839712	0.44977
P11672	Neutrophil gelatinase-associated lipocalin	Lcn2	1.20955	0.0598415	0.683183	0.253032	0.526364	0.346761	1.30942	1.80919	1.28283	0.599644	0.870283	0.329004	2.0432	2.12031	1.26406	1.18906	2.0198	0.63962
Q99MS7	EH domain-binding protein 1-like protein 1	Ehbp1l1	1.36958	0.0599229	0.798352	0.00940175	0.571228	0.257609	-0.484309	0.0722963	-0.498932	-1.29728	-1.21928	-1.37529	-0.297212	0.809383	-0.295282	-0.679426	-0.513203	-0.304167
Q8K2F8	Protein LSM14 homolog A	Lsm14a	1.49281	0.0599911	1.37391	0.0526227	0.118905	0.844416	0.196096	0.613888	0.494983	-0.878922	-1.12116	-0.636687	-0.24975	1.0166	1.07482	0.107144	1.22894	0.148861
Q9JLV1	BAG family molecular chaperone regulator 3	Bag3	0.416175	0.060575	-0.139276	0.261145	0.555451	0.0178659	3.6432	3.95553	3.40008	3.53936	3.53196	3.54676	3.87703	4.16905	3.82053	3.31919	3.57968	3.30138
Q3V4B5	COMM domain-containing protein 6	Commd6	0.4427	0.0606743	0.508895	0.182925	-0.0661957	0.834148	-1.40595	-1.3201	-1.2539	-1.7628	-1.82985	-1.69575	-1.57626	-1.22204	-1.16199	-1.34814	-0.765515	-1.64805
P07214	SPARC	Sparc	1.12354	0.060707	0.71653	0.274221	0.407011	0.516446	1.39419	1.8277	1.42069	0.704163	0.706679	0.701648	1.25895	2.01154	2.21262	0.91148	0.970016	2.38058
Q59J78	NADH dehydrogenase [ubiquinone] 1 alpha subcomplex assembly factor 2	Ndufaf2	0.9769	0.060772	0.164796	0.61703	0.812104	0.101615	0.806797	1.35556	0.543457	0.37866	0.529791	0.22753	1.41365	1.81803	0.835002	0.0566994	0.913671	0.66
Q9DBZ1	Inhibitor of nuclear factor kappa-B kinase-interacting protein	Ikbip	1.30706	0.0608649	0.283799	0.659995	1.02326	0.170323	0.630104	1.34059	0.317333	0.0335334	0.31767	-0.250603	1.18753	1.06744	1.76679	-0.691395	0.909746	0.733647
P53996	CCHC-type zinc finger nucleic acid binding protein	Cnbp	2.33823	0.060873	1.47007	0.112326	0.868157	0.34578	0.773439	1.68355	0.815397	-0.654672	-0.631572	-0.677772	0.499944	2.04977	2.50095	1.3	1.40894	-0.262749
B1AZI6	THO complex subunit 2	Thoc2	1.56631	0.0609963	1.59263	0.0843468	-0.0263156	0.971814	-0.325351	0.056359	0.0826747	-1.50996	-1.32728	-1.69263	-0.102711	0.909015	-0.637227	-0.972912	0.725572	0.495364
Q9JIK5	Nucleolar RNA helicase 2	Ddx21	1.44172	0.0610048	0.295081	0.602043	1.14664	0.0854574	3.01592	3.80634	2.6597	2.36462	2.67278	2.05646	4.13122	3.90952	3.37827	2.27433	3.4662	2.23857
Q3TJD7	PDZ and LIM domain protein 7	Pdlim7	1.27752	0.0610594	0.742357	0.186137	0.535163	0.110305	1.86363	2.3837	1.84854	1.10618	1.38433	0.828027	2.08844	2.79317	2.2695	1.66642	1.79789	2.0813
P53564	Homeobox protein cut-like 1	Cux1	0.775356	0.0613165	-0.122588	0.640662	0.897944	0.0439877	-0.615783	-0.0852147	-0.983159	-0.860571	-0.970645	-0.750496	0.236709	0.0320458	-0.524399	-1.39917	-0.75878	-0.791527
Q9WUM4	Coronin-1C	Coro1c	0.363192	0.0613681	0.472063	0.227684	-0.108871	0.741108	2.22714	2.27711	2.38598	1.91392	1.98967	1.83816	2.40584	2.34048	2.085	2.23849	2.92429	1.99516
O88746	Target of Myb1 membrane trafficking protein	Tom1	1.08546	0.0614087	0.588234	0.199794	0.497225	0.306442	0.218704	0.676528	0.179302	-0.408931	-0.617007	-0.200856	0.990921	0.976863	0.0617998	-0.255175	0.735761	0.0573215
Q8BJW6	Eukaryotic translation initiation factor 2A	Eif2a	1.11237	0.0614258	0.477963	0.222529	0.634409	0.191715	1.85896	2.37496	1.74055	1.26259	1.30377	1.22141	2.08195	2.96648	2.07646	1.38772	2.28251	1.55143
Q91W92	Cdc42 effector protein 1	Cdc42ep1	1.68401	0.0617493	1.27733	0.0756644	0.40668	0.00662988	-0.194237	0.379272	-0.0274089	-1.30474	-1.10796	-1.50152	0.403456	0.290838	0.44352	0.089266	-0.0682142	-0.103279
Q9JJZ4	Ubiquitin-conjugating enzyme E2 J1	Ube2j1	0.95232	0.0624314	-0.00812279	0.978003	0.960443	0.0131189	-0.45487	0.143377	-0.817066	-0.808944	-0.597874	-1.02001	0.457844	0.0626483	-0.090362	-0.506784	-0.987658	-0.956757
Q99M74	Keratin, type II cuticular Hb2	Krt82	1.36584	0.0626423	0.95366	0.153844	0.412178	0.513723	2.73	3.22603	2.81385	1.86019	1.9474	1.77299	2.62165	3.92348	3.13296	2.13794	3.61964	2.68397
Q80V26	Golgi-resident adenosine 3',5'-bisphosphate 3'-phosphatase	Bpnt2	0.844028	0.0626563	0.986648	0.111288	-0.14262	0.531192	0.529044	0.686568	0.829189	-0.157459	-0.350877	0.0359579	0.77765	0.958277	0.323779	0.892614	0.755226	0.839726
P18608	Non-histone chromosomal protein HMG-14	Hmgn1	1.40325	0.0626838	1.23862	0.0718402	0.164632	0.780212	3.66006	4.07261	3.90798	2.66936	2.92835	2.41036	3.99473	4.81288	3.41023	3.74071	4.61967	3.36357
Q6PIU9	Uncharacterized protein FLJ45252 homolog	Uncharacterized	0.698809	0.0628299	0.583502	0.207375	0.115308	0.765512	0.882034	1.09998	0.984669	0.401167	0.240733	0.561602	1.13724	1.3352	0.827489	1.33192	1.27378	0.348305
P55302	Alpha-2-macroglobulin receptor-associated protein	Lrpap1	1.23714	0.0630485	1.13264	0.0328281	0.1045	0.824707	0.995851	1.34432	1.23982	0.107185	0.229056	-0.0146859	0.63794	1.59841	1.79662	0.804686	1.68512	1.22967
Q80UG5	Septin-9	Septin9	0.990907	0.0631788	0.805012	0.111343	0.185895	0.674555	2.29394	2.61138	2.42548	1.62047	1.42286	1.81809	2.61781	3.09425	2.12207	3.02579	2.12043	2.13023
Q8R344	Coiled-coil domain-containing protein 12	Ccdc12	0.405108	0.0634518	-0.351471	0.594651	0.756579	0.308185	-0.889127	-0.504133	-1.26071	-0.909241	-0.883835	-0.934647	-0.280109	-0.592444	-0.639845	-1.61679	-0.162513	-2.00284
Q8VIJ6	Splicing factor, proline- and glutamine-rich	Sfpq	0.581484	0.063585	0.283866	0.314775	0.297618	0.339327	4.05972	4.3167	4.01908	3.73522	3.79429	3.67614	4.45959	4.51107	3.97944	3.84012	4.44474	3.77239
Q61112	45 kDa calcium-binding protein	Sdf4	1.42486	0.0642336	1.8036	0.016474	-0.37874	0.474061	-0.93512	-0.720932	-0.342192	-2.14579	-2.21258	-2.07901	-1.08641	-1.13852	0.0621308	-0.546511	-0.664134	0.184069
Q03173	Protein enabled homolog	Enah	1.30768	0.0643449	0.918593	0.105117	0.38909	0.472632	0.670218	1.14305	0.753957	-0.164636	-0.10001	-0.229263	1.1208	0.529265	1.77908	0.797009	1.30745	0.157413
P32233	Developmentally-regulated GTP-binding protein 1	Drg1	0.626288	0.0643781	0.426284	0.11679	0.200004	0.412585	1.17474	1.40632	1.20631	0.78003	0.648071	0.911988	1.44807	1.0867	1.68418	1.24112	0.965947	1.41187
Q91YD9	Actin nucleation-promoting factor WASL	Wasl	1.2833	0.064681	0.328842	0.522981	0.954456	0.144217	-1.38538	-0.706635	-1.66109	-1.98993	-2.24695	-1.73292	-1.25876	-0.00872566	-0.85242	-1.61908	-1.03072	-2.33347
Q9DBR7	Protein phosphatase 1 regulatory subunit 12A	Ppp1r12a	1.44364	0.0652062	1.04765	0.0801212	0.39599	0.486113	2.30955	2.81896	2.42297	1.37531	1.43681	1.31382	2.44029	3.61492	2.40166	1.78846	2.87104	2.6094
Q80X71	Transmembrane protein 106B	Tmem106b	0.846175	0.0653099	1.01985	0.104937	-0.173675	0.714723	0.162108	0.308523	0.482198	-0.537652	-0.734517	-0.340786	0.216854	0.691036	0.0176793	-0.00779768	1.23814	0.216256
P70302	Stromal interaction molecule 1	Stim1	1.18813	0.0653887	0.555969	0.503391	0.632164	0.471309	-2.31472	-1.78062	-2.41279	-2.96875	-3.07652	-2.86099	-2.17199	-1.08966	-2.08022	-3.37586	-1.08745	-2.77505
P49443	Protein phosphatase 1A	Ppm1a	1.79751	0.0654707	0.633355	0.176681	1.16416	0.148874	-1.0215	-0.135563	-1.29972	-1.93308	-1.73784	-2.12832	0.521591	-1.1915	0.26322	-1.76253	-0.733443	-1.40319
Q6NZJ6	Eukaryotic translation initiation factor 4 gamma 1	Eif4g1	1.11855	0.0655222	0.544687	0.0621455	0.573866	0.203311	3.74569	4.24052	3.66666	3.12197	3.18679	3.05715	4.16536	4.81917	3.73704	3.40313	3.95311	3.64374
A2AWA9	Rab GTPase-activating protein 1	Rabgap1	0.442967	0.0657859	-1.33265	0.399556	1.77562	0.292253	-0.891618	-0.11502	-1.89064	-0.557987	-0.54241	-0.573564	-0.33138	-0.103811	0.0901322	-4.39601	-0.506604	-0.769296
Q9CRB9	MICOS complex subunit Mic19	Chchd3	0.179597	0.0661845	0.60516	0.00606681	-0.425563	0.00449868	1.07629	0.961602	1.38716	0.782005	0.792715	0.771294	0.936974	1.0594	0.888433	1.30249	1.4857	1.3733
O88271	Craniofacial development protein 1	Cfdp1	0.5029	0.0662636	0.062333	0.822551	0.440567	0.186927	1.99115	2.28209	1.84152	1.77919	1.88593	1.67244	2.4127	2.25513	2.17843	2.21286	1.88765	1.42405
Q99JI1	Musculoskeletal embryonic nuclear protein 1	Mustn1	0.694443	0.0663213	0.137185	0.552135	0.557258	0.051661	2.72088	3.10347	2.54621	2.40902	2.54218	2.27587	3.01099	3.05447	3.24495	2.27475	2.5511	2.81277
P19426	Negative elongation factor E	Nelfe	0.95976	0.0664961	1.34056	0.105054	-0.380804	0.547638	-2.11795	-2.02081	-1.64	-2.98057	-3.09457	-2.86656	-2.00912	-1.52663	-2.52667	-1.61376	-0.805155	-2.50109
Q8VDP3	[F-actin]-monooxygenase MICAL1	Mical1	2.48038	0.0664972	2.86258	0.042106	-0.3822	0.699451	-1.63696	-1.16019	-0.777985	-3.64057	-3.57088	-3.71026	-2.44397	-0.12051	-0.916074	-0.298704	-2.00492	-0.0303267
Q61595	Kinectin	Ktn1	0.336589	0.067027	-0.178358	0.362659	0.514947	0.0563997	0.787503	1.06476	0.549809	0.728167	0.732206	0.724127	1.1404	0.881616	1.17225	0.823879	0.528627	0.296921
E9Q0S6	Tensin-1	Tns1	3.40277	0.0672016	1.80825	0.0789913	1.59452	0.263113	-1.68716	-0.238523	-1.83304	-3.64129	-3.27024	-4.01234	-1.67392	1.73776	-0.779411	-1.85661	-2.82373	-0.818792
P0CG14	Decreased expression in renal and prostate cancer protein	Derpc	0.799651	0.0672933	0.830196	0.221645	-0.0305455	0.957073	-0.705331	-0.516872	-0.486327	-1.31652	-1.50507	-1.12797	-0.483018	-0.203244	-0.864355	-0.331785	0.256782	-1.38398
P38060	Hydroxymethylglutaryl-CoA lyase, mitochondrial	Hmgcl	1.09172	0.0675485	1.19293	0.0426838	-0.10122	0.832278	0.653781	0.888753	0.989973	-0.202962	-0.347172	-0.0587522	0.802763	1.50375	0.359741	0.874091	1.55591	0.539916
Q9CWV6	PRKR-interacting protein 1	Prkrip1	0.662416	0.0677178	0.213155	0.626159	0.449262	0.348933	-0.618528	-0.284451	-0.733712	-0.946867	-0.804939	-1.0888	-0.013143	-0.19344	-0.646769	-0.580935	-0.201103	-1.4191
Q8CCP0	Ribosome quality control complex subunit NEMF	Nemf	0.774292	0.0680257	0.374604	0.237964	0.399688	0.133613	-0.390359	-0.0469033	-0.446591	-0.821196	-1.00322	-0.639168	-0.342811	0.0711725	0.130928	-0.573682	-0.143876	-0.622216
P21460	Cystatin-C	Cst3	1.22966	0.0680453	0.273569	0.507734	0.956093	0.0752573	0.597649	1.2636	0.307506	0.0339369	-0.25374	0.321614	1.80365	1.26343	0.723723	0.472808	0.0454518	0.40426
P59222	Scavenger receptor class F member 2	Scarf2	0.757024	0.0680637	1.67336	0.0745957	-0.916332	0.215384	-0.736376	-0.890745	0.0255877	-1.64777	-1.4762	-1.81934	-1.13202	-0.484183	-1.05603	-0.963478	0.817759	0.222482
P01027	Complement C3	C3	3.42801	0.0681468	2.66437	0.192532	0.763634	0.675888	-2.13589	-0.992524	-1.75616	-4.42053	-4.30289	-4.53817	-0.693027	-2.78386	0.499311	0.175165	-1.01357	-4.43006
Q80U35	Rho guanine nucleotide exchange factor 17	Arhgef17	2.13053	0.0681777	0.526225	0.669003	1.6043	0.258983	-1.89938	-0.765131	-2.36943	-2.89566	-3.24103	-2.55028	-0.968135	-0.504515	-0.822743	-4.33401	-0.841262	-1.93302
Q61249	Immunoglobulin-binding protein 1	Igbp1	1.02864	0.0684397	0.417214	0.29782	0.611426	0.0887817	0.682182	1.16863	0.5572	0.139986	0.382709	-0.102737	1.45154	1.2702	0.784149	0.777284	0.707574	0.186743
Q8BJU0	Small glutamine-rich tetratricopeptide repeat-containing protein alpha	Sgta	0.796502	0.0684689	0.159394	0.674265	0.637108	0.191872	2.08844	2.52648	1.88937	1.72998	1.7547	1.70526	2.59125	2.87605	2.11215	2.02061	2.37817	1.26935
O70139	cAMP-dependent protein kinase inhibitor gamma	Pkig	3.36281	0.068576	1.65089	0.107123	1.71192	0.0982942	-2.16573	-0.683055	-2.39498	-4.04586	-4.46538	-3.62635	-0.833664	-0.530432	-0.685067	-2.72501	-1.24721	-3.21271
E9Q5K9	YTH domain-containing protein 1	Ythdc1	0.593575	0.0687449	0.688559	0.0233828	-0.0949837	0.688366	-1.55835	-1.44558	-1.35059	-2.03915	-2.14096	-1.93734	-1.56926	-1.08653	-1.68095	-1.43951	-1.1159	-1.49637
Q9R020	Zinc finger Ran-binding domain-containing protein 2	Zranb2	0.707521	0.0690159	0.306905	0.484365	0.400615	0.398437	0.600871	0.927981	0.527366	0.220461	0.34628	0.094642	0.502371	1.0675	1.21407	0.537828	1.13318	-0.0889103
O54916	RalBP1-associated Eps domain-containing protein 1	Reps1	2.45183	0.0692932	1.19432	0.306943	1.25751	0.326206	-3.05212	-1.9676	-3.22511	-4.41943	-4.357	-4.48185	-1.77739	-0.883152	-3.24226	-3.51212	-1.57963	-4.58357
Q61335	B-cell receptor-associated protein 31	Bcap31	0.890654	0.0697915	0.839979	0.0639626	0.0506746	0.797512	3.56494	3.80661	3.75593	2.91595	3.10418	2.72773	3.86468	3.96781	3.58733	3.47046	3.9418	3.85554
Q3TWW8	Serine/arginine-rich splicing factor 6	Srsf6	0.94993	0.0704904	0.441217	0.203926	0.508713	0.10675	2.72644	3.15469	2.64598	2.20476	2.38568	2.02385	3.16859	3.30351	2.99198	2.66188	2.97918	2.29688
Q9D8X2	Coiled-coil domain-containing protein 124	Ccdc124	0.781549	0.0706784	-0.069641	0.806939	0.85119	0.0646684	0.593927	1.10851	0.25732	0.326961	0.208079	0.445844	1.16695	1.49949	0.659092	0.180067	0.689892	-0.0979983
Q8BFW7	Lipoma-preferred partner homolog	Lpp	1.50195	0.0707346	1.14507	0.0858163	0.356877	0.533412	3.3829	3.89221	3.53534	2.39027	2.68607	2.09447	3.28447	4.78739	3.60478	3.11671	3.65609	3.83321
O35326	Serine/arginine-rich splicing factor 5	Srsf5	0.338671	0.0708953	0.196485	0.344229	0.142187	0.46348	2.96465	3.10263	2.96045	2.76396	2.84547	2.68245	3.02778	3.04261	3.23752	2.95563	3.22831	2.69741
P23780	Beta-galactosidase	Glb1	1.18931	0.0709786	1.21751	0.0387102	-0.0282032	0.951956	-1.5089	-1.22215	-1.19394	-2.41146	-2.3455	-2.47742	-1.91492	-0.913687	-0.837839	-0.877773	-1.72564	-0.978416
Q8CGB6	Tensin-2	Tns2	0.88298	0.0712795	-0.204283	0.840472	1.08726	0.343555	-1.06393	-0.435463	-1.52273	-1.31844	-1.13203	-1.50485	-0.281376	-0.0774618	-0.94755	-3.28352	-0.521719	-0.762939
Q8BTF8	RNA-binding Raly-like protein	Ralyl	0.716447	0.0712855	0.953906	0.146309	-0.237459	0.64896	0.907344	0.997408	1.23487	0.280962	0.453176	0.108747	0.702605	1.32934	0.960279	0.565671	2.03405	1.10488
Q8BTY2	Sodium bicarbonate cotransporter 3	Slc4a7	2.336	0.0719085	1.95922	0.0764927	0.376778	0.567836	-2.38217	-1.65688	-2.03366	-3.99288	-4.47648	-3.50928	-2.10482	-1.69947	-1.16635	-1.57332	-3.07665	-1.45101
Q6NVF9	Cleavage and polyadenylation specificity factor subunit 6	Cpsf6	0.52985	0.0720763	0.271458	0.362753	0.258393	0.41154	1.10341	1.33277	1.07438	0.802923	0.81012	0.795726	1.61416	1.09764	1.28652	1.26698	1.34394	0.612222
Q62523	Zyxin	Zyx	1.21457	0.0721361	0.584597	0.127808	0.629977	0.236931	4.62816	5.16805	4.53807	3.95347	4.1409	3.76604	4.60554	5.90033	4.99827	4.34071	4.77392	4.49958
Q9CQC5	Cdc42 effector protein 3	Cdc42ep3	1.07322	0.072226	0.320151	0.503851	0.753074	0.190078	-1.5885	-1.03779	-1.79087	-2.11102	-1.88064	-2.34139	-0.862961	-0.593293	-1.65712	-1.89903	-1.13083	-2.34274
Q9CQU0	Thioredoxin domain-containing protein 12	Txndc12	0.728316	0.0723222	0.492691	0.134343	0.235626	0.412855	1.8124	2.08284	1.84721	1.35452	1.52098	1.18806	1.82875	1.92773	2.49204	1.59578	2.11445	1.8314
Q9QY76	Vesicle-associated membrane protein-associated protein B	Vapb	0.980903	0.0723245	0.85516	0.124512	0.125743	0.716563	2.40988	2.70226	2.57651	1.72135	1.92289	1.51981	2.31488	3.28844	2.50345	2.4661	2.66633	2.59711
Q8K2V1	Serine/threonine-protein phosphatase 4 regulatory subunit 1	Ppp4r1	0.543264	0.0724041	0.194032	0.154605	0.349232	0.170269	-0.990722	-0.723944	-1.07318	-1.26721	-1.33739	-1.19703	-0.839842	-0.387974	-0.944017	-0.988118	-1.08112	-1.15029
P14733	Lamin-B1	Lmnb1	0.285752	0.0726259	0.286736	0.27634	-0.000983732	0.996585	2.9361	3.00717	3.00815	2.72142	2.72191	2.72092	3.13395	2.855	3.03256	3.10266	3.28566	2.63613
Q6ZQ58	La-related protein 1	Larp1	0.862598	0.0728123	0.259313	0.479688	0.603285	0.119445	1.23819	1.68008	1.07679	0.817477	0.607412	1.02754	1.66437	1.98628	1.38958	1.12403	1.46994	0.636396
Q61207	Prosaposin	Psap	1.17416	0.0732359	0.593936	0.463366	0.580223	0.485975	1.33805	1.84918	1.26895	0.675016	0.427326	0.922706	1.81525	2.48146	1.25082	0.177136	2.40702	1.2227
P17095	High mobility group protein HMG-I/HMG-Y	Hmga1	1.23325	0.0737548	0.494734	0.412936	0.738517	0.292448	5.00786	5.59311	4.8546	4.35986	4.31234	4.40739	6.24137	5.54522	4.99276	4.55881	5.79754	4.20744
Q99LF4	RNA-splicing ligase RtcB homolog	Rtcb	0.397726	0.0738711	0.191338	0.258803	0.206388	0.079023	2.92153	3.09836	2.89197	2.70063	2.60565	2.79562	3.20567	3.12311	2.9663	2.86579	2.83808	2.97205
P49282	Natural resistance-associated macrophage protein 2	Slc11a2	0.415598	0.0741405	-0.252431	0.0332497	0.668029	0.0190198	2.32968	2.68409	2.01606	2.26849	2.28366	2.25332	2.92749	2.55121	2.57357	1.94597	2.11932	1.9829
Q8K482	EMILIN-2	Emilin2	1.62278	0.0743294	0.703702	0.41834	0.919074	0.288471	-1.66484	-0.914493	-1.83357	-2.53727	-2.92889	-2.14565	-0.954146	-0.383	-1.40633	-2.27165	-2.65534	-0.573712
Q64520	Guanylate kinase	Guk1	0.769179	0.0745683	0.361121	0.359176	0.408058	0.355521	-1.98298	-1.63766	-2.04572	-2.40684	-2.48002	-2.33366	-1.56386	-1.26536	-2.08377	-1.86476	-1.63055	-2.64186
Q6P5B0	RRP12-like protein	Rrp12	0.537385	0.0747708	-0.134829	0.744889	0.672215	0.19542	-0.0553229	0.331104	-0.341111	-0.206281	-0.195147	-0.217416	0.382016	0.573392	0.0379034	0.217824	-0.224044	-1.01711
O88630	Golgi SNAP receptor complex member 1	Gosr1	0.585033	0.0750842	0.74252	0.0940019	-0.157487	0.401895	-1.80532	-1.71812	-1.56063	-2.30315	-2.44815	-2.15815	-2.00439	-1.51074	-1.63923	-1.59316	-1.62542	-1.46332
Q9Z0J0	NPC intracellular cholesterol transporter 2	Npc2	0.913536	0.0751561	0.186276	0.655946	0.727261	0.185146	1.16448	1.66559	0.938328	0.752052	0.754795	0.74931	1.16303	1.76738	2.06636	0.281985	1.52056	1.01244
O54951	Semaphorin-6B	Sema6b	1.77356	0.075258	0.0761188	0.913626	1.69744	0.0524982	0.864154	1.94408	0.246645	0.170526	0.589967	-0.248914	2.21134	1.35903	2.26188	0.316039	1.056	-0.632101
Q5SF07	Insulin-like growth factor 2 mRNA-binding protein 2	Igf2bp2	1.25562	0.0760111	0.405815	0.0576832	0.849808	0.139933	2.94938	3.58196	2.73215	2.32634	2.29043	2.36224	3.49315	4.26443	2.9883	2.85145	2.83613	2.50887
Q62313	Trans-Golgi network integral membrane protein 1	Tgoln1	2.44187	0.0760471	1.94728	0.102776	0.494588	0.394223	-2.07495	-1.27901	-1.7736	-3.72088	-3.16868	-4.27308	-1.83172	-0.650023	-1.3553	-2.18428	-0.999011	-2.13752
Q9DCF9	Translocon-associated protein subunit gamma	Ssr3	0.297175	0.0761217	0.0943147	0.50959	0.202861	0.249061	1.61481	1.76518	1.56232	1.468	1.44898	1.48703	1.73713	1.62419	1.93421	1.41352	1.47783	1.79561
Q9CR98	Protein FAM136A	Fam136a	1.05875	0.0762087	0.916625	0.0894864	0.142121	0.757614	0.473066	0.791048	0.648927	-0.267698	-0.289852	-0.245544	1.00129	1.19464	0.177209	0.640279	1.16566	0.140843
Q60974	Nuclear receptor corepressor 1	Ncor1	2.19161	0.076356	1.5289	0.201073	0.662712	0.505085	-2.54848	-1.75206	-2.41478	-3.94368	-4.49263	-3.39472	-1.19828	-1.38917	-2.66875	-2.04413	-1.32594	-3.87426
P11688	Integrin alpha-5	Itga5	0.916326	0.076543	0.212428	0.740367	0.703898	0.318864	1.73928	2.23232	1.52843	1.316	1.54386	1.08814	1.87971	2.12866	2.6886	1.25034	0.781475	2.55347
Q9D0A3	Arpin	Arpin	1.33839	0.0770718	0.856833	0.102726	0.48156	0.214177	0.132781	0.647965	0.166404	-0.690429	-0.452789	-0.928068	0.663536	0.801378	0.47898	-0.25386	0.680612	0.0724609
P26645	Myristoylated alanine-rich C-kinase substrate	Marcks	1.23055	0.0776372	1.39061	0.0220058	-0.160063	0.750362	3.0711	3.31872	3.47878	2.08817	1.98265	2.19368	2.59263	3.91195	3.45158	2.97506	3.63208	3.8292
Q91VJ5	Polyglutamine-binding protein 1	Pqbp1	1.35048	0.078184	0.977763	0.182831	0.372714	0.531126	0.610533	1.08792	0.715206	-0.262557	-0.0012365	-0.523877	0.926217	1.31731	1.02023	0.44612	1.66961	0.0298924
Q66JS6	Eukaryotic translation initiation factor 3 subunit J-B	Eif3j2	0.709774	0.0783212	0.117005	0.501448	0.592769	0.101787	1.55887	1.9586	1.36584	1.24883	1.31378	1.18388	1.68083	2.40423	1.79075	1.61545	1.1435	1.33855
P97477	Aurora kinase A	Aurka	1.64376	0.0783488	1.57461	0.0263244	0.0691485	0.916962	-2.31128	-1.87441	-1.94356	-3.51817	-3.27708	-3.75926	-0.936502	-2.80076	-1.88596	-1.61568	-1.69208	-2.5229
Q80TF3	Protocadherin-19	Pcdh19	0.71469	0.0788547	0.691232	0.092196	0.023458	0.933047	0.0121835	0.199653	0.176195	-0.515037	-0.697332	-0.332742	0.464353	0.209007	-0.0744022	-0.0734913	0.592538	0.00953722
Q6NXN1	SUZ domain-containing protein 1	Szrd1	1.60365	0.0790156	0.761634	0.21722	0.842014	0.103745	1.52164	2.2383	1.39629	0.634656	0.973954	0.295357	2.21716	2.55528	1.94247	0.985596	2.03447	1.1688
Q9D1R2	Protein KTI12 homolog	Kti12	1.19202	0.0790775	0.309727	0.518912	0.882296	0.120288	-1.20034	-0.571469	-1.45376	-1.76349	-1.5287	-1.99828	-0.356885	-0.695012	-0.66251	-0.80831	-1.5242	-2.02879
P62908	Small ribosomal subunit protein uS3	Rps3	0.339018	0.0793123	0.275097	0.0183786	0.063921	0.631189	4.33295	4.44168	4.37776	4.10266	4.13904	4.06628	4.66066	4.33453	4.32985	4.33951	4.46751	4.32625
Q8BQ47	Protein canopy homolog 4	Cnpy4	1.02678	0.0796148	0.636178	0.252325	0.390605	0.42987	0.996926	1.4001	1.00949	0.373316	0.562382	0.18425	1.27269	1.53518	1.39243	0.515642	1.79501	0.717833
Q8CI08	SLAIN motif-containing protein 2	Slain2	1.88566	0.0796183	1.20084	0.162523	0.684824	0.268697	-0.560433	0.167792	-0.517032	-1.71787	-2.1638	-1.27194	0.0131806	0.724857	-0.234661	-1.13216	0.321544	-0.740477
P97315	Cysteine and glycine-rich protein 1	Csrp1	0.967379	0.0796709	0.600667	0.0932827	0.366712	0.363171	3.39546	3.77482	3.40811	2.80744	2.80306	2.81183	3.22578	4.21544	3.88325	3.58168	3.01376	3.62889
D3Z2R5	Selenoprotein N	Selenon	1.8726	0.0801963	1.66675	0.107089	0.205844	0.810061	-2.55057	-2.00523	-2.21107	-3.87783	-3.43088	-4.32477	-0.92605	-2.78791	-2.30173	-1.06219	-2.86314	-2.70789
P47911	Large ribosomal subunit protein eL6	Rpl6	0.166789	0.0802087	0.231682	0.209213	-0.0648927	0.672161	4.98374	5.0011	5.06599	4.83431	4.84242	4.8262	5.09594	4.91889	4.98848	5.21911	4.81396	5.16491
Q80XU3	Nuclear ubiquitous casein and cyclin-dependent kinase substrate 1	Nucks1	1.70251	0.0805093	1.50707	0.0755649	0.195442	0.788316	0.661546	1.16047	0.965023	-0.542049	-0.511352	-0.572746	0.718484	2.19011	0.572799	0.263305	1.78106	0.850703
Q3UHX2	28 kDa heat- and acid-stable phosphoprotein	Pdap1	0.347435	0.0805472	-0.357986	0.0876155	0.705421	0.0105192	3.12869	3.48008	2.77466	3.13265	3.1294	3.1359	3.63018	3.53263	3.27744	2.77161	2.97303	2.57935
Q9CY57	Chromatin target of PRMT1 protein	Chtop	0.639103	0.0806263	0.481702	0.279551	0.157401	0.680524	2.22367	2.44248	2.28507	1.80337	1.66929	1.93746	2.57094	2.34379	2.4127	2.27993	2.85404	1.72125
Q9WV60	Glycogen synthase kinase-3 beta	Gsk3b	0.560054	0.0814722	0.379667	0.165006	0.180387	0.358219	1.73918	1.94684	1.76646	1.38679	1.24146	1.53212	2.05179	2.09059	1.69815	1.60205	2.00254	1.69478
P84104	Serine/arginine-rich splicing factor 3	Srsf3	0.520628	0.0817314	0.462572	0.113343	0.0580563	0.776853	4.34961	4.50154	4.44348	3.98091	4.11531	3.84651	4.46299	4.33426	4.70736	4.52991	4.65876	4.14177
Q8BUV3	Gephyrin	Gphn	0.974402	0.0817768	0.806262	0.0704526	0.168141	0.685112	-0.929494	-0.622841	-0.790981	-1.59724	-1.64259	-1.5519	-1.2244	-0.25251	-0.391615	-1.16468	-0.3584	-0.84986
Q8BH60	Golgi-associated PDZ and coiled-coil motif-containing protein	Gopc	2.96978	0.0818346	2.15542	0.0698227	0.814366	0.503431	-1.97479	-0.926961	-1.74133	-3.89674	-3.42993	-4.36356	-2.69042	0.747426	-0.837886	-2.30093	-1.2988	-1.62425
Q99JF8	PC4 and SFRS1-interacting protein	Psip1	0.621263	0.0819719	0.558288	0.0829143	0.0629755	0.831248	2.80065	2.97958	2.9166	2.35832	2.47253	2.2441	2.80386	2.74323	3.39165	3.02517	3.1665	2.55814
Q6PGB6	N-alpha-acetyltransferase 50	Naa50	0.219979	0.0821999	-0.258826	0.0718368	0.478805	0.00960608	0.703143	0.93769	0.458884	0.71771	0.729847	0.705573	1.07565	0.859716	0.877699	0.591532	0.454475	0.330647
Q9D1L0	Coiled-coil-helix-coiled-coil-helix domain-containing protein 2	Chchd2	1.02524	0.0824608	0.722553	0.2232	0.302686	0.606936	2.68948	3.0593	2.75661	2.03406	1.90695	2.16117	2.89516	3.71407	2.56867	2.43637	3.58995	2.24352
Q80U93	Nuclear pore complex protein Nup214	Nup214	1.01037	0.0824655	0.639345	0.0320783	0.371028	0.364693	0.660783	1.05251	0.681484	0.0421394	0.0823943	0.00188441	1.04652	1.60019	0.51083	0.448095	0.906835	0.689523
O89086	RNA-binding protein 3	Rbm3	0.634344	0.0825884	0.751509	0.0578828	-0.117165	0.646058	4.67179	4.78644	4.90361	4.1521	4.31729	3.9869	4.86846	4.47144	5.01943	4.73849	5.24489	4.72744
O89001	Carboxypeptidase D	Cpd	1.58561	0.0826327	1.99536	0.0012994	-0.409747	0.498314	-2.9497	-2.70696	-2.29721	-4.29257	-4.35839	-4.22675	-2.98775	-1.74501	-3.38811	-2.54849	-2.10009	-2.24304
P01887	Beta-2-microglobulin	B2m	1.58263	0.0827308	0.77454	0.438028	0.808089	0.428127	2.9181	3.61679	2.8087	2.03416	2.42476	1.64356	3.76158	2.74478	4.344	1.36889	3.97733	3.07987
O08573	Galectin-9	Lgals9	0.969109	0.0829346	-0.234973	0.716674	1.20408	0.140811	0.937935	1.63174	0.427661	0.662634	0.886369	0.438899	1.95848	1.02356	1.91319	-0.141204	-0.0744645	1.49865
Q7TSJ2	Microtubule-associated protein 6	Map6	1.70623	0.0831107	0.502099	0.578752	1.20413	0.214524	-0.45131	0.426796	-0.777333	-1.27943	-0.831269	-1.7276	0.292846	1.17509	-0.187545	-2.09201	0.130577	-0.370571
Q569Z6	Thyroid hormone receptor-associated protein 3	Thrap3	0.637287	0.0832669	0.797945	0.0535459	-0.160658	0.529994	1.95696	2.05604	2.2167	1.41875	1.58095	1.25655	1.94872	2.29359	1.92581	2.21567	2.55699	1.87743
Q8VCI5	Peroxisomal biogenesis factor 19	Pex19	2.15313	0.0832885	1.31716	0.190729	0.835968	0.292481	-1.32582	-0.474045	-1.31001	-2.62717	-3.13524	-2.11911	-0.638776	0.120313	-0.903671	-2.46262	-0.871931	-0.595493
Q6ZQK5	Arf-GAP with coiled-coil, ANK repeat and PH domain-containing protein 2	Acap2	0.908312	0.0835485	0.580778	0.294845	0.327533	0.509371	2.80966	3.15956	2.83203	2.25125	2.42396	2.07853	3.02735	3.25721	3.19412	2.76866	3.57151	2.15591
Q8VCE2	GPN-loop GTPase 1	Gpn1	1.16653	0.084357	0.483492	0.437525	0.683036	0.273301	-2.02425	-1.47648	-2.15951	-2.643	-2.92652	-2.35948	-1.21411	-1.39499	-1.82033	-2.00545	-1.45164	-3.02145
Q4VAA2	Protein CDV3	Cdv3	1.63587	0.0844506	0.943017	0.219849	0.692851	0.234958	2.87813	3.54691	2.85406	1.91104	2.34414	1.47795	3.4782	4.27166	2.89088	2.66201	3.39389	2.50629
Q9R0P4	Small acidic protein	Smap	1.3769	0.0850705	0.902873	0.199531	0.474027	0.399309	1.74724	2.26923	1.7952	0.892329	1.2347	0.54996	2.01208	2.72082	2.07479	1.35069	2.65177	1.38315
Q9DBJ1	Phosphoglycerate mutase 1	Pgam1	0.418302	0.0850715	-0.10494	0.627185	0.523243	0.0894485	5.62197	5.92276	5.39952	5.50446	5.47838	5.53053	5.65446	6.07818	6.03563	5.37298	5.73058	5.09499
Q9WU40	Inner nuclear membrane protein Man1	Lemd3	1.12539	0.0855644	1.23354	0.0879171	-0.108151	0.847624	-0.408208	-0.167418	-0.0592672	-1.2928	-1.30144	-1.28417	-0.359527	0.515929	-0.658655	-0.432753	0.724995	-0.470043
Q99KV1	DnaJ homolog subfamily B member 11	Dnajb11	0.430235	0.0857752	0.806111	0.0162529	-0.375876	0.123926	0.659065	0.625671	1.00155	0.195436	0.292037	0.0988339	0.619901	0.871473	0.385639	0.811659	1.25777	0.935213
Q6NZF1	Zinc finger CCCH domain-containing protein 11A	Zc3h11a	1.16216	0.0859602	0.410811	0.44776	0.751345	0.216737	-1.16533	-0.593041	-1.34439	-1.7552	-2.04449	-1.46591	0.0262557	-1.19615	-0.609225	-1.73697	-0.601503	-1.69469
Q64337	Sequestosome-1	Sqstm1	1.06588	0.0859922	0.386018	0.201242	0.679867	0.179604	1.10465	1.62608	0.946209	0.560191	0.613338	0.507045	2.15401	1.73823	0.98599	1.11401	0.530739	1.19388
Q8BP67	Large ribosomal subunit protein eL24	Rpl24	0.328501	0.0860259	0.109994	0.592749	0.218507	0.31599	4.19617	4.36024	4.14173	4.03174	3.94439	4.11908	4.45655	4.18947	4.43469	4.16539	4.40829	3.85151
Q8BXN9	Transmembrane protein 87A	Tmem87a	1.27205	0.0861041	-0.285821	0.834885	1.55788	0.323281	-1.85045	-0.948236	-2.50611	-2.22029	-2.43412	-2.00646	-0.777747	-1.77361	-0.293349	-0.441302	-4.58773	-2.48931
Q9CQA6	Small ribosomal subunit protein mS37	Chchd1	0.820828	0.086339	0.281975	0.377342	0.538853	0.149522	0.367568	0.774845	0.235992	-0.0459833	-0.251973	0.160007	1.06914	0.973471	0.281927	0.0599875	0.496538	0.151451
Q9JHJ0	Tropomodulin-3	Tmod3	0.763246	0.0863715	0.746562	0.00897462	0.0166838	0.955061	1.87383	2.0709	2.05422	1.30765	1.36255	1.25276	1.72218	2.55481	1.93571	1.85899	2.20578	2.09789
Q921U8	Smoothelin	Smtn	2.12455	0.0863777	0.451294	0.475204	1.67326	0.134099	-0.689432	0.469178	-1.20408	-1.65537	-1.27946	-2.03129	1.85817	0.150768	-0.601404	-0.457521	-1.82026	-1.33445
A2AJI0	MAP7 domain-containing protein 1	Map7d1	1.39287	0.0864748	0.647009	0.137121	0.745863	0.255683	1.51443	2.14234	1.39648	0.749471	0.527728	0.971214	1.82032	3.08328	1.52342	1.3596	1.74611	1.08373
P12970	Large ribosomal subunit protein eL8	Rpl7a	0.320293	0.0865512	0.0394453	0.740174	0.280847	0.123917	5.08913	5.27453	4.99368	4.95423	4.89756	5.01091	5.48796	5.21259	5.12303	5.16753	4.96034	4.85316
Q9QYB1	Chloride intracellular channel protein 4	Clic4	0.267107	0.0868009	0.291855	0.341869	-0.0247472	0.928849	2.46596	2.52345	2.5482	2.25635	2.24329	2.2694	2.50939	2.67898	2.38199	2.69874	2.08526	2.8606
Q61191	Host cell factor 1	Hcfc1	0.558526	0.0872973	0.269426	0.35388	0.2891	0.382871	1.51269	1.76073	1.47163	1.2022	1.28002	1.12439	2.08709	1.77229	1.42282	1.60049	1.77753	1.03687
P00920	Carbonic anhydrase 2	Ca2	1.14035	0.087702	-2.17123	0.103996	3.31158	0.0372083	-1.83199	-0.305056	-3.61664	-1.4454	-1.18316	-1.70765	-1.02616	0.222318	-0.111325	-2.00743	-4.37315	-4.46933
Q922K7	Probable 28S rRNA (cytosine-C(5))-methyltransferase	Nop2	0.363214	0.087744	-0.153629	0.466094	0.516843	0.0765091	2.40974	2.69436	2.17752	2.33115	2.37388	2.28842	2.70203	2.47619	2.90487	2.44821	2.22242	1.86193
Q922Q8	Leucine-rich repeat-containing protein 59	Lrrc59	0.505426	0.0878216	0.321462	0.195171	0.183964	0.482467	4.24195	4.4373	4.25333	3.93187	3.83043	4.03331	4.78167	4.25149	4.27872	4.47974	3.93497	4.34529
P11276	Fibronectin	Fn1	1.62184	0.0879459	1.28258	0.269495	0.33926	0.741975	4.41699	4.94967	4.61041	3.32783	2.89531	3.76035	4.27068	5.78461	4.79374	5.6725	2.97465	5.18409
Q9DB91	Mediator of RNA polymerase II transcription subunit 29	Med29	0.436818	0.0881156	1.11941	0.408096	-0.682594	0.592294	-3.70587	-3.85264	-3.17004	-4.28946	-4.29045	-4.28846	-4.12991	-3.73225	-3.69576	-4.00198	-1.03179	-4.47636
Q01279	Epidermal growth factor receptor	Egfr	2.01083	0.0882557	1.56054	0.232767	0.450293	0.711658	-2.97029	-2.29872	-2.74901	-4.30955	-4.27102	-4.34807	-2.59202	-1.06814	-3.236	-1.17099	-4.36724	-2.70881
Q9DCJ5	NADH dehydrogenase [ubiquinone] 1 alpha subcomplex subunit 8	Ndufa8	0.995052	0.0883505	0.833701	0.0227091	0.161351	0.68573	1.75962	2.06889	1.90754	1.07384	1.0174	1.13029	1.98361	2.67028	1.5528	1.69622	2.20612	1.82029
Q9DB85	Ribosomal RNA-processing protein 8	Rrp8	0.858906	0.0887988	0.223422	0.339581	0.635484	0.000332851	-0.98473	-0.531697	-1.16718	-1.3906	-1.52986	-1.25134	-0.584834	-0.53515	-0.475107	-1.09253	-1.17806	-1.23096
Q8VIM9	Immunity-related GTPase family Q protein	Irgq	1.22585	0.089248	0.66947	0.341639	0.556381	0.399706	-3.43387	-2.91876	-3.47515	-4.14462	-4.47835	-3.81088	-2.97254	-2.36844	-3.41532	-4.31195	-3.50196	-2.61153
P14602	Heat shock protein beta-1	Hspb1	0.916039	0.0893152	0.263179	0.738034	0.65286	0.452185	2.91999	3.39383	2.74097	2.47779	2.44543	2.51015	3.01937	3.98039	3.18172	3.27828	1.3805	3.56412
Q9D8B3	Charged multivesicular body protein 4b	Chmp4b	1.45362	0.0894499	0.806813	0.166279	0.646811	0.171181	2.77682	3.38278	2.73597	1.92915	2.22225	1.63605	3.18815	3.59436	3.36581	2.33273	3.36872	2.50645
Q8R1N0	Zinc finger protein 830	Znf830	1.24669	0.0895132	0.889525	0.31634	0.357163	0.67607	-1.14324	-0.697633	-1.0548	-1.94432	-1.66159	-2.22705	-0.492187	-0.10205	-1.49866	-0.9699	0.0488718	-2.24336
P70444	BH3-interacting domain death agonist	Bid	0.885988	0.089819	0.330116	0.445702	0.555873	0.291406	1.12868	1.55863	1.00276	0.672641	0.625639	0.719642	2.14152	1.27602	1.25835	0.633684	1.70251	0.67207
Q6ZWV7	Large ribosomal subunit protein uL29	Rpl35	0.26411	0.0906579	-0.0718574	0.62385	0.335967	0.0916226	4.51518	4.70719	4.37122	4.44308	4.38766	4.4985	4.76822	4.82496	4.5284	4.33948	4.58982	4.18437
Q9CQE0	E3 ubiquitin-protein ligase RNF138	Rnf138	0.671995	0.090696	0.59062	0.15232	0.0813749	0.829678	-1.72169	-1.52318	-1.60456	-2.19517	-2.26443	-2.12592	-1.9807	-1.34486	-1.24398	-2.06736	-1.13732	-1.60898
P29341	Polyadenylate-binding protein 1	Pabpc1	0.51334	0.0907675	0.136149	0.533443	0.377191	0.136655	4.76307	5.03285	4.65566	4.51951	4.62653	4.4125	4.94712	5.09889	5.05255	4.65591	4.93572	4.37536
Q8C8U0	Liprin-beta-1	Ppfibp1	0.756097	0.0909244	0.533347	0.106443	0.22275	0.492803	1.20121	1.47377	1.25102	0.71767	0.582995	0.852344	1.09003	1.98348	1.3478	1.32335	1.11942	1.31028
Q62318	Transcription intermediary factor 1-beta	Trim28	1.44951	0.0910141	1.13093	0.10062	0.318581	0.231	2.51982	3.00166	2.68308	1.55216	1.85312	1.2512	2.92446	3.24566	2.83487	2.6	3.03146	2.41778
Q80UY1	Carnosine N-methyltransferase	Carnmt1	0.478573	0.0910965	0.311212	0.17005	0.167362	0.288968	-0.783499	-0.601095	-0.768456	-1.07967	-1.19925	-0.960087	-0.728761	-0.478258	-0.596265	-0.690832	-0.624877	-0.989661
Q9WVA4	Transgelin-2	Tagln2	0.903996	0.0914424	0.407749	0.305188	0.496247	0.124015	5.67451	6.0866	5.59036	5.18261	5.42499	4.94023	6.42513	6.00989	5.8248	5.68694	5.84891	5.23521
Q60598	Src substrate cortactin	Cttn	0.802296	0.0914609	0.366175	0.206343	0.436121	0.259317	2.55192	2.91604	2.47992	2.11374	2.10339	2.1241	2.75029	3.42806	2.56976	2.21673	2.8693	2.35373
Q9Z1R2	Large proline-rich protein BAG6	Bag6	0.920455	0.0915731	0.0633257	0.890145	0.857129	0.170843	1.05488	1.60642	0.74929	0.685964	0.643594	0.728334	2.07285	1.71244	1.03397	0.786065	1.42983	0.0319727
Q9D281	Protein Noxp20	Fam114a1	1.27491	0.0916192	0.909757	0.193916	0.365154	0.59811	0.903912	1.35957	0.994418	0.0846613	0.0133235	0.155999	0.520297	1.66479	1.89363	1.21458	0.0821474	1.68652
Q9QYC7	Vitamin K-dependent gamma-carboxylase	Ggcx	1.08667	0.0919194	0.834765	0.190572	0.251903	0.409053	-0.955501	-0.589371	-0.841274	-1.67604	-1.97381	-1.37827	-0.98298	-0.159204	-0.625928	-0.754603	-1.03743	-0.731787
Q8K124	Pleckstrin homology domain-containing family O member 2	Plekho2	1.005	0.091961	1.39179	0.0949486	-0.386787	0.548631	0.917874	1.02408	1.41087	0.0190801	-0.0682374	0.106398	0.707637	1.71002	0.654581	0.629737	2.26947	1.33339
O88487	Cytoplasmic dynein 1 intermediate chain 2	Dync1i2	0.618946	0.092008	0.615191	0.0210559	0.00375474	0.988709	1.88667	2.04281	2.03906	1.42387	1.35205	1.49568	1.82916	2.47402	1.82525	1.81307	2.10566	2.19844
P35922	Fragile X messenger ribonucleoprotein 1	Fmr1	0.974934	0.0920835	0.593391	0.139357	0.381543	0.151129	0.930466	1.31728	0.935735	0.342344	0.547642	0.137047	1.4868	1.25728	1.20775	1.16935	1.04914	0.588717
Q925Q8	Dachshund homolog 2	Dach2	1.51295	0.0924691	0.988415	0.116457	0.524539	0.282993	0.801243	1.37618	0.851645	-0.13677	0.13216	-0.4057	1.33143	1.52089	1.27624	0.661652	1.55255	0.340734
Q8CJ40	Rootletin	Crocc	0.288138	0.0927486	0.624018	0.000624623	-0.335881	0.0630728	-1.76755	-1.82147	-1.48559	-2.10961	-2.08692	-2.13229	-1.8002	-1.66291	-2.0013	-1.54217	-1.49027	-1.42433
Q9EPK5	WW domain-containing transcription regulator protein 1	Wwtr1	1.26231	0.0933934	0.609966	0.477491	0.652344	0.436066	-1.9995	-1.43929	-2.09164	-2.7016	-3.0454	-2.3578	-1.31633	-1.07117	-1.93038	-2.97045	-0.792361	-2.5121
Q6NS60	F-box only protein 41	Fbxo41	1.42729	0.0937372	1.39694	0.00802242	0.0303409	0.957588	4.68058	5.04878	5.01844	3.6215	3.71625	3.52674	4.28381	5.9478	4.91473	4.69233	5.32508	5.03791
P62960	Y-box-binding protein 1	Ybx1	1.21364	0.0946096	0.573981	0.177047	0.639656	0.0524131	5.49513	6.03841	5.39875	4.82477	5.05461	4.59494	6.06745	6.14541	5.90237	5.38973	5.70794	5.09859
Q91XY4	Protocadherin gamma-A4	Pcdhga4	2.03824	0.0946923	1.13076	0.554866	0.907478	0.636415	-1.21409	-0.364227	-1.2717	-2.40247	-2.91335	-1.89159	-1.53687	0.783548	-0.339354	-4.40534	0.571211	0.0190181
Q62084	Protein phosphatase 1 regulatory subunit 14B	Ppp1r14b	0.722209	0.0948521	0.438928	0.242435	0.283281	0.359646	1.27857	1.56535	1.28207	0.843145	1.04385	0.642442	1.58535	1.82816	1.28255	0.872891	1.6253	1.34803
Q7TMF3	NADH dehydrogenase [ubiquinone] 1 alpha subcomplex subunit 12	Ndufa12	0.50311	0.0951976	0.419265	0.230152	0.0838455	0.79375	1.35891	1.51613	1.43228	1.01302	1.01469	1.01134	1.82891	1.25611	1.46336	1.49955	1.82035	0.976946
Q91YT7	YTH domain-containing family protein 2	Ythdf2	0.689802	0.0954192	0.46497	0.307983	0.224833	0.579062	1.71773	1.97449	1.74966	1.28469	1.4083	1.16108	1.92092	1.97122	2.03133	1.87013	2.27271	1.10614
Q07139	Protein ECT2	Ect2	2.18864	0.0962308	1.53679	0.0804244	0.651846	0.124003	2.76302	3.55462	2.90278	1.36598	1.74446	0.987497	3.41672	3.70255	3.54459	2.44715	3.36967	2.89151
P20029	Endoplasmic reticulum chaperone BiP	Hspa5	0.529522	0.0965504	0.676346	0.164934	-0.146824	0.694634	6.19908	6.2764	6.42322	5.74688	5.83758	5.65618	6.25102	6.26533	6.31284	6.20801	7.05926	6.0024
P29758	Ornithine aminotransferase, mitochondrial	Oat	0.219519	0.0966016	0.174358	0.247906	0.0451611	0.749444	3.56092	3.63273	3.58757	3.41322	3.41177	3.41467	3.7743	3.59753	3.52637	3.54155	3.42774	3.79343
Q8R1T1	Charged multivesicular body protein 7	Chmp7	0.238246	0.0968011	-0.108194	0.530687	0.346439	0.121743	-0.626155	-0.436679	-0.783119	-0.674925	-0.702522	-0.647328	-0.60669	-0.35654	-0.346807	-1.06874	-0.623593	-0.657026
Q9CQ48	NudC domain-containing protein 2	Nudcd2	0.332291	0.0979854	0.00674289	0.978417	0.325548	0.266325	0.705804	0.910957	0.585409	0.578666	0.659202	0.49813	0.951221	1.08579	0.695864	0.904272	0.185697	0.666257
Q8R1B4	Eukaryotic translation initiation factor 3 subunit C	Eif3c	0.132031	0.098009	-0.0485882	0.874529	0.180619	0.57505	2.16804	2.26878	2.08816	2.13675	2.10592	2.16759	2.36098	2.2184	2.22697	2.61797	1.91995	1.72657
Q9WU42	Nuclear receptor corepressor 2	Ncor2	2.04251	0.0989483	1.11181	0.208842	0.9307	0.188053	-0.466646	0.392994	-0.537705	-1.64952	-2.1206	-1.17844	0.782734	0.0501289	0.34612	-1.14324	0.429546	-0.899424
Q9D0T1	NHP2-like protein 1	Snu13	0.573891	0.0990192	0.297092	0.401945	0.276798	0.470733	2.71361	2.96088	2.68408	2.38699	2.27338	2.5006	3.32252	2.59879	2.96133	3.10513	2.77991	2.1672
Q6DID3	SR-related and CTD-associated factor 8	Scaf8	0.658518	0.0990719	0.830494	0.0598966	-0.171977	0.57173	-0.804911	-0.704773	-0.532796	-1.36329	-1.17938	-1.5472	-0.493813	-1.09927	-0.521233	-0.447643	-0.240518	-0.910228
Q91WE4	UPF0729 protein C18orf32 homolog	UPF0729	1.63298	0.0991525	1.33879	0.146981	0.29419	0.651073	1.35158	1.87014	1.57595	0.237164	0.704012	-0.229683	1.22467	2.53387	1.85189	0.729772	2.34138	1.65672
Q6PCM1	Lysine-specific demethylase 3A	Kdm3a	0.176132	0.0996068	-0.0357424	0.869457	0.211874	0.384975	1.6074	1.73089	1.51902	1.55476	1.58543	1.52409	1.81096	1.60273	1.77898	1.70786	1.71138	1.1378
Q7TS74	Cytoskeleton-associated protein 2-like	Ckap2l	1.47074	0.101285	1.22026	0.27555	0.250478	0.792048	-3.08145	-2.61983	-2.87031	-4.09057	-3.67576	-4.50539	-2.73143	-3.06503	-2.06304	-2.88213	-1.47311	-4.2557
Q08943	FACT complex subunit SSRP1	Ssrp1	0.493426	0.101539	-0.124342	0.611161	0.617767	0.0494762	1.24688	1.6019	0.984132	1.10847	1.2502	0.966751	1.82691	1.33812	1.64067	0.988328	1.27128	0.692784
Q9D3B1	Very-long-chain (3R)-3-hydroxyacyl-CoA dehydratase 2	Hacd2	0.681703	0.102723	1.14409	0.0469395	-0.462384	0.266403	-0.695379	-0.698347	-0.235963	-1.38005	-1.34293	-1.41717	-0.740554	-0.260572	-1.09391	-0.258288	-0.681751	0.23215
Q8C2Q3	RNA-binding protein 14	Rbm14	0.392286	0.103538	0.544896	0.0593277	-0.15261	0.51174	2.07372	2.11456	2.26717	1.72228	1.77662	1.66793	2.33314	1.83707	2.17347	2.29967	2.51561	1.98622
Q68FE6	Rho family-interacting cell polarization regulator 1	Ripor1	1.14564	0.104037	0.908962	0.177917	0.236675	0.568718	-1.51818	-1.14301	-1.37969	-2.28865	-2.62191	-1.95539	-1.74372	-0.590027	-1.0953	-1.51249	-1.55642	-1.07016
Q9JIX8	Apoptotic chromatin condensation inducer in the nucleus	Acin1	0.745742	0.104297	1.49613	0.0347264	-0.750386	0.156787	1.08966	0.994702	1.74509	0.24896	0.417776	0.0801431	1.11106	0.99367	0.879374	1.81934	1.1151	2.30082
Q640N1	Adipocyte enhancer-binding protein 1	Aebp1	0.679535	0.104499	0.195175	0.494076	0.484361	0.123054	1.47645	1.82797	1.34361	1.14844	0.951013	1.34586	2.10701	1.9394	1.43751	1.19823	1.50104	1.33156
P54276	DNA mismatch repair protein Msh6	Msh6	0.384894	0.104644	0.278838	0.170968	0.106056	0.28705	1.99669	2.13269	2.02663	1.74779	1.85234	1.64325	2.25659	2.08422	2.05725	1.96903	1.96482	2.14604
Q9DB90	Nonsense-mediated mRNA decay factor SMG9	Smg9	1.53526	0.104708	0.674812	0.275993	0.860452	0.00649618	-0.770055	-0.0635693	-0.924021	-1.59883	-1.28132	-1.91635	-0.126571	-0.194823	0.130686	-0.901587	-1.0001	-0.870377
P28481	Collagen alpha-1(II) chain	Col2a1	0.695939	0.104882	0.680948	0.300417	0.0149911	0.980136	-0.869713	-0.690106	-0.705097	-1.38605	-1.32402	-1.44807	-0.293775	-0.611227	-1.16532	0.186594	-0.787641	-1.51424
Q8BWT5	Disco-interacting protein 2 homolog A	Dip2a	1.28572	0.105037	0.85202	0.21807	0.433701	0.557588	2.2541	2.73816	2.30446	1.45244	1.57583	1.32906	1.96727	3.5978	2.64942	1.41972	3.09924	2.39443
Q9ET26	E3 ubiquitin-protein ligase RNF114	Rnf114	1.96098	0.105311	0.70951	0.416807	1.25147	0.127152	-1.01013	-0.0505892	-1.30206	-2.01157	-1.49157	-2.53156	-0.172551	-0.48008	0.500864	-1.06869	-0.523239	-2.31424
Q9CQW0	ER membrane protein complex subunit 6	Emc6	1.04789	0.105591	-1.27476	0.452312	2.32265	0.229032	-0.616603	0.516365	-1.80629	-0.531529	-0.584595	-0.478463	0.712322	-0.210638	1.04741	-4.54376	-0.178466	-0.696627
Q3V1T4	Prolyl 3-hydroxylase 1	P3h1	1.49103	0.105647	1.17094	0.124004	0.320092	0.270059	0.0440651	0.536857	0.216765	-0.954172	-0.604587	-1.30376	0.260389	0.59014	0.760042	0.115847	-0.0654242	0.599872
Q8R105	Vacuolar protein sorting-associated protein 37C	Vps37c	2.96515	0.105648	2.19009	0.0668054	0.775061	0.297996	-1.96658	-0.934648	-1.70971	-3.89979	-4.40607	-3.39352	-1.01818	-0.880374	-0.905391	-1.45696	-0.897493	-2.77467
Q9R059	Four and a half LIM domains protein 3	Fhl3	0.838517	0.105809	0.446095	0.265658	0.392422	0.29112	0.879159	1.23595	0.843525	0.39743	0.635523	0.159337	0.716309	1.38339	1.60814	1.13994	0.587322	0.803316
Q3U0J8	TBC1 domain family member 2B	Tbc1d2b	0.778332	0.106197	0.447241	0.245313	0.331091	0.458499	-1.88622	-1.56748	-1.89857	-2.34581	-2.4604	-2.23123	-1.43594	-1.13606	-2.13044	-2.13797	-1.34752	-2.21022
Q9CQ25	Mitotic-spindle organizing protein 2	Mzt2	0.406975	0.106206	0.373141	0.158869	0.0338341	0.891399	-0.915618	-0.801187	-0.835021	-1.20816	-1.15561	-1.26071	-0.770372	-0.552834	-1.08035	-1.07078	-0.493455	-0.940823
P70271	PDZ and LIM domain protein 4	Pdlim4	1.00875	0.106322	0.907458	0.200262	0.101291	0.876645	1.21522	1.50539	1.4041	0.49664	0.737758	0.255523	1.1298	2.24227	1.14409	2.37246	0.985035	0.854799
Q61712	DnaJ homolog subfamily C member 1	Dnajc1	3.42814	0.107375	1.37943	0.29154	2.04871	0.0672655	-1.77996	-0.154659	-2.20337	-3.5828	-2.80072	-4.36487	-0.747422	0.0793409	0.204104	-2.54708	-0.961753	-3.10127
P37889	Fibulin-2	Fbln2	2.2145	0.107708	0.974338	0.212239	1.24016	0.286138	2.76378	3.78247	2.54231	1.56797	1.37948	1.75647	2.5935	5.3547	3.39921	2.66898	1.53563	3.42231
Q8BGT6	MICAL-like protein 1	Micall1	1.60149	0.107849	0.451679	0.743326	1.14981	0.424677	-3.02712	-2.19557	-3.34538	-3.79706	-4.26848	-3.32564	-2.78899	-1.59959	-2.19812	-4.5848	-1.05469	-4.39665
Q9D6K7	Tetratricopeptide repeat protein 33	Ttc33	0.645683	0.108138	0.391483	0.452641	0.254201	0.603696	-0.916738	-0.659992	-0.914193	-1.30568	-1.4974	-1.11396	-0.426455	-0.628562	-0.924959	-1.05854	-0.151445	-1.5326
Q91WE2	PSME3-interacting protein	Psme3ip1	1.98752	0.108174	1.69401	0.070483	0.293514	0.603616	-1.46107	-0.854122	-1.14764	-2.84165	-2.46123	-3.22206	-0.85143	-0.717111	-0.993823	-1.25864	-0.269407	-1.91486
Q60872	Eukaryotic translation initiation factor 1A	Eif1a	1.13607	0.108885	0.306279	0.468658	0.829787	0.0112586	2.21718	2.81237	1.98258	1.6763	1.96444	1.38816	2.69299	3.086	2.65812	1.86229	2.23202	1.85343
Q9Z2A0	3-phosphoinositide-dependent protein kinase 1	Pdpk1	0.693225	0.108894	0.615515	0.00469711	0.0777099	0.790077	-2.40571	-2.20326	-2.28097	-2.89649	-2.9237	-2.86927	-2.50471	-1.70305	-2.40202	-2.22974	-2.40549	-2.20768
Q62036	Centrosomal protein of 131 kDa	Cep131	1.37662	0.108906	1.29296	0.0811718	0.0836604	0.90548	2.67238	3.0479	2.96424	1.67129	1.96746	1.37511	2.26512	4.03836	2.84023	2.42334	2.72013	3.74926
Q3TKT4	Transcription activator BRG1	Smarca4	0.72497	0.108947	0.37382	0.540231	0.35115	0.582164	-0.360924	-0.0480008	-0.399151	-0.77297	-0.623901	-0.92204	0.281814	0.171803	-0.597619	-0.294542	0.413825	-1.31673
P12787	Cytochrome c oxidase subunit 5A, mitochondrial	Cox5a	1.01799	0.109313	0.515882	0.249444	0.502108	0.364256	3.78417	4.22696	3.72485	3.20897	3.23871	3.17922	4.13704	4.90673	3.63709	3.31865	4.36028	3.49562
Q91W59	RNA-binding motif, single-stranded-interacting protein 1	Rbms1	0.385425	0.10943	-0.314338	0.483161	0.699763	0.192579	0.322558	0.681325	-0.0184375	0.2959	0.19534	0.39646	0.58132	0.717177	0.74548	-0.148173	0.667094	-0.574234
Q9R0K7	Plasma membrane calcium-transporting ATPase 2	Atp2b2	1.66663	0.110059	-0.699894	0.381312	2.36652	0.0493785	-3.49027	-2.18616	-4.55269	-3.85279	-3.37373	-4.33185	-1.68261	-1.59337	-3.28251	-4.50239	-4.60908	-4.54659
P18828	Syndecan-1	Sdc1	3.49671	0.110303	2.65191	0.159165	0.844803	0.291533	-0.243983	0.946995	0.102193	-2.54971	-3.47919	-1.62023	0.0015334	1.58927	1.25018	-0.282434	1.09584	-0.506824
Q6PGH2	Jupiter microtubule associated homolog 2	Jpt2	1.73134	0.110564	0.500684	0.493909	1.23066	0.048849	2.76877	3.6631	2.43244	1.93176	2.42833	1.43518	4.15043	3.7585	3.08037	2.52519	2.52889	2.24324
Q99K48	Non-POU domain-containing octamer-binding protein	Nono	0.520526	0.110607	0.00742234	0.973845	0.513104	0.0668175	4.44679	4.76933	4.25623	4.24881	4.40519	4.09243	5.05677	4.52246	4.72877	4.47091	4.27799	4.01979
Q9CX86	Heterogeneous nuclear ribonucleoprotein A0	Hnrnpa0	0.648727	0.110783	0.295596	0.376261	0.353131	0.271974	3.00859	3.3032	2.95006	2.65447	2.81271	2.49622	3.29354	3.42342	3.19263	2.60232	3.40328	2.84459
Q8K3W3	Protein CASC3	Casc3	0.637992	0.110962	0.387396	0.239571	0.250597	0.356255	-0.757048	-0.503576	-0.754172	-1.14157	-0.950561	-1.33258	-0.282471	-0.336658	-0.891598	-0.548899	-0.705702	-1.00792
P60060	Protein transport protein Sec61 subunit gamma	Sec61g	0.937564	0.11105	0.724705	0.115651	0.212859	0.0616222	1.23109	1.54531	1.33245	0.607744	0.436575	0.778914	1.57435	1.50717	1.5544	1.22223	1.43313	1.34199
Q8R1Q8	Cytoplasmic dynein 1 light intermediate chain 1	Dync1li1	1.23882	0.11112	0.959443	0.0560385	0.279377	0.626724	1.54655	1.96103	1.68165	0.722206	0.671724	0.772688	1.27629	2.82415	1.78264	1.3257	2.16024	1.55901
P52927	High mobility group protein HMGI-C	Hmga2	1.07733	0.111798	0.976532	0.192149	0.100798	0.8842	3.70119	4.00832	3.90752	2.93099	2.86093	3.00104	4.01966	4.69946	3.30583	3.6282	4.8919	3.20245
P59808	SAM and SH3 domain-containing protein 1	Sash1	1.29448	0.112443	0.117506	0.856413	1.17698	0.191328	-1.77716	-1.01218	-2.18915	-2.30666	-2.32278	-2.29054	-0.32161	-1.92381	-0.791114	-3.21012	-1.22959	-2.12775
Q9CQS4	Mitochondrial outer membrane protein SLC25A46	Slc25a46	0.74844	0.112854	2.14521	0.111319	-1.39677	0.211967	-3.35896	-3.69564	-2.29886	-4.44408	-4.3587	-4.52945	-4.18219	-3.18418	-3.72054	-3.43259	-0.780153	-2.68385
Q91VR8	Protein BRICK1	Brk1	0.647055	0.112964	0.259762	0.372011	0.387293	0.210731	-1.43828	-1.13128	-1.51857	-1.77834	-1.9658	-1.59087	-0.735156	-1.48441	-1.17428	-1.31051	-1.66224	-1.58298
B1ARW8	Uncharacterized protein C1orf122 homolog	Uncharacterized	1.08372	0.113371	-1.36782	0.328159	2.45155	0.138679	-2.10599	-0.915725	-3.36727	-1.99945	-1.66802	-2.33088	-0.754023	-0.459964	-1.53319	-1.23768	-4.41603	-4.44811
P26040	Ezrin	Ezr	0.786962	0.113448	0.54342	0.269743	0.243542	0.627354	2.1252	2.41327	2.16973	1.62631	1.61657	1.63604	2.94727	2.34509	1.94745	2.79356	2.16753	1.5481
Q8C7E9	Cleavage stimulation factor subunit 2 tau variant	Cstf2t	0.972054	0.11347	1.04821	0.0981825	-0.0761593	0.845733	-0.883171	-0.668717	-0.592558	-1.64077	-1.94026	-1.34128	-1.03803	-0.205713	-0.762412	-0.592106	-0.119879	-1.06569
P52503	NADH dehydrogenase [ubiquinone] iron-sulfur protein 6, mitochondrial	Ndufs6	1.16022	0.113718	1.1439	0.111976	0.0163192	0.973442	1.25652	1.5527	1.53638	0.392477	0.0622942	0.722659	1.04112	2.34414	1.27284	1.46234	1.92575	1.22105
Q921N6	Probable ATP-dependent RNA helicase DDX27	Ddx27	0.564793	0.113835	-0.249099	0.704564	0.813892	0.279182	0.256843	0.703251	-0.110641	0.138458	-0.0245775	0.301493	0.731235	0.356994	1.02152	0.856524	-0.113917	-1.07453
Q921L3	Calcium load-activated calcium channel	Tmco1	0.303642	0.11395	0.451229	0.117357	-0.147587	0.535299	0.548413	0.568978	0.716566	0.265336	0.202324	0.328349	0.766557	0.583886	0.356492	0.472227	1.06576	0.611712
Q8BFR5	Elongation factor Tu, mitochondrial	Tufm	0.491802	0.114055	-0.0719713	0.676995	0.563774	0.0812583	1.70892	2.04329	1.47951	1.55149	1.59761	1.50536	1.68183	2.31744	2.13059	1.76396	1.38998	1.28461
P43276	Histone H1.5	H1-5	0.652186	0.114306	0.746142	0.151825	-0.093956	0.811598	5.52474	5.65255	5.74651	5.00036	5.18675	4.81398	5.85887	5.48726	5.61151	5.60191	6.38819	5.24942
Q9CR59	Large ribosomal subunit protein mL64	Gadd45gip1	0.648525	0.114577	-0.979551	0.619824	1.62808	0.436276	-0.223108	0.549552	-1.07852	-0.0989735	-0.178296	-0.0196511	1.0494	0.365064	0.234194	0.224566	0.960344	-4.42048
O35071	Kinesin-like protein KIF1C	Kif1c	0.481922	0.114605	0.2578	0.326297	0.224121	0.453664	-2.29357	-2.08905	-2.31317	-2.57097	-2.54638	-2.59556	-2.41461	-1.78823	-2.06431	-2.68581	-2.25368	-2.00002
Q8CG64	Ribitol 5-phosphate transferase FKRP	Fkrp	1.1364	0.11498	0.654251	0.259027	0.482152	0.275409	1.63419	2.0991	1.61695	0.962698	1.29062	0.634778	1.95387	2.48566	1.85778	1.05488	2.14312	1.65285
O09164	Extracellular superoxide dismutase [Cu-Zn]	Sod3	2.66075	0.115165	0.202961	0.852532	2.45779	0.14457	-2.66112	-1.07426	-3.53205	-3.73501	-3.19155	-4.27846	0.291733	-3.13119	-0.383308	-4.04159	-1.88746	-4.66709
O88643	Serine/threonine-protein kinase PAK 1	Pak1	1.17118	0.11622	0.782651	0.229352	0.388531	0.399303	0.136601	0.575096	0.186564	-0.596087	-0.232859	-0.959315	0.173313	1.26896	0.283011	-0.134402	0.1552	0.538894
Q9D0D5	General transcription factor IIE subunit 1	Gtf2e1	1.23869	0.116662	1.21513	0.120411	0.0235678	0.962779	-1.04415	-0.72564	-0.749208	-1.96433	-1.57902	-2.34965	-0.944128	-0.00943853	-1.22335	-0.747905	-0.231853	-1.26787
Q9Z2D6	Methyl-CpG-binding protein 2	Mecp2	0.904549	0.116675	1.3984	0.132416	-0.493856	0.503896	-1.37992	-1.33898	-0.845122	-2.24353	-1.96008	-2.52697	-1.65152	-0.86599	-1.49942	-1.30684	0.333394	-1.56192
Q9CQL7	MORF4 family-associated protein 1	Mrfap1	0.76555	0.116778	0.411018	0.476996	0.354532	0.517871	0.731361	1.0557	0.701166	0.290148	0.523079	0.0572182	1.36027	0.820804	0.98602	0.448949	1.56752	0.0870329
P01901	H-2 class I histocompatibility antigen, K-B alpha chain	H2-K1	2.15967	0.116814	1.04126	0.541073	1.11841	0.541578	0.776169	1.73549	0.617078	-0.424178	-0.0269191	-0.821437	2.52064	0.0173436	2.66848	-1.93993	2.90423	0.886929
P34152	Focal adhesion kinase 1	Ptk2	1.64538	0.116931	0.940401	0.239157	0.704982	0.455278	-1.49686	-0.821149	-1.52613	-2.46653	-2.13287	-2.80019	-1.36884	-1.57405	0.479439	-2.01004	-2.13077	-0.437586
Q6PDH0	Pleckstrin homology-like domain family B member 1	Phldb1	0.804312	0.117284	0.588649	0.198798	0.215662	0.515836	0.853215	1.13517	0.919504	0.330855	0.575329	0.0863799	0.731713	1.62474	1.04904	1.00355	0.659013	1.09595
Q76KJ5	DNA-directed RNA polymerase I subunit RPA34	Polr1g	1.13126	0.117512	0.58795	0.294183	0.543311	0.125929	-0.223867	0.26269	-0.280621	-0.868571	-0.53092	-1.20622	0.600687	0.318743	-0.131359	0.0743554	-0.395146	-0.521073
Q9CR57	Large ribosomal subunit protein eL14	Rpl14	0.511984	0.117591	0.180208	0.369663	0.331777	0.0742554	4.61385	4.86626	4.53448	4.35428	4.47805	4.2305	4.95661	4.81537	4.82681	4.59099	4.68573	4.32674
Q9D6J5	NADH dehydrogenase [ubiquinone] 1 beta subcomplex subunit 8, mitochondrial	Ndufb8	0.781222	0.117633	1.11078	0.0354322	-0.32956	0.399417	0.617119	0.68884	1.0184	-0.0923824	-0.197946	0.0131812	0.678893	1.23093	0.156701	1.03933	0.940591	1.07528
P57787	Monocarboxylate transporter 4	Slc16a3	1.45786	0.11832	-2.33708	0.219876	3.79494	0.105206	-0.998811	0.788757	-3.00618	-0.669104	-0.38779	-0.950419	0.731818	0.813321	0.821131	-4.34864	-0.327258	-4.34265
Q6P3Y5	Zinc finger protein 280C	Znf280c	1.2135	0.118419	0.351901	0.503434	0.861601	0.16709	-2.32865	-1.70217	-2.56377	-2.91567	-2.55722	-3.27413	-0.939586	-2.38644	-1.78048	-2.51366	-2.1801	-2.99755
D3YXK1	Sterile alpha motif domain-containing protein 1	Samd1	0.968124	0.118534	0.0555732	0.941993	0.912551	0.281576	-1.95453	-1.37029	-2.28284	-2.33842	-2.03354	-2.6433	-1.35851	-0.958154	-1.79422	-2.27117	-1.20084	-3.37652
O09111	NADH dehydrogenase [ubiquinone] 1 beta subcomplex subunit 11, mitochondrial	Ndufb11	0.727752	0.118535	0.698627	0.0721051	0.0291246	0.940394	0.741178	0.934038	0.904913	0.206286	0.0756362	0.336936	1.00043	1.40358	0.398103	0.885237	1.29086	0.538639
O70318	Band 4.1-like protein 2	Epb41l2	0.932783	0.118656	0.793311	0.0109096	0.139473	0.743566	2.44505	2.73054	2.59107	1.79776	1.72875	1.86678	2.55206	3.42704	2.21253	2.37767	2.61158	2.78397
P62855	Small ribosomal subunit protein eS26	Rps26	1.06143	0.119844	0.119949	0.772241	0.941485	0.0200824	3.69833	4.31675	3.37526	3.25531	3.55891	2.95171	4.16103	4.64395	4.14525	3.29042	3.73435	3.10101
P56812	Programmed cell death protein 5	Pdcd5	0.969593	0.120045	0.373194	0.519739	0.596399	0.363718	1.86078	2.32683	1.73043	1.35724	1.10591	1.60856	2.18488	3.03134	1.76426	1.91527	2.39148	0.884536
Q9CZ52	Anthrax toxin receptor 1	Antxr1	2.17394	0.120048	0.515604	0.799764	1.65834	0.440144	-0.438604	0.726758	-0.931581	-1.44718	-0.892364	-2.00201	0.312233	1.08067	0.787372	-4.35301	1.26654	0.291725
P97868	E3 ubiquitin-protein ligase RBBP6	Rbbp6	2.53461	0.120347	1.28886	0.273649	1.24575	0.269739	-3.90167	-2.80086	-4.04661	-5.33547	-4.84463	-5.82631	-2.7386	-2.85589	-2.80811	-4.67706	-2.41208	-5.05068
P47964	Large ribosomal subunit protein eL36	Rpl36	0.631336	0.12051	0.341447	0.230407	0.289888	0.152299	4.78008	5.04662	4.75673	4.41528	4.57758	4.25299	4.92031	5.07546	5.14409	4.69291	5.01583	4.56146
O70439	Syntaxin-7	Stx7	1.20292	0.120689	1.41788	0.0891106	-0.214961	0.686044	-0.23539	-0.0152717	0.19969	-1.21819	-1.56855	-0.867825	-0.794447	0.694578	0.054054	-0.226782	0.401149	0.424702
P50428	Arylsulfatase A	Arsa	1.53004	0.12084	1.95648	0.079338	-0.42644	0.617851	-2.57348	-2.35088	-1.92444	-3.88093	-3.42099	-4.34087	-3.30742	-1.48144	-2.2638	-1.19908	-3.08331	-1.49094
O35988	Syndecan-4	Sdc4	0.745381	0.120951	0.238839	0.821144	0.506542	0.64463	0.530499	0.906798	0.400255	0.161416	-0.011685	0.334518	0.313944	1.1849	1.22155	0.741578	1.79604	-1.33685
Q8CFE4	SCY1-like protein 2	Scyl2	0.418671	0.120968	-0.0211239	0.756582	0.439794	0.102251	-1.14248	-0.872886	-1.31268	-1.29156	-1.26548	-1.31763	-1.11243	-0.561007	-0.945223	-1.2908	-1.22879	-1.41845
Q91Z49	UAP56-interacting factor	Fyttd1	0.557112	0.121987	0.772442	0.134066	-0.21533	0.621941	-0.423582	-0.365052	-0.149722	-0.922164	-1.02974	-0.81459	-0.804887	-0.0496459	-0.240624	-0.0277227	0.349257	-0.7707
Q80TH2	Erbin	Erbin	2.39269	0.122179	2.33628	0.0971102	0.0564138	0.891764	-1.85066	-1.23133	-1.28775	-3.62402	-4.21035	-3.0377	-1.61059	-0.912684	-1.17073	-1.93753	-0.912218	-1.01349
Q8BMJ3	Eukaryotic translation initiation factor 1A, X-chromosomal	Eif1ax	0.601028	0.122955	-1.17835	0.380933	1.77937	0.230681	-1.46769	-0.650167	-2.42954	-1.2512	-1.17969	-1.3227	-0.265298	-1.09887	-0.586337	-1.29569	-4.54175	-1.45118
P09450	Transcription factor JunB	Junb	0.616324	0.122958	-0.0825173	0.926503	0.698841	0.466799	0.700998	1.11714	0.418303	0.50082	0.693594	0.308047	1.34708	0.712405	1.29195	0.884674	1.47068	-1.10045
O35887	Calumenin	Calu	0.966573	0.123284	1.37861	0.0555449	-0.412036	0.388456	4.56526	4.65239	5.06443	3.68582	3.95493	3.41671	3.93337	5.128	4.89581	4.70993	5.18838	5.29497
Q91Z38	Tetratricopeptide repeat protein 1	Ttc1	1.53553	0.123981	0.96093	0.236107	0.574604	0.16593	-1.71804	-1.11868	-1.69328	-2.65421	-3.10705	-2.20137	-0.639074	-1.47236	-1.24459	-1.93397	-1.23195	-1.91392
Q3TMW1	Coiled-coil domain-containing protein 102A	Ccdc102a	0.930029	0.12403	0.253832	0.532508	0.676196	0.157419	-0.609376	-0.123295	-0.799492	-1.05332	-1.3397	-0.76695	-0.748092	0.0665155	0.31169	-0.798135	-0.563655	-1.03668
P58771	Tropomyosin alpha-1 chain	Tpm1	1.11042	0.124096	1.314	0.0662263	-0.203574	0.716385	5.63201	5.83327	6.03685	4.72285	5.03188	4.41382	5.0537	6.50511	5.941	5.9299	5.57966	6.60098
Q8R4U7	Leucine zipper protein 1	Luzp1	1.28618	0.124168	1.00258	0.192268	0.283597	0.591645	-1.16693	-0.739038	-1.02263	-2.02522	-1.61825	-2.43219	-1.54224	-0.133317	-0.541553	-1.05888	-1.39173	-0.617291
Q62356	Follistatin-related protein 1	Fstl1	1.65999	0.12419	1.13186	0.190952	0.528128	0.16874	0.938537	1.55158	1.02345	-0.108407	-0.561108	0.344293	1.49018	1.92837	1.23619	1.00388	0.619772	1.44671
Q9CPT5	Nucleolar protein 16	Nop16	1.3459	0.124447	0.381255	0.5199	0.964645	0.118338	1.42028	2.11849	1.15385	0.772594	1.12075	0.424439	2.27991	2.22483	1.85074	1.46728	1.61047	0.383793
Q3UJB0	Splicing factor 3B subunit 2	Sf3b2	0.33966	0.124591	0.325011	0.224896	0.0146489	0.952608	2.3263	2.41671	2.40206	2.07705	2.0653	2.0888	2.6401	2.4311	2.17894	2.69379	2.46042	2.05198
B2RY56	RNA-binding protein 25	Rbm25	0.617418	0.125106	0.476308	0.093269	0.141111	0.670185	2.78884	2.99611	2.855	2.37869	2.45855	2.29883	3.01383	3.42457	2.54994	2.84686	2.56543	3.15271
P60840	Alpha-endosulfine	Ensa	1.28608	0.125177	0.780242	0.22681	0.505837	0.232875	1.82587	2.33708	1.83125	1.051	1.41915	0.682853	2.24251	2.69125	2.0775	1.57335	2.42082	1.49957
Q61048	WW domain-binding protein 4	Wbp4	0.687253	0.125306	0.791037	0.0668626	-0.103783	0.752111	-0.447618	-0.314723	-0.21094	-1.00198	-1.13926	-0.86469	-0.880972	-0.0113706	-0.0518272	-0.264296	-0.0863475	-0.282176
Q60648	Ganglioside GM2 activator	Gm2a	1.72726	0.125481	0.994539	0.206491	0.732721	0.0818982	-0.996135	-0.28955	-1.02227	-2.01681	-2.44809	-1.58553	-0.465519	0.0048809	-0.408013	-1.36989	-0.529835	-1.16709
Q8CAQ8	MICOS complex subunit Mic60	Immt	0.323714	0.126337	0.584165	0.0443732	-0.260451	0.203122	2.10877	2.09203	2.35248	1.76831	1.66239	1.87423	2.24672	2.1036	1.92576	2.33777	2.59918	2.12048
P28798	Progranulin	Grn	1.11733	0.126917	-0.0294605	0.649627	1.14679	0.120035	-4.01858	-3.30921	-4.45599	-4.42653	-4.45046	-4.40261	-4.16873	-2.69986	-3.05904	-4.47822	-4.35565	-4.53411
Q8K1A5	Transmembrane protein 41B	Tmem41b	0.857947	0.126927	0.430464	0.260516	0.427482	0.339169	-0.416891	-0.0420986	-0.469581	-0.900045	-0.675388	-1.1247	-0.256032	0.626011	-0.496274	-0.701187	-0.469607	-0.237949
Q8VEK3	Heterogeneous nuclear ribonucleoprotein U	Hnrnpu	0.458447	0.127119	0.369719	0.259961	0.0887286	0.743424	5.57698	5.72487	5.63614	5.26642	5.15009	5.38276	5.804	5.66971	5.70089	5.59084	6.06331	5.25427
Q3U0V1	Far upstream element-binding protein 2	Khsrp	0.963727	0.127189	0.577609	0.232006	0.386118	0.320515	3.93544	4.32117	3.93505	3.35744	3.60299	3.11189	4.48299	4.29358	4.18695	4.16271	4.29354	3.34891
P08122	Collagen alpha-2(IV) chain	Col4a2	2.29196	0.127621	0.346947	0.723098	1.94502	0.0953958	-0.387344	0.915028	-1.02999	-1.37694	-0.807112	-1.94676	0.808758	1.27446	0.661868	-2.38082	-0.525471	-0.183673
Q922V4	Pleiotropic regulator 1	Plrg1	0.191013	0.127665	0.294897	0.263557	-0.103884	0.655879	0.638465	0.647262	0.751146	0.456249	0.406621	0.505877	0.526024	0.788592	0.627169	0.944719	0.943625	0.365095
Q9D1A2	Cytosolic non-specific dipeptidase	Cndp2	0.999107	0.127889	-0.123782	0.812779	1.12289	0.0633889	0.800085	1.47094	0.348056	0.471838	0.144366	0.799309	1.82334	0.98815	1.60134	0.489637	-0.306647	0.861177
Q05793	Basement membrane-specific heparan sulfate proteoglycan core protein	Hspg2	0.652366	0.127916	0.937152	0.142485	-0.284786	0.564939	1.51381	1.57011	1.8549	0.917744	0.747201	1.08829	1.45335	1.58364	1.67334	2.32824	1.02741	2.20904
Q9JKB3	Y-box-binding protein 3	Ybx3	1.43786	0.128257	0.992768	0.18524	0.445093	0.360824	2.0399	2.56627	2.12118	1.12841	1.53191	0.724921	2.93016	2.38163	2.38704	2.0837	2.77875	1.5011
Q9R0Q7	Prostaglandin E synthase 3	Ptges3	0.226936	0.128671	-0.740269	0.286726	0.967204	0.201026	2.53182	2.95126	1.98405	2.72432	2.79079	2.65785	2.88487	2.97889	2.99001	1.72299	2.97847	1.25069
P62267	Small ribosomal subunit protein uS12	Rps23	0.517146	0.128804	0.160644	0.511524	0.356502	0.0996949	4.3696	4.63258	4.27607	4.11543	3.94471	4.28615	4.50128	4.90091	4.49553	4.42683	4.25023	4.15116
Q8R550	SH3 domain-containing kinase-binding protein 1	Sh3kbp1	1.37974	0.12932	-0.0584931	0.922609	1.43824	0.0326458	1.77138	2.65566	1.21742	1.27591	1.73112	0.820711	2.99617	3.00932	1.96148	0.744563	1.585	1.3227
P98083	SHC-transforming protein 1	Shc1	0.518118	0.129357	0.458114	0.177133	0.0600038	0.85201	-0.871308	-0.719277	-0.779281	-1.23739	-1.37665	-1.09814	-0.987117	-0.312572	-0.858141	-1.03642	-0.342521	-0.958903
P82347	Delta-sarcoglycan	Sgcd	0.401986	0.129479	0.222674	0.695974	0.179312	0.757547	-1.42098	-1.25324	-1.43255	-1.65523	-1.68398	-1.62648	-1.53608	-1.2544	-0.969247	-1.57308	-0.517083	-2.2075
Q9Z247	Peptidyl-prolyl cis-trans isomerase FKBP9	Fkbp9	0.800349	0.12961	0.685776	0.29349	0.114573	0.840363	1.3312	1.57425	1.45968	0.773905	1.03938	0.508427	1.20301	1.51128	2.00848	1.86209	0.531286	1.98567
P36371	Antigen peptide transporter 2	Tap2	1.6498	0.130468	1.88616	0.279764	-0.236361	0.880547	-3.06804	-2.74422	-2.50786	-4.39402	-4.41867	-4.36937	-3.8493	-2.827	-1.55637	-4.97702	-0.6577	-1.88887
P98195	Probable phospholipid-transporting ATPase IIB	Atp9b	0.398417	0.131016	0.681327	0.0914746	-0.28291	0.392138	-0.552744	-0.559231	-0.276321	-0.957647	-0.867428	-1.04787	-0.541662	-0.856402	-0.279629	0.191432	-0.592094	-0.428301
P51125	Calpastatin	Cast	0.899154	0.131071	0.694758	0.288973	0.204395	0.754989	2.32945	2.63088	2.42649	1.73173	1.68877	1.77469	2.1432	3.34584	2.40361	1.56306	3.24631	2.4701
Q8VE99	Coiled-coil domain-containing protein 115	Ccdc115	1.6518	0.13131	0.0706835	0.917632	1.58112	0.0425263	-2.19513	-1.18926	-2.77038	-2.84106	-2.37849	-3.30364	-1.02818	-0.957414	-1.58219	-2.35707	-2.36578	-3.58829
Q8C4B4	Protein unc-119 homolog B	Unc119b	1.22688	0.131647	0.484457	0.373157	0.742426	0.170348	0.297165	0.882295	0.139869	-0.344588	-0.0530324	-0.636143	0.789099	1.02294	0.834847	-0.230567	0.85794	-0.207765
P97379	Ras GTPase-activating protein-binding protein 2	G3bp2	0.980247	0.131841	0.514886	0.334713	0.46536	0.289826	2.11222	2.53179	2.06643	1.55154	1.85462	1.24846	2.19734	2.66301	2.73502	1.62076	2.69172	1.88681
P08003	Protein disulfide-isomerase A4	Pdia4	0.334518	0.132176	0.701775	0.200779	-0.367257	0.436709	3.94436	3.89027	4.25753	3.55576	3.59223	3.51928	3.73956	3.76137	4.16988	4.07274	4.97844	3.72141
Q62136	Tyrosine-protein phosphatase non-receptor type 21	Ptpn21	1.1513	0.132386	1.03038	0.0389948	0.120923	0.838837	0.654598	0.987769	0.866847	-0.163532	-0.0134495	-0.313615	0.529935	1.95877	0.474604	0.52319	1.3474	0.729954
Q61469	Phospholipid phosphatase 1	Plpp1	0.712461	0.132635	0.877125	0.193821	-0.164663	0.779144	0.247647	0.364014	0.528677	-0.348448	-0.39204	-0.304856	-0.0543711	0.928275	0.218137	0.150842	-0.00272884	1.43792
Q9CPY4	Cyclin-dependent kinase 2-associated protein 2	Cdk2ap2	0.622714	0.133043	0.835246	0.0824271	-0.212532	0.590747	-1.58805	-1.51207	-1.29954	-2.13478	-2.10362	-2.16595	-1.79869	-1.73501	-1.0025	-1.36975	-0.819175	-1.70969
P53702	Holocytochrome c-type synthase	Hccs	0.714387	0.133421	0.0516245	0.851701	0.662762	0.157786	-0.0533336	0.373799	-0.288963	-0.340588	-0.347014	-0.334162	0.920213	0.274103	-0.0729191	-0.224023	0.0963542	-0.739221
Q6IRU2	Tropomyosin alpha-4 chain	Tpm4	1.11722	0.133649	0.712563	0.261044	0.40466	0.359812	5.29785	5.7289	5.32424	4.61168	4.98636	4.237	5.28222	6.2395	5.66499	4.77982	5.67103	5.52188
P62737	Actin, aortic smooth muscle	Acta2	0.93298	0.133741	0.763193	0.218706	0.169787	0.468663	9.51361	9.81052	9.64074	8.87754	9.17817	8.57691	9.60179	10.1792	9.65058	9.58519	9.53086	9.80616
Q61189	Methylosome subunit pICln	Clns1a	0.336835	0.134007	-0.263831	0.423612	0.600666	0.133312	0.67886	0.988319	0.387653	0.651484	0.740875	0.562093	0.967713	0.759685	1.23756	0.132851	0.908927	0.121179
Q80VI1	E3 ubiquitin-protein ligase TRIM56	Trim56	0.575238	0.134088	0.461211	0.113347	0.114027	0.538739	-1.00754	-0.820974	-0.935001	-1.39621	-1.26188	-1.53054	-0.82721	-0.770794	-0.864918	-0.68166	-0.908837	-1.21451
Q9CQJ6	Density-regulated protein	Denr	1.01404	0.134118	0.540965	0.391266	0.473071	0.400282	-0.472283	-0.0413723	-0.514444	-1.05541	-0.739231	-1.37159	0.299641	-0.152466	-0.271292	-0.395288	0.179912	-1.32796
Q3U962	Collagen alpha-2(V) chain	Col5a2	1.58652	0.134347	1.39664	0.0370925	0.189887	0.815408	1.59695	2.06479	1.8749	0.478265	0.231805	0.724725	1.06631	3.36115	1.7669	1.98399	1.32505	2.31567
P35979	Large ribosomal subunit protein uL11	Rpl12	0.299427	0.134446	-0.0669997	0.645614	0.366427	0.0937108	5.51616	5.72843	5.362	5.429	5.50259	5.35542	5.88243	5.82341	5.47945	5.51711	5.15178	5.41712
P62751	Large ribosomal subunit protein uL23	Rpl23a	0.837837	0.134595	0.222319	0.41166	0.615517	0.220519	4.90563	5.34591	4.73039	4.50807	4.45342	4.56272	4.99953	6.04181	4.99638	4.50194	5.16007	4.52915
P26350	Prothymosin alpha	Ptma	1.44012	0.134783	1.00107	0.216331	0.439056	0.506045	3.48601	4.01069	3.57163	2.57056	2.90084	2.24029	4.12046	3.92929	3.98231	3.17953	4.64995	2.88541
Q6P2K6	Serine/threonine-protein phosphatase 4 regulatory subunit 3A	Ppp4r3a	0.451038	0.136137	0.622474	0.075574	-0.171436	0.362371	-1.46215	-1.41368	-1.24225	-1.86472	-1.71152	-2.01792	-1.3981	-1.22232	-1.62062	-1.3023	-1.00982	-1.41462
Q8R3N1	Nucleolar protein 14	Nop14	0.375115	0.136727	0.236009	0.525713	0.139107	0.707512	-0.218927	-0.0729836	-0.21209	-0.448099	-0.336887	-0.559311	-0.0218185	-0.351999	0.154867	0.0905861	-0.815107	0.0882505
Q6IRU5	Clathrin light chain B	Cltb	0.8286	0.136884	0.404702	0.477902	0.423897	0.511179	1.12723	1.49335	1.06945	0.664747	0.791328	0.538165	1.33484	2.17738	0.967819	0.154863	1.64829	1.40519
O35286	ATP-dependent RNA helicase DHX15	Dhx15	0.635375	0.136906	0.188246	0.558587	0.447129	0.302881	1.95137	2.27789	1.83076	1.64251	1.75353	1.53149	2.00793	2.82853	1.9972	1.9346	2.21901	1.33866
Q31125	Zinc transporter SLC39A7	Slc39a7	0.500094	0.137	0.56256	0.047089	-0.0624654	0.814397	1.37425	1.47585	1.53831	0.975752	0.954413	0.997091	1.57598	1.77604	1.07552	1.5882	1.29037	1.73636
Q8CJF7	Protein ELYS	Ahctf1	1.16017	0.137039	0.99347	0.116665	0.166701	0.695947	-0.5024	-0.149845	-0.316546	-1.31002	-1.0441	-1.57593	-0.106745	-0.115107	-0.227682	-0.343546	0.334638	-0.940728
Q91YU6	Leucine zipper putative tumor suppressor 2	Lzts2	0.795526	0.137061	0.749879	0.114757	0.0456475	0.915656	-1.9425	-1.7265	-1.77215	-2.52203	-2.29622	-2.74783	-2.28417	-1.16403	-1.7313	-2.07579	-1.29815	-1.9425
Q9CXK9	RNA-binding protein 33	Rbm33	2.21181	0.137106	1.38739	0.207186	0.824427	0.180184	-2.58833	-1.72622	-2.55065	-3.93804	-4.55243	-3.32364	-2.09964	-1.30076	-1.77826	-3.38867	-2.11734	-2.14594
Q8BUK6	Protein Hook homolog 3	Hook3	0.497899	0.137114	0.87028	0.0945456	-0.372382	0.384637	-0.999154	-1.01432	-0.641941	-1.51222	-1.39695	-1.62749	-1.43698	-0.854241	-0.751746	-1.26116	-0.327209	-0.337452
Q9CY66	H/ACA ribonucleoprotein complex subunit 1	Gar1	0.46504	0.137179	-0.00295846	0.991276	0.467999	0.206002	1.06726	1.35902	0.891019	0.893977	0.892013	0.895942	1.40503	1.00469	1.66734	1.15012	1.11092	0.412023
Q6F3F9	Adhesion G-protein coupled receptor G6	Adgrg6	0.61579	0.137491	0.151541	0.549281	0.46425	0.0933971	0.9507	1.27874	0.814491	0.662951	0.81749	0.508412	1.35172	1.27248	1.21203	0.688183	1.1327	0.622592
P56959	RNA-binding protein FUS	Fus	0.825334	0.138159	0.271841	0.420219	0.553493	0.0689424	3.96028	4.37417	3.82068	3.54884	3.76545	3.33222	4.27878	4.34145	4.50229	3.68862	4.16068	3.61273
Q9CYA0	Protein disulfide isomerase Creld2	Creld2	1.84956	0.138711	1.45677	0.165794	0.392792	0.619162	0.886582	1.49627	1.10348	-0.353293	0.071867	-0.778452	1.60699	1.43172	1.4501	0.446683	2.45032	0.413425
O88428	Bifunctional 3'-phosphoadenosine 5'-phosphosulfate synthase 2	Papss2	0.44225	0.13875	-0.131081	0.381385	0.573331	0.0743961	2.15817	2.48373	1.9104	2.04148	2.08928	1.99368	2.69505	2.65164	2.1045	2.00797	2.0425	1.68074
P43274	Histone H1.4	H1-4	0.49228	0.138782	0.470985	0.23287	0.0212949	0.949977	5.47075	5.6018	5.58051	5.10952	5.27577	4.94328	5.91982	5.35542	5.53018	5.4276	6.10097	5.21296
Q8BU85	Methionine-R-sulfoxide reductase B3, mitochondrial	Msrb3	0.70604	0.13928	0.274235	0.55153	0.431805	0.429765	-1.05207	-0.713629	-1.14543	-1.41967	-1.48114	-1.3582	-1.1951	-0.15808	-0.787708	-1.41482	-1.63527	-0.386209
O55098	Serine/threonine-protein kinase 10	Stk10	1.9322	0.13953	2.46948	0.0134609	-0.537278	0.604867	-2.52254	-2.24097	-1.70369	-4.17317	-4.42713	-3.91922	-1.39627	-1.40709	-3.91957	-2.22416	-0.934273	-1.95266
O08795	Glucosidase 2 subunit beta	Prkcsh	1.3386	0.140181	0.884627	0.16696	0.453976	0.300333	3.69019	4.19508	3.74111	2.85648	3.18869	2.52427	4.04566	4.28661	4.25298	3.40221	4.39957	3.42155
P11928	2'-5'-oligoadenylate synthase 1A	Oas1a	1.83939	0.140824	-0.0785911	0.946284	1.91798	0.217262	-1.6236	-0.444508	-2.36249	-2.2839	-2.10637	-2.46142	0.176058	-2.02007	0.510485	-4.33861	-0.905798	-1.84305
Q9QXS6	Drebrin	Dbn1	1.45245	0.141275	0.968193	0.163304	0.484253	0.531276	1.37785	1.92255	1.4383	0.470107	0.834801	0.105413	0.835907	3.00412	1.92763	0.936175	1.66828	1.71044
Q8VDM6	Heterogeneous nuclear ribonucleoprotein U-like protein 1	Hnrnpul1	0.720652	0.141313	0.264952	0.447815	0.4557	0.238312	0.339646	0.690696	0.234996	-0.0299558	-0.262531	0.202619	0.826241	1.08149	0.164358	0.47231	0.28971	-0.0570311
P43883	Perilipin-2	Plin2	1.8004	0.141351	1.52424	0.376443	0.276155	0.86933	-1.75553	-1.20187	-1.47803	-3.00227	-3.43972	-2.56482	-0.746643	-2.72268	-0.13629	-0.557221	0.242149	-4.11901
Q1HFZ0	RNA cytosine C(5)-methyltransferase NSUN2	Nsun2	0.847344	0.141406	-0.322576	0.221795	1.16992	0.085451	0.354717	1.00527	-0.164647	0.157929	0.295506	0.0203532	1.70071	0.892746	0.422361	-0.275026	-0.113555	-0.105358
Q99KK2	N-acylneuraminate cytidylyltransferase	Cmas	1.8035	0.141654	1.50912	0.375975	0.294379	0.860135	-3.4604	-2.89914	-3.19352	-4.70264	-4.29273	-5.11255	-1.83394	-2.42251	-4.44097	-4.54582	-0.538014	-4.49672
O70251	Elongation factor 1-beta	Eef1b	0.743406	0.142014	0.0985336	0.818828	0.644873	0.167187	4.63936	5.06704	4.42217	4.32364	4.065	4.58227	4.59992	5.23653	5.36467	4.91333	4.46188	3.89131
Q8R422	CD109 antigen	Cd109	0.355872	0.14227	0.973613	0.510275	-0.617742	0.66525	-3.9813	-4.12398	-3.50624	-4.47985	-4.49677	-4.46294	-4.11289	-3.8666	-4.39246	-4.9468	-4.50358	-1.06834
Q7TQ95	Endoplasmic reticulum junction formation protein lunapark	Lnpk	0.828516	0.142719	0.438608	0.0192421	0.389909	0.383859	0.477666	0.83101	0.441102	0.00249419	-0.0127923	0.0177807	0.755648	1.47528	0.262101	0.356541	0.575626	0.391138
P05064	Fructose-bisphosphate aldolase A	Aldoa	0.310413	0.143141	-0.338236	0.183656	0.64865	0.0451793	5.38268	5.70353	5.05488	5.39312	5.46706	5.31918	5.46551	5.70857	5.93651	4.78636	5.37896	4.99932
O08715	A-kinase anchor protein 1, mitochondrial	Akap1	0.91669	0.143207	0.122973	0.848488	0.793716	0.248966	-1.41013	-0.883317	-1.67703	-1.80001	-2.12167	-1.47834	-0.3909	-1.16754	-1.09151	-1.23773	-1.12757	-2.6658
Q9CR95	Adaptin ear-binding coat-associated protein 1	Necap1	0.626693	0.143888	0.104604	0.66144	0.522089	0.186387	0.185201	0.537658	0.0155691	-0.0890352	0.0715705	-0.249641	0.31906	1.07854	0.215379	0.232945	0.0465058	-0.232743
P23708	Nuclear transcription factor Y subunit alpha	Nfya	0.612434	0.144084	0.644521	0.157471	-0.0320862	0.940074	-0.204963	-0.0638865	-0.0318003	-0.676321	-0.741559	-0.611083	0.0533187	-0.576702	0.331724	0.123861	0.387476	-0.606738
Q61687	Transcriptional regulator ATRX	Atrx	0.882228	0.144114	1.08721	0.121196	-0.204985	0.551591	0.31041	0.454098	0.659082	-0.428131	-0.116701	-0.739561	0.762905	0.668461	-0.0690723	0.964569	0.614839	0.39784
Q64131	Runt-related transcription factor 3	Runx3	0.769074	0.144521	1.99054	0.0198812	-1.22147	0.0561591	-3.42657	-3.69236	-2.47089	-4.46143	-4.52778	-4.39508	-3.38648	-3.32783	-4.36276	-1.85736	-2.86545	-2.68985
Q5U4C3	Splicing factor, arginine/serine-rich 19	Scaf1	1.60337	0.144589	1.28446	0.203733	0.318908	0.569428	-2.40534	-1.8849	-2.20381	-3.48827	-2.93143	-4.04511	-1.67548	-1.35895	-2.62029	-2.31741	-1.55117	-2.74286
Q3V1V3	ESF1 homolog	Esf1	0.214563	0.145214	-0.997154	0.106185	1.21172	0.0759562	-1.71377	-1.20574	-2.41745	-1.4203	-1.34421	-1.49639	-1.15886	-1.32686	-1.1315	-1.78044	-2.42924	-3.04268
Q7TN29	Stromal membrane-associated protein 2	Smap2	0.481142	0.14635	0.411492	0.427077	0.0696498	0.885209	-0.640948	-0.494543	-0.564193	-0.975685	-1.14255	-0.808819	-0.344051	-0.307796	-0.831783	-0.937284	0.245846	-1.00114
P97371	Proteasome activator complex subunit 1	Psme1	0.928359	0.146707	0.574045	0.0647262	0.354314	0.483563	1.48827	1.85323	1.49892	0.92487	0.972171	0.87757	1.21565	1.74168	2.60236	1.34149	1.82914	1.32612
P47809	Dual specificity mitogen-activated protein kinase kinase 4	Map2k4	0.686783	0.14695	0.0353843	0.880588	0.651398	0.159289	0.147598	0.563568	-0.08783	-0.123214	-0.0559144	-0.190514	1.16423	0.343545	0.182927	0.291008	-0.395531	-0.158968
P62307	Small nuclear ribonucleoprotein F	Snrpf	0.598549	0.147018	0.456917	0.206564	0.141633	0.482839	1.38076	1.58351	1.44188	0.98496	1.18712	0.782799	1.42448	1.5146	1.81146	1.67093	1.46806	1.18664
Q61140	Breast cancer anti-estrogen resistance protein 1	Bcar1	0.617187	0.147483	-0.0913428	0.75186	0.70853	0.0536397	-0.577408	-0.157413	-0.865943	-0.7746	-0.95359	-0.59561	-0.0312343	-0.236428	-0.204576	-0.699401	-0.651625	-1.2468
Q8BMK4	Cytoskeleton-associated protein 4	Ckap4	1.27419	0.147764	0.950157	0.202206	0.324032	0.478363	4.30415	4.74421	4.42018	3.47002	3.8829	3.05715	4.35495	4.82097	5.05672	3.78811	4.99225	4.48018
O55128	Histone deacetylase complex subunit SAP18	Sap18	0.271243	0.14784	0.133663	0.651456	0.137579	0.653053	0.686044	0.805447	0.667867	0.534204	0.609344	0.459064	1.0383	0.716809	0.661227	1.06256	0.732782	0.208258
Q99JP4	Anaphase-promoting complex subunit CDC26	Cdc26	1.3259	0.148125	0.972682	0.198301	0.35322	0.359009	0.524307	0.98824	0.63502	-0.337662	0.078942	-0.754266	0.776057	1.36404	0.824621	0.497628	1.16918	0.23825
Q8C1M2	Zinc finger protein 428	Znf428	3.31674	0.148541	1.54075	0.263905	1.77599	0.113505	-1.84253	-0.347347	-2.12334	-3.66409	-2.85521	-4.47297	-0.368406	-0.182413	-0.491222	-2.97595	-0.814767	-2.57931
Q9QXT0	Protein canopy homolog 2	Cnpy2	0.928627	0.148656	1.07318	0.0954453	-0.144549	0.725212	2.41349	2.59145	2.73599	1.66282	1.38941	1.93623	2.49702	2.79156	2.48576	2.41514	3.43621	2.35664
Q9R1Z8	Vinexin	Sorbs3	0.823568	0.149069	1.48725	0.0599913	-0.663678	0.306929	-0.680045	-0.723032	-0.0593543	-1.5466	-1.70749	-1.38571	-1.17195	0.0195549	-1.0167	-0.491271	-0.476833	0.790041
Q9QYS9	KH domain-containing RNA-binding protein QKI	Qki	0.283581	0.149393	0.245512	0.256263	0.0380695	0.85989	1.35685	1.44202	1.40395	1.15844	1.18665	1.13023	1.59261	1.1901	1.54334	1.67953	1.39626	1.13606
A2ARZ3	Fibrous sheath-interacting protein 2	Fsip2	0.851346	0.149414	0.782416	0.0707182	0.0689306	0.879882	0.513694	0.752379	0.683449	-0.0989669	0.0882628	-0.286197	0.430931	1.51983	0.306382	0.666131	0.429732	0.954483
Q9Z2M7	Phosphomannomutase 2	Pmm2	0.655629	0.149795	0.318302	0.371327	0.337327	0.381211	-0.233446	0.0569584	-0.280369	-0.59867	-0.807828	-0.389513	0.158566	0.460652	-0.448343	0.139889	-0.446125	-0.53487
Q8VCF0	Mitochondrial antiviral-signaling protein	Mavs	0.632062	0.149805	0.416574	0.208762	0.215487	0.570221	-0.124976	0.113848	-0.10164	-0.518214	-0.681951	-0.354477	0.228378	0.532995	-0.41983	-0.229436	0.293514	-0.368998
P0DOV1	Interferon-activable protein 205-B	Mnda	0.83441	0.150044	-0.027511	0.949357	0.861921	0.180506	1.31983	1.85166	0.989735	1.01725	1.09623	0.938259	2.13834	1.11124	2.30539	0.574674	1.74645	0.648079
O70400	PDZ and LIM domain protein 1	Pdlim1	0.901015	0.150154	0.20077	0.609095	0.700245	0.196488	4.1517	4.63954	3.9393	3.73853	3.46098	4.01608	4.80483	5.19424	3.91956	3.80626	3.72141	4.29023
Q9JHU4	Cytoplasmic dynein 1 heavy chain 1	Dync1h1	0.306989	0.15019	0.304846	0.490056	0.00214242	0.995873	2.47157	2.54912	2.54698	2.24213	2.13263	2.35163	2.40605	2.48909	2.75222	2.39885	2.01384	3.22824
Q60715	Prolyl 4-hydroxylase subunit alpha-1	P4ha1	1.08214	0.150273	0.662367	0.307636	0.419777	0.304978	3.7086	4.13655	3.71678	3.05441	3.44501	2.66381	3.58034	4.24044	4.58887	3.40264	4.02725	3.72043
Q8BSN5	PHD finger protein 23	Phf23	0.48571	0.150497	0.180168	0.621078	0.305542	0.461381	-3.94665	-3.71064	-4.01619	-4.19635	-4.0813	-4.31141	-3.27815	-3.86239	-3.9914	-4.03483	-3.48712	-4.5266
Q9CYZ2	Tumor protein D54	Tpd52l2	0.162524	0.150627	0.459698	0.145075	-0.297174	0.275962	0.607096	0.536287	0.833461	0.373763	0.329882	0.417643	0.487671	0.443511	0.677677	0.485394	0.830841	1.18415
P70279	Surfeit locus protein 6	Surf6	2.10205	0.151213	1.34861	0.324638	0.753437	0.49911	-1.29924	-0.49119	-1.24463	-2.59324	-1.86176	-3.32471	-1.19316	0.317828	-0.598235	-0.749556	-0.0358905	-2.94843
Q05D44	Eukaryotic translation initiation factor 5B	Eif5b	1.00096	0.151853	0.563469	0.214639	0.437493	0.123741	1.46524	1.87954	1.44205	0.878577	0.622548	1.13461	1.80247	1.89506	1.94109	1.3826	1.77145	1.17209
Q5U5M8	Biogenesis of lysosome-related organelles complex 1 subunit 3	Bloc1s3	2.61048	0.152424	2.2246	0.13666	0.385884	0.631784	-1.71825	-0.920924	-1.30681	-3.53141	-4.29179	-2.77103	-0.998326	-0.45673	-1.30772	-2.50676	-0.200059	-1.21361
Q9D554	Splicing factor 3A subunit 3	Sf3a3	0.228783	0.152723	-0.0234069	0.893573	0.25219	0.228342	1.46043	1.61219	1.36	1.38341	1.31285	1.45397	1.42553	1.75173	1.65933	1.49494	1.07341	1.51166
Q99LI5	Zinc finger protein 281	Znf281	2.36872	0.153157	2.01127	0.128083	0.357446	0.427648	-1.35564	-0.629418	-0.986863	-2.99814	-3.61653	-2.37975	-0.817307	-0.635761	-0.435186	-1.62442	-0.382523	-0.953646
Q8K4L0	ATP-dependent RNA helicase DDX54	Ddx54	0.284992	0.153224	-0.526852	0.596706	0.811844	0.438735	-1.57283	-1.19714	-2.00899	-1.48214	-1.48716	-1.47711	-1.25405	-1.38255	-0.954836	-0.922999	-1.42993	-3.67404
Q9WU28	Prefoldin subunit 5	Pfdn5	0.962447	0.153795	0.158905	0.686842	0.803542	0.00917277	0.912033	1.45397	0.650431	0.491526	0.785301	0.197751	1.29506	1.66559	1.40127	0.722554	0.824857	0.403881
Q925I1	ATPase family AAA domain-containing protein 3	Atad3	0.302537	0.154724	0.716485	0.0626636	-0.413948	0.157961	1.31832	1.23873	1.65268	0.936191	0.922312	0.950071	1.49375	1.02945	1.19299	1.75484	1.91776	1.28544
Q91YU8	Suppressor of SWI4 1 homolog	Ppan	0.648502	0.154859	-0.0945713	0.693184	0.743073	0.0321579	-0.293312	0.147465	-0.595607	-0.501036	-0.339515	-0.662557	0.138116	0.160568	0.143712	-0.335586	-0.649922	-0.801313
Q9EP97	Sentrin-specific protease 3	Senp3	0.467114	0.154993	0.0131015	0.968317	0.454012	0.211079	-0.644692	-0.357659	-0.811672	-0.824773	-0.996309	-0.653238	-0.263532	-0.155631	-0.653816	-0.766318	-0.401763	-1.26693
Q99MR6	Serrate RNA effector molecule homolog	Srrt	0.65664	0.155019	0.613732	0.104648	0.0429084	0.852972	0.603323	0.783573	0.740665	0.126933	0.294964	-0.0410976	0.799777	0.743091	0.807852	0.69014	1.11582	0.416036
P28033	CCAAT/enhancer-binding protein beta	Cebpb	2.08254	0.155027	0.843458	0.560298	1.23908	0.371426	-0.791283	0.19401	-1.04507	-1.88853	-1.17582	-2.60124	0.660433	-0.555084	0.476679	-1.59636	1.03282	-2.57168
A6H5X4	PHD finger protein 11	Phf11	2.78893	0.15528	1.31625	0.433133	1.47268	0.472579	-1.63253	-0.383042	-1.85572	-3.17198	-2.83897	-3.50498	0.522516	-2.91483	1.24319	-4.36669	0.234529	-1.43501
Q8BH97	Reticulocalbin-3	Rcn3	2.46217	0.155427	1.71141	0.262144	0.750757	0.285571	2.83897	3.73604	2.98528	1.27387	2.13153	0.416217	2.93274	3.67926	4.59612	2.87695	2.41749	3.66141
Q9JM51	Prostaglandin E synthase	Ptges	0.962651	0.155523	-1.00297	0.300253	1.96562	0.0960725	-1.14411	-0.166335	-2.13195	-1.12899	-1.30779	-0.950179	0.365855	-1.0566	0.191744	-1.96878	-0.962742	-3.46435
Q3UMT1	Protein phosphatase 1 regulatory subunit 12C	Ppp1r12c	1.54149	0.155569	1.61293	0.177433	-0.0714358	0.935508	-2.45261	-2.09402	-2.02259	-3.63551	-4.18245	-3.08857	-2.53924	-1.4535	-2.28932	-3.47795	-1.08673	-1.50308
Q6PDY2	2-aminoethanethiol dioxygenase	Ado	0.671532	0.156194	0.580462	0.185199	0.0910702	0.591776	-1.1307	-0.928662	-1.01973	-1.60019	-1.37588	-1.82451	-0.814244	-0.827347	-1.14439	-1.23015	-0.987087	-0.841956
P01899	H-2 class I histocompatibility antigen, D-B alpha chain	H2-D1	1.50207	0.156306	0.968066	0.444339	0.534007	0.689877	2.5566	3.13237	2.59836	1.63029	1.92146	1.33913	3.70974	1.73755	3.94981	0.783368	4.29056	2.72115
P50543	Protein S100-A11	S100a11	1.14959	0.156421	0.518372	0.414524	0.631214	0.260701	4.21887	4.74297	4.11176	3.59339	4.01004	3.17673	3.92282	5.16297	5.14312	3.77559	4.29568	4.264
Q9QZQ1	Afadin	Afdn	1.51474	0.157463	1.18309	0.186975	0.331654	0.588878	0.138908	0.641964	0.31031	-0.87278	-1.32724	-0.418316	0.53341	0.455757	0.936726	-0.709029	0.747293	0.892666
P54729	NEDD8 ultimate buster 1	Nub1	0.219507	0.157878	0.261726	0.0710641	-0.0422194	0.631396	-0.113892	-0.0748478	-0.0326284	-0.294355	-0.352554	-0.236156	-0.0666847	-0.065098	-0.0927608	-0.182688	0.0471556	0.0376472
Q8C6B9	Active regulator of SIRT1	Rps19bp1	0.700522	0.158709	0.579197	0.0301536	0.121324	0.754099	0.79918	1.01981	0.898482	0.319285	0.391231	0.247339	1.19589	1.47339	0.390138	0.652606	0.971226	1.07161
Q5XFZ0	UPF0711 protein C18orf21 homolog	UPF0711	1.5766	0.158796	1.12152	0.200428	0.45508	0.119943	-2.86268	-2.29787	-2.75295	-3.87447	-3.43164	-4.3173	-2.37188	-2.09377	-2.42796	-2.98821	-2.38295	-2.88769
Q9D0R2	Threonine--tRNA ligase 1, cytoplasmic	Tars1	0.382871	0.159654	-0.382126	0.0562098	0.764997	0.0353397	2.14405	2.52664	1.76164	2.14377	2.22715	2.06039	2.71061	2.1661	2.70321	1.74749	1.9059	1.63155
Q80X50	Ubiquitin-associated protein 2-like	Ubap2l	0.36843	0.160002	-0.00467094	0.987366	0.373101	0.251554	2.71497	2.94699	2.57389	2.57856	2.44084	2.71628	2.73208	3.15618	2.95271	2.40489	3.03568	2.2811
Q8BGL3	Sulfotransferase 2A8	Sult2a8	0.922787	0.160185	0.766787	0.0719643	0.156	0.769781	1.42141	1.71061	1.55461	0.787823	0.865329	0.710316	1.02465	2.49711	1.61007	1.4887	1.99186	1.18327
Q6NZQ4	PAX-interacting protein 1	Paxip1	0.509535	0.160435	0.792514	0.344744	-0.282979	0.713145	-1.01183	-0.990566	-0.707587	-1.5001	-1.63948	-1.36072	-0.792609	-0.721924	-1.45716	-0.807158	0.458567	-1.77417
Q8BQ30	Phostensin	Ppp1r18	0.641761	0.161037	0.502699	0.130519	0.139062	0.728589	1.51753	1.73012	1.59106	1.08836	1.1968	0.979913	1.67152	2.28425	1.23459	1.55608	1.97266	1.24444
Q9EPC1	Alpha-parvin	Parva	1.13564	0.161781	0.544152	0.419822	0.591487	0.277271	0.870234	1.37595	0.784464	0.240312	0.660627	-0.180002	0.914007	1.85098	1.36286	0.0322483	1.14951	1.17164
Q5SSI6	U3 small nucleolar RNA-associated protein 18 homolog	Utp18	1.33069	0.161814	1.22582	0.0231963	0.10487	0.886587	-0.0703311	0.301669	0.196798	-1.02902	-1.1519	-0.906147	-0.569518	1.50757	-0.0330507	0.677703	-0.0464895	-0.0408176
Q8R0F3	Formylglycine-generating enzyme	Sumf1	0.924687	0.162447	0.986483	0.056769	-0.0617962	0.901891	-0.605344	-0.397346	-0.33555	-1.32203	-1.17239	-1.47167	-0.854713	0.483448	-0.820773	-0.398675	-0.202566	-0.405408
Q8CIL4	Uncharacterized protein C1orf131 homolog	Uncharacterized	2.67491	0.162865	1.40263	0.365412	1.27228	0.347875	-2.2117	-1.06587	-2.33815	-3.74078	-2.94147	-4.5401	-1.01124	-0.702824	-1.48355	-1.2915	-1.29103	-4.43191
Q8BP27	Swi5-dependent recombination DNA repair protein 1 homolog	Sfr1	0.584723	0.163006	0.386853	0.286991	0.19787	0.500791	0.401038	0.62142	0.42355	0.0366974	0.213973	-0.140578	0.59761	0.723672	0.542979	0.775122	0.534079	-0.0385501
P58404	Striatin-4	Strn4	3.53212	0.164172	1.81482	0.379919	1.7173	0.355876	-1.39143	0.135585	-1.58172	-3.39654	-4.41593	-2.37715	0.295718	0.430776	-0.319738	-0.0800492	-4.46707	-0.198029
Q99LT0	Protein dpy-30 homolog	Dpy30	1.0314	0.164182	0.441972	0.428013	0.589428	0.176432	2.37017	2.84906	2.25963	1.81766	2.17289	1.46242	3.17666	2.73523	2.63528	2.01003	2.84895	1.91991
Q8C0T5	Signal-induced proliferation-associated 1-like protein 1	Sipa1l1	1.52293	0.165037	1.38665	0.138228	0.13628	0.889186	-3.37644	-2.9446	-3.08088	-4.46753	-4.49578	-4.43928	-4.26626	-2.73492	-1.83263	-3.48043	-1.9416	-3.82063
Q9Z1Z0	General vesicular transport factor p115	Uso1	0.739402	0.165245	0.515193	0.294735	0.224208	0.554899	1.99019	2.25911	2.03491	1.51971	1.23687	1.80256	1.86176	2.57476	2.34083	1.58475	2.53488	1.98509
Q9CZX7	Type 2 phosphatidylinositol 4,5-bisphosphate 4-phosphatase	Pip4p2	1.02381	0.166099	1.24808	0.162704	-0.224264	0.45917	-0.462846	-0.290991	-0.0667277	-1.3148	-1.69716	-0.932453	-0.122823	0.0054011	-0.755552	0.146781	-0.0734855	-0.273479
P54116	Stomatin	Stom	0.804465	0.166592	0.929034	0.11771	-0.124569	0.828061	-0.555198	-0.400796	-0.276226	-1.20526	-1.06782	-1.3427	0.272758	-0.399404	-1.07574	-1.01632	0.0690101	0.118636
P0DOV2	Interferon-activable protein 204	Ifi204	0.649272	0.166835	-1.1244	0.445778	1.77367	0.272678	0.734245	1.56169	-0.211982	0.912417	0.77487	1.04996	1.99342	0.950535	1.74112	-2.41546	1.68247	0.097048
Q9CYA6	Zinc finger CCHC domain-containing protein 8	Zcchc8	1.24711	0.167688	1.03183	0.188805	0.215283	0.563178	-1.95272	-1.56021	-1.77549	-2.80732	-2.38069	-3.23395	-1.46391	-1.91642	-1.30029	-2.00522	-1.21375	-2.1075
Q9Z0Y1	Dynactin subunit 3	Dctn3	1.16657	0.168052	0.741701	0.27823	0.424871	0.435765	1.83676	2.28773	1.86286	1.12116	1.46942	0.772895	2.41318	2.32322	2.12679	1.85563	2.62587	1.10707
Q05186	Reticulocalbin-1	Rcn1	1.6099	0.168076	1.47642	0.232778	0.133478	0.789893	1.66643	2.11896	1.98549	0.509064	1.12606	-0.107929	1.27939	2.53717	2.54033	1.75356	1.88515	2.31774
Q3TIV5	Zinc finger CCCH domain-containing protein 15	Zc3h15	0.486055	0.16815	-0.433191	0.331914	0.919246	0.0905036	0.976093	1.44232	0.523078	0.956269	1.14169	0.770851	1.49581	1.20921	1.62195	1.1696	0.223199	0.176434
Q08288	Cell growth-regulating nucleolar protein	Lyar	1.15374	0.168695	0.547888	0.376655	0.605853	0.217188	1.16408	1.67971	1.07386	0.525971	0.902254	0.149687	1.93172	1.47191	1.6355	1.29569	1.53429	0.391585
P49312	Heterogeneous nuclear ribonucleoprotein A1	Hnrnpa1	1.0213	0.168814	0.41777	0.454372	0.603525	0.0936293	5.31791	5.79956	5.19603	4.77826	5.156	4.40052	6.21472	5.66597	5.51799	5.2776	5.441	4.86949
O08585	Clathrin light chain A	Clta	0.464694	0.169358	0.617955	0.152095	-0.153261	0.507217	3.20932	3.26802	3.42128	2.80332	2.63495	2.97169	2.96179	3.61637	3.22589	3.45604	3.33838	3.46941
P05627	Transcription factor Jun	Jun	0.974507	0.169751	-0.871245	0.419599	1.84575	0.147084	-1.46131	-0.525524	-2.37128	-1.50003	-1.12038	-1.87968	-0.0978477	-1.07045	-0.408278	-2.04375	-1.1172	-3.95287
Q9Z2F7	BCL2/adenovirus E1B 19 kDa protein-interacting protein 3-like	Bnip3l	1.03596	0.170158	1.17655	0.198539	-0.140595	0.842681	-0.765204	-0.558938	-0.418343	-1.59489	-1.24333	-1.94646	-0.492328	-0.354015	-0.830472	-1.62516	0.393432	-0.0233032
Q6P8I4	PEST proteolytic signal-containing nuclear protein	Pcnp	1.16293	0.17052	0.6102	0.27689	0.552732	0.465248	1.45869	1.9567	1.40397	0.793767	1.0734	0.514134	1.20986	3.06725	1.59299	0.95854	2.12738	1.12598
Q9CWM4	Prefoldin subunit 1	Pfdn1	0.89889	0.170525	0.408955	0.332652	0.489934	0.0387149	0.821732	1.23018	0.740245	0.33129	0.071484	0.591096	1.27938	1.26921	1.14195	0.966669	0.579939	0.674128
Q9JMG1	Endothelial differentiation-related factor 1	Edf1	1.25764	0.17077	0.335489	0.562345	0.922153	0.102353	2.16869	2.82891	1.90675	1.57126	1.94724	1.19528	2.99547	2.73307	2.75818	1.81311	2.52675	1.3804
Q9D8T2	Gasdermin-D	Gsdmd	1.01319	0.17095	0.468738	0.522329	0.54445	0.419066	-0.632932	-0.175467	-0.719916	-1.18865	-1.58297	-0.794338	0.262758	-0.688972	-0.100185	-1.22119	0.309615	-1.24817
Q8K003	Translation machinery-associated protein 7	Tma7	1.426	0.171118	0.367501	0.587423	1.0585	0.0670192	1.26333	2.01677	0.958268	0.590767	1.05883	0.122706	2.12898	2.22664	1.69469	0.945465	1.54047	0.388873
P25425	POU domain, class 2, transcription factor 1	Pou2f1	2.21468	0.1714	3.0194	0.015442	-0.804722	0.534946	-2.56037	-2.30847	-1.50375	-4.52315	-4.51602	-4.53028	-1.08302	-1.42707	-4.41532	-1.83339	-0.745985	-1.93187
Q8CBW3	Abl interactor 1	Abi1	1.112	0.171535	0.638372	0.31389	0.473625	0.152122	0.881339	1.33695	0.863323	0.224951	0.613595	-0.163693	1.04747	1.63464	1.32874	0.475335	1.17198	0.942655
Q9CWG9	Biogenesis of lysosome-related organelles complex 1 subunit 2	Bloc1s2	0.735913	0.171718	-0.811778	0.617744	1.54769	0.378304	-1.014	-0.24964	-1.79733	-0.985553	-1.23157	-0.739537	-0.0774306	-0.387291	-0.284198	-4.54515	-0.220766	-0.626075
Q9WTP6	Adenylate kinase 2, mitochondrial	Ak2	0.448838	0.171725	0.144471	0.719728	0.304367	0.495269	2.40912	2.63546	2.3311	2.18663	2.05972	2.31353	3.05098	2.33568	2.51973	3.00405	1.9754	2.01384
Q6ZWY3	Small ribosomal subunit protein eS27-like	Rps27l	1.10619	0.171796	0.961736	0.209838	0.144455	0.446846	3.02898	3.3597	3.21524	2.25351	2.62063	1.88639	3.48055	3.50263	3.09592	3.14047	3.42853	3.07673
Q99J56	Derlin-1	Derl1	0.426751	0.172215	0.519303	0.131217	-0.0925522	0.650776	0.685348	0.757329	0.849881	0.330578	0.166256	0.4949	0.793219	0.46711	1.01166	0.652342	0.964472	0.93283
Q99KR7	Peptidyl-prolyl cis-trans isomerase F, mitochondrial	Ppif	0.524408	0.172781	-0.0945126	0.852402	0.61892	0.277029	0.255025	0.618223	-0.000697869	0.0938147	-0.106578	0.294207	0.945895	0.25423	0.654543	0.740632	-0.0398993	-0.702827
Q91YE7	RNA-binding protein 5	Rbm5	1.75984	0.172916	1.85122	0.147857	-0.0913808	0.898161	-1.29815	-0.892455	-0.801074	-2.6523	-1.98863	-3.31597	-1.48889	-0.199882	-0.988595	-1.36783	0.296696	-1.33209
Q63810	Calcineurin subunit B type 1	Ppp3r1	1.66174	0.173634	1.01889	0.417042	0.642847	0.621621	-2.85615	-2.19965	-2.8425	-3.86139	-4.41056	-3.31222	-3.70904	-1.35043	-1.53948	-1.31919	-4.53175	-2.67655
P48428	Tubulin-specific chaperone A	Tbca	1.40336	0.173789	0.280732	0.677821	1.12262	0.0879859	3.07909	3.85091	2.72829	2.44756	2.90083	1.99428	3.87395	4.08061	3.59817	2.1512	3.46576	2.56791
P97465	Docking protein 1	Dok1	1.76803	0.173938	0.385358	0.658324	1.38268	0.0303175	-0.856035	0.104477	-1.2782	-1.66356	-1.01886	-2.30826	0.12081	0.64087	-0.44825	-0.759984	-1.38495	-1.68966
P11087	Collagen alpha-1(I) chain	Col1a1	2.11105	0.17405	2.167	0.068128	-0.0559515	0.966577	4.39133	4.89811	4.95406	2.78706	2.44096	3.13316	3.20155	6.8114	4.68137	5.17093	3.7077	5.98355
O70551	SRSF protein kinase 1	Srpk1	1.20522	0.174194	0.623762	0.355748	0.581454	0.0354001	2.05435	2.5737	1.99225	1.36849	1.76036	0.976617	2.33355	2.7419	2.64566	1.94341	2.05047	1.98286
P32883	GTPase KRas	Kras	0.812427	0.175029	1.18921	0.0671069	-0.376779	0.436981	-0.909162	-0.847347	-0.470568	-1.65977	-1.93351	-1.38603	-1.58323	-0.50961	-0.449201	-0.662044	-0.702322	-0.0473377
P21981	Protein-glutamine gamma-glutamyltransferase 2	Tgm2	1.84244	0.17521	3.2208	0.063168	-1.37836	0.177916	-1.36224	-1.41851	-0.0401554	-3.26096	-2.5279	-3.99401	-1.58905	-0.342262	-2.32423	0.357814	0.767275	-1.24555
Q9CYI4	Putative RNA-binding protein Luc7-like 1	Luc7l	0.817274	0.175231	-0.135983	0.747685	0.953257	0.0569027	-0.466821	0.0949694	-0.858288	-0.722305	-0.397443	-1.04717	0.562016	-0.25905	-0.0180583	-0.907903	-0.7915	-0.87546
Q9DCB1	High mobility group nucleosome-binding domain-containing protein 3	Hmgn3	1.05981	0.17563	1.07654	0.136676	-0.0167281	0.967618	0.825437	1.08412	1.10084	0.0243062	0.388439	-0.339827	0.902496	1.35705	0.992805	0.83934	1.79127	0.671924
O08788	Dynactin subunit 1	Dctn1	0.604789	0.176413	0.309885	0.372676	0.294904	0.215603	1.63019	1.89198	1.59708	1.28719	1.5081	1.06628	1.68903	1.95327	2.03364	1.31281	1.88009	1.59832
B2RRE7	OTU domain-containing protein 4	Otud4	0.63977	0.176953	0.928252	0.101435	-0.288482	0.555359	0.457522	0.509284	0.797766	-0.130486	-0.109038	-0.151933	0.482914	1.06385	-0.018911	0.390227	0.570247	1.43282
Q01514	Guanylate-binding protein 1	Gbp1	0.295289	0.17721	-0.335909	0.0973024	0.631198	0.0300887	1.16137	1.47189	0.84069	1.1766	1.20283	1.15037	1.54102	1.19156	1.68309	1.07526	0.730843	0.715963
Q9CQW9	Interferon-induced transmembrane protein 3	Ifitm3	0.475228	0.177249	0.144969	0.678993	0.33026	0.372295	3.95536	4.19802	3.86776	3.72279	3.90277	3.54281	4.38889	3.81005	4.39511	3.36603	3.99056	4.24668
Q04750	DNA topoisomerase 1	Top1	0.550862	0.177803	0.251655	0.562315	0.299207	0.460399	0.894535	1.14445	0.845246	0.593591	0.810031	0.377152	1.33178	0.881887	1.21969	1.14115	1.19122	0.203363
Q9JHE7	U5 small nuclear ribonucleoprotein TSSC4	Tssc4	0.475955	0.17784	0.0520277	0.923414	0.423927	0.486133	-2.28318	-2.00522	-2.42915	-2.48117	-2.47559	-2.48676	-2.47014	-1.80234	-1.74318	-3.0972	-1.50063	-2.6896
Q8VCX5	Calcium uptake protein 1, mitochondrial	Micu1	0.38473	0.178428	0.776838	0.0186383	-0.392108	0.171662	-0.832717	-0.883575	-0.491467	-1.26831	-1.30204	-1.23457	-0.580137	-0.834165	-1.23642	-0.690189	-0.266366	-0.517847
Q99PG6	Taste receptor type 1 member 1	Tas1r1	1.27957	0.179195	0.75539	0.319591	0.52418	0.380168	1.01905	1.53551	1.01133	0.255943	0.674434	-0.162549	1.31267	1.571	1.72287	0.974868	1.84007	0.219063
P14069	Protein S100-A6	S100a6	0.996601	0.179541	-0.134868	0.573751	1.13147	0.145783	4.61533	5.28878	4.15732	4.29218	4.13587	4.4485	4.96968	6.27557	4.6211	3.98783	4.43112	4.05299
Q9JL35	High mobility group nucleosome-binding domain-containing protein 5	Hmgn5	0.856104	0.179642	0.598973	0.235104	0.257131	0.670181	0.939861	1.25031	0.993181	0.394208	0.577733	0.210682	1.44446	1.88409	0.422388	0.551305	1.69124	0.737
Q07235	Glia-derived nexin	Serpine2	0.736884	0.179852	0.576298	0.453424	0.160586	0.837596	-3.86156	-3.61712	-3.7777	-4.354	-4.31528	-4.39272	-3.30566	-4.34506	-3.20063	-4.29653	-2.53498	-4.5016
Q8CB87	Ras-related protein Rab-44	Rab44	1.18323	0.180296	0.594154	0.397716	0.589073	0.348718	1.82428	2.34099	1.75192	1.15776	1.61772	0.697808	1.50822	3.14493	2.36982	1.27176	1.93803	2.04596
O08539	Myc box-dependent-interacting protein 1	Bin1	0.865798	0.180352	0.265694	0.551403	0.600104	0.0543866	1.24041	1.6819	1.08179	0.816099	1.13095	0.501245	1.41689	1.87197	1.75683	1.01765	1.40426	0.823473
Q9CQS8	Protein transport protein Sec61 subunit beta	Sec61b	0.222659	0.180719	0.206717	0.326728	0.0159419	0.92851	1.98931	2.05096	2.03501	1.8283	1.75079	1.9058	2.1066	2.03148	2.01479	2.03567	1.76472	2.30465
A2AAY5	SH3 and PX domain-containing protein 2B	Sh3pxd2b	0.662454	0.181059	0.645657	0.218508	0.0167964	0.965987	1.76266	1.93458	1.91778	1.27212	1.03333	1.51091	1.94163	2.10242	1.75967	1.7906	2.56113	1.40161
Q791N7	DNA-directed RNA polymerase I subunit RPA12	Polr1h	0.539184	0.181161	-0.846358	0.549187	1.38554	0.361101	-1.37017	-0.715796	-2.10134	-1.25498	-1.06321	-1.44675	-1.18827	-0.580238	-0.378876	-1.16795	-0.690748	-4.44531
Q6ZQI3	Malectin	Mlec	0.724043	0.181238	1.0858	0.144026	-0.361758	0.122755	0.713239	0.758591	1.12035	0.0345479	0.313962	-0.244866	0.614413	1.0589	0.602462	1.20424	0.987786	1.16902
Q2VPQ9	Chromatin modification-related protein MEAF6	Meaf6	0.356325	0.181509	0.422698	0.185584	-0.0663733	0.817211	-2.35858	-2.29439	-2.22801	-2.65071	-2.77417	-2.52725	-1.97694	-2.3806	-2.52562	-2.17874	-1.88853	-2.61677
Q64727	Vinculin	Vcl	0.627942	0.181662	0.379742	0.406476	0.248201	0.634396	4.35439	4.60445	4.35625	3.97651	4.04566	3.90735	4.20319	5.23008	4.38007	3.99403	3.99152	5.08319
Q64519	Syndecan-3	Sdc3	2.20755	0.182405	1.13423	0.450288	1.07332	0.549202	-3.16683	-2.21245	-3.28577	-4.42	-4.43392	-4.40607	-1.45752	-0.801451	-4.37837	-4.5127	-4.49634	-0.848276
P58742	Aladin	Aaas	0.355661	0.182415	0.189328	0.5171	0.166333	0.573723	1.02137	1.17266	1.00633	0.817001	0.950224	0.683777	0.92432	1.45363	1.14003	1.13407	0.576213	1.3087
P60766	Cell division control protein 42 homolog	Cdc42	0.353752	0.182841	0.406042	0.317414	-0.0522901	0.891245	3.13864	3.20747	3.25976	2.85372	2.75026	2.95719	2.96634	3.10778	3.5483	3.8734	2.95749	2.94841
Q62219	Transforming growth factor beta-1-induced transcript 1 protein	Tgfb1i1	1.2268	0.182977	0.152907	0.807434	1.07389	0.042103	0.75872	1.46813	0.394237	0.24133	0.704793	-0.222133	1.1182	1.88023	1.40596	0.296817	-0.0330269	0.918922
G5E8V9	Arfaptin-1	Arfip1	0.358913	0.183984	-0.351334	0.167477	0.710247	0.0260572	0.543351	0.899422	0.189175	0.540509	0.674629	0.406389	0.867461	1.18628	0.644524	-0.045049	0.234707	0.377866
Q8CHY6	Transcriptional repressor p66 alpha	Gatad2a	0.761449	0.184717	0.301262	0.390719	0.460187	0.39257	0.355134	0.718067	0.25788	-0.043382	0.0159129	-0.102677	1.08974	1.11796	-0.0534998	0.421722	0.633784	-0.281866
Q8CI51	PDZ and LIM domain protein 5	Pdlim5	0.978059	0.185355	0.621457	0.187137	0.356603	0.580236	3.66519	4.04343	3.68682	3.06537	3.07675	3.05399	3.2379	4.93703	3.95535	3.06001	3.94456	4.0559
Q8QZT1	Acetyl-CoA acetyltransferase, mitochondrial	Acat1	0.53502	0.186202	0.906098	0.0685544	-0.371078	0.297204	3.32234	3.31694	3.68802	2.78192	2.94217	2.62167	2.82856	3.74818	3.37408	3.57521	3.66401	3.82483
Q99LU0	Charged multivesicular body protein 1B1	Chmp1b1	1.66552	0.187407	1.49245	0.0539853	0.173064	0.865103	2.82869	3.30997	3.13691	1.64445	1.5614	1.72751	1.95491	4.87066	3.10433	3.07136	2.51116	3.82819
Q91VJ2	Caveolae-associated protein 3	Cavin3	1.78071	0.187928	2.21185	0.126363	-0.43114	0.259385	0.575495	0.858995	1.29014	-0.921715	-1.5301	-0.313331	0.526761	1.10992	0.940304	0.785934	1.70123	1.38325
Q9DBL7	Bifunctional coenzyme A synthase	Coasy	2.10814	0.187978	0.340299	0.746212	1.76784	0.0208758	-1.18565	0.00431927	-1.76352	-2.10382	-2.90745	-1.30019	0.373783	0.367862	-0.728687	-1.41045	-1.64496	-2.23515
Q9CQ45	Neudesin	Nenf	1.31332	0.189019	1.3967	0.194212	-0.0833741	0.821455	0.64149	0.938556	1.02193	-0.374768	-0.89782	0.148285	0.3781	1.23914	1.19842	0.655495	1.073	1.33729
Q8BKE6	Cytochrome P450 20A1	Cyp20a1	1.25431	0.18923	2.15282	0.177849	-0.89851	0.515496	-3.19853	-3.22189	-2.32338	-4.4762	-4.40884	-4.54356	-4.5081	-2.57196	-2.58562	-1.81887	-4.35167	-0.799604
Q62093	Serine/arginine-rich splicing factor 2	Srsf2	0.656268	0.189246	0.501059	0.25016	0.155208	0.590492	3.47812	3.70039	3.54518	3.04412	3.28937	2.79887	3.54466	3.8901	3.6664	3.63762	3.89738	3.10054
Q9WTJ6	Tesmin	Tesmin	0.669461	0.189681	1.02925	0.0447404	-0.359788	0.437852	0.516711	0.549156	0.908944	-0.120305	-0.13729	-0.103319	0.236806	1.23363	0.17703	0.454611	1.12837	1.14386
P54103	DnaJ homolog subfamily C member 2	Dnajc2	0.449907	0.190842	0.125998	0.748352	0.323909	0.480733	0.559189	0.793131	0.469222	0.343224	0.424061	0.262388	1.26548	0.577758	0.536154	0.988049	0.584209	-0.164591
Q9D824	Pre-mRNA 3'-end-processing factor FIP1	Fip1l1	0.409779	0.191664	0.182462	0.67922	0.227317	0.600185	0.582868	0.770556	0.543239	0.360777	0.494432	0.227122	0.723542	0.792527	0.795599	0.397048	1.24145	-0.00877697
Q52KR3	Protein prune homolog 2	Prune2	1.85685	0.191773	1.97445	0.197957	-0.117603	0.937725	-3.06641	-2.6463	-2.52869	-4.50314	-4.46365	-4.54263	-4.56061	-1.71781	-1.66047	-1.90301	-4.55991	-1.12316
Q6PDM2	Serine/arginine-rich splicing factor 1	Srsf1	0.495378	0.191836	0.373892	0.367888	0.121486	0.729689	3.49001	3.65941	3.53792	3.16403	3.37201	2.95606	3.71247	3.87649	3.38927	3.70579	3.92728	2.9807
P53986	Monocarboxylate transporter 1	Slc16a1	0.885986	0.192124	0.285567	0.668714	0.600418	0.346558	1.41965	1.86631	1.26589	0.98032	0.625358	1.33528	1.79236	1.58961	2.21694	1.03086	2.20529	0.561511
O70591	Prefoldin subunit 2	Pfdn2	0.530876	0.192157	0.179926	0.543504	0.350951	0.12263	2.05506	2.31938	1.96843	1.7885	1.58681	1.9902	2.45406	2.34008	2.164	2.25942	1.83671	1.80915
P97300	Neuroplastin	Nptn	0.830098	0.192697	0.953296	0.165898	-0.123198	0.700277	0.261976	0.423301	0.546499	-0.406797	-0.0594049	-0.75419	0.699616	0.594531	-0.024244	0.233203	0.899281	0.507013
Q8BX57	PX domain-containing protein kinase-like protein	Pxk	0.463938	0.193624	0.626109	0.0867284	-0.162171	0.494998	-3.42143	-3.36626	-3.20409	-3.8302	-3.98293	-3.67747	-3.38266	-3.31428	-3.40183	-3.30612	-3.48012	-2.82603
P70303	CTP synthase 2	Ctps2	0.253663	0.193698	0.425287	0.299628	-0.171624	0.646576	-1.69079	-1.69174	-1.52011	-1.9454	-2.02122	-1.86958	-1.44146	-1.87981	-1.75395	-0.954512	-1.59316	-2.01267
Q9JI99	Sphingosine-1-phosphate phosphatase 1	Sgpp1	1.21492	0.193916	0.517058	0.484638	0.697866	0.314753	-0.37565	0.189781	-0.508085	-1.02514	-1.40927	-0.641012	0.230587	0.15366	0.185098	-0.722193	0.488456	-1.29052
Q921W0	Charged multivesicular body protein 1a	Chmp1a	0.690919	0.194677	-0.141503	0.716803	0.832422	0.0277292	-1.53077	-1.04588	-1.8783	-1.7368	-2.02814	-1.44546	-0.702089	-1.0783	-1.35724	-1.72788	-1.75309	-2.15393
Q8K382	DENN domain-containing protein 1A	Dennd1a	1.69268	0.195247	1.75646	0.146601	-0.0637814	0.880773	-2.52298	-2.12373	-2.05995	-3.8164	-3.22047	-4.41234	-2.41203	-1.84443	-2.11472	-2.0708	-1.44361	-2.66542
Q61493	DNA polymerase zeta catalytic subunit	Rev3l	0.563674	0.195941	0.46004	0.346293	0.103634	0.798666	1.98049	2.16027	2.05664	1.5966	1.38226	1.81094	2.07814	2.32817	2.07451	1.46377	2.02671	2.67943
Q99KD5	Protein unc-45 homolog A	Unc45a	1.56148	0.197573	1.1841	0.295559	0.37738	0.434588	-2.66622	-2.13433	-2.51171	-3.69581	-4.34435	-3.04727	-2.8189	-1.59235	-1.99174	-2.93992	-2.42272	-2.1725
P19324	Serpin H1	Serpinh1	0.866184	0.198115	0.606965	0.270925	0.259219	0.643089	5.50708	5.82083	5.56161	4.95465	5.27099	4.6383	5.38144	5.42163	6.65941	5.29995	5.23176	6.15313
Q9DBD5	Proline-, glutamic acid- and leucine-rich protein 1	Pelp1	0.475335	0.199025	-0.0346343	0.901564	0.509969	0.221818	-0.635509	-0.325437	-0.835406	-0.800772	-0.811443	-0.790101	0.0569968	-0.233956	-0.799352	-0.355327	-0.971264	-1.17963
Q80YS6	Actin filament-associated protein 1	Afap1	1.1163	0.19913	1.09694	0.215271	0.0193557	0.977125	-2.00808	-1.72175	-1.7411	-2.83805	-2.35896	-3.31714	-2.43084	-0.998988	-1.73541	-2.67564	-1.46565	-1.08203
Q9DD18	D-aminoacyl-tRNA deacylase 1	Dtd1	2.1841	0.199683	0.374037	0.8124	1.81007	0.263427	-2.66573	-1.44093	-3.25099	-3.62503	-2.80012	-4.44994	-1.99858	-1.01578	-1.30842	-4.41197	-0.880283	-4.46073
Q5EBG6	Heat shock protein beta-6	Hspb6	3.03434	0.199924	2.19045	0.279092	0.843889	0.250746	-1.23246	-0.157417	-1.00131	-3.19176	-4.3474	-2.03612	0.330042	-0.997434	0.195142	-1.92986	-0.488719	-0.585339
Q9Z0R4	Intersectin-1	Itsn1	0.89178	0.199935	1.03655	0.144775	-0.144767	0.775681	-1.5131	-1.34444	-1.19967	-2.23622	-1.89563	-2.57681	-1.72932	-0.502502	-1.8015	-1.49196	-1.25348	-0.853576
Q5GH67	XK-related protein 4	Xkr4	0.702481	0.200455	0.0385094	0.901893	0.663972	0.00816579	2.42181	2.84642	2.18245	2.14394	2.38671	1.90117	2.8262	2.93869	2.77437	2.04599	2.13899	2.36236
Q8VE47	Ubiquitin-like modifier-activating enzyme 5	Uba5	0.939854	0.200624	0.800993	0.0226093	0.138861	0.813521	0.992596	1.27963	1.14077	0.339778	0.224846	0.454711	0.622136	2.27628	0.940478	0.896399	1.14106	1.38486
P09405	Nucleolin	Ncl	0.374708	0.201322	-0.118833	0.659968	0.493541	0.177169	4.98121	5.25997	4.76643	4.88526	4.79499	4.97552	5.64967	4.9682	5.16203	5.10018	4.85483	4.34426
Q62376	U1 small nuclear ribonucleoprotein 70 kDa	Snrnp70	0.332671	0.201377	0.0748022	0.74124	0.257869	0.384641	1.78197	1.96184	1.70397	1.62917	1.57054	1.6878	2.32309	1.76478	1.79766	1.77176	1.99862	1.34155
Q8VC70	RNA-binding motif, single-stranded-interacting protein 2	Rbms2	0.265853	0.201702	0.134439	0.487677	0.131414	0.551976	0.897842	1.01359	0.882172	0.747733	0.663887	0.831579	1.09332	1.20426	0.743177	0.87604	1.14048	0.629997
Q61361	Brevican core protein	Bcan	0.444907	0.202102	0.305892	0.316224	0.139016	0.273402	0.409327	0.572685	0.433669	0.127777	-0.0533877	0.308942	0.676782	0.63667	0.404602	0.5169	0.485421	0.298686
Q7TMK6	Protein Hook homolog 2	Hook2	2.10342	0.202538	1.76473	0.263414	0.338694	0.693177	2.66607	3.31894	2.98024	1.21551	2.1327	0.298328	2.25652	4.4397	3.26059	2.10464	3.06652	3.76957
Q71LX4	Talin-2	Tln2	0.668604	0.202945	0.670674	0.157038	-0.00206996	0.996297	0.541238	0.707613	0.709683	0.0390093	0.279132	-0.201114	0.210136	1.34387	0.568831	0.527432	1.20272	0.398898
Q9ER00	Syntaxin-12	Stx12	0.519693	0.203816	0.88291	0.129643	-0.363217	0.0677851	0.751727	0.745444	1.10866	0.225751	0.00690499	0.444598	0.532142	0.773986	0.930205	0.994029	1.10565	1.22631
Q3URD3	Sarcolemmal membrane-associated protein	Slmap	2.15114	0.203918	2.91118	0.00885311	-0.760041	0.583376	-2.44875	-2.19598	-1.43594	-4.34712	-4.40637	-4.28787	-4.51084	-1.02733	-1.04977	-2.0419	-1.19023	-1.07568
O09167	Large ribosomal subunit protein eL21	Rpl21	0.25262	0.204044	-0.158562	0.123629	0.411181	0.0765783	4.48061	4.69796	4.28678	4.44534	4.43125	4.45943	4.45411	4.92563	4.71414	4.27728	4.40098	4.18207
Q9D3D9	ATP synthase subunit delta, mitochondrial	Atp5f1d	0.626711	0.204147	0.819176	0.129563	-0.192465	0.59221	2.64778	2.73229	2.92475	2.10558	2.35925	1.8519	2.53124	2.9167	2.74892	2.59343	3.51448	2.66635
Q924A2	Protein capicua homolog	Cic	3.12872	0.204228	1.13907	0.544497	1.98965	0.206728	-1.69833	-0.170037	-2.15969	-3.29875	-2.09777	-4.49973	-0.536207	0.659682	-0.633585	-1.18505	-4.36858	-0.92542
O08999	Latent-transforming growth factor beta-binding protein 2	Ltbp2	5.08693	0.204947	3.95548	0.270414	1.13145	0.258839	-0.807199	0.888827	-0.242622	-4.1981	-2.25905	-6.13715	-0.277479	1.92298	1.02098	-1.11425	-0.454567	0.840947
P47879	Insulin-like growth factor-binding protein 4	Igfbp4	1.79629	0.205682	2.11965	0.206889	-0.323368	0.840949	-3.00202	-2.67421	-2.35084	-4.4705	-4.52811	-4.41288	-1.88186	-1.53179	-4.60898	-4.56114	-0.682105	-1.80928
O08529	Calpain-2 catalytic subunit	Capn2	0.489671	0.206698	-0.0821634	0.82945	0.571834	0.193839	1.93714	2.27399	1.70216	1.78432	1.58285	1.9858	2.01811	2.71663	2.08725	1.55675	1.2957	2.25403
Q8BUH8	Sentrin-specific protease 7	Senp7	1.59412	0.206786	2.66431	0.00790574	-1.0702	0.341582	-2.91558	-2.91837	-1.84818	-4.51249	-4.52709	-4.49789	-4.64773	-1.99098	-2.11641	-2.08207	-1.36625	-2.09621
Q8VEH8	Endoplasmic reticulum lectin 1	Erlec1	0.521077	0.206843	0.376903	0.165762	0.144173	0.672404	-1.28259	-1.09826	-1.24243	-1.61934	-1.47476	-1.76391	-1.64623	-0.696558	-0.95199	-1.02553	-1.34173	-1.36004
E9Q8D0	DnaJ homolog subfamily C member 21	Dnajc21	2.76817	0.207154	1.04433	0.567954	1.72385	0.25914	-1.89516	-0.556674	-2.28052	-3.32485	-4.48645	-2.16324	0.442111	-0.586098	-1.52604	-0.979935	-1.38765	-4.47398
Q8K4Z5	Splicing factor 3A subunit 1	Sf3a1	0.896215	0.207489	0.540205	0.336272	0.35601	0.391547	1.75577	2.11333	1.75732	1.21711	0.890824	1.5434	2.22162	2.15074	1.96762	1.78907	2.30838	1.1745
O70333	Cysteine-rich PDZ-binding protein	Cript	1.04029	0.207537	0.813776	0.262097	0.226517	0.264508	-1.57788	-1.23286	-1.45938	-2.27316	-1.88041	-2.6659	-1.15138	-1.46066	-1.08655	-1.65437	-1.21144	-1.51234
P21107	Tropomyosin alpha-3 chain	Tpm3	0.563631	0.207724	0.700217	0.0380984	-0.136586	0.72046	4.78712	4.87681	5.0134	4.31318	4.43759	4.18878	4.44006	5.48181	4.70856	4.76578	5.27952	4.99489
P52795	Ephrin-B1	Efnb1	3.97372	0.207763	1.94296	0.436208	2.03075	0.530027	-2.14706	-0.392096	-2.42285	-4.36581	-4.43506	-4.29656	-4.71967	1.64403	1.89935	-4.50102	-4.36902	1.60149
Q9JKX4	Protein AATF	Aatf	1.41412	0.207868	1.06483	0.300682	0.349287	0.194402	-1.18679	-0.702279	-1.05157	-2.1164	-1.56727	-2.66552	-0.91534	-0.331967	-0.85953	-1.15178	-0.966155	-1.03676
Q8BLX7	Collagen alpha-1(XVI) chain	Col16a1	1.70344	0.208204	1.7351	0.223983	-0.0316612	0.982586	-3.16954	-2.75555	-2.72389	-4.45899	-4.47106	-4.44692	-4.56159	-1.47311	-2.23194	-1.02837	-4.48118	-2.66211
O35127	Protein C10	Grcc10	0.382347	0.20849	0.490292	0.0381095	-0.107945	0.68404	0.00723297	0.0623404	0.170285	-0.320006	-0.241167	-0.398846	-0.310022	0.426275	0.0707674	0.10635	0.390706	0.0137994
Q8VHL5	Gamma-crystallin N	Crygn	0.477681	0.208782	0.443195	0.285399	0.0344855	0.916522	0.975814	1.10817	1.07368	0.630485	0.843313	0.417658	0.829441	1.32534	1.16972	0.788497	0.827259	1.60529
Q8BH48	Ubiquitin-associated protein 1	Ubap1	1.52205	0.209257	1.74025	0.196733	-0.218202	0.759676	1.4192	1.71789	1.93609	0.195838	0.870009	-0.478334	0.606312	2.58833	1.95903	1.40732	2.03385	2.3671
E9Q555	E3 ubiquitin-protein ligase RNF213	Rnf213	0.771036	0.209365	-0.0362743	0.931163	0.80731	0.0317892	2.13282	2.62832	1.82101	1.85728	2.18965	1.52491	2.94318	2.32787	2.61389	1.88543	1.89725	1.68034
Q9ESU6	Bromodomain-containing protein 4	Brd4	1.24577	0.209679	0.891062	0.249252	0.354707	0.45072	-0.363463	0.0809951	-0.273712	-1.16477	-0.718582	-1.61097	0.214805	0.0911669	-0.0629861	0.0272767	0.180294	-1.02871
P01898	H-2 class I histocompatibility antigen, Q10 alpha chain	H2-Q10	1.86726	0.21023	0.9467	0.411221	0.920559	0.540886	-3.41054	-2.59851	-3.51907	-4.46577	-4.4342	-4.49735	-1.65726	-4.64792	-1.49036	-4.39655	-1.68174	-4.47893
Q8BVA4	Leiomodin-1	Lmod1	2.46683	0.210264	2.74546	0.0436605	-0.278625	0.86408	-2.50823	-1.99601	-1.71738	-4.46284	-4.53288	-4.3928	-4.70825	-0.662285	-0.617482	-1.946	-2.63208	-0.574066
Q9CZ91	Serum response factor-binding protein 1	Srfbp1	0.400229	0.210368	0.123754	0.659075	0.276475	0.282979	-1.22929	-1.02555	-1.30203	-1.42578	-1.24606	-1.60551	-0.821089	-1.28678	-0.968792	-1.08176	-1.17997	-1.64435
Q9DC40	Telomere length regulation protein TEL2 homolog	Telo2	2.06294	0.210398	2.11864	0.203988	-0.0557013	0.974044	-2.9028	-2.40796	-2.35225	-4.4709	-4.53841	-4.40338	-1.18695	-4.67568	-1.36124	-0.900386	-4.60196	-1.55442
Q9CT10	Ran-binding protein 3	Ranbp3	0.98135	0.21051	0.412045	0.51053	0.569304	0.174706	1.6978	2.15662	1.58732	1.17527	1.61207	0.738477	2.31452	2.54022	1.61514	1.83906	1.69834	1.22455
Q8BKF1	DNA-directed RNA polymerase, mitochondrial	Polrmt	1.24002	0.210644	1.04319	0.0761041	0.196829	0.813104	5.2899	5.67372	5.47689	4.4337	4.33787	4.52952	4.86916	7.03865	5.11334	4.87152	5.5678	5.99135
Q91VU0	Protein FAM3C	Fam3c	2.18436	0.211175	1.40986	0.315718	0.774495	0.190156	-0.588152	0.248373	-0.526123	-1.93598	-1.08338	-2.78858	0.333663	-0.264534	0.67599	-0.00900328	-0.271207	-1.29816
Q9D710	Thioredoxin-related transmembrane protein 2	Tmx2	0.961827	0.211821	0.846198	0.240254	0.115629	0.757392	-0.432983	-0.149165	-0.264794	-1.11099	-0.694132	-1.52785	-0.56135	-0.0691084	0.182963	-0.722843	0.216416	-0.287955
Q9Z1Y4	Thyroid receptor-interacting protein 6	Trip6	1.79235	0.211941	0.750875	0.508475	1.04148	0.241008	-2.08145	-1.24281	-2.28429	-3.03516	-2.30289	-3.76743	-0.706425	-1.31808	-1.70392	-2.34808	-1.14688	-3.3579
Q8VCX6	KICSTOR complex protein kaptin	Kptn	0.527393	0.212722	0.426277	0.189004	0.101116	0.763031	2.53892	2.70869	2.60757	2.1813	2.3413	2.02129	2.44002	3.2865	2.39955	2.53554	2.74236	2.54482
Q8CEI1	BolA-like protein 3	Bola3	0.676771	0.21276	0.0607358	0.837181	0.616035	0.237765	-1.07322	-0.673015	-1.28905	-1.34979	-1.54644	-1.15314	-0.636073	-0.0451071	-1.33787	-1.21832	-1.01832	-1.63051
Q8BG15	CTD small phosphatase-like protein 2	Ctdspl2	2.04247	0.212812	3.28483	0.02171	-1.24236	0.39492	-2.32123	-2.2765	-1.03414	-4.31896	-4.34313	-4.2948	-0.95564	-1.34526	-4.5286	-0.522656	-0.556711	-2.02305
O35658	Complement component 1 Q subcomponent-binding protein, mitochondrial	C1qbp	0.687903	0.212859	1.12915	0.0881082	-0.44125	0.30722	-0.479388	-0.472882	-0.0316312	-1.16078	-1.46031	-0.861257	0.0782231	-0.935977	-0.560891	-0.212056	0.421928	-0.304766
Q8C0L8	Conserved oligomeric Golgi complex subunit 5	Cog5	0.76354	0.212894	0.373016	0.430772	0.390524	0.40677	-1.62534	-1.28801	-1.67853	-2.05155	-2.36701	-1.73608	-1.4796	-0.591836	-1.79259	-1.33624	-1.98861	-1.71075
Q501J6	Probable ATP-dependent RNA helicase DDX17	Ddx17	0.482552	0.212922	0.211417	0.503622	0.271135	0.251826	2.95904	3.18135	2.91022	2.6988	2.91704	2.48056	3.42937	2.85062	3.26407	2.93726	3.00835	2.78504
Q8K273	ER membrane protein complex subunit 5	Mmgt1	0.313115	0.213184	0.37874	0.222847	-0.0656249	0.803558	0.53578	0.589449	0.655074	0.276334	0.413742	0.138927	0.854391	0.459284	0.454674	0.933181	0.254738	0.777304
P09242	Alkaline phosphatase, tissue-nonspecific isozyme	Alpl	3.19519	0.213358	3.66754	0.0949799	-0.472347	0.8383	-1.83223	-1.21056	-0.738212	-4.40575	-4.41031	-4.40119	0.657653	-4.75541	0.466075	-1.78694	-2.11973	1.69203
Q9Z127	Large neutral amino acids transporter small subunit 1	Slc7a5	0.517196	0.213542	0.573135	0.34982	-0.0559382	0.925468	0.766747	0.87507	0.931008	0.357873	0.326016	0.38973	0.901428	1.36075	0.363027	1.22643	0.00373601	1.56286
P59598	Polycomb group protein ASXL1	Asxl1	2.47174	0.214383	0.701315	0.468657	1.77043	0.341819	-3.27125	-1.98941	-3.75983	-4.46115	-4.40017	-4.52212	-4.74393	-0.582202	-0.642088	-4.47942	-4.61872	-2.18135
P40630	Transcription factor A, mitochondrial	Tfam	0.497752	0.214597	0.416726	0.68243	0.0810258	0.935388	0.0251573	0.17998	0.0989542	-0.317772	-0.528551	-0.106993	0.602937	0.122333	-0.185331	0.612577	1.2777	-1.59341
E9Q5M6	Cilia- and flagella-associated protein 44	Cfap44	0.694339	0.215579	0.0976388	0.788779	0.596701	0.0922508	-0.971642	-0.574295	-1.171	-1.26863	-1.01535	-1.52192	-0.529015	-0.653561	-0.540309	-0.777212	-1.29535	-1.44043
P35505	Fumarylacetoacetase	Fah	0.392208	0.215647	0.0404886	0.954308	0.35172	0.626038	-0.612503	-0.382556	-0.734275	-0.774764	-0.915397	-0.634131	-0.362747	-0.372091	-0.412829	0.313244	-1.82202	-0.694051
Q924H7	WW domain-containing adapter protein with coiled-coil	Wac	0.767165	0.215747	-1.18209	0.524017	1.94925	0.330706	-1.81198	-0.889219	-2.83847	-1.65638	-1.32454	-1.98823	-0.531003	-1.57726	-0.559393	-4.34851	0.228071	-4.39498
P83917	Chromobox protein homolog 1	Cbx1	0.716259	0.215793	0.769846	0.173742	-0.0535869	0.794681	1.20494	1.36391	1.4175	0.647655	0.93766	0.35765	1.31866	1.55848	1.2146	1.32974	1.72938	1.19338
O88520	Leucine-rich repeat protein SHOC-2	Shoc2	2.58993	0.215795	3.48689	0.0371313	-0.896953	0.619057	-2.13238	-1.82125	-0.9243	-4.41119	-4.51795	-4.30442	-4.72054	-0.241299	-0.501923	-2.34146	-0.0436934	-0.38775
Q9DCL8	Protein phosphatase inhibitor 2	Ppp1r2	1.55449	0.215799	0.768932	0.483591	0.785555	0.372417	0.307901	0.991106	0.205551	-0.563381	0.146686	-1.27345	0.255596	1.94732	0.770404	-0.472268	1.3977	-0.308783
Q9CYX7	RRP15-like protein	Rrp15	0.530071	0.215946	-0.129825	0.770577	0.659896	0.235841	-0.365401	0.0145783	-0.645318	-0.515493	-0.680391	-0.350596	0.305345	0.308802	-0.570412	0.0121673	-1.25707	-0.691053
Q91VK4	Integral membrane protein 2C	Itm2c	2.93713	0.216114	1.48827	0.450783	1.44886	0.562309	-2.75668	-1.47907	-2.92793	-4.4162	-4.46988	-4.36253	-4.77033	0.161539	0.171577	-4.47787	-4.57976	0.273838
Q8VI36	Paxillin	Pxn	0.757406	0.216637	0.679089	0.277021	0.0783171	0.907248	0.0520426	0.270763	0.192446	-0.486643	-0.384196	-0.589089	0.0495275	1.10197	-0.339209	0.363034	0.892619	-0.678316
Q8JZQ9	Eukaryotic translation initiation factor 3 subunit B	Eif3b	1.08925	0.216889	0.630071	0.341072	0.45918	0.214915	2.45704	2.90154	2.44236	1.81229	2.22971	1.39487	2.82097	3.10465	2.77901	2.3376	2.93934	2.05015
P12023	Amyloid-beta precursor protein	App	2.54677	0.217294	3.83151	0.000158956	-1.28473	0.464927	-1.96962	-1.8147	-0.529964	-4.36147	-4.45162	-4.27132	-4.55389	0.289782	-1.17997	-0.715363	-0.396823	-0.477707
Q9D7E4	UPF0449 protein C19orf25 homolog	UPF0449	0.642705	0.217779	0.386796	0.489693	0.255909	0.680744	-0.665881	-0.409238	-0.665147	-1.05194	-0.873989	-1.2299	-0.197742	0.0861923	-1.11617	-0.651477	0.102779	-1.44674
Q9R0I7	YLP motif-containing protein 1	Ylpm1	0.800471	0.217834	0.466409	0.365006	0.334061	0.22398	3.28172	3.60712	3.27305	2.80665	2.47649	3.1368	3.41375	3.83207	3.57554	3.09599	3.65176	3.07141
P70670	Nascent polypeptide-associated complex subunit alpha, muscle-specific form	Naca	0.823291	0.219345	0.0825424	0.884371	0.740748	0.219672	2.28252	2.76613	2.02538	1.94283	2.25022	1.63545	2.84284	2.78858	2.66695	2.02571	2.75559	1.29483
Q9WTX5	S-phase kinase-associated protein 1	Skp1	0.484727	0.219347	0.222857	0.445535	0.261871	0.271985	1.87704	2.09643	1.83456	1.6117	1.78953	1.43387	2.09675	2.13451	2.05801	1.65839	2.18428	1.661
E9Q1P8	Interferon regulatory factor 2-binding protein 2	Irf2bp2	0.919016	0.219495	1.30041	0.100754	-0.381398	0.540272	-0.35544	-0.268711	0.112688	-1.18773	-0.810987	-1.56447	-1.16933	0.285297	0.0779021	-0.225881	0.788255	-0.22431
Q9CR70	EKC/KEOPS complex subunit Lage3	Lage3	1.2429	0.219632	0.537604	0.571113	0.705294	0.416851	-0.0778384	0.497371	-0.207923	-0.745527	-0.257647	-1.23341	0.53619	0.700425	0.2555	0.166076	0.761801	-1.55165
O35892	Nuclear autoantigen Sp-100	Sp100	2.15927	0.219853	0.556626	0.384722	1.60265	0.323014	-3.45919	-2.31838	-3.92103	-4.47766	-4.54402	-4.41129	-1.70266	-4.6808	-0.57169	-4.3915	-4.45828	-2.91331
P62915	Transcription initiation factor IIB	Gtf2b	0.666998	0.219974	0.113737	0.816064	0.553261	0.248145	0.234625	0.608847	0.055586	-0.0581506	0.223598	-0.339899	0.680978	0.389323	0.75624	-0.142346	0.731788	-0.422684
Q9CXA2	Trans-L-3-hydroxyproline dehydratase	L3hypdh	0.878237	0.220222	1.07592	0.135821	-0.197686	0.64065	1.47244	1.61787	1.81555	0.739629	1.10097	0.378289	1.86758	1.48003	1.50599	1.67011	2.4861	1.29045
Q6A0A9	Constitutive coactivator of PPAR-gamma-like protein 1	FAM120A	0.385992	0.220355	-0.094534	0.67459	0.480526	0.144448	1.61522	1.89191	1.41139	1.50592	1.37131	1.64053	2.07392	2.12893	1.47288	1.14326	1.66911	1.42178
Q9EQU5	Protein SET	Set	1.02139	0.220462	0.520811	0.391324	0.500584	0.197862	3.2395	3.68257	3.18198	2.66117	3.05426	2.26809	3.54544	3.65765	3.84462	3.12871	3.67419	2.74305
P49025	Citron Rho-interacting kinase	Cit	0.414703	0.222233	-0.37339	0.507598	0.788093	0.224789	-5.09667	-4.69746	-5.48555	-5.11216	-5.27715	-4.94716	-4.76883	-4.70783	-4.6157	-6.08266	-4.59142	-5.78257
Q9QY66	Zinc finger HIT domain-containing protein 2	Znhit2	2.06188	0.222628	2.31457	0.00770554	-0.252688	0.852012	-2.79717	-2.37646	-2.12377	-4.43834	-4.50035	-4.37633	-0.625885	-4.62445	-1.87905	-1.7508	-2.04423	-2.57629
Q9CSV6	Vesicle transport protein SFT2C	Sft2d3	2.49734	0.222708	1.84519	0.295824	0.652155	0.152196	-1.84479	-0.975894	-1.62805	-3.47323	-4.4589	-2.48757	-0.995409	-0.538132	-1.39414	-2.15381	-1.49403	-1.23631
O54791	Transcription factor MafF	Maff	1.20561	0.222884	0.665745	0.358614	0.539868	0.530087	-1.36313	-0.859271	-1.39914	-2.06488	-2.4992	-1.63057	-0.301876	-2.16465	-0.111291	-2.01776	-0.623733	-1.55593
Q6PGG6	Guanine nucleotide-binding protein-like 3-like protein	Gnl3l	0.517614	0.223147	0.486258	0.242153	0.0313567	0.908696	-1.18369	-1.04252	-1.07388	-1.56014	-1.79699	-1.32328	-0.732888	-1.46104	-0.933641	-0.818946	-1.15304	-1.24966
Q9CQK1	Zinc finger HIT domain-containing protein 3	Znhit3	2.71694	0.224375	1.08555	0.537481	1.63138	0.273692	-1.98218	-0.691173	-2.32256	-3.40811	-2.32668	-4.48954	-0.213436	-1.16045	-0.699629	-0.747823	-1.77949	-4.44035
Q9CR80	Protein FAM32A	Fam32a	2.22994	0.224438	1.78579	0.230561	0.444149	0.470888	-2.13334	-1.4093	-1.85345	-3.63924	-2.79488	-4.4836	-1.46946	-1.17432	-1.58411	-2.00988	-0.919348	-2.63112
Q9D8C4	Interferon-induced 35 kDa protein homolog	Ifi35	0.759476	0.225005	0.161247	0.68494	0.598229	0.346115	-0.563196	-0.148991	-0.747221	-0.908467	-0.903835	-0.913099	-0.0302571	-0.959881	0.543164	-1.05124	-0.0617734	-1.12865
Q9D0R8	Protein LSM12	Lsm12	0.326895	0.225171	0.276158	0.162917	0.0507369	0.835168	-0.00176729	0.0989828	0.0482459	-0.227912	-0.141955	-0.313869	-0.231472	0.425786	0.102634	-0.188787	0.223448	0.110077
Q9D8P4	Large ribosomal subunit protein bL17m	Mrpl17	1.60389	0.22705	1.2658	0.342739	0.338097	0.754523	-2.62405	-2.09629	-2.43439	-3.70019	-4.31458	-3.0858	-2.17055	-1.92142	-2.19691	-4.31845	-1.46672	-1.518
Q7TNE3	Sperm-associated antigen 7	Spag7	0.875731	0.227167	0.343888	0.54897	0.531843	0.301933	-0.604406	-0.186032	-0.717876	-1.06176	-1.39269	-0.730837	-0.126018	-0.193836	-0.238242	-0.399478	-0.267814	-1.48634
Q9WVR4	RNA-binding protein FXR2	Fxr2	0.288935	0.227334	-0.244631	0.292736	0.533566	0.0925045	1.01974	1.29207	0.758499	1.00313	0.972694	1.03357	1.30799	1.57681	0.991401	0.997325	0.857081	0.421092
Q62280	Protein SSXT	Ss18	0.61538	0.227844	0.323944	0.503417	0.291436	0.467914	-0.590105	-0.326971	-0.618407	-0.942351	-0.658617	-1.22608	-0.431955	-0.520159	-0.0288004	-0.544753	-0.113296	-1.19717
P11531	Dystrophin	Dmd	0.40384	0.227903	0.499832	0.0780247	-0.0959924	0.728038	1.83118	1.89614	1.99214	1.4923	1.37885	1.60576	1.8416	2.3279	1.51893	1.85688	2.03777	2.08176
G5E829	Plasma membrane calcium-transporting ATPase 1	Atp2b1	0.937307	0.228232	0.752826	0.0533919	0.184481	0.774779	1.77352	2.07702	1.89254	1.13972	1.1051	1.17434	1.53987	3.17044	1.52076	1.51506	2.07391	2.08866
Q9CQZ6	NADH dehydrogenase [ubiquinone] 1 beta subcomplex subunit 3	Ndufb3	0.691492	0.229295	1.04809	0.028588	-0.356598	0.487225	0.112948	0.152096	0.508694	-0.539395	-0.709948	-0.368842	0.12447	0.8721	-0.54028	0.249698	0.85582	0.420566
Q8BLQ9	Cell adhesion molecule 2	Cadm2	1.80681	0.229598	0.615532	0.445294	1.19128	0.402668	-3.4735	-2.57507	-3.76635	-4.38188	-4.4794	-4.28436	-4.68599	-1.68572	-1.35349	-4.36171	-2.46439	-4.47293
P18581	Cationic amino acid transporter 2	Slc7a2	1.34879	0.229901	2.13082	0.26515	-0.782024	0.657173	-3.03897	-2.99503	-2.213	-4.34382	-4.43732	-4.25032	-4.58096	-2.18871	-2.21541	-2.27133	0.226467	-4.59414
P19536	Cytochrome c oxidase subunit 5B, mitochondrial	Cox5b	0.423452	0.230056	0.802546	0.0758487	-0.379094	0.176586	3.14102	3.10472	3.48382	2.68127	2.47967	2.88287	3.30578	3.1459	2.8625	3.26374	3.85102	3.33669
Q8BSP2	Condensin-2 complex subunit H2	Ncaph2	2.94917	0.231554	2.78676	0.287386	0.162408	0.951171	-0.715769	0.0824258	-0.0799818	-2.86674	-1.80117	-3.93231	-1.88637	3.37003	-1.23638	-2.82939	-0.878402	3.46784
Q6EDY6	F-actin-uncapping protein LRRC16A	Carmil1	1.04316	0.231659	0.943854	0.402817	0.0993069	0.932191	-3.70005	-3.40202	-3.50132	-4.44518	-4.3727	-4.51766	-4.6334	-2.7252	-2.84745	-4.40518	-1.70869	-4.39011
Q8K1N4	Spermatogenesis-associated serine-rich protein 2	Spats2	0.529814	0.231887	-0.702132	0.300907	1.23195	0.115162	-0.585436	0.00899704	-1.22295	-0.520817	-0.268335	-0.773298	0.409664	-0.0658757	-0.316798	-1.09067	-0.440729	-2.13745
Q9DCS1	Transmembrane protein 176A	Tmem176a	1.8839	0.232302	0.738213	0.423463	1.14568	0.446512	-3.4416	-2.54099	-3.68667	-4.42489	-4.51418	-4.33559	-0.813432	-4.623	-2.18654	-4.33773	-2.21151	-4.51078
Q99P88	Nuclear pore complex protein Nup155	Nup155	0.626515	0.232442	0.532699	0.261774	0.0938164	0.719555	1.82677	2.01858	1.92477	1.39207	1.67265	1.11149	1.8973	1.90652	2.25193	1.53674	2.25026	1.98729
Q60847	Collagen alpha-1(XII) chain	Col12a1	0.571678	0.232872	0.988236	0.0639763	-0.416559	0.384745	3.73148	3.71819	4.13474	3.14651	3.35038	2.94264	3.27868	4.34954	3.52634	4.25591	3.60606	4.54226
Q9Z1F9	SUMO-activating enzyme subunit 2	Uba2	0.444506	0.232986	-0.378427	0.387303	0.822933	0.101773	0.986218	1.40594	0.583012	0.961439	0.749303	1.17357	1.57715	1.15829	1.48239	1.13823	0.541385	0.069419
P46062	Signal-induced proliferation-associated protein 1	Sipa1	0.772371	0.233233	1.14886	0.236893	-0.376484	0.676533	-3.64286	-3.59094	-3.21446	-4.36332	-4.29439	-4.43224	-3.45732	-2.86989	-4.44562	-2.77566	-2.3012	-4.56652
Q9CQF3	Cleavage and polyadenylation specificity factor subunit 5	Nudt21	0.195678	0.233578	0.312026	0.205522	-0.116348	0.608513	1.83141	1.8367	1.95305	1.64102	1.68077	1.60127	2.05913	1.6601	1.79087	2.23595	1.97817	1.64502
Q8BW72	Lysine-specific demethylase 4A	Kdm4a	1.91731	0.23404	0.66174	0.524177	1.25557	0.432613	-3.31701	-2.36684	-3.62241	-4.28415	-4.29721	-4.27109	-4.63192	-1.04241	-1.4262	-4.57719	-1.89582	-4.39422
Q9CR51	V-type proton ATPase subunit G 1	Atp6v1g1	0.638168	0.234108	0.801723	0.295498	-0.163555	0.82494	1.16024	1.25845	1.422	0.620281	0.436114	0.804448	0.995569	2.0034	0.776383	0.899944	2.56538	0.800693
Q9CZA6	Nuclear distribution protein nudE homolog 1	Nde1	0.621795	0.234534	-0.873738	0.447829	1.49553	0.241602	-2.15934	-1.44307	-2.9386	-2.06487	-1.78853	-2.3412	-0.994391	-1.30398	-2.03084	-4.07251	-1.11141	-3.63189
Q3UPH1	Protein PRRC1	Prrc1	0.606003	0.23459	0.783299	0.133814	-0.177296	0.712974	0.0853089	0.170323	0.34762	-0.435679	-0.672118	-0.19924	-0.399505	0.156261	0.754214	-0.111428	0.24188	0.912407
Q64511	DNA topoisomerase 2-beta	Top2b	0.329255	0.234826	0.116692	0.546759	0.212563	0.452285	-0.526776	-0.364751	-0.577314	-0.694006	-0.71447	-0.673543	-0.669322	-0.427427	0.00249487	-0.758567	-0.71904	-0.254334
P25085	Interleukin-1 receptor antagonist protein	Il1rn	1.54368	0.234952	0.896444	0.592709	0.647237	0.706982	-4.05108	-3.42244	-4.06968	-4.96612	-5.59507	-4.33718	-3.73375	-4.67686	-1.85672	-6.12412	-1.5391	-4.54581
O08663	Methionine aminopeptidase 2	Metap2	0.809953	0.235995	-0.371105	0.550242	1.18106	0.0762447	-0.218966	0.42642	-0.754639	-0.383533	-0.763806	-0.00326024	0.676498	0.549191	0.05357	-1.02566	0.0184842	-1.25674
Q6A4J8	Ubiquitin carboxyl-terminal hydrolase 7	Usp7	0.435682	0.236233	0.675389	0.162141	-0.239707	0.543408	-1.21726	-1.19823	-0.958523	-1.63391	-1.8416	-1.42623	-1.04939	-1.5722	-0.973105	-0.44784	-0.937035	-1.49069
P23607	Zinc finger autosomal protein	Zfa	1.07955	0.236682	2.23283	0.0168688	-1.15328	0.212566	-0.988518	-1.15111	0.00217118	-2.23066	-1.96882	-2.49251	-2.44217	-0.659788	-0.351378	-0.223148	0.412006	-0.182344
O88207	Collagen alpha-1(V) chain	Col5a1	1.85764	0.236704	1.94369	0.168993	-0.0860486	0.954614	1.84771	2.27985	2.3659	0.42221	-0.16671	1.01113	0.735799	4.3971	1.70667	2.94649	0.599659	3.55156
Q9CR61	NADH dehydrogenase [ubiquinone] 1 beta subcomplex subunit 7	Ndufb7	1.44576	0.236835	3.0297	0.0232687	-1.58393	0.205892	-2.79696	-3.0295	-1.44556	-4.47526	-4.55511	-4.39541	-4.76254	-2.23607	-2.08988	-1.3972	-2.32509	-0.614403
Q8BH58	TIP41-like protein	Tiprl	0.347957	0.23728	0.108096	0.682994	0.239861	0.299033	-0.420877	-0.24394	-0.483801	-0.591897	-0.757921	-0.425873	-0.166903	-0.143396	-0.42152	-0.144199	-0.650166	-0.657039
A1L3P4	Sodium/hydrogen exchanger 6	Slc9a6	1.71722	0.237305	2.84753	0.00417519	-1.13031	0.389573	-2.67611	-2.67067	-1.54036	-4.38789	-4.5143	-4.26148	-4.61859	-1.09781	-2.2956	-1.24331	-1.27701	-2.10077
O55106	Striatin	Strn	0.813795	0.23759	1.13921	0.0618124	-0.325413	0.587735	-0.848734	-0.767315	-0.441902	-1.58111	-1.84056	-1.32166	-0.32822	-0.246242	-1.72748	0.00468687	-0.803825	-0.526568
P24668	Cation-dependent mannose-6-phosphate receptor	M6pr	0.665074	0.237967	0.721706	0.165294	-0.0566329	0.737476	0.125661	0.270692	0.327325	-0.394381	-0.131822	-0.65694	0.260351	0.245563	0.306163	0.167669	0.620236	0.194071
P0C0A3	Charged multivesicular body protein 6	Chmp6	1.85275	0.238139	3.57972	0.000468616	-1.72698	0.260758	-2.37697	-2.5614	-0.834421	-4.41414	-4.28702	-4.54127	-4.76336	-1.12927	-1.79157	-0.547259	-1.14157	-0.814437
Q6NSQ7	Protein LTV1 homolog	Ltv1	2.30912	0.238382	-0.116872	0.936404	2.426	0.121345	-2.53841	-1.05138	-3.47738	-3.36051	-4.30074	-2.42027	-0.917988	-0.870181	-1.36597	-4.45475	-1.57926	-4.39811
Q9CWN7	CCR4-NOT transcription complex subunit 11	Cnot11	0.505223	0.23902	-0.131758	0.694969	0.636981	0.071399	2.94634	3.31151	2.67453	2.80629	2.5602	3.05238	3.6174	3.39912	2.91802	2.77351	2.84891	2.40117
P63158	High mobility group protein B1	Hmgb1	0.742343	0.241132	0.54838	0.350193	0.193963	0.646485	5.8577	6.11602	5.92206	5.37368	5.71224	5.03511	6.34488	5.89562	6.10755	5.76352	6.59463	5.40803
Q8R5A3	Amyloid beta A4 precursor protein-binding family B member 1-interacting protein	Apbb1ip	0.75455	0.241465	-0.51241	0.429172	1.26696	0.101089	0.755151	1.4189	0.151939	0.664349	0.996716	0.331982	1.52342	1.21352	1.51976	-0.753671	0.574238	0.63525
Q8VDZ4	Palmitoyltransferase ZDHHC5	Zdhhc5	1.51265	0.241972	1.58277	0.125547	-0.0701141	0.953073	0.507651	0.859521	0.929635	-0.653131	-0.656867	-0.649396	0.14046	2.68641	-0.24831	0.76419	-0.0534722	2.07819
P19182	Interferon-related developmental regulator 1	Ifrd1	1.19892	0.24209	0.703921	0.398498	0.494996	0.283761	-0.139014	0.346339	-0.148657	-0.852579	-0.306909	-1.39825	0.352167	-0.00718561	0.694034	-0.235651	0.46251	-0.67283
P09055	Integrin beta-1	Itgb1	0.281593	0.242494	0.30418	0.193222	-0.0225867	0.928264	3.33137	3.3933	3.41589	3.11171	3.07587	3.14754	3.08788	3.68685	3.40517	3.24186	3.27049	3.73531
Q8R3F5	Malonyl-CoA-acyl carrier protein transacylase, mitochondrial	Mcat	1.95006	0.242643	0.970145	0.484397	0.979912	0.584002	-3.19436	-2.33938	-3.31929	-4.28944	-4.32563	-4.25325	-1.08713	-4.71662	-1.2144	-4.30421	-1.04626	-4.60741
Q8VDN2	Sodium/potassium-transporting ATPase subunit alpha-1	Atp1a1	0.356324	0.243047	-0.0402669	0.831576	0.396591	0.0035652	3.60674	3.84455	3.44795	3.48822	3.6356	3.34084	3.80276	3.88138	3.84949	3.36811	3.51431	3.46144
Q9JLJ5	Very long chain fatty acid elongase 1	Elovl1	0.571162	0.24328	0.53134	0.408335	0.0398218	0.952276	-1.1097	-0.95198	-0.991801	-1.52314	-1.47278	-1.5735	-0.60286	-0.600039	-1.65304	-0.953361	-1.89687	-0.125169
P08121	Collagen alpha-1(III) chain	Col3a1	1.77308	0.243396	2.21264	0.0432814	-0.439565	0.738338	1.97928	2.25771	2.69728	0.484635	0.408975	0.560295	1.12814	4.42678	1.21821	2.27345	2.13994	3.67844
O55201	Transcription elongation factor SPT5	Supt5h	1.05586	0.243463	0.737629	0.333231	0.318227	0.312253	0.540838	0.924137	0.60591	-0.131719	0.340042	-0.60348	1.12908	1.01546	0.627875	0.627303	0.981909	0.208517
Q9CWK3	CD2 antigen cytoplasmic tail-binding protein 2	Cd2bp2	1.28717	0.243544	-0.833114	0.439233	2.12029	0.101427	-2.02316	-0.906262	-3.02655	-2.19344	-1.6362	-2.75067	-1.1046	-0.629272	-0.984913	-1.78	-2.91982	-4.37983
Q80TJ7	Histone lysine demethylase PHF8	Phf8	1.95573	0.243602	1.35852	0.306994	0.597207	0.215952	-1.21771	-0.50483	-1.10204	-2.46056	-1.66848	-3.25264	-0.524208	-0.401727	-0.588555	-1.31968	-0.440955	-1.54547
Q8VI93	2'-5'-oligoadenylate synthase 3	Oas3	2.17896	0.244752	-0.0212378	0.830172	2.2002	0.241589	-3.59365	-2.22384	-4.42404	-4.4028	-4.46478	-4.34082	-1.38919	-4.84279	-0.439534	-4.30627	-4.53255	-4.43329
Q99LI2	Chloride channel CLIC-like protein 1	Clcc1	2.14954	0.244804	1.02047	0.498853	1.12907	0.567636	-3.11138	-2.1506	-3.27967	-4.30014	-4.28721	-4.31306	-0.765639	-4.78815	-0.898016	-4.56286	-0.788076	-4.48807
Q9DB42	Zinc finger protein 593	Znf593	1.60007	0.24567	1.12175	0.359499	0.478318	0.253523	-0.688189	-0.108803	-0.587121	-1.70887	-0.965466	-2.45228	0.245956	0.104425	-0.676789	-0.44869	-0.321546	-0.991127
P50427	Steryl-sulfatase	Sts	1.80359	0.246032	1.5304	0.247523	0.273191	0.623293	-2.02938	-1.47604	-1.74923	-3.27963	-4.04697	-2.51229	-1.77097	-1.29195	-1.36519	-1.99145	-0.851283	-2.40495
Q91XA2	Golgi membrane protein 1	Golm1	1.35355	0.246167	0.293118	0.510467	1.06043	0.336377	-3.72437	-2.98832	-4.04875	-4.34187	-4.26935	-4.41438	-2.05121	-4.65555	-2.25819	-3.31805	-4.35045	-4.47774
O88622	Poly(ADP-ribose) glycohydrolase	Parg	1.60865	0.246719	1.71439	0.185059	-0.105733	0.939858	-3.14302	-2.78051	-2.67477	-4.38916	-4.40024	-4.37808	-2.07525	-4.74131	-1.52496	-4.28663	-1.33841	-2.39928
Q61581	Insulin-like growth factor-binding protein 7	Igfbp7	2.29887	0.246908	1.03762	0.472705	1.26125	0.216116	1.03162	2.07931	0.818052	-0.219563	0.737867	-1.17699	1.98817	2.31539	1.93436	-0.602645	1.61643	1.44038
Q9QZS8	SH2 domain-containing protein 3C	Sh2d3c	0.383316	0.247179	0.222909	0.413357	0.160407	0.641789	2.10115	2.25713	2.09672	1.87381	1.96512	1.7825	2.00793	2.73455	2.02891	2.33595	2.27903	1.67518
Q9EP53	Hamartin	Tsc1	1.03509	0.247347	0.985946	0.205474	0.0491413	0.955949	-3.60117	-3.32397	-3.37311	-4.35905	-4.31413	-4.40397	-3.04123	-2.38235	-4.54831	-3.07554	-2.63334	-4.41043
Q9Z172	Small ubiquitin-related modifier 3	Sumo3	0.865225	0.248343	0.632141	0.35288	0.233085	0.6533	3.17751	3.48123	3.24814	2.616	2.97922	2.25278	3.56898	3.46735	3.40734	2.98222	4.11644	2.64576
Q00993	Tyrosine-protein kinase receptor UFO	Axl	0.486231	0.248458	0.136658	0.646796	0.349573	0.049283	-1.63727	-1.38462	-1.7342	-1.87086	-1.65142	-2.09029	-1.25838	-1.41381	-1.48168	-1.82032	-1.8439	-1.53837
Q80SU7	Interferon-induced very large GTPase 1	Gvin1	2.52445	0.248488	0.0557606	0.968628	2.46869	0.0510548	-2.45903	-0.902156	-3.37084	-3.42661	-4.49011	-2.3631	-0.848454	-1.1809	-0.677113	-4.55696	-2.46057	-3.09501
Q8C6L5	Cyclic GMP-AMP synthase	Cgas	0.730956	0.248694	-0.103915	0.833779	0.83487	0.0554524	-4.10369	-3.60788	-4.44275	-4.33883	-3.97071	-4.70695	-3.5753	-4.01179	-3.23654	-4.0114	-4.62517	-4.69167
Q8CES0	N-alpha-acetyltransferase 30	Naa30	1.16456	0.248877	-0.702936	0.462984	1.8675	0.0976077	-1.89214	-0.900689	-2.76819	-2.06525	-1.54457	-2.58593	-0.954985	-0.627262	-1.11982	-2.5348	-1.76993	-3.99983
Q8BYY4	Tetratricopeptide repeat protein 39B	Ttc39b	0.604714	0.249086	-0.337692	0.384073	0.942406	0.0984925	-0.8156	-0.311019	-1.25343	-0.915734	-0.679862	-1.1516	0.230581	-0.192111	-0.971528	-1.04195	-1.69192	-1.02641
P97445	Voltage-dependent P/Q-type calcium channel subunit alpha-1A	Cacna1a	1.70893	0.249425	0.316605	0.838099	1.39233	0.361603	-2.75675	-1.80739	-3.19972	-3.51632	-4.29779	-2.73485	-2.13064	-1.97773	-1.31381	-4.28744	-0.827804	-4.48391
P02802	Metallothionein-1	Mt1	1.14605	0.250546	-1.30262	0.535106	2.44867	0.287369	-1.10568	0.099078	-2.34959	-1.04697	-0.465799	-1.62814	-0.809886	0.409236	0.697884	-2.1412	0.511987	-5.41955
Q8K1N2	Pleckstrin homology-like domain family B member 2	Phldb2	1.32612	0.250895	0.61013	0.512769	0.715993	0.379048	-1.06949	-0.469458	-1.18545	-1.79558	-2.44635	-1.14481	-1.46602	0.6719	-0.614258	-1.77022	-0.746877	-1.03925
Q99MD9	Nuclear autoantigenic sperm protein	Nasp	0.687127	0.251621	0.0105209	0.981923	0.676606	0.0785659	2.15092	2.57643	1.89983	1.88931	2.23685	1.54176	2.90748	2.21298	2.60884	1.98988	2.20303	1.50656
P97873	Lysyl oxidase homolog 1	Loxl1	1.81196	0.251707	0.952435	0.461804	0.859527	0.215171	-1.11163	-0.336321	-1.19585	-2.14828	-1.26817	-3.02839	-0.625089	0.428592	-0.812466	-1.81902	-1.41291	-0.355618
Q80ZV0	Ribonuclease H2 subunit B	Rnaseh2b	0.94994	0.25216	0.660497	0.380318	0.289443	0.576326	-2.25492	-1.90889	-2.19834	-2.85883	-2.37237	-3.3453	-1.46093	-2.61782	-1.64794	-1.7457	-2.79825	-2.05106
E9Q5G3	Kinesin-like protein KIF23	Kif23	0.655542	0.25236	0.233767	0.56439	0.421775	0.379518	-0.255013	0.0670382	-0.354737	-0.588504	-0.305268	-0.87174	-0.323246	0.798794	-0.274434	-0.521247	0.00667381	-0.549636
Q8BW10	RNA-binding protein NOB1	Nob1	0.171493	0.253023	-0.268935	0.296172	0.440429	0.134332	-0.912178	-0.704144	-1.14457	-0.875637	-0.943957	-0.807316	-0.536471	-0.883846	-0.692113	-0.803354	-1.16297	-1.46739
Q61072	Disintegrin and metalloproteinase domain-containing protein 9	Adam9	0.937864	0.253368	1.17997	0.0831407	-0.242105	0.727805	-0.218072	-0.0743957	0.167709	-1.01226	-0.709682	-1.31484	-1.13657	0.866189	0.0471901	-0.0441115	0.624713	-0.0774747
P27661	Histone H2AX	H2ax	0.849898	0.254429	0.642026	0.330699	0.207872	0.658702	2.96674	3.25717	3.0493	2.40727	2.77764	2.0369	3.14029	3.34376	3.28745	2.82449	3.83183	2.49157
Q6P1H6	Ankyrin repeat and LEM domain-containing protein 2	Ankle2	1.78872	0.254481	1.56717	0.277923	0.221543	0.490284	-2.46868	-1.93843	-2.15997	-3.72714	-4.51889	-2.9354	-2.13958	-1.61907	-2.05663	-1.69068	-2.3198	-2.46943
P07141	Macrophage colony-stimulating factor 1	Csf1	1.44027	0.254873	-0.101211	0.909291	1.54148	0.0169651	-0.868302	0.0698185	-1.47166	-1.37045	-2.05718	-0.683717	0.0737828	0.503706	-0.368034	-1.90181	-0.912307	-1.60086
Q6P9Z1	SWI/SNF-related matrix-associated actin-dependent regulator of chromatin subfamily D member 3	Smarcd3	1.51711	0.255671	2.73564	0.0021099	-1.21854	0.332552	-2.74981	-2.82749	-1.60895	-4.34459	-4.38449	-4.30469	-4.7532	-1.86179	-1.86748	-1.73934	-1.29364	-1.79387
Q0VF94	NTPase KAP family P-loop domain-containing protein 1	Nkpd1	1.90235	0.255845	1.08258	0.4367	0.819767	0.645385	-3.33405	-2.55105	-3.37081	-4.4534	-4.38763	-4.51916	-2.58079	-4.6289	-0.44346	-4.51296	-4.47386	-1.12563
Q8R180	ERO1-like protein alpha	Ero1a	0.747866	0.256177	0.0431381	0.917725	0.704728	0.241406	-0.15164	0.2996	-0.405128	-0.448266	-0.760403	-0.136129	0.201315	-0.397721	1.09521	-0.545001	-0.0395577	-0.630826
P70295	Lipid droplet-regulating VLDL assembly factor AUP1	Aup1	0.378514	0.256954	0.604244	0.0640135	-0.225731	0.470475	-0.685339	-0.675359	-0.449628	-1.05387	-1.18952	-0.91823	-0.441615	-1.14065	-0.443814	-0.15554	-0.515486	-0.677859
Q9JIQ3	Diablo IAP-binding mitochondrial protein	Diablo	0.3494	0.257088	0.110068	0.855804	0.239332	0.708289	-0.439241	-0.262142	-0.501474	-0.611542	-0.700964	-0.522119	0.17075	-0.57452	-0.382655	-0.283101	0.287687	-1.50901
Q3TAS6	ER membrane protein complex subunit 10	Emc10	1.66531	0.257701	2.99303	0.0477594	-1.32773	0.364156	-2.63137	-2.71294	-1.38522	-4.37825	-4.47174	-4.28476	-0.7826	-2.89952	-4.45671	-0.93502	-2.75026	-0.47038
Q9D0I4	Syntaxin-17	Stx17	2.14664	0.258457	-1.15738	0.437062	3.30402	0.00101797	-2.97084	-1.19517	-4.49919	-3.34181	-4.29126	-2.39236	-1.1998	-0.933566	-1.45215	-4.57613	-4.42672	-4.49471
Q62433	Protein NDRG1	Ndrg1	0.563658	0.258458	0.420193	0.319895	0.143465	0.779208	0.407004	0.601718	0.458253	0.0380593	0.188093	-0.111974	1.2547	0.00773192	0.542719	-0.102732	0.978304	0.499186
Q61699	Heat shock protein 105 kDa	Hsph1	0.808457	0.259116	0.13217	0.808563	0.676287	0.145829	1.86762	2.32335	1.64706	1.51489	1.89307	1.13671	2.19557	2.54001	2.23447	1.40938	2.25233	1.27947
Q9D6Y7	Mitochondrial peptide methionine sulfoxide reductase	Msra	0.852008	0.259167	-1.16839	0.434599	2.0204	0.22918	-1.12525	-0.154601	-2.175	-1.00661	-0.59454	-1.41868	0.104695	-0.412654	-0.155845	-0.885513	-4.54355	-1.09592
Q3U1G5	Interferon-stimulated 20 kDa exonuclease-like 2	Isg20l2	0.31099	0.259191	-0.350785	0.40025	0.661776	0.177401	-3.15505	-2.82914	-3.49092	-3.14013	-3.11738	-3.16288	-3.19334	-2.50415	-2.78994	-3.1122	-3.21022	-4.15033
Q9CRD0	OCIA domain-containing protein 1	Ociad1	0.464533	0.26001	0.532218	0.29169	-0.0676845	0.870828	1.07564	1.16639	1.23407	0.701855	0.458333	0.945377	1.25138	1.42519	0.822597	1.01566	1.89819	0.78837
Q8BIZ6	Smad nuclear-interacting protein 1	Snip1	2.1991	0.260411	0.944902	0.554021	1.2542	0.335284	-2.24035	-1.22025	-2.47445	-3.41935	-2.43327	-4.40543	-1.12641	-0.981845	-1.55249	-1.84254	-1.15012	-4.43068
Q99M54	Cell division cycle-associated protein 3	Cdca3	1.00347	0.261498	0.651905	0.429588	0.351565	0.596543	-1.39573	-1.01302	-1.36459	-2.01649	-1.57662	-2.45636	-0.963388	-1.00185	-1.07383	-1.26175	-0.444131	-2.38789
Q922U1	U4/U6 small nuclear ribonucleoprotein Prp3	Prpf3	1.03844	0.261638	0.291437	0.330383	0.747004	0.385809	0.812005	1.35174	0.604738	0.313301	0.171869	0.454732	2.69165	0.825971	0.537602	0.931989	0.663194	0.219031
Q9JJU8	Adapter Sh3bgrl	Sh3bgrl	0.862408	0.2627	0.65855	0.320236	0.203857	0.573881	0.399987	0.692036	0.488178	-0.170372	0.239247	-0.579991	0.47738	0.88925	0.709478	-0.103284	0.79327	0.774549
Q9JM52	Misshapen-like kinase 1	Mink1	1.17857	0.26277	0.777948	0.430788	0.400625	0.734838	-3.70368	-3.2588	-3.65943	-4.43737	-4.51586	-4.35889	-3.63978	-1.7844	-4.35222	-4.40129	-2.07218	-4.50481
O89110	Caspase-8	Casp8	0.415302	0.262797	-0.362963	0.589875	0.778265	0.292081	-3.05736	-2.66168	-3.43995	-3.07699	-2.86407	-3.28991	-2.85426	-2.62871	-2.50208	-2.76717	-4.53285	-3.01983
Q5U430	E3 ubiquitin-protein ligase UBR3	Ubr3	2.35674	0.262837	1.85227	0.354418	0.504468	0.502089	0.0970649	0.875425	0.370956	-1.48131	-2.68844	-0.274179	1.61374	1.28036	-0.267818	-0.166312	0.977459	0.301722
Q3TLD5	Unconventional prefoldin RPB5 interactor	Uri1	1.8663	0.263526	1.0253	0.43535	0.840992	0.15723	-2.51044	-1.72849	-2.56949	-3.59479	-4.47337	-2.71621	-2.19107	-1.48647	-1.50794	-2.60701	-1.8667	-3.23475
P02463	Collagen alpha-1(IV) chain	Col4a1	2.192	0.263673	1.62492	0.36879	0.567082	0.625201	-0.345104	0.415551	-0.15153	-1.77645	-0.61507	-2.93782	-0.887523	2.03057	0.103603	-0.831184	-0.739808	1.1164
Q3UHJ0	AP2-associated protein kinase 1	Aak1	0.803003	0.264096	0.703748	0.347923	0.099255	0.885635	0.809156	1.04713	0.947872	0.244124	0.639074	-0.150826	0.271527	1.70286	1.167	0.693212	1.90152	0.248889
Q921T2	Torsin-1A-interacting protein 1	Tor1aip1	1.84381	0.264253	1.42347	0.316124	0.420343	0.258587	1.80456	2.42314	2.00279	0.579326	1.40937	-0.250718	2.24656	2.3869	2.63595	1.86663	2.5259	1.61585
B1AQJ2	Ubiquitin carboxyl-terminal hydrolase 36	Usp36	1.14383	0.264409	0.757392	0.409668	0.386443	0.533496	-2.51758	-2.0867	-2.47315	-3.23054	-3.80899	-2.65208	-1.73921	-2.56378	-1.95712	-1.83701	-2.14284	-3.43959
Q8R123	FAD synthase	Flad1	0.378103	0.264811	0.0272865	0.954686	0.350817	0.523821	-1.3544	-1.12832	-1.47913	-1.50642	-1.52643	-1.48641	-0.752293	-1.59335	-1.03931	-1.73334	-2.05465	-0.649417
O70433	Four and a half LIM domains protein 2	Fhl2	0.358842	0.26529	0.38979	0.294991	-0.0309474	0.934731	0.741608	0.819713	0.850661	0.460871	0.590124	0.331618	0.36707	1.05453	1.03754	1.25105	0.330057	0.970877
Q9JM62	Receptor expression-enhancing protein 6	Reep6	1.28441	0.266385	1.11863	0.187777	0.165784	0.879862	-3.5254	-3.14212	-3.30791	-4.42653	-4.32169	-4.53138	-2.25528	-4.82873	-2.34237	-2.81799	-2.65229	-4.45344
E9QAT4	Protein transport protein Sec16A	Sec16a	0.246315	0.266544	0.241736	0.340183	0.00457954	0.984701	0.557768	0.621065	0.616485	0.374749	0.256974	0.492525	0.491426	0.890974	0.480793	0.971535	0.413956	0.463965
P50228	C-X-C motif chemokine 5	Cxcl5	0.832198	0.266584	0.433547	0.372237	0.398651	0.57127	1.05871	1.41625	1.0176	0.584052	0.337508	0.830596	1.62374	2.23393	0.391082	0.437355	1.59009	1.02536
Q3THK3	General transcription factor IIF subunit 1	Gtf2f1	0.956459	0.267093	0.196703	0.761623	0.759755	0.0647729	0.783861	1.30788	0.548128	0.351425	0.845825	-0.142975	1.76475	1.05068	1.10822	0.70243	0.768591	0.173363
P14211	Calreticulin	Calr	0.414288	0.267181	0.315447	0.327903	0.0988405	0.177082	5.09449	5.23513	5.13629	4.82084	5.00865	4.63303	5.20592	5.22068	5.2788	5.06842	5.1064	5.23405
Q8CHP8	Glycerol-3-phosphate phosphatase	Pgp	0.468904	0.267282	-0.517253	0.235491	0.986157	0.0174959	-0.480693	0.00634182	-0.979815	-0.462562	-0.713234	-0.211889	0.250877	-0.367207	0.135355	-0.658129	-1.13028	-1.15104
Q04887	Transcription factor SOX-9	Sox9	1.75749	0.267659	-0.0614044	0.619692	1.8189	0.256442	-3.82437	-2.70291	-4.52181	-4.46041	-4.55091	-4.3699	-0.97063	-4.89742	-2.24069	-4.46557	-4.59079	-4.50907
Q9JJY4	Probable ATP-dependent RNA helicase DDX20	Ddx20	0.365566	0.267689	-0.350944	0.257154	0.716509	0.0964826	-0.43144	-0.0713572	-0.787867	-0.436923	-0.490236	-0.38361	0.186646	0.154103	-0.55482	-0.388571	-0.806229	-1.1688
Q920B9	FACT complex subunit SPT16	Supt16h	0.272206	0.267699	-0.0972067	0.606056	0.369413	0.126927	1.22581	1.43239	1.06298	1.16018	1.28713	1.03323	1.56887	1.12524	1.60306	1.06908	1.2379	0.881948
Q9D9Z1	Small kinetochore-associated protein	Knstrn	1.27569	0.268053	0.126764	0.888682	1.14893	0.112667	-3.29809	-2.54832	-3.69725	-3.82401	-3.14024	-4.50779	-2.27628	-1.98674	-3.38195	-3.17368	-3.50403	-4.41404
A2BH40	AT-rich interactive domain-containing protein 1A	Arid1a	0.308526	0.268393	0.320426	0.261985	-0.0118994	0.949836	0.255741	0.32841	0.34031	0.019884	0.184523	-0.144755	0.348715	0.482118	0.154397	0.2961	0.615772	0.109056
Q9QYR6	Microtubule-associated protein 1A	Map1a	1.64607	0.2686	1.92863	0.0342357	-0.282562	0.824493	-0.0190129	0.286543	0.569105	-1.35952	-1.39116	-1.32789	-0.344286	2.40086	-1.19694	0.0513685	0.367958	1.28799
Q4KML4	Costars family protein ABRACL	Abracl	0.760137	0.269002	0.459074	0.474177	0.301063	0.537239	0.603094	0.906027	0.604964	0.14589	0.533919	-0.242139	0.639032	0.891811	1.18724	-0.18489	1.03438	0.965398
O09044	Synaptosomal-associated protein 23	Snap23	1.34035	0.269192	1.11596	0.00794412	0.224394	0.824695	1.04799	1.46723	1.24284	0.126878	0.178469	0.075287	0.000917345	3.06147	1.3393	1.02216	1.48487	1.22148
Q505D1	Serine/threonine-protein phosphatase 6 regulatory ankyrin repeat subunit A	Ankrd28	0.425727	0.270036	-0.0263501	0.911321	0.452077	0.214851	-1.21841	-0.94245	-1.39453	-1.36818	-1.18128	-1.55507	-0.670369	-0.706805	-1.45018	-1.33952	-1.47426	-1.3698
Q91XV3	Brain acid soluble protein 1	Basp1	1.41676	0.270294	1.39501	0.239369	0.0217489	0.975187	2.06641	2.42876	2.40701	1.012	1.68245	0.341548	2.27997	2.29456	2.71174	1.28531	3.38479	2.55093
Q8VCA8	Secernin-2	Scrn2	1.18541	0.270693	1.19633	0.299097	-0.0109205	0.980679	-2.9869	-2.69464	-2.68372	-3.88005	-3.24129	-4.51882	-2.43108	-2.20788	-3.44497	-2.41536	-2.95284	-2.68297
Q32NZ6	Transmembrane channel-like protein 5	Tmc5	0.599303	0.270891	1.2085	0.282631	-0.609195	0.558659	2.00801	1.92939	2.53859	1.33009	1.18778	1.4724	1.26731	2.64787	1.87299	0.872699	3.39773	3.34534
Q61074	Protein phosphatase 1G	Ppm1g	0.819572	0.271472	0.0856837	0.900238	0.733888	0.256145	1.0496	1.52971	0.795818	0.710134	1.12251	0.297758	1.81496	1.42112	1.35304	0.344789	1.7388	0.303867
Q8CH18	Cell division cycle and apoptosis regulator protein 1	Ccar1	0.348296	0.273962	0.251302	0.466792	0.0969943	0.804482	0.760495	0.883942	0.786948	0.535646	0.589591	0.481701	1.25127	0.95331	0.447248	0.607587	1.3376	0.41566
Q05895	Thrombospondin-3	Thbs3	2.08104	0.275491	1.40261	0.394333	0.678432	0.0767756	-1.96794	-1.19327	-1.8717	-3.27431	-2.2637	-4.28491	-1.57968	-1.20948	-0.790633	-2.13344	-1.68083	-1.80082
Q6P9Q4	FH1/FH2 domain-containing protein 1	Fhod1	0.673819	0.27564	-0.0920436	0.923159	0.765863	0.438578	-1.31801	-0.862352	-1.62821	-1.53617	-1.16592	-1.90642	-1.18719	-0.343343	-1.05652	-3.1189	-0.437506	-1.32824
Q811C2	Cysteine protease ATG4C	Atg4c	0.669989	0.27586	0.85684	0.114514	-0.186852	0.726883	1.02164	1.11907	1.30592	0.449081	0.18364	0.714522	0.711713	1.97249	0.673009	0.829396	1.57685	1.51152
Q6P3B2	UBA-like domain-containing protein 1	Ubald1	1.072	0.275954	1.24173	0.182227	-0.169733	0.714162	1.29859	1.50294	1.67267	0.43094	0.937538	-0.0756573	1.38394	1.62913	1.49574	1.66806	2.3668	0.983147
Q64152	Transcription factor BTF3	Btf3	0.230949	0.276795	-0.271762	0.396626	0.502711	0.177261	2.85769	3.10394	2.60123	2.87299	2.95564	2.79034	3.23503	2.80222	3.27457	2.37034	3.10344	2.32991
P16460	Argininosuccinate synthase	Ass1	1.63659	0.277803	0.469965	0.147519	1.16663	0.403854	1.06153	1.90817	0.741538	0.271573	0.355459	0.187687	3.86672	0.025684	1.8321	0.447349	1.15363	0.623631
Q80UU2	Ribonuclease P protein subunit p38	Rpp38	0.724546	0.279021	0.517661	0.359089	0.206885	0.285033	-1.69816	-1.43944	-1.64633	-2.16399	-2.51706	-1.81092	-1.5734	-1.40663	-1.33829	-1.50837	-1.93058	-1.50004
Q99JY8	Phospholipid phosphatase 3	Plpp3	0.822481	0.279064	0.583671	0.415736	0.238811	0.635	-0.905551	-0.610376	-0.849187	-1.43286	-0.981933	-1.88378	-0.138588	-0.740753	-0.951787	-1.62384	-0.406378	-0.517344
P58774	Tropomyosin beta chain	Tpm2	1.01981	0.279293	1.08054	0.267599	-0.0607341	0.896076	6.80473	7.03691	7.09764	6.0171	6.58133	5.45287	6.40802	7.55625	7.14646	6.74158	6.90762	7.64374
Q9Z0P4	Paralemmin-1	Palm	1.3902	0.280485	1.64642	0.188508	-0.256222	0.546881	-1.49603	-1.24457	-0.988343	-2.63476	-1.97858	-3.29095	-1.2142	-1.23543	-1.28407	-1.6817	-0.499434	-0.783895
P47941	Crk-like protein	Crkl	0.21621	0.281378	0.494052	0.303739	-0.277842	0.532989	-0.859167	-0.909305	-0.631463	-1.12552	-1.04296	-1.20807	-1.16265	-0.672593	-0.892677	-0.541834	-0.055169	-1.29739
Q62418	Drebrin-like protein	Dbnl	0.678824	0.282011	0.634085	0.305991	0.0447394	0.903062	1.79939	1.98587	1.94113	1.30705	0.926787	1.68731	1.75215	2.4955	1.70997	1.84167	2.38315	1.59858
Q9CR00	26S proteasome non-ATPase regulatory subunit 9	Psmd9	0.364461	0.28296	-0.176693	0.689509	0.541155	0.268827	1.11781	1.41185	0.8707	1.04739	0.871975	1.22281	1.38972	1.44648	1.39936	0.53532	1.58465	0.492131
Q9CWZ3	RNA-binding protein 8A	Rbm8a	0.651998	0.282967	0.413657	0.400092	0.238341	0.253019	1.77879	2.03117	1.79283	1.37917	1.7005	1.05784	1.9961	1.94972	2.14769	1.73836	2.07862	1.5615
Q80W00	Serine/threonine-protein phosphatase 1 regulatory subunit 10	Ppp1r10	0.930841	0.283003	0.714788	0.505772	0.216054	0.81658	-1.00893	-0.6952	-0.911254	-1.62604	-1.13179	-2.1203	-0.350935	-0.731469	-1.0032	-1.43827	0.673408	-1.9689
Q9D6J3	Splicing factor YJU2	Yju2	1.87772	0.283574	1.63227	0.336702	0.245451	0.524593	-2.20346	-1.64198	-1.88744	-3.51971	-2.5469	-4.49252	-1.48801	-1.20917	-2.22877	-1.73808	-1.72686	-2.19737
P09602	Non-histone chromosomal protein HMG-17	Hmgn2	1.54561	0.283908	1.41665	0.267155	0.128965	0.79315	3.16861	3.60338	3.47441	2.05777	2.80932	1.30621	3.78893	3.55506	3.46614	3.23999	4.30039	2.88286
P21958	Antigen peptide transporter 1	Tap1	2.00361	0.284448	2.64145	0.0428558	-0.637839	0.707962	-2.25664	-1.99492	-1.35708	-3.99853	-3.64292	-4.35414	-0.677369	-4.77457	-0.532832	-2.5509	-0.25303	-1.26732
Q8K023	Aldo-keto reductase family 1 member C18	Akr1c18	0.683358	0.284495	0.540219	0.336142	0.143138	0.559372	2.51793	2.74244	2.59931	2.05909	2.41111	1.70706	2.54682	2.89027	2.79024	2.41997	2.9863	2.39164
Q6A0A2	La-related protein 4B	Larp4b	0.55489	0.285891	0.347839	0.222477	0.20705	0.655252	0.76007	0.976437	0.769386	0.421547	0.577098	0.265996	0.72717	1.72892	0.473218	0.756641	0.508025	1.04349
Q80SY5	Pre-mRNA-splicing factor 38B	Prpf38b	0.232938	0.285925	-0.807041	0.648672	1.03998	0.565285	-0.779812	-0.331586	-1.37156	-0.564524	-0.577956	-0.551092	-0.0216412	-0.566238	-0.406879	-0.16452	0.442594	-4.39277
Q8VCB2	Mediator of RNA polymerase II transcription subunit 25	Med25	2.7698	0.286777	2.65769	0.282914	0.112116	0.792018	-1.14886	-0.414369	-0.526486	-3.18417	-1.83418	-4.53417	-0.306826	-0.289325	-0.646957	-0.494562	0.0852392	-1.17013
A2AGT5	Cytoskeleton-associated protein 5	Ckap5	0.274732	0.287268	-0.0769612	0.71249	0.351693	0.0455351	0.53994	0.740508	0.388815	0.465776	0.616826	0.314727	0.802045	0.813123	0.606356	0.536457	0.420337	0.209651
Q61550	Double-strand-break repair protein rad21 homolog	Rad21	0.453691	0.287718	-0.675125	0.421636	1.12882	0.231353	0.438293	0.975022	-0.153794	0.521331	0.50968	0.532982	1.45635	1.08959	0.37913	1.13355	-0.45509	-1.13985
Q9D958	Signal peptidase complex subunit 1	Spcs1	0.331543	0.287849	0.113977	0.64154	0.217566	0.351414	1.39661	1.56109	1.34352	1.22954	1.40784	1.05125	1.87033	1.54856	1.26437	1.35065	1.50073	1.17917
Q8BXA1	Golgi integral membrane protein 4	Golim4	1.08726	0.28862	0.994103	0.201478	0.0931572	0.925341	1.3105	1.61725	1.52409	0.529988	0.572992	0.486983	0.492078	3.06468	1.29498	0.615892	1.5009	2.45548
Q99M87	DnaJ homolog subfamily A member 3, mitochondrial	Dnaja3	0.43002	0.288761	0.059469	0.906046	0.370551	0.458371	-0.0950165	0.151445	-0.219106	-0.278575	-0.0592101	-0.497939	0.201438	0.198759	0.0541384	-0.0456226	0.381495	-0.993189
P11157	Ribonucleoside-diphosphate reductase subunit M2	Rrm2	0.469334	0.288871	0.0307325	0.937975	0.438601	0.412306	0.759321	1.04113	0.602529	0.571797	0.572616	0.570977	1.48347	0.400187	1.23973	0.965558	0.938705	-0.0966754
Q8BHG9	CGG triplet repeat-binding protein 1	Cggbp1	0.360201	0.28914	0.49218	0.219052	-0.131979	0.654836	-1.21293	-1.17237	-1.04039	-1.53257	-1.72991	-1.33524	-1.33513	-1.08336	-1.09862	-0.574776	-1.12765	-1.41876
Q9D287	Pre-mRNA-splicing factor SPF27	Bcas2	0.338477	0.289331	0.270198	0.36954	0.068279	0.7109	0.743559	0.853783	0.785504	0.515305	0.708984	0.321627	1.05538	0.609716	0.89625	0.93295	0.855383	0.568178
Q9WUR2	Enoyl-CoA delta isomerase 2	Eci2	0.248018	0.289501	-0.0139078	0.957341	0.261926	0.418378	0.380107	0.540333	0.278408	0.292315	0.269867	0.314764	0.856269	0.255639	0.509091	0.145376	0.725762	-0.0359147
Q68FL4	Putative adenosylhomocysteinase 3	Ahcyl2	0.522643	0.289809	-2.17232	0.171202	2.69497	0.111248	-2.02049	-0.87922	-3.57419	-1.40186	-1.24774	-1.55598	-0.942051	-0.219872	-1.47574	-1.58197	-4.01298	-5.1276
Q62073	Mitogen-activated protein kinase kinase kinase 7	Map3k7	0.759946	0.290032	0.335271	0.340668	0.424675	0.510903	-0.974311	-0.625072	-1.04975	-1.38502	-1.16325	-1.60679	-0.405549	0.162925	-1.63259	-0.91836	-0.895894	-1.33499
P63254	Cysteine-rich protein 1	Crip1	1.65524	0.290188	1.01355	0.439662	0.641691	0.687373	0.976709	1.63115	0.989461	-0.0240848	-0.633408	0.585239	0.00356456	3.78768	1.10221	1.08198	-0.721477	2.60788
Q6PFD9	Nuclear pore complex protein Nup98-Nup96	Nup98	0.901558	0.290851	1.24824	0.0142771	-0.346686	0.646945	0.105623	0.201005	0.547691	-0.700553	-0.553275	-0.847831	0.788188	0.885971	-1.07114	0.713343	0.763591	0.166139
P14873	Microtubule-associated protein 1B	Map1b	0.339018	0.290946	-0.522051	0.115153	0.861069	0.0524885	1.37983	1.78749	0.92642	1.44847	1.40704	1.4899	1.66745	2.24861	1.44641	0.722799	0.730661	1.3258
Q689Z5	Protein strawberry notch homolog 1	Sbno1	0.752352	0.291532	0.555626	0.405142	0.196726	0.468416	-2.40506	-2.1432	-2.33992	-2.89555	-2.47082	-3.32028	-1.87026	-2.55419	-2.00514	-2.11299	-2.48762	-2.41915
P54227	Stathmin	Stmn1	0.920996	0.293709	0.453183	0.542818	0.467813	0.202792	3.2754	3.68108	3.21326	2.76008	3.28348	2.23668	3.52745	4.183	3.33278	2.99436	3.36436	3.28107
Q9CX30	Protein YIF1B	Yif1b	0.795859	0.293784	0.651974	0.338947	0.143885	0.463138	0.664765	0.917687	0.773802	0.121828	-0.291573	0.535228	0.824495	1.09947	0.829098	0.621899	0.629413	1.07009
P63166	Small ubiquitin-related modifier 1	Sumo1	0.263096	0.293976	0.0337123	0.846155	0.229384	0.0213472	0.979572	1.13136	0.901981	0.868269	1.00321	0.73333	1.10884	1.10563	1.17962	0.827126	0.986013	0.892805
Q9WV98	Mitochondrial import inner membrane translocase subunit Tim9	Timm9	0.803391	0.294734	0.460167	0.51156	0.343224	0.499188	1.59622	1.92578	1.58256	1.12239	0.656323	1.58845	2.41799	1.9204	1.43894	1.87886	2.00777	0.861037
Q9JM58	Cytokine receptor-like factor 1	Crlf1	2.20749	0.294991	0.315422	0.872216	1.89206	0.305215	-1.14714	0.114258	-1.77781	-2.09323	-3.23675	-0.949706	0.194624	-0.312489	0.460638	-0.804326	-4.51734	-0.0117574
Q3UCQ1	Forkhead box protein K2	Foxk2	1.69209	0.295736	0.984056	0.512335	0.708033	0.538622	-2.459	-1.77046	-2.4785	-3.46255	-4.36672	-2.55838	-1.32438	-1.78969	-2.19732	-1.55467	-1.49918	-4.38164
Q8CHU3	Epsin-2	Epn2	2.81213	0.296279	1.79042	0.408733	1.02171	0.391249	-1.24497	-0.158802	-1.18051	-2.97093	-4.38986	-1.55199	-0.0598939	-0.0623143	-0.354197	-1.67336	0.639797	-2.50796
Q7TSI3	Serine/threonine-protein phosphatase 6 regulatory subunit 1	Ppp6r1	1.41678	0.296813	1.90804	0.12496	-0.491261	0.721819	0.483801	0.653774	1.14504	-0.763009	-0.984485	-0.541533	-0.795055	2.61434	0.142036	1.16898	-0.211512	2.47764
Q5HZH2	18S rRNA aminocarboxypropyltransferase	Tsr3	1.04055	0.296976	0.141821	0.666934	0.89873	0.353833	-3.62845	-3.03128	-3.93001	-4.07183	-4.1785	-3.96517	-2.8095	-4.42008	-1.86427	-3.4226	-4.35763	-4.00982
Q6Y685	Transforming acidic coiled-coil-containing protein 1	Tacc1	1.14205	0.297277	1.55713	0.211817	-0.415079	0.258869	-2.05562	-1.92576	-1.51069	-3.06781	-3.69487	-2.44076	-2.23202	-1.51775	-2.02752	-1.0756	-1.87262	-1.58384
P28301	Protein-lysine 6-oxidase	Lox	1.69885	0.297296	1.60388	0.312862	0.0949644	0.595935	1.05186	1.51219	1.41722	-0.186661	-1.05852	0.685196	1.72236	1.50185	1.31235	1.46054	1.20003	1.59109
Q9D2R8	Small ribosomal subunit protein mS33	Mrps33	1.42907	0.297399	2.11488	0.194694	-0.685816	0.672062	-2.97685	-2.87676	-2.19094	-4.30583	-4.33492	-4.27673	-4.62898	-2.91727	-1.08403	-4.3918	-1.01736	-1.16367
O88952	Protein lin-7 homolog C	Lin7c	1.11173	0.297403	0.583964	0.63138	0.527769	0.624779	-0.256746	0.219101	-0.308668	-0.892632	-1.54072	-0.244548	0.903777	-0.373435	0.126962	-0.0497993	1.07801	-1.95421
Q9JI13	Something about silencing protein 10	Utp3	0.876427	0.29754	0.195559	0.793975	0.680868	0.303819	-1.54236	-1.06793	-1.7488	-1.94436	-1.4335	-2.45522	-1.75744	-0.440928	-1.00542	-1.80499	-2.46758	-0.97383
P62852	Small ribosomal subunit protein eS25	Rps25	0.238025	0.297707	-0.25451	0.225215	0.492535	0.0959294	4.821	5.06521	4.57267	4.82718	4.84477	4.80959	5.26238	5.2083	4.72495	4.86752	4.42874	4.42176
Q9JJA2	Conserved oligomeric Golgi complex subunit 8	Cog8	1.05194	0.298133	0.106543	0.78518	0.945395	0.34255	-3.80743	-3.18993	-4.13532	-4.24186	-4.35902	-4.12471	-4.70276	-2.38686	-2.48016	-4.5107	-3.47618	-4.41907
Q9DCD5	Tight junction-associated protein 1	Tjap1	0.848919	0.298694	0.147865	0.825438	0.701054	0.183918	-1.83916	-1.36404	-2.06509	-2.21296	-2.68444	-1.74147	-1.6949	-1.14225	-1.25496	-2.33523	-1.34619	-2.51386
Q9DBT5	AMP deaminase 2	Ampd2	0.593284	0.298732	-0.363298	0.663821	0.956582	0.285259	-0.336454	0.170585	-0.785997	-0.422699	-0.771415	-0.0739824	-0.048041	-0.0825659	0.642363	-0.424696	0.143263	-2.07656
P23242	Gap junction alpha-1 protein	Gja1	1.29488	0.299515	-0.121071	0.920666	1.41595	0.224102	-0.951524	-0.0968242	-1.51277	-1.3917	-2.15474	-0.628664	0.50967	0.291249	-1.09139	-3.11138	-0.510391	-0.916545
P11798	Calcium/calmodulin-dependent protein kinase type II subunit alpha	Camk2a	1.49562	0.300358	-0.730899	0.533943	2.22652	0.0197967	-2.95417	-1.74531	-3.97184	-3.24094	-2.41684	-4.06503	-1.38587	-2.25656	-1.59351	-4.34277	-3.08351	-4.48923
D3YZP9	Coiled-coil domain-containing protein 6	Ccdc6	0.682475	0.300852	0.727292	0.339566	-0.0448173	0.940314	-1.62342	-1.46961	-1.42479	-2.15208	-2.5539	-1.75027	-1.74453	-1.64929	-1.01501	-2.40877	-1.0674	-0.798214
Q91YE5	Bromodomain adjacent to zinc finger domain protein 2A	Baz2a	0.979796	0.301677	0.970918	0.140007	0.00887844	0.992044	2.24897	2.49725	2.48837	1.51745	1.28381	1.75109	1.92447	3.91053	1.65674	2.32415	1.85861	3.28235
Q6ZWM4	U6 snRNA-associated Sm-like protein LSm8	Lsm8	0.132077	0.302574	0.433951	0.138662	-0.301874	0.247572	-1.18507	-1.26525	-0.963379	-1.39733	-1.31982	-1.47484	-1.38837	-1.20692	-1.20047	-1.29862	-0.643067	-0.948453
P15864	Histone H1.2	H1-2	0.325204	0.302665	0.371592	0.164975	-0.0463882	0.88229	7.30229	7.36619	7.41258	7.04099	7.13901	6.94297	7.65456	6.90205	7.54197	7.43883	7.70204	7.09687
Q9DBE9	pre-rRNA 2'-O-ribose RNA methyltransferase FTSJ3	Ftsj3	0.466965	0.302759	0.180235	0.761058	0.28673	0.61951	0.355529	0.579794	0.293064	0.112829	-0.15984	0.385498	0.192293	0.576711	0.970378	1.12502	0.240999	-0.486832
P50096	Inosine-5'-monophosphate dehydrogenase 1	Impdh1	0.993149	0.302812	0.812523	0.324325	0.180626	0.630164	2.20584	2.52186	2.34123	1.52871	2.04242	1.015	2.50332	2.47508	2.58718	1.7122	2.7596	2.5519
P39447	Tight junction protein ZO-1	Tjp1	0.979011	0.30298	0.641695	0.469638	0.337317	0.585945	0.517257	0.888503	0.551187	-0.090508	-0.656772	0.475755	0.644614	1.39064	0.63026	0.34739	1.48978	-0.183612
Q8CC35	Synaptopodin	Synpo	1.67995	0.303392	2.42711	0.14203	-0.747161	0.581187	-0.820258	-0.680455	0.0667055	-2.36041	-3.12667	-1.59415	-2.46035	1.38188	-0.962897	-0.282833	0.839093	-0.356144
Q8K183	Pyridoxal kinase	Pdxk	0.230457	0.30438	-0.766454	0.138422	0.99691	0.085794	-0.354281	0.0771744	-0.919736	-0.153282	-0.0162462	-0.290318	0.255751	0.0696252	-0.0938534	-1.1205	-0.267257	-1.37146
Q80WT4	G-protein coupled receptor 176	Gpr176	1.1806	0.304664	0.860514	0.436645	0.320086	0.698207	-2.93239	-2.51721	-2.83729	-3.69781	-4.40317	-2.99245	-3.34937	-2.5326	-1.66964	-4.01816	-2.33492	-2.15879
Q9CYN2	Signal peptidase complex subunit 2	Spcs2	0.325969	0.30578	0.414184	0.233101	-0.0882144	0.712134	0.639942	0.688354	0.776569	0.362385	0.198292	0.526479	0.334197	0.680527	1.05034	0.727953	0.816842	0.784912
P83741	Serine/threonine-protein kinase WNK1	Wnk1	0.839186	0.305967	0.474416	0.58643	0.364769	0.693216	-0.666833	-0.320248	-0.685017	-1.15943	-0.749183	-1.56968	-0.961479	0.760818	-0.760082	-1.77562	0.513625	-0.793051
Q07813	Apoptosis regulator BAX	Bax	1.57339	0.307135	0.984872	0.435768	0.588515	0.229424	0.672811	1.28685	0.698336	-0.286536	-1.12923	0.556158	1.05618	1.51742	1.28695	0.0448159	0.805475	1.24472
Q61103	Zinc finger protein ubi-d4	Dpf2	0.762949	0.307732	0.573674	0.365074	0.189275	0.513274	-1.20345	-0.941731	-1.13101	-1.70468	-1.29846	-2.1109	-1.01004	-0.972047	-0.843101	-1.12469	-0.720697	-1.54763
P59672	Ankyrin repeat and SAM domain-containing protein 1A	Anks1a	0.432163	0.307983	0.246997	0.539406	0.185166	0.539607	-1.79466	-1.61719	-1.80235	-2.04935	-1.79139	-2.30731	-1.73762	-1.76238	-1.35155	-1.37739	-1.84154	-2.18812
Q9D8X0	Protein MANBAL	Manbal	0.339939	0.308253	0.391722	0.30981	-0.051783	0.899567	-1.56337	-1.4978	-1.44602	-1.83774	-1.76456	-1.91091	-1.8054	-0.999484	-1.68851	-2.02757	-1.12749	-1.18298
Q99LI8	Hepatocyte growth factor-regulated tyrosine kinase substrate	Hgs	0.230821	0.309052	0.575639	0.052359	-0.344818	0.165721	0.241065	0.169464	0.514282	-0.0613575	0.0550507	-0.177766	-0.0202185	0.461822	0.0667877	0.407536	0.790597	0.344712
O70423	Amine oxidase [copper-containing] 3	Aoc3	1.66632	0.309561	1.37193	0.439154	0.294392	0.883987	-3.27481	-2.74783	-3.04223	-4.41415	-4.53866	-4.28965	-4.67192	-3.12949	-0.442084	-4.49248	-4.45478	-0.179413
P97352	Protein S100-A13	S100a13	0.125558	0.30998	-0.0151323	0.964327	0.14069	0.684098	1.74394	1.82809	1.6874	1.70254	1.77348	1.63159	1.94892	1.83319	1.70217	1.71339	2.18456	1.16426
Q69Z99	Zinc finger protein 512	Znf512	0.814644	0.310208	0.245981	0.523113	0.568663	0.451558	0.948027	1.36494	0.796274	0.550293	0.310694	0.789892	0.323694	2.40294	1.36818	1.07157	0.987601	0.329652
Q8JZM7	Parafibromin	Cdc73	0.671134	0.310649	0.334972	0.555111	0.336162	0.412827	-0.989274	-0.69543	-1.03159	-1.36656	-1.73472	-0.998405	-0.550368	-0.76518	-0.770743	-0.441238	-1.08387	-1.56967
P32261	Antithrombin-III	Serpinc1	0.095022	0.310768	0.555276	0.223662	-0.460254	0.285181	0.13973	-0.00910993	0.451144	-0.104132	-0.0659665	-0.142297	0.0294675	0.0836372	-0.140434	-0.171554	0.633901	0.891084
Q91YE3	Egl nine homolog 1	Egln1	2.08375	0.311895	-0.0964677	0.957418	2.18022	0.18088	-2.49881	-1.16029	-3.34051	-3.24404	-2.04242	-4.44567	-1.67944	-0.363797	-1.43764	-4.3874	-1.1106	-4.52354
Q61686	Chromobox protein homolog 5	Cbx5	0.607809	0.312306	0.367567	0.510063	0.240243	0.539096	1.31429	1.55633	1.31609	0.948522	1.31265	0.584393	1.52494	1.27889	1.86517	1.25259	1.87355	0.82213
Q9Z0H1	WD repeat-containing protein 46	Wdr46	0.477279	0.31244	-0.110822	0.830517	0.588101	0.319945	-0.108375	0.231482	-0.356619	-0.245797	-0.00510244	-0.486491	0.423845	0.647857	-0.377255	-0.255817	0.294688	-1.10873
P97855	Ras GTPase-activating protein-binding protein 1	G3bp1	0.183042	0.312621	0.154143	0.521504	0.0288982	0.899453	3.27633	3.33293	3.30403	3.14989	3.04499	3.25479	3.52606	3.29926	3.17347	3.65326	3.23127	3.02757
Q64471	Glutathione S-transferase theta-1	Gstt1	1.95557	0.313744	0.402868	0.80646	1.5527	0.284597	-2.23588	-1.16473	-2.71743	-3.1203	-1.93848	-4.30211	0.291179	-2.93216	-0.853213	-4.35899	-1.72281	-2.07048
O55029	Coatomer subunit beta'	Copb2	0.369293	0.315541	0.232294	0.592051	0.136999	0.716764	1.1747	1.3184	1.1814	0.949106	1.16091	0.737304	1.20938	1.41545	1.33037	1.42602	0.536742	1.58144
P62911	Large ribosomal subunit protein eL32	Rpl32	0.353751	0.316594	-0.0025831	0.992705	0.356334	0.10148	3.43215	3.65421	3.29788	3.30046	3.5085	3.09242	3.78137	3.65126	3.53	3.30788	3.52736	3.05839
Q9JLQ0	CD2-associated protein	Cd2ap	0.120088	0.316622	-0.164128	0.206581	0.284216	0.049821	0.403316	0.539919	0.255703	0.419831	0.351767	0.487894	0.528339	0.668205	0.423214	0.156479	0.399318	0.211313
Q9D666	SUN domain-containing protein 1	Sun1	0.626172	0.316915	1.382	0.132593	-0.755832	0.0316104	-1.72804	-1.85493	-1.0991	-2.4811	-2.10116	-2.86104	-1.90044	-2.13213	-1.53222	-0.82071	-1.13743	-1.33916
Q9QZQ8	Core histone macro-H2A.1	Macroh2a1	0.386364	0.317399	0.651427	0.166655	-0.265063	0.550835	1.98831	1.9855	2.25057	1.59914	1.4188	1.77948	2.26195	1.45026	2.24431	1.76677	2.81807	2.16685
Q61510	E3 ubiquitin/ISG15 ligase TRIM25	Trim25	1.75279	0.317481	0.442169	0.756744	1.31062	0.279938	-2.64817	-1.71848	-3.02911	-3.47128	-4.53924	-2.40331	-1.7881	-0.191357	-3.17599	-3.94639	-2.05893	-3.082
Q0P678	Zinc finger CCCH domain-containing protein 18	Zc3h18	2.40272	0.3177	1.76697	0.382659	0.635754	0.503488	0.139312	0.978401	0.342647	-1.42432	-0.111608	-2.73704	1.1103	0.932276	0.892623	0.548013	1.58844	-1.10851
Q8BKZ9	Pyruvate dehydrogenase protein X component, mitochondrial	Pdhx	0.191876	0.31786	0.254351	0.272819	-0.062475	0.78914	-1.0971	-1.07256	-1.01009	-1.26444	-1.34277	-1.1861	-1.19262	-1.22927	-0.795793	-1.11588	-0.680816	-1.23356
Q8CGC4	Protein LSM14 homolog B	Lsm14b	0.632935	0.319738	0.0926251	0.879526	0.54031	0.33789	-0.883465	-0.522615	-1.06292	-1.15555	-0.799157	-1.51194	-0.635983	-0.423516	-0.508345	-0.260171	-1.18324	-1.74537
Q8C5L3	CCR4-NOT transcription complex subunit 2	Cnot2	1.74515	0.32062	0.639382	0.640843	1.10576	0.143372	-0.377672	0.473277	-0.632488	-1.27187	-0.270804	-2.27294	0.509874	0.847767	0.0621894	-1.43238	0.282292	-0.747371
P97864	Caspase-7	Casp7	0.818481	0.320668	1.00701	0.0152414	-0.18853	0.794018	-3.69527	-3.56135	-3.37282	-4.37983	-4.40951	-4.35015	-3.3239	-4.74347	-2.61667	-3.09959	-3.46832	-3.55055
Q8CH25	SAFB-like transcription modulator	Sltm	0.686769	0.320687	0.739432	0.264357	-0.052663	0.848342	0.0174152	0.169359	0.222022	-0.51741	-0.126447	-0.908374	0.202625	0.285547	0.0199046	0.00947486	0.691983	-0.0353924
Q8R1G6	PDZ and LIM domain protein 2	Pdlim2	1.05367	0.320703	1.42188	0.180319	-0.368212	0.730283	-0.698325	-0.572988	-0.204776	-1.62665	-2.10856	-1.14474	-0.932063	0.857627	-1.64453	-1.52275	0.515581	0.392842
Q6ZPF4	Formin-like protein 3	Fmnl3	0.73242	0.321453	0.923019	0.205319	-0.190599	0.592896	-1.45036	-1.33873	-1.14813	-2.07115	-1.66348	-2.47882	-1.34954	-1.27097	-1.39567	-1.74815	-0.794365	-0.901866
Q80TY0	Formin-binding protein 1	Fnbp1	0.254042	0.32202	0.347749	0.141422	-0.0937064	0.725619	-1.38946	-1.36109	-1.26739	-1.61514	-1.55894	-1.67133	-1.74923	-1.19759	-1.13646	-1.26537	-1.00306	-1.53373
Q9JMD0	BUB3-interacting and GLEBS motif-containing protein ZNF207	Znf207	0.889345	0.322464	0.356158	0.609812	0.533187	0.148542	1.0473	1.46958	0.936395	0.580237	1.08616	0.0743126	1.35836	1.64455	1.40584	0.916178	1.3673	0.525707
Q505F5	Leucine-rich repeat-containing protein 47	Lrrc47	0.254763	0.322825	-0.227141	0.385716	0.481904	0.165648	1.25168	1.49608	1.01418	1.24132	1.23367	1.24897	1.86678	1.20154	1.41992	1.4232	0.762429	0.856904
Q6A0D4	Raftlin	Rftn1	2.86411	0.322867	1.37082	0.548429	1.49329	0.0269575	-1.20548	0.0705282	-1.42276	-2.79358	-1.18339	-4.40376	-0.276823	0.116659	0.371749	-0.762587	-1.68646	-1.81923
Q8K3A9	7SK snRNA methylphosphate capping enzyme	Mepce	1.10143	0.323063	0.392946	0.70912	0.708486	0.417618	-1.77561	-1.23457	-1.94306	-2.336	-1.68822	-2.98379	-1.59488	-1.09434	-1.01449	-2.72737	-0.55519	-2.54661
Q61599	Rho GDP-dissociation inhibitor 2	Arhgdib	2.07001	0.323072	1.02163	0.554792	1.04838	0.0971107	1.99737	2.90801	1.85964	0.838002	-0.388772	2.06478	2.52403	2.54482	3.65518	2.22232	2.09251	1.26409
Q3V1H1	Cytoskeleton-associated protein 2	Ckap2	0.806693	0.323452	0.227711	0.739427	0.578982	0.226561	-1.72039	-1.30159	-1.88058	-2.10829	-1.60007	-2.6165	-0.955542	-1.89764	-1.05161	-1.91911	-1.39014	-2.33249
O08600	Endonuclease G, mitochondrial	Endog	0.614322	0.323464	1.3629	0.148322	-0.748578	0.13721	-2.4694	-2.59654	-1.84796	-3.21086	-2.83577	-3.58596	-2.64901	-3.13137	-2.00925	-1.84839	-2.03509	-1.66041
Q8C3I8	Protein HGH1 homolog	Hgh1	2.52244	0.32351	1.29648	0.537756	1.22596	0.0512239	-1.51834	-0.427998	-1.65396	-2.95044	-1.48469	-4.4162	0.257997	-0.68255	-0.859441	-1.81528	-1.28331	-1.86328
Q9D0F4	NF-kappa-B-activating protein	Nkap	2.43793	0.323713	2.34944	0.337331	0.0884888	0.890345	-1.08569	-0.44302	-0.531509	-2.88095	-4.33022	-1.43168	0.3221	-1.22165	-0.429513	-0.342901	0.0562968	-1.30792
Q3UI43	BRISC and BRCA1-A complex member 1	Babam1	1.90345	0.323733	-0.554911	0.734828	2.45836	0.0686481	-2.71179	-1.31404	-3.7724	-3.21749	-4.41609	-2.01889	-1.50338	-0.04833	-2.39039	-4.37026	-4.6092	-2.33775
P10639	Thioredoxin	Txn	0.790914	0.323752	-0.185507	0.760876	0.976421	0.0679921	3.42684	3.99072	3.0143	3.19981	3.64518	2.75444	4.08586	3.95835	3.92797	2.93807	3.52816	2.57668
Q6P6I6	DNA-directed RNA polymerase II subunit GRINL1A	Polr2m	1.79678	0.323767	0.312113	0.804607	1.48467	0.433972	-3.00686	-2.00091	-3.48558	-3.79769	-4.3739	-3.22148	-4.73239	-0.589203	-0.681145	-4.48336	-1.48934	-4.48404
Q9DBY0	Forkhead box protein P4	Foxp4	1.82339	0.323784	-0.0766321	0.965944	1.90002	0.257522	-2.52673	-1.35838	-3.2584	-3.18177	-2.08356	-4.27997	-0.670676	-1.99738	-1.40708	-4.3784	-0.809381	-4.58742
Q9R233	Tapasin	Tapbp	1.55686	0.325436	0.707189	0.52017	0.849667	0.605032	0.99087	1.69871	0.849042	0.141853	0.408572	-0.124866	3.22365	-0.684284	2.55676	-0.615962	2.48889	0.674199
P47955	Large ribosomal subunit protein P1	Rplp1	0.326269	0.325673	0.105779	0.625522	0.220489	0.517716	5.01047	5.17472	4.95423	4.84845	4.92637	4.77053	4.76102	5.63208	5.13106	4.60228	5.11984	5.14057
Q9Z2Q5	Large ribosomal subunit protein mL40	Mrpl40	1.03018	0.326319	1.26546	0.24702	-0.235278	0.417639	-0.844906	-0.675591	-0.440313	-1.70577	-2.29671	-1.11483	-0.725393	-0.500129	-0.801249	-0.855417	-0.0690321	-0.396489
Q8CCB4	Vacuolar protein sorting-associated protein 53 homolog	Vps53	2.16001	0.327801	2.3893	0.311175	-0.229286	0.549437	2.16036	2.61438	2.84367	0.454369	1.73224	-0.823501	2.72728	3.09565	2.02021	2.86647	3.00333	2.66121
Q9WVB0	RNA-binding protein with multiple splicing	Rbpms	1.18086	0.328075	1.62479	0.243444	-0.443929	0.425441	-2.61818	-2.48944	-2.04551	-3.6703	-4.42062	-2.91998	-3.24243	-2.34516	-1.88072	-2.61867	-1.64921	-1.86864
Q6PGC1	ATP-dependent RNA helicase DHX29	Dhx29	0.291806	0.328357	0.180458	0.564554	0.111348	0.761805	-0.218532	-0.103824	-0.215173	-0.395631	-0.481509	-0.309753	0.130903	0.112966	-0.555342	-0.485437	-0.460291	0.30021
Q9CQX4	PCNA-associated factor	Pclaf	1.28546	0.329011	0.308637	0.820867	0.976824	0.419161	-1.23214	-0.544461	-1.52129	-1.82992	-1.03163	-2.62822	-0.40213	-1.15342	-0.0778294	-2.00967	0.327135	-2.88132
Q80U49	Centrosomal protein of 170 kDa protein B	Cep170b	1.74142	0.329894	2.61473	0.208597	-0.873309	0.145887	-1.43103	-1.32317	-0.449859	-3.06459	-2.02493	-4.10424	-0.856089	-1.76802	-1.34539	-1.10027	0.242631	-0.491933
Q3TEA8	Heterochromatin protein 1-binding protein 3	Hp1bp3	0.363229	0.330009	0.78703	0.161685	-0.423801	0.359063	2.03661	1.96849	2.3923	1.60527	1.37829	1.83224	1.84275	2.15085	1.91188	2.29392	3.05687	1.8261
Q7TN37	Transient receptor potential cation channel subfamily M member 4	Trpm4	0.563772	0.330268	0.141788	0.783296	0.421984	0.294172	-0.849518	-0.550331	-0.972315	-1.1141	-0.752283	-1.47592	-0.261256	-0.4383	-0.951436	-1.06106	-0.454567	-1.40131
Q9CQN7	Large ribosomal subunit protein mL41	Mrpl41	0.482799	0.331141	0.0988422	0.855154	0.383957	0.4372	-0.922042	-0.657359	-1.04132	-1.14016	-1.45014	-0.830172	-0.561975	-0.423582	-0.986519	-1.36649	-0.268369	-1.48909
Q99LY9	NADH dehydrogenase [ubiquinone] iron-sulfur protein 5	Ndufs5	0.400796	0.331173	0.749294	0.0850165	-0.348498	0.360179	-2.18609	-2.21657	-1.86808	-2.61737	-2.80143	-2.43331	-2.40122	-1.64306	-2.60544	-2.09747	-1.80347	-1.70329
Q6PCM2	Integrator complex subunit 6	Ints6	0.486929	0.331548	0.583216	0.446194	-0.0962867	0.902478	-3.92638	-3.84075	-3.74446	-4.32768	-4.35907	-4.29629	-3.14545	-3.9088	-4.468	-4.39796	-2.5052	-4.33024
Q99LH1	Nucleolar GTP-binding protein 2	Gnl2	0.590291	0.3317	-0.480447	0.6797	1.07074	0.385926	-2.16697	-1.61787	-2.68861	-2.20816	-2.57855	-1.83777	-1.64447	-2.14483	-1.06431	-1.29553	-2.22358	-4.54671
Q8BIA4	F-box/WD repeat-containing protein 8	Fbxw8	0.397497	0.331886	0.370048	0.152463	0.0274494	0.94336	-0.737745	-0.628078	-0.655527	-1.02557	-0.950725	-1.10042	-0.345619	-1.25384	-0.28477	-0.550672	-0.988213	-0.427696
P49138	MAP kinase-activated protein kinase 2	Mapkapk2	0.992636	0.332084	0.461594	0.567679	0.531041	0.21241	-1.6267	-1.1794	-1.71044	-2.17204	-1.59693	-2.74714	-1.26735	-1.07335	-1.1975	-1.78568	-2.18291	-1.16274
Q7TMY8	E3 ubiquitin-protein ligase HUWE1	Huwe1	0.533862	0.334375	0.0663751	0.818601	0.467487	0.394478	0.34418	0.652953	0.185466	0.119091	0.277499	-0.0393167	1.4802	0.362345	0.116314	0.602093	-0.0977679	0.0520735
P62918	Large ribosomal subunit protein uL2	Rpl8	0.0684605	0.334605	-0.0809356	0.381367	0.149396	0.142343	4.77997	4.85311	4.70371	4.78465	4.74241	4.82688	4.91857	4.78278	4.85798	4.8258	4.59613	4.68921
Q8R0K4	Coiled-coil domain-containing protein 137	Ccdc137	0.947566	0.335776	0.0402549	0.96261	0.907311	0.185387	-0.474215	0.102918	-0.804393	-0.844648	-0.235019	-1.45428	0.365336	0.406009	-0.462591	0.123325	-1.30861	-1.2279
Q9JIF7	Coatomer subunit beta	Copb1	0.184935	0.336467	0.253385	0.442832	-0.06845	0.836362	4.22175	4.24231	4.31076	4.05738	4.05456	4.06019	4.53174	4.04866	4.14653	4.29551	4.78071	3.85606
Q61508	Extracellular matrix protein 1	Ecm1	0.397183	0.337006	0.794221	0.121598	-0.397037	0.254951	3.99627	3.94667	4.34371	3.54949	3.79851	3.30047	3.77773	4.02244	4.03985	4.06493	4.85168	4.11452
Q8R4P4	Transmembrane channel-like protein 2	Tmc2	0.559297	0.337439	1.12841	0.0954973	-0.569118	0.303855	2.48231	2.40871	2.97783	1.84942	1.53286	2.16598	1.69081	2.9326	2.60274	2.38282	3.164	3.38668
Q9D1L9	Ragulator complex protein LAMTOR5	Lamtor5	0.715666	0.338231	0.888977	0.196736	-0.173311	0.810601	2.61594	2.72987	2.90318	2.0142	1.67795	2.35045	2.41839	3.76472	2.00649	2.54176	3.73318	2.4346
Q3TVI8	Pre-B-cell leukemia transcription factor-interacting protein 1	Pbxip1	1.38705	0.338572	1.53106	0.290389	-0.144012	0.887611	-0.348992	-0.0562348	0.0877771	-1.44328	-2.32164	-0.564919	-1.40236	1.26161	-0.0279548	-0.892347	0.111789	1.04389
Q99K90	TGF-beta-activated kinase 1 and MAP3K7-binding protein 2	Tab2	0.690938	0.338599	0.814388	0.268432	-0.12345	0.874007	-1.63604	-1.5096	-1.38615	-2.20054	-2.50994	-1.89114	-2.2901	-1.71664	-0.522058	-1.28542	-0.553525	-2.31951
P17426	AP-2 complex subunit alpha-1	Ap2a1	0.228366	0.338651	-0.00486667	0.980863	0.233233	0.380213	-1.02379	-0.879233	-1.11247	-1.1076	-1.01084	-1.20436	-0.937355	-0.552177	-1.14817	-1.42273	-0.892459	-1.02221
Q3UIA2	Rho GTPase-activating protein 17	Arhgap17	2.08198	0.338788	0.986968	0.568459	1.09501	0.242761	-2.62271	-1.69159	-2.7866	-3.77357	-2.54505	-5.00209	-1.57117	-1.78057	-1.72302	-3.43038	-1.44832	-3.4811
Q3KNY0	Immunoglobulin-like and fibronectin type III domain-containing protein 1	Igfn1	0.957409	0.340911	0.119696	0.881588	0.837713	0.114264	0.981769	1.53526	0.697551	0.577855	1.20935	-0.0536421	0.908105	2.05897	1.63872	0.380348	0.823923	0.888382
Q9CQX8	Alpha-ketoglutarate dehydrogenase component 4	Kgd4	0.720254	0.341518	0.757604	0.326871	-0.0373501	0.941261	2.5578	2.72386	2.76121	2.0036	1.52611	2.48109	2.51992	3.33061	2.32104	2.44938	3.48243	2.35181
Q60520	Paired amphipathic helix protein Sin3a	Sin3a	1.73823	0.342615	1.61825	0.361418	0.119974	0.651295	-1.51338	-1.03384	-1.15381	-2.77206	-1.71744	-3.82669	-0.858056	-1.34175	-0.901699	-1.18215	-0.810712	-1.46857
Q8BL97	Serine/arginine-rich splicing factor 7	Srsf7	0.244004	0.343478	0.216246	0.443681	0.0277578	0.9271	3.58136	3.65277	3.62501	3.40877	3.52104	3.29649	3.95168	3.3135	3.69313	3.95902	3.69528	3.22074
Q9QY24	Z-DNA-binding protein 1	Zbp1	1.97398	0.343559	-0.21995	0.924174	2.19393	0.325313	-1.53272	-0.216502	-2.41044	-2.19049	-3.50734	-0.87363	0.497991	-1.85583	0.708334	-4.54457	0.877634	-3.56437
Q9EPK6	Nucleotide exchange factor SIL1	Sil1	3.14651	0.34437	2.90012	0.372112	0.246386	0.605841	-0.341868	0.537155	0.290768	-2.60936	-4.54779	-0.670918	0.000131794	0.383294	1.22804	-0.0576296	0.752149	0.177786
Q8VDD8	WASH complex subunit 1	Washc1	0.585455	0.344835	0.327229	0.544681	0.258226	0.350491	-0.931028	-0.68783	-0.946056	-1.27329	-1.65522	-0.891352	-0.602069	-0.477774	-0.983646	-1.27103	-0.614714	-0.95242
P15379	CD44 antigen	Cd44	0.2782	0.346029	0.349425	0.0417204	-0.0712245	0.789704	2.93881	2.98165	3.05287	2.70345	2.69812	2.70878	2.52968	3.16111	3.25415	3.12776	3.12656	2.9043
Q9R1V7	Disintegrin and metalloproteinase domain-containing protein 23	Adam23	1.08823	0.346221	-0.131648	0.120953	1.21988	0.304194	-3.93418	-3.20467	-4.42455	-4.2929	-4.33069	-4.2551	-4.76868	-3.16126	-1.68407	-4.41364	-4.51248	-4.34752
Q9BCZ4	Selenoprotein S	Selenos	3.01778	0.346417	1.15186	0.648053	1.86591	0.0876224	-0.898074	0.556088	-1.30983	-2.46169	-4.33044	-0.592937	1.11204	0.602364	-0.0461388	-2.07068	0.00874295	-1.86755
Q6PAL7	Transcription factor Gibbin	Ahdc1	1.1486	0.347063	1.74711	0.0664577	-0.598509	0.589789	-2.91742	-2.85471	-2.2562	-4.0033	-3.6588	-4.34781	-4.70592	-1.7199	-2.13829	-2.51372	-1.87543	-2.37945
Q69ZQ2	Pre-mRNA-splicing factor ISY1 homolog	Isy1	0.421025	0.347285	0.389236	0.474755	0.0317889	0.94409	-0.768851	-0.651674	-0.683463	-1.0727	-0.790267	-1.35513	-0.521566	-0.943412	-0.490043	-0.248308	-0.350843	-1.45124
Q9R0C0	Biogenesis of lysosome-related organelles complex 1 subunit 6	Bloc1s6	1.48086	0.347313	2.14169	0.261717	-0.660825	0.52676	-2.22753	-2.10512	-1.4443	-3.58598	-4.53348	-2.63848	-2.60935	-3.29178	-0.414234	-1.6416	-1.41507	-1.27621
Q9CSN1	SNW domain-containing protein 1	Snw1	0.582064	0.347441	0.253156	0.649518	0.328908	0.522947	0.691139	0.959995	0.631087	0.377931	0.00676259	0.7491	1.47501	1.09861	0.306364	1.06621	0.820145	0.00690537
Q62261	Spectrin beta chain, non-erythrocytic 1	Sptbn1	0.748283	0.347666	0.810703	0.302324	-0.0624206	0.928064	2.77173	2.93539	2.99781	2.18711	1.73051	2.64371	2.97813	3.74562	2.08242	2.89246	2.30013	3.80086
Q9CQM5	Thioredoxin domain-containing protein 17	Txndc17	0.322758	0.34772	0.0167162	0.942394	0.306042	0.397122	0.615017	0.810472	0.50443	0.487714	0.596049	0.379379	0.673052	1.31523	0.443134	0.775663	0.581467	0.15616
P43006	Excitatory amino acid transporter 2	Slc1a2	0.733765	0.347877	0.119659	0.838413	0.614106	0.0199181	1.93411	2.34784	1.73374	1.61408	2.07186	1.1563	2.32053	2.51005	2.21295	1.6909	1.96938	1.54093
O88286	Protein Wiz	Wiz	1.71653	0.348913	0.308283	0.846131	1.40825	0.258537	-1.60883	-0.651607	-2.05985	-2.36814	-3.46127	-1.275	-0.467258	-1.20153	-0.286035	-0.240444	-3.05988	-2.87923
Q7TSG2	RNA polymerase II subunit A C-terminal domain phosphatase	Ctdp1	1.85209	0.349062	0.847076	0.590966	1.00501	0.161809	-0.337615	0.502286	-0.502725	-1.3498	-0.209721	-2.48988	0.406833	0.732892	0.367134	-0.863804	0.436658	-1.08103
Q61081	Hsp90 co-chaperone Cdc37	Cdc37	0.89259	0.349233	0.440234	0.584465	0.452356	0.116015	2.906	3.29878	2.84643	2.40619	2.9846	1.82779	3.10071	3.66476	3.13088	2.717	3.04424	2.77804
Q05CL8	La-related protein 7	Larp7	0.715304	0.349258	0.203767	0.82629	0.511537	0.609649	2.02044	2.39109	1.87955	1.67579	2.06043	1.29115	2.87974	1.35312	2.9404	1.19715	3.38511	1.05639
Q9D6U8	Protein FAM162A	Fam162a	0.732731	0.349739	0.381234	0.672359	0.351497	0.654237	2.72374	3.03873	2.68724	2.306	2.77147	1.84053	2.93984	2.91789	3.25847	1.91938	4.02374	2.11859
P56183	Ribosomal RNA processing protein 1 homolog A	Rrp1	0.613275	0.349841	0.507951	0.417401	0.105324	0.77564	-1.46927	-1.27645	-1.38178	-1.88973	-2.29807	-1.48138	-1.00092	-1.23469	-1.59375	-1.06031	-1.11802	-1.967
P29595	NEDD8	Nedd8	0.452474	0.350395	-0.0599811	0.873785	0.512455	0.0193529	2.86446	3.16975	2.6573	2.71728	3.01406	2.4205	3.31989	3.21843	2.97094	2.72249	2.7318	2.51761
Q8VEE1	LIM and cysteine-rich domains protein 1	Lmcd1	2.54202	0.351152	1.72128	0.475502	0.820737	0.371697	-1.14848	-0.205197	-1.02593	-2.74721	-1.0995	-4.39493	0.48353	-1.14213	0.0430113	-2.21607	0.00818303	-0.869916
P23198	Chromobox protein homolog 3	Cbx3	0.57299	0.35216	0.376479	0.475644	0.19651	0.441542	3.63025	3.84719	3.65068	3.2742	3.63446	2.91395	3.94119	3.74324	3.85715	3.82113	3.88804	3.24288
O54988	STE20-like serine/threonine-protein kinase	Slk	0.577587	0.352475	0.0388578	0.939515	0.538729	0.116485	0.779237	1.12566	0.586928	0.54807	0.159257	0.936883	1.46045	1.01132	0.905201	0.954555	0.242071	0.564157
Q80Y14	Glutaredoxin-related protein 5, mitochondrial	Glrx5	0.404097	0.353534	0.719603	0.211727	-0.315506	0.143412	1.60508	1.58779	1.9033	1.1837	0.907784	1.45961	1.46449	1.87069	1.4282	1.79416	2.05772	1.85802
Q8CI59	Metalloreductase STEAP3	Steap3	2.31226	0.353611	1.64453	0.467247	0.667732	0.271461	-1.19777	-0.3693	-1.03703	-2.68156	-4.18597	-1.17716	-1.15128	0.283681	-0.240304	-1.27334	-0.442009	-1.39574
Q8BHL8	Proteasome inhibitor PI31 subunit	Psmf1	1.18141	0.35383	0.616936	0.582909	0.564473	0.362368	-0.755976	-0.248946	-0.81342	-1.43036	-2.24096	-0.61975	0.136654	0.290522	-1.17402	-0.686888	-0.450886	-1.30248
Q8VDS4	Regulation of nuclear pre-mRNA domain-containing protein 1A	Rprd1a	1.31467	0.355764	0.456022	0.714997	0.858646	0.329281	-0.314178	0.336481	-0.522165	-0.978187	-0.109872	-1.8465	-0.0369371	0.187898	0.858483	-0.131404	0.388284	-1.82338
Q78JW9	Ubiquitin domain-containing protein UBFD1	Ubfd1	0.871395	0.356864	-0.0846342	0.903079	0.956029	0.0202081	-1.08249	-0.50613	-1.46216	-1.37752	-0.830269	-1.92478	-0.480656	-0.510456	-0.527278	-1.67964	-1.50839	-1.19844
Q9D8Y0	EF-hand domain-containing protein D2	Efhd2	0.636663	0.357061	-0.282297	0.612853	0.918959	0.152584	-0.26746	0.236316	-0.682644	-0.400347	-0.794046	-0.00664826	0.567295	0.74729	-0.605638	-0.30744	-1.17206	-0.568434
Q00899	Transcriptional repressor protein YY1	Yy1	1.14271	0.357598	1.30803	0.329886	-0.165317	0.652898	-2.75879	-2.53511	-2.36979	-3.67782	-4.44941	-2.90622	-3.10617	-2.34572	-2.15345	-2.62094	-2.06217	-2.42628
Q8R0G7	Protein spinster homolog 1	Spns1	0.265182	0.357615	0.415393	0.0522197	-0.150211	0.586688	-1.33531	-1.32535	-1.17514	-1.59053	-1.60126	-1.57979	-1.26639	-0.970691	-1.73896	-1.311	-0.979283	-1.23512
Q91WJ7	SPATS2-like protein	Spats2l	0.919137	0.358021	1.73892	0.316319	-0.819787	0.625549	-3.13225	-3.20989	-2.3901	-4.12902	-4.09973	-4.15832	-4.74319	-2.65419	-2.23228	-4.42813	0.0619189	-2.80408
Q9EQH2	Endoplasmic reticulum aminopeptidase 1	Erap1	0.477012	0.358749	0.214027	0.556977	0.262985	0.604792	-1.03723	-0.819355	-1.08234	-1.29637	-1.49787	-1.09486	-0.29781	-1.57515	-0.585109	-1.45691	-0.597577	-1.19253
P62996	Transformer-2 protein homolog beta	Tra2b	0.701729	0.358793	0.684645	0.339064	0.0170847	0.950975	2.21022	2.39206	2.37497	1.69033	2.13974	1.24092	2.28769	2.50198	2.3865	2.16481	2.8569	2.10321
P41105	Large ribosomal subunit protein eL28	Rpl28	0.167473	0.359264	-0.0207241	0.900114	0.188197	0.226076	3.8854	3.99784	3.80965	3.83037	3.94434	3.7164	4.18023	3.90578	3.90752	3.68283	3.99535	3.75075
Q9D6V8	Polyadenylate-binding protein-interacting protein 2	Paip2	2.88822	0.360065	1.78607	0.50486	1.10215	0.222189	-0.651039	0.484324	-0.617828	-2.4039	-0.547292	-4.26051	0.0392207	0.902532	0.511218	-1.43435	0.64994	-1.06907
Q9CPQ3	Mitochondrial import receptor subunit TOM22 homolog	Tomm22	0.29579	0.361146	0.586265	0.144085	-0.290475	0.248439	-1.04459	-1.07957	-0.789098	-1.37536	-1.16837	-1.58235	-1.15748	-1.25782	-0.823425	-0.857414	-1.03963	-0.470248
Q8BG30	Negative elongation factor A	Nelfa	1.84856	0.362073	1.41542	0.44216	0.433136	0.412579	-1.86075	-1.23619	-1.66932	-3.08475	-1.86587	-4.30363	-1.68705	-0.75129	-1.27023	-1.58083	-1.05635	-2.37079
Q766D5	N-acetyl-beta-glucosaminyl-glycoprotein 4-beta-N-acetylgalactosaminyltransferase 1	B4galnt4	0.565977	0.362186	0.473815	0.41422	0.0921628	0.732286	2.31173	2.48779	2.39562	1.92181	2.30577	1.53785	2.69106	2.5237	2.24861	2.51767	1.98416	2.68504
P83940	Elongin-C	Eloc	0.338159	0.362273	0.155802	0.595159	0.182358	0.512852	2.23292	2.38584	2.20348	2.04768	2.26044	1.83493	2.0542	2.28348	2.81985	2.30256	2.05277	2.25513
P51859	Hepatoma-derived growth factor	Hdgf	0.206786	0.362568	0.0540786	0.908116	0.152707	0.741883	3.44666	3.55562	3.40291	3.34884	3.20386	3.49381	3.43245	3.48882	3.74559	3.20562	4.17005	2.83307
Q9D0F3	Protein ERGIC-53	Lman1	0.293769	0.362584	0.36189	0.155454	-0.0681215	0.834092	1.82777	1.87567	1.94379	1.5819	1.64141	1.52238	1.40105	1.97216	2.25379	1.83722	1.72085	2.2733
P18406	CCN family member 1	Ccn1	0.478844	0.363146	0.0702361	0.890553	0.408607	0.350675	-0.479833	-0.206895	-0.615502	-0.685738	-1.02289	-0.34859	-0.568189	0.1523	-0.204795	-0.527615	-1.20328	-0.115609
Q9D1P0	Large ribosomal subunit protein uL13m	Mrpl13	1.08138	0.363975	1.35631	0.235893	-0.274932	0.793306	-0.930179	-0.762933	-0.488001	-1.84431	-2.4879	-1.20073	0.700379	-1.94568	-1.0435	0.687729	-0.940551	-1.21118
Q60865	Caprin-1	Caprin1	0.298645	0.364017	-0.16829	0.617394	0.466936	0.152613	2.58212	2.83188	2.36494	2.53323	2.32596	2.74051	2.94857	2.6636	2.88346	2.43013	2.70387	1.96083
P55288	Cadherin-11	Cdh11	0.400015	0.364149	0.639746	0.157189	-0.239731	0.530097	0.453405	0.46351	0.703241	0.0634954	-0.138195	0.265186	-0.0879683	1.00415	0.474346	0.847136	0.688719	0.573868
Q922B1	ADP-ribose glycohydrolase MACROD1	Macrod1	0.544431	0.364612	1.07226	0.186526	-0.527825	0.503217	-3.88195	-3.94378	-3.41595	-4.48821	-4.45303	-4.52339	-3.49922	-4.87928	-3.45283	-2.8546	-2.89146	-4.50181
P61957	Small ubiquitin-related modifier 2	Sumo2	0.593176	0.365636	0.301909	0.667755	0.291267	0.623476	1.09882	1.35634	1.06507	0.763165	1.14856	0.377773	1.30724	1.40795	1.35383	1.19341	1.871	0.130816
Q8CI33	CWF19-like protein 1	Cwf19l1	1.31933	0.366054	1.97956	0.0770752	-0.660229	0.645986	-0.558887	-0.476639	0.18359	-1.79597	-2.03783	-1.55412	-2.5493	1.37193	-0.252547	0.157253	-0.906635	1.30015
Q61398	Procollagen C-endopeptidase enhancer 1	Pcolce	1.86961	0.366216	0.951211	0.580313	0.918395	0.0862951	0.594581	1.40638	0.487985	-0.463226	-1.70098	0.774534	1.30071	1.83232	1.08611	1.00248	-0.101536	0.563015
Q9DB15	Large ribosomal subunit protein bL12m	Mrpl12	0.424398	0.366528	0.282207	0.53741	0.14219	0.679738	2.08604	2.24546	2.10327	1.82107	1.52001	2.12212	2.54077	2.32054	1.87508	2.50063	2.17105	1.63814
Q9D1M0	Protein SEC13 homolog	Sec13	1.36094	0.366962	1.41788	0.352409	-0.0569389	0.852967	0.154067	0.472951	0.52989	-0.887993	-1.7971	0.0211153	0.68316	0.641594	0.0940991	0.56479	0.138971	0.885909
D3YYU8	Obscurin-like protein 1	Obsl1	1.23399	0.367057	1.35104	0.206158	-0.117057	0.932655	-2.94024	-2.67564	-2.55858	-3.90962	-3.56136	-4.25788	-1.75131	-4.78928	-1.48632	-1.53848	-3.99552	-2.14175
Q60772	Cyclin-dependent kinase 4 inhibitor C	Cdkn2c	0.432504	0.367072	0.7616	0.457136	-0.329096	0.72883	-1.15301	-1.16829	-0.839196	-1.6008	-1.29346	-1.90814	-1.54167	-1.09902	-0.864185	-0.63872	0.459924	-2.33879
Q9ET54	Palladin	Palld	0.54731	0.367186	0.491679	0.224558	0.0556313	0.925737	3.13225	3.28994	3.23431	2.74263	2.84776	2.6375	2.38352	3.97848	3.50783	3.44491	2.66639	3.59162
Q8BGH7	CDC42 small effector protein 2	Cdc42se2	1.13064	0.368057	0.0641661	0.971863	1.06647	0.546328	-1.23826	-0.55567	-1.62214	-1.68631	-2.46583	-0.906787	-0.929806	-0.0693511	-0.667854	-0.300687	0.000478283	-4.56622
Q91WM3	U3 small nucleolar RNA-interacting protein 2	Rrp9	0.906971	0.368568	0.599059	0.499658	0.307912	0.0482517	-0.881304	-0.539094	-0.847006	-1.44607	-0.847646	-2.04449	-0.400596	-0.62987	-0.586816	-0.844271	-0.84429	-0.852457
Q80V24	Transcription cofactor vestigial-like protein 4	Vgll4	1.12061	0.369672	0.886582	0.529996	0.234031	0.837677	-2.7741	-2.40618	-2.64021	-3.5268	-2.77488	-4.27872	-2.29166	-2.68795	-2.23894	-2.20722	-1.1645	-4.54893
A6X8Z5	Rho GTPase-activating protein 31	Arhgap31	0.856269	0.369748	0.475687	0.577312	0.380582	0.425408	-2.72538	-2.36859	-2.74917	-3.22486	-3.83842	-2.6113	-2.59955	-2.7947	-1.71153	-2.54969	-3.27774	-2.42009
Q91VN4	MICOS complex subunit Mic25	Chchd6	0.409812	0.36982	0.0169094	0.977939	0.392903	0.507387	0.72634	0.976132	0.583229	0.56632	0.272358	0.860282	1.13305	1.1722	0.623146	-0.252561	1.40902	0.593224
Q3TCN2	Putative phospholipase B-like 2	Plbd2	0.546037	0.370191	1.26706	0.136426	-0.721025	0.126301	-0.793553	-0.927429	-0.206403	-1.47347	-1.85657	-1.09036	-1.53173	-0.646556	-0.604	-0.571757	0.0385552	-0.0860079
Q6S5C2	N-acetylglucosamine-1-phosphotransferase subunit gamma	Gnptg	1.68135	0.370976	0.67783	0.682581	1.00352	0.402175	-2.42093	-1.62427	-2.6278	-3.30563	-4.41855	-2.19271	-1.65577	-1.45794	-1.75912	-4.36346	-1.08473	-2.43521
P59326	YTH domain-containing family protein 1	Ythdf1	2.5977	0.371216	2.01371	0.45018	0.583994	0.092491	-0.795482	0.0729423	-0.511052	-2.52476	-0.796212	-4.25331	-0.100934	0.46766	-0.147899	-0.427997	-0.258242	-0.846917
Q91YT8	CSC1-like protein 1	Tmem63a	0.473396	0.371797	0.258169	0.423789	0.215226	0.684672	0.952403	1.15146	0.936236	0.678066	0.778173	0.57796	1.41603	1.69837	0.339992	0.737748	1.4387	0.632262
Q99K01	Pyridoxal-dependent decarboxylase domain-containing protein 1	Pdxdc1	0.204627	0.372101	0.108944	0.884198	0.0956833	0.899791	0.686575	0.773613	0.67793	0.568986	0.496148	0.641823	0.813533	1.05627	0.451037	1.19782	-0.630103	1.46607
Q7TSY8	Shugoshin 2	Sgo2	0.974338	0.372225	0.416366	0.768422	0.557972	0.66435	-3.22218	-2.76936	-3.32733	-3.7437	-3.04821	-4.43918	-2.20829	-3.25435	-2.84544	-4.39962	-1.15176	-4.43061
O09000	Nuclear receptor coactivator 3	Ncoa3	0.834174	0.372568	0.410445	0.306058	0.423729	0.633972	-3.88954	-3.5221	-3.94583	-4.35627	-4.33049	-4.38206	-4.14353	-2.06331	-4.35946	-4.53528	-3.76037	-3.54183
Q3UFM5	Nucleolar MIF4G domain-containing protein 1	Nom1	1.41046	0.37307	0.978032	0.518994	0.432426	0.680783	-2.64331	-2.12854	-2.56096	-3.53899	-2.58245	-4.49554	-1.86312	-2.05639	-2.4661	-1.65438	-1.66773	-4.36077
Q9Z0X0	Cdc42 effector protein 5	Cdc42ep5	1.27361	0.373199	0.569064	0.360563	0.704551	0.607655	-3.46137	-2.87876	-3.58332	-4.15238	-4.00583	-4.29893	-4.74239	-0.871687	-3.02222	-2.73446	-4.40224	-3.61325
Q8BHK9	DNA excision repair protein ERCC-6-like	Ercc6l	2.23951	0.37375	1.4229	0.513511	0.816607	0.0642478	-0.899911	-0.0338062	-0.850414	-2.27331	-0.77746	-3.76917	0.0101511	0.13736	-0.24893	-0.966575	-0.371633	-1.21303
Q9Z2V5	Histone deacetylase 6	Hdac6	1.5201	0.374628	0.0217186	0.988338	1.49838	0.200201	-2.3921	-1.45018	-2.94857	-2.97029	-4.02028	-1.92029	-1.10398	-1.29112	-1.95545	-2.51615	-1.80499	-4.52455
Q08091	Calponin-1	Cnn1	1.59816	0.375114	0.321933	0.840302	1.27623	0.290315	2.92637	3.8045	2.52827	2.20633	3.31332	1.09934	3.34659	3.75961	4.30729	3.06708	0.769127	3.74859
Q8K3Z9	Nuclear envelope pore membrane protein POM 121	Pom121	1.71381	0.375162	1.98617	0.338679	-0.272364	0.367851	-1.87585	-1.54953	-1.27717	-3.26334	-2.08962	-4.43705	-1.15483	-1.96631	-1.52745	-1.15785	-1.23883	-1.43481
P12032	Metalloproteinase inhibitor 1	Timp1	0.327758	0.375447	0.588447	0.173423	-0.26069	0.293721	0.0461882	0.030369	0.291059	-0.297389	-0.0647815	-0.529996	0.187015	-0.00357147	-0.0923369	-0.00298958	0.630396	0.24577
Q8BG05	Heterogeneous nuclear ribonucleoprotein A3	Hnrnpa3	0.422033	0.375452	0.429184	0.360476	-0.00715068	0.979708	4.54377	4.6466	4.65375	4.22456	4.51435	3.93477	4.61067	4.56514	4.76398	4.57956	5.11018	4.27151
Q9CR26	Vacuolar protein sorting-associated protein VTA1 homolog	Vta1	0.154793	0.37548	-0.0455934	0.657518	0.200387	0.25353	0.165536	0.279379	0.0789926	0.124586	0.0483243	0.200848	0.453843	0.353145	0.0311504	0.116914	0.0996798	0.0203839
Q8R3Q0	Store-operated calcium entry-associated regulatory factor	Saraf	2.26752	0.375863	1.24019	0.566444	1.02733	0.0566316	-1.41211	-0.459984	-1.48731	-2.7275	-4.26773	-1.18727	-0.11196	-0.388473	-0.87952	-1.14495	-1.23041	-2.08658
P02798	Metallothionein-2	Mt2	1.35875	0.376303	-0.564229	0.778752	1.92298	0.339975	-1.11937	-0.0585709	-1.98155	-1.41732	-0.426765	-2.40787	-0.873921	-0.203117	0.901325	-2.1394	0.769645	-4.57489
Q99LJ0	CTTNBP2 N-terminal-like protein	Cttnbp2nl	0.334574	0.378256	0.225463	0.43523	0.109111	0.750117	0.504112	0.628672	0.519561	0.294099	0.113754	0.474444	0.461597	1.15601	0.268414	0.595557	0.206396	0.756731
P60670	Nuclear protein localization protein 4 homolog	Nploc4	0.145628	0.379314	0.0615876	0.671725	0.0840405	0.662299	0.128895	0.196818	0.112777	0.0511896	0.0153371	0.087042	0.172211	0.432469	-0.0142272	-0.0125863	-0.00734996	0.358268
Q8C0E3	E3 ubiquitin-protein ligase TRIM47	Trim47	1.27539	0.379561	1.15927	0.414879	0.116115	0.764564	-0.688593	-0.326204	-0.442318	-1.60159	-0.692982	-2.5102	0.136701	-0.844891	-0.270421	-0.544413	-0.764475	-0.0180679
Q01147	Cyclic AMP-responsive element-binding protein 1	Creb1	0.934685	0.380559	-0.410567	0.612879	1.34525	0.284915	-1.81483	-1.07669	-2.42194	-2.01137	-1.91215	-2.1106	0.564729	-2.18764	-1.60716	-3.6151	-1.22926	-2.42146
Q791T5	Mitochondrial carrier homolog 1	Mtch1	0.269042	0.381384	0.418593	0.236563	-0.149551	0.394534	0.120784	0.131963	0.281514	-0.137079	-0.336331	0.0621718	0.30358	0.177994	-0.0856859	0.0824015	0.448746	0.313393
Q8K2C7	Protein OS-9	Os9	1.36661	0.3814	1.26781	0.40872	0.0988018	0.882096	-2.1004	-1.7217	-1.8205	-3.08831	-4.09278	-2.08384	-2.57118	-1.00171	-1.59222	-2.41779	-0.996437	-2.04728
P70336	Rho-associated protein kinase 2	Rock2	1.26599	0.382054	1.8278	0.301419	-0.56181	0.421517	-0.765977	-0.660159	-0.0983493	-1.92615	-0.98712	-2.86517	-0.631581	0.295179	-1.64407	-0.0169431	-0.0896837	-0.188421
Q9R190	Metastasis-associated protein MTA2	Mta2	0.101753	0.382902	0.399537	0.28814	-0.297784	0.401227	1.76341	1.67718	1.97497	1.57543	1.62124	1.52962	1.62588	1.55796	1.8477	2.14319	2.35281	1.4289
Q8BKC5	Importin-5	Ipo5	0.262249	0.383589	-0.648874	0.112627	0.911123	0.0120374	2.55149	2.95872	2.0476	2.69648	2.88422	2.50873	3.21078	2.66551	2.99988	2.2799	1.90549	1.95741
Q7TQE6	Macoilin	Maco1	2.32372	0.384005	1.94217	0.441485	0.381552	0.335694	-1.29328	-0.569264	-0.950816	-2.89299	-1.26572	-4.52026	-0.0287358	-0.844746	-0.83431	-0.677506	-0.794648	-1.38029
Q60949	TBC1 domain family member 1	Tbc1d1	0.883387	0.385061	0.864912	0.381819	0.0184754	0.979514	-3.09784	-2.87007	-2.88854	-3.75345	-4.39199	-3.11492	-2.96522	-3.72948	-1.91551	-3.09404	-3.49521	-2.07637
B1AZP2	Disks large-associated protein 4	Dlgap4	0.519595	0.385098	0.226416	0.671017	0.293179	0.652557	-0.90677	-0.666929	-0.960108	-1.18652	-1.4393	-0.933751	-1.5419	-0.117504	-0.341384	-0.161594	-1.19498	-1.52375
Q9D5V6	Synapse-associated protein 1	Syap1	0.462013	0.386247	-0.0496825	0.908503	0.511695	0.0825436	0.166863	0.474252	-0.0374436	0.0122389	-0.315814	0.340292	0.556444	0.344306	0.522004	0.0643429	0.196822	-0.373496
Q60902	Epidermal growth factor receptor substrate 15-like 1	Eps15l1	0.520955	0.38631	0.671644	0.270294	-0.15069	0.635318	-0.13201	-0.0582795	0.0924101	-0.579234	-0.941653	-0.216815	-0.100222	-0.0408324	-0.0337839	-0.329649	0.599978	0.0069016
Q4FK66	Pre-mRNA-splicing factor 38A	Prpf38a	2.55294	0.387727	2.48924	0.394406	0.0637017	0.799034	-0.647293	0.0148307	-0.048871	-2.53811	-0.750982	-4.32524	0.251544	0.0127642	-0.219816	-0.115385	0.306038	-0.337267
Q9D8S3	ADP-ribosylation factor GTPase-activating protein 3	Arfgap3	1.18524	0.388883	0.794298	0.511538	0.390947	0.208839	-0.381832	0.061084	-0.329863	-1.12416	-1.96093	-0.287386	-0.0480387	-0.0242728	0.255564	-0.112244	-0.76748	-0.109863
Q80UZ2	Protein SDA1 homolog	Sdad1	1.77844	0.390535	-0.309123	0.861337	2.08756	0.144121	-2.69182	-1.46438	-3.55194	-3.24282	-1.97309	-4.51254	-1.17138	-1.83721	-1.38454	-1.72608	-4.48299	-4.44675
P97452	Ribosome biogenesis protein BOP1	Bop1	0.425455	0.390693	-0.0804287	0.867221	0.505884	0.419758	-0.13845	0.15762	-0.348264	-0.267835	-0.125667	-0.410003	0.924479	-0.299456	-0.152162	0.454901	-0.891778	-0.607915
Q9QYI4	DnaJ homolog subfamily B member 12	Dnajb12	2.89605	0.391173	-2.10325	0.494752	4.99931	0.00271977	-2.11632	0.482431	-4.51687	-2.41362	-4.48312	-0.344126	0.324727	1.07146	0.0511044	-4.39669	-4.55009	-4.60384
Q8R3Q6	Protein MIX23	Mix23	0.428509	0.392066	0.55597	0.298683	-0.127461	0.809967	0.745186	0.804515	0.931976	0.376006	0.116523	0.635489	0.412453	1.48593	0.515157	0.778903	1.61688	0.40015
Q9WTU0	Lysine-specific demethylase PHF2	Phf2	2.39982	0.392899	1.89911	0.464909	0.500706	0.0754531	-1.17309	-0.385374	-0.886079	-2.78519	-4.49218	-1.0782	-0.59612	-0.289875	-0.270126	-0.862525	-0.609832	-1.18588
Q9CYR6	Phosphoacetylglucosamine mutase	Pgm3	0.463457	0.392912	0.382605	0.675574	0.0808519	0.933629	-2.24033	-2.09415	-2.175	-2.5576	-2.47409	-2.64112	-2.18136	-2.78865	-1.31243	-0.61593	-3.14063	-2.76843
P23506	Protein-L-isoaspartate(D-aspartate) O-methyltransferase	Pcmt1	0.0804148	0.393046	0.0370181	0.675161	0.0433967	0.480443	2.36903	2.4054	2.36201	2.32499	2.26486	2.38512	2.44706	2.38869	2.38046	2.26836	2.43347	2.38419
Q91WD8	Sodium/potassium/calcium exchanger 1	Slc24a1	0.40736	0.393138	0.71117	0.16066	-0.30381	0.527253	5.71298	5.70089	6.0047	5.29353	5.04916	5.5379	5.10788	6.24174	5.75305	5.52305	5.9627	6.52835
Q9CYD3	Cartilage-associated protein	Crtap	0.489057	0.39314	0.625639	0.376656	-0.136582	0.806797	0.872965	0.94401	1.08059	0.454954	0.825085	0.0848222	1.09038	0.633804	1.10785	1.19071	0.205515	1.84556
P43407	Syndecan-2	Sdc2	2.86313	0.39384	2.54258	0.428798	0.320557	0.322504	-0.250738	0.585255	0.264698	-2.27788	-4.32076	-0.234999	0.36157	0.797237	0.596957	-0.156788	0.274142	0.676739
Q9QY93	dCTP pyrophosphatase 1	Dctpp1	2.24256	0.393898	-0.286585	0.900785	2.52915	0.189378	-2.08423	-0.575161	-3.10431	-2.81772	-1.21662	-4.41883	-0.436982	-0.501287	-0.787215	-4.43951	-0.513767	-4.35965
Q61704	Inter-alpha-trypsin inhibitor heavy chain H3	Itih3	0.657796	0.394002	1.37364	0.133649	-0.715848	0.42656	1.75647	1.65248	2.36833	0.994684	1.32801	0.661358	1.47964	2.71349	0.764315	1.2221	3.03593	2.84696
Q8C1B7	Septin-11	Septin11	0.202447	0.394333	0.266393	0.256192	-0.0639461	0.812871	3.09854	3.12517	3.18912	2.92273	2.98074	2.86471	2.86172	3.48564	3.02816	3.40805	2.85293	3.30638
Q9CPS7	RNA-binding protein PNO1	Pno1	0.877122	0.394395	0.705805	0.472693	0.171317	0.54319	-3.08769	-2.80416	-2.97548	-3.68129	-3.02491	-4.33767	-2.37138	-2.98519	-3.05593	-2.72777	-3.03473	-3.16394
Q8BFT2	HAUS augmin-like complex subunit 4	Haus4	2.77404	0.395175	2.91526	0.381696	-0.141223	0.752895	-0.400443	0.240109	0.381332	-2.53393	-0.520624	-4.54724	0.0944755	0.865522	-0.239671	-0.072204	0.824375	0.391824
Q8VDQ9	Protein KRI1 homolog	Kri1	0.87405	0.395246	-0.720496	0.541545	1.59455	0.194469	-2.13984	-1.32337	-2.91792	-2.19742	-1.56251	-2.83234	-1.16351	-1.28373	-1.52288	-2.27576	-1.90513	-4.57286
Q91YD3	mRNA-decapping enzyme 1A	Dcp1a	0.742879	0.395273	0.552807	0.502541	0.190071	0.68824	-1.2246	-0.967601	-1.15767	-1.71048	-2.28202	-1.13894	-1.60537	-0.558949	-0.738481	-1.74707	-0.949573	-0.776373
Q91X97	Neurocalcin-delta	Ncald	1.12615	0.395445	0.552536	0.621156	0.573617	0.143062	-2.80593	-2.30929	-2.8829	-3.43544	-2.61512	-4.25576	-2.5297	-2.03185	-2.36631	-3.28344	-2.40283	-2.96245
P62774	Myotrophin	Mtpn	0.871762	0.395629	0.225969	0.78287	0.645792	0.0989176	3.92174	4.38185	3.73606	3.51009	4.13862	2.88157	4.27516	4.36375	4.50666	3.54293	4.19869	3.46657
P46656	Adrenodoxin, mitochondrial	Fdx1	1.23926	0.395683	1.44474	0.335269	-0.205474	0.736372	-1.16359	-0.930827	-0.725353	-2.17009	-3.10334	-1.23684	-1.25566	-0.289097	-1.24772	-1.32263	0.188839	-1.04227
Q924T2	Small ribosomal subunit protein uS2m	Mrps2	0.622496	0.396389	0.389298	0.562596	0.233198	0.472162	-0.306632	-0.063559	-0.296757	-0.686055	-1.16605	-0.20606	0.256768	0.10725	-0.554695	-0.0686596	-0.268772	-0.552839
Q9CQN3	Mitochondrial import receptor subunit TOM6 homolog	Tomm6	1.7586	0.396463	0.318978	0.871089	1.43962	0.364937	-2.30288	-1.32337	-2.763	-3.08197	-1.79813	-4.36582	-1.48239	-1.60186	-0.885864	-3.58488	-0.328176	-4.37593
Q8BX02	KN motif and ankyrin repeat domain-containing protein 2	Kank2	0.523192	0.397952	0.700356	0.247381	-0.177165	0.800444	0.220147	0.284509	0.461673	-0.238683	-0.191895	-0.285471	0.00171362	1.23957	-0.387753	0.0857204	-0.0287108	1.32801
O54774	AP-3 complex subunit delta-1	Ap3d1	1.6102	0.398035	1.69862	0.379721	-0.0884219	0.848824	0.918993	1.28839	1.37681	-0.321815	0.876263	-1.51989	0.842529	1.84641	1.17621	0.75466	1.81189	1.56387
Q6PEV3	WAS/WASL-interacting protein family member 2	Wipf2	0.26386	0.398198	-0.761297	0.0772014	1.02516	0.0382906	-0.944249	-0.49385	-1.51901	-0.75771	-0.736389	-0.779031	-0.0696743	-0.484698	-0.927179	-1.39894	-1.20021	-1.95787
P52875	Putative divalent cation/proton antiporter TMEM165	Tmem165	0.357308	0.398349	0.581261	0.218709	-0.223953	0.334167	0.277707	0.283052	0.507005	-0.0742565	-0.341298	0.192785	0.314263	0.386362	0.148531	0.60071	0.754659	0.165645
Q8K310	Matrin-3	Matr3	0.338236	0.398889	0.458924	0.29925	-0.120688	0.678948	2.79426	2.83356	2.95424	2.49532	2.23859	2.75205	2.68584	2.83179	2.98304	2.71264	3.44297	2.70712
Q922D4	Serine/threonine-protein phosphatase 6 regulatory subunit 3	Ppp6r3	1.95526	0.399369	1.62011	0.455565	0.335153	0.494961	-1.71162	-1.09712	-1.43227	-3.05238	-1.61197	-4.49278	-1.3272	-0.605565	-1.35859	-1.35913	-0.838523	-2.09916
Q6DID7	Protein wntless homolog	Wls	0.288226	0.399498	0.465307	0.433638	-0.177081	0.760305	-1.51788	-1.51223	-1.33515	-1.80045	-1.96583	-1.63508	-1.98773	-1.18533	-1.36363	-2.23367	-1.13008	-0.641681
Q9EQN3	TSC22 domain family protein 4	Tsc22d4	0.844587	0.399629	-0.147554	0.861522	0.992141	0.0886264	-1.27484	-0.69164	-1.68378	-1.53623	-0.900937	-2.17152	-0.88789	-0.341943	-0.845086	-1.43308	-2.38145	-1.23681
Q924C1	Exportin-5	Xpo5	0.0835732	0.399956	-0.1133	0.516903	0.196873	0.313516	0.368188	0.462909	0.266036	0.379336	0.410318	0.348354	0.46108	0.59741	0.330237	0.543876	0.0600839	0.194149
Q922R8	Protein disulfide-isomerase A6	Pdia6	0.282595	0.400488	0.561122	0.123857	-0.278528	0.361412	4.97956	4.94576	5.22429	4.66317	4.84345	4.48289	4.84003	4.61946	5.37781	4.98188	5.4535	5.2375
Q8VHR5	Transcriptional repressor p66-beta	Gatad2b	0.305862	0.401367	0.137114	0.252503	0.168748	0.624615	0.733216	0.872962	0.704214	0.567101	0.609317	0.524884	0.984158	1.30896	0.32577	0.832724	0.737115	0.542804
Q80V53	Carbohydrate sulfotransferase 14	Chst14	0.441557	0.401483	0.0797343	0.861357	0.361823	0.25543	-0.930758	-0.684686	-1.04651	-1.12624	-0.797159	-1.45533	-0.556296	-0.728905	-0.768856	-1.49657	-0.918566	-0.724391
P14094	Sodium/potassium-transporting ATPase subunit beta-1	Atp1b1	0.429914	0.401881	-0.37749	0.485425	0.807404	0.142971	1.65116	2.06142	1.25401	1.6315	1.95015	1.31286	2.10814	2.11566	1.96044	1.09317	1.91969	0.749181
Q8R138	Transmembrane protein 119	Tmem119	1.23804	0.403271	1.72439	0.209588	-0.486349	0.70741	-2.4404	-2.31327	-1.82692	-3.55131	-2.78048	-4.32215	-3.18202	-3.46746	-0.290334	-2.96798	-1.66774	-0.845044
Q9CXW3	Calcyclin-binding protein	Cacybp	0.210829	0.403597	-0.360682	0.221465	0.571511	0.118384	1.7111	1.97812	1.40661	1.76729	1.73512	1.79947	2.37271	1.7194	1.84226	1.82009	1.21612	1.18363
Q8VCS6	Mediator of RNA polymerase II transcription subunit 9	Med9	0.795413	0.404169	0.318838	0.736409	0.476575	0.520684	-1.6165	-1.23893	-1.7155	-2.03434	-2.62888	-1.43981	-1.3236	-1.3502	-1.04298	-1.20366	-1.00294	-2.93991
Q9CPR1	RWD domain-containing protein 4	Rwdd4	0.22623	0.404257	-0.482848	0.199806	0.709078	0.105011	-1.97718	-1.65472	-2.36379	-1.88095	-1.92849	-1.83341	-1.50176	-2.07936	-1.38303	-2.25709	-1.97884	-2.85545
P63101	14-3-3 protein zeta/delta	Ywhaz	0.172612	0.40437	-0.310275	0.0536871	0.482887	0.0785915	4.92731	5.15155	4.66866	4.97894	4.91311	5.04476	5.4732	4.99401	4.98743	4.80175	4.63412	4.57011
Q9JHQ5	Leucine zipper transcription factor-like protein 1	Lztfl1	2.42038	0.404998	2.5399	0.392692	-0.119518	0.690042	-0.769154	-0.208879	-0.0893611	-2.62926	-0.823498	-4.43502	-0.696643	0.0620331	0.0079725	-0.322239	0.0275662	0.0265893
Q8BHL4	Retinoic acid-induced protein 3	Gprc5a	0.489852	0.40546	0.791412	0.245758	-0.301561	0.678579	-1.09648	-1.0871	-0.78554	-1.57695	-1.57862	-1.57528	-0.917235	-0.374107	-1.96996	-0.322323	-0.27481	-1.75949
Q64028	Polyhomeotic-like protein 1	Phc1	0.91552	0.405783	2.51088	0.0168929	-1.59536	0.202369	-3.04948	-3.41886	-1.8235	-4.33438	-4.26911	-4.39966	-3.51343	-4.88692	-1.85624	-1.87962	-1.18217	-2.40873
Q8R361	Rab11 family-interacting protein 5	Rab11fip5	0.5732	0.405828	0.843936	0.209631	-0.270736	0.718485	-0.312854	-0.27108	-0.000343519	-0.84428	-1.09855	-0.59001	-0.549878	0.749182	-1.01254	-0.610095	0.897297	-0.288233
Q9CQT2	RNA-binding protein 7	Rbm7	0.933664	0.405866	0.765097	0.483348	0.168566	0.796496	-0.175797	0.120831	-0.0477354	-0.812833	-0.0750261	-1.55064	0.654852	0.26241	-0.554769	0.92661	-0.412322	-0.657493
P31230	Aminoacyl tRNA synthase complex-interacting multifunctional protein 1	Aimp1	0.255491	0.406884	-0.324252	0.4057	0.579743	0.157928	2.66638	2.94766	2.36791	2.69217	2.49264	2.89169	3.04749	2.9872	2.80828	2.85321	2.33122	1.9193
Q3UMY5	Echinoderm microtubule-associated protein-like 4	Eml4	1.1049	0.407018	1.16019	0.371989	-0.055288	0.883119	-1.03385	-0.778361	-0.723073	-1.88326	-1.06066	-2.70587	-0.848237	-0.711206	-0.77564	-0.202436	-0.629519	-1.33726
P70441	Na(+)/H(+) exchange regulatory cofactor NHE-RF1	Nherf1	1.19443	0.407225	0.0737641	0.970806	1.12066	0.559528	-0.823326	-0.10447	-1.22513	-1.2989	-2.21185	-0.385948	-0.00224234	-0.519227	0.20806	-0.226908	0.928054	-4.37655
Q9QZ85	Interferon-inducible GTPase 1	Iigp1	1.39418	0.407232	0.614616	0.728935	0.77956	0.627583	-1.90148	-1.2606	-2.04016	-2.65477	-1.58285	-3.7267	-1.1523	-2.801	0.171505	-4.4113	-0.564443	-1.14473
Q3UHH1	Zinc finger SWIM domain-containing protein 8	Zswim8	2.15698	0.407502	0.836451	0.714137	1.32053	0.369217	-1.7526	-0.718155	-2.03868	-2.87513	-4.49237	-1.25789	-1.0695	-0.479691	-0.605276	-0.922338	-0.857359	-4.33635
Q80TZ3	Auxilin	Dnajc6	1.25562	0.408195	0.114722	0.906361	1.14089	0.412128	-3.25849	-2.51675	-3.65764	-3.77236	-3.04776	-4.49696	-0.834938	-2.15829	-4.55701	-3.7881	-2.83326	-4.35156
Q9CRB2	H/ACA ribonucleoprotein complex subunit 2	Nhp2	0.315663	0.40823	0.0529712	0.869054	0.262692	0.559731	0.0921845	0.26961	0.00691786	-0.0460533	0.0106222	-0.102729	0.430046	-0.31765	0.696432	0.365092	0.201574	-0.545913
P19783	Cytochrome c oxidase subunit 4 isoform 1, mitochondrial	Cox4i1	0.0833476	0.409455	0.469996	0.0338507	-0.386648	0.03454	3.37528	3.25112	3.63777	3.16778	3.18032	3.15523	3.31306	3.34878	3.09153	3.62811	3.4843	3.8009
Q501J7	Phosphatase and actin regulator 4	Phactr4	1.48074	0.409993	1.14822	0.494841	0.332519	0.376765	-0.995251	-0.500372	-0.83289	-1.98111	-0.840601	-3.12162	-0.578157	-0.00931643	-0.913642	-0.670879	-0.594874	-1.23292
Q9WTQ5	A-kinase anchor protein 12	Akap12	0.427658	0.41032	0.357792	0.566172	0.0698661	0.922085	1.43709	1.57021	1.50034	1.14255	1.11048	1.17462	1.02825	2.38357	1.2988	1.55603	0.564217	2.38078
Q8CGV9	Teashirt homolog 3	Tshz3	0.495956	0.410874	1.85395	0.0117305	-1.358	0.0857387	-3.50352	-3.88878	-2.53079	-4.38474	-4.26164	-4.50784	-4.06225	-4.61719	-2.98692	-2.67512	-2.91392	-2.00332
Q9CPU2	NADH dehydrogenase [ubiquinone] 1 beta subcomplex subunit 2, mitochondrial	Ndufb2	0.404339	0.411007	0.613892	0.266237	-0.209553	0.474696	1.19696	1.21946	1.42901	0.815121	0.49084	1.1394	0.939907	1.12529	1.59318	1.64488	1.06893	1.57323
Q640M1	U3 small nucleolar RNA-associated protein 14 homolog A	Utp14a	0.257772	0.411453	-0.364921	0.345608	0.622693	0.1356	0.241983	0.539936	-0.0827567	0.282164	0.47193	0.0923982	0.874396	0.508283	0.237129	0.214301	0.151212	-0.613784
Q8VBT9	Tether containing UBX domain for GLUT4	Aspscr1	0.509562	0.412761	0.230273	0.694863	0.279289	0.487024	0.319728	0.551851	0.272563	0.0422895	-0.361401	0.44598	0.581669	0.773827	0.300059	-0.231917	0.866283	0.183322
Q8K3C3	Protein LZIC	Lzic	0.764069	0.412859	0.555065	0.5272	0.209004	0.470984	0.360456	0.62985	0.420846	-0.134219	0.474653	-0.743091	0.786114	0.178512	0.924922	0.618687	0.272678	0.371173
Q9D902	General transcription factor IIE subunit 2	Gtf2e2	1.1395	0.414099	1.06274	0.423337	0.0767683	0.902794	-2.51589	-2.20223	-2.279	-3.34173	-2.46209	-4.22137	-2.44412	-1.93238	-2.23018	-1.8832	-1.59848	-3.35531
Q05512	Serine/threonine-protein kinase MARK2	Mark2	1.48473	0.415204	0.945095	0.559518	0.539632	0.0837281	-1.13641	-0.562869	-1.1025	-2.0476	-0.90201	-3.19318	-0.523808	-0.304186	-0.860612	-1.08845	-0.813916	-1.40514
Q811L6	Microtubule-associated serine/threonine-protein kinase 4	Mast4	0.869188	0.415224	-0.0239817	0.941418	0.893169	0.404486	-3.80905	-3.25682	-4.14999	-4.12601	-3.92092	-4.33109	-3.21802	-4.74604	-1.80639	-4.32154	-3.71935	-4.40907
O35381	Acidic leucine-rich nuclear phosphoprotein 32 family member A	Anp32a	0.657818	0.415235	0.711763	0.39382	-0.0539455	0.919259	3.56307	3.70729	3.76124	3.04947	3.56394	2.53501	3.56515	3.61975	3.93696	3.22013	4.68199	3.38158
Q3TXU5	Deoxyhypusine synthase	Dhps	0.528792	0.416787	0.648115	0.468433	-0.119323	0.901218	-3.93214	-3.84469	-3.72537	-4.37348	-4.40955	-4.33741	-3.17375	-4.86997	-3.49036	-2.2694	-4.54968	-4.35703
P16254	Signal recognition particle 14 kDa protein	Srp14	0.678088	0.41712	-0.0829437	0.90378	0.761031	0.0651091	-0.386938	0.0679705	-0.693061	-0.610117	-0.0807739	-1.13946	0.0365572	0.245583	-0.0782284	-0.622609	-0.33265	-1.12392
P97290	Plasma protease C1 inhibitor	Serping1	1.27412	0.417282	-0.0745597	0.953512	1.34868	0.396261	-3.08038	-2.2561	-3.60477	-3.53021	-2.74731	-4.31312	-3.87188	-2.76503	-0.131383	-4.39587	-4.55715	-1.8613
P97333	Neuropilin-1	Nrp1	1.22659	0.418096	1.358	0.367759	-0.131414	0.764681	-0.986026	-0.728659	-0.597245	-1.95525	-1.00525	-2.90524	-0.859526	-0.557541	-0.76891	-0.491891	-1.29897	-0.00087356
P97366	Ecotropic viral integration site 5 protein	Evi5	1.44236	0.418526	1.82819	0.345922	-0.385829	0.263711	-1.93651	-1.72061	-1.33478	-3.16297	-2.03096	-4.29499	-1.52989	-1.49335	-2.13859	-1.75225	-1.07587	-1.17622
Q61183	Poly(A) polymerase alpha	Papola	0.415904	0.418583	0.6179	0.268536	-0.201995	0.443642	-1.05935	-1.03113	-0.82913	-1.44703	-1.11527	-1.77879	-0.854407	-1.07261	-1.16636	-0.686377	-0.563845	-1.23717
Q71FD7	Filamin-binding LIM protein 1	Fblim1	0.420841	0.419162	-0.277384	0.578954	0.698225	0.099116	-0.290551	0.0764935	-0.621732	-0.344347	-0.00498622	-0.683709	0.301331	-0.0209259	-0.0509244	-0.139891	-0.693177	-1.03213
Q62095	ATP-dependent RNA helicase DDX3Y	Ddx3y	4.5942	0.419418	5.73723	0.357021	-1.14304	0.20081	-4.58442	-3.8645	-2.72147	-8.4587	-12.067	-4.85037	-4.58184	-2.63262	-4.37906	-3.01786	-2.64917	-2.49737
Q99L28	Probable ribosome biogenesis protein RLP24	Rsl24d1	0.170073	0.421116	-0.16041	0.722934	0.330483	0.500726	-1.31202	-1.14558	-1.47606	-1.31565	-1.35738	-1.27391	-1.06731	-1.46864	-0.900779	-0.704708	-1.73711	-1.98635
P69566	Ran-binding protein 9	Ranbp9	0.566744	0.422379	0.00616344	0.992267	0.56058	0.216875	-0.899561	-0.547658	-1.10824	-1.1144	-1.58338	-0.645419	-0.138215	-0.595183	-0.909577	-1.25023	-0.527156	-1.54733
Q9D2Y4	Mixed lineage kinase domain-like protein	Mlkl	0.251892	0.422989	-0.350469	0.425187	0.60236	0.225648	0.0678831	0.356741	-0.245619	0.10485	0.256101	-0.046402	0.683332	-0.0775585	0.46445	-0.877543	0.294358	-0.153672
Q61810	Latent-transforming growth factor beta-binding protein 3	Ltbp3	1.74159	0.423244	0.679956	0.737046	1.06163	0.458885	-2.01204	-1.17853	-2.24016	-2.92012	-4.29195	-1.54829	-1.41363	-1.17188	-0.950068	-1.83828	-0.452694	-4.42951
Q7JJ13	Bromodomain-containing protein 2	Brd2	0.812753	0.423292	-0.446444	0.697663	1.2592	0.265374	-2.25409	-1.57871	-2.8379	-2.39146	-3.03155	-1.75137	-1.45954	-1.65446	-1.62213	-3.31707	-1.23418	-3.96246
Q91YR7	Pre-mRNA-processing factor 6	Prpf6	0.118169	0.42402	0.556364	0.111415	-0.438195	0.157405	-0.36331	-0.498091	-0.0598958	-0.61626	-0.648062	-0.584458	-0.560065	-0.270298	-0.663909	0.0899107	0.198561	-0.46816
Q8CFE3	REST corepressor 1	Rcor1	0.279073	0.424111	0.379253	0.527102	-0.10018	0.870695	-0.431678	-0.399477	-0.299298	-0.67855	-0.781235	-0.575866	-0.934995	-0.0245796	-0.238858	-0.179391	0.494254	-1.21276
E9Q4P1	WD repeat and FYVE domain-containing protein 1	Wdfy1	1.10429	0.424398	-0.395657	0.739138	1.49995	0.207798	-3.16132	-2.32277	-3.82272	-3.42706	-2.57464	-4.27948	-2.18877	-3.75877	-1.02076	-2.66618	-4.36132	-4.44065
Q9D9K3	Cell death regulator Aven	Aven	0.347795	0.425042	0.0250905	0.94382	0.322704	0.270713	-0.349879	-0.141917	-0.464621	-0.489711	-0.207269	-0.772154	-0.524597	-0.12312	0.221968	-0.375209	-0.463395	-0.555258
P19788	Matrix Gla protein	Mgp	0.795749	0.425124	0.726778	0.350366	0.0689707	0.936338	-0.113298	0.111503	0.042532	-0.684246	-1.17481	-0.193677	0.448708	1.14019	-1.2544	-0.338488	-0.277068	0.743152
P20444	Protein kinase C alpha type	Prkca	0.153228	0.425301	0.175056	0.579943	-0.0218281	0.942302	0.545739	0.57586	0.597688	0.422632	0.541896	0.303369	0.622235	0.736962	0.368383	0.603175	0.156793	1.0331
P36916	Guanine nucleotide-binding protein-like 1	Gnl1	0.691297	0.425693	0.0594336	0.934462	0.631863	0.08055	0.0630596	0.472832	-0.159031	-0.218464	0.345177	-0.782105	0.783608	0.269833	0.365056	0.256373	-0.291583	-0.441881
Q9CWZ7	Gamma-soluble NSF attachment protein	Napg	0.425652	0.426308	0.175703	0.711813	0.249949	0.340467	-0.775256	-0.575112	-0.825061	-1.00076	-1.35108	-0.650443	-0.796809	-0.415286	-0.513241	-1.21031	-0.617064	-0.647804
O70306	T-box transcription factor TBX15	Tbx15	1.36373	0.427099	3.23741	0.0191912	-1.87368	0.306274	-2.76768	-3.12937	-1.25569	-4.4931	-4.4436	-4.54261	-4.65054	-0.37536	-4.36222	-1.00142	-2.15999	-0.605671
Q4VA53	Sister chromatid cohesion protein PDS5 homolog B	Pds5b	0.37711	0.427344	0.616952	0.215022	-0.239842	0.537533	0.86004	0.864377	1.10422	0.487267	0.767985	0.206548	1.20853	0.280675	1.10393	1.33337	1.2582	0.72108
A2AT37	Regulator of nonsense transcripts 2	Upf2	1.08269	0.427353	0.692581	0.566677	0.39011	0.304304	-1.6668	-1.24984	-1.63995	-2.33253	-1.4668	-3.19826	-1.43967	-1.09889	-1.21095	-1.46578	-1.25594	-2.19812
Q9CR86	Calcium-regulated heat stable protein 1	Carhsp1	1.1484	0.427415	0.813762	0.542359	0.334641	0.478169	-0.960539	-0.547948	-0.88259	-1.69635	-0.751329	-2.64137	-1.11934	-0.322687	-0.201817	-1.38806	-0.299811	-0.959902
O35245	Polycystin-2	Pkd2	2.17205	0.427955	2.37766	0.391868	-0.205605	0.760366	-1.01325	-0.547343	-0.341738	-2.71939	-0.963923	-4.47487	-0.838492	0.0941668	-0.897705	-0.79037	0.71597	-0.950815
Q9ESJ0	Exportin-4	Xpo4	0.416798	0.430022	0.518003	0.358792	-0.101205	0.648922	0.193586	0.259834	0.361039	-0.156964	-0.508552	0.194623	0.522467	0.271846	-0.0148117	0.364604	0.592959	0.125554
P20352	Tissue factor	F3	1.75769	0.430285	1.28232	0.537936	0.475373	0.683327	-0.65749	-0.0398023	-0.515175	-1.7975	-3.22052	-0.374476	-0.359996	-0.0942473	0.334837	0.174791	-2.48143	0.761118
Q9D8V0	Minor histocompatibility antigen H13	Hm13	0.146943	0.43035	0.194355	0.489259	-0.0474123	0.872947	0.964515	0.983471	1.03088	0.836528	0.86073	0.812326	1.27954	0.873556	0.797314	1.2098	0.572405	1.31044
Q91YJ3	Thymocyte nuclear protein 1	Thyn1	0.835602	0.430385	1.04262	0.0513087	-0.207021	0.834769	-2.25842	-2.12716	-1.92014	-2.96276	-2.9143	-3.01122	-2.67507	-0.455044	-3.25135	-1.45096	-1.97418	-2.33526
Q9WU56	Pseudouridylate synthase 1 homolog	Pus1	0.905522	0.432632	1.75893	0.0871965	-0.853408	0.442961	-2.80481	-2.89846	-2.04505	-3.80398	-4.27277	-3.33519	-4.50087	-2.71074	-1.48376	-1.58805	-2.79197	-1.75513
P41209	Centrin-1	Cetn1	0.862826	0.433193	0.441788	0.60986	0.421038	0.630046	-2.39083	-2.01723	-2.43827	-2.88006	-2.25403	-3.50609	-0.989523	-1.67362	-3.38856	-1.95254	-2.33082	-3.03145
Q8BRN9	Coiled-coil and C2 domain-containing protein 1B	Cc2d1b	0.439556	0.433711	1.07666	0.0125399	-0.637101	0.292042	-1.35138	-1.4804	-0.843301	-1.91996	-2.0035	-1.83642	-1.80525	-0.588813	-2.04714	-1.15027	-0.580126	-0.799512
Q99K41	EMILIN-1	Emilin1	1.18705	0.433942	1.10406	0.452471	0.0829883	0.898423	-1.72361	-1.39573	-1.47872	-2.58278	-3.57657	-1.58898	-1.95581	-1.00303	-1.22835	-1.02664	-2.52762	-0.881894
Q8C078	Calcium/calmodulin-dependent protein kinase kinase 2	Camkk2	1.6002	0.433957	2.30974	0.301729	-0.709532	0.51069	-1.99268	-1.85871	-1.14918	-3.45891	-2.09508	-4.82275	-3.02428	-1.39718	-1.15466	-2.14357	0.390434	-1.69439
Q80Y44	Probable ATP-dependent RNA helicase DDX10	Ddx10	1.99193	0.434523	1.77566	0.467413	0.216273	0.51354	-1.38599	-0.806901	-1.02317	-2.79883	-1.17929	-4.41838	-0.754895	-0.869562	-0.796246	-0.913289	-0.61289	-1.54334
Q8C9B9	Death-inducer obliterator 1	Dido1	1.5968	0.434536	1.86569	0.369946	-0.268885	0.628799	-1.93586	-1.6375	-1.36861	-3.2343	-1.9308	-4.53779	-1.68323	-1.8215	-1.40776	-2.07784	-0.482474	-1.54552
Q61292	Laminin subunit beta-2	Lamb2	0.397081	0.434726	0.377134	0.453295	0.0199469	0.946564	-0.643988	-0.537238	-0.557185	-0.934319	-1.26201	-0.60663	-0.299144	-0.252509	-1.06006	-0.615194	-0.579583	-0.476777
Q7TPW1	Nexilin	Nexn	0.538743	0.434807	0.502772	0.49002	0.0359712	0.966967	-0.568597	-0.420422	-0.456393	-0.959165	-0.87208	-1.04625	-1.30656	0.601914	-0.556619	-0.318682	-1.55451	0.504013
Q5PSV9	Mediator of DNA damage checkpoint protein 1	Mdc1	1.28873	0.435868	0.444231	0.77932	0.844501	0.46095	-1.88733	-1.24846	-2.09296	-2.53719	-1.42924	-3.64514	-0.349912	-2.22386	-1.17161	-1.6518	-0.873582	-3.7535
Q9EST5	Acidic leucine-rich nuclear phosphoprotein 32 family member B	Anp32b	0.396472	0.43587	0.112024	0.79528	0.284448	0.479941	3.48141	3.68719	3.40274	3.29072	3.60416	2.97728	3.857	3.11149	4.09308	3.33796	3.79021	3.08006
Q62048	Astrocytic phosphoprotein PEA-15	Pea15	0.990345	0.435967	0.703305	0.555578	0.28704	0.507904	0.670261	1.02549	0.738447	0.035142	0.881124	-0.81084	0.402201	1.54016	1.1341	0.469344	0.625296	1.1207
P47930	Fos-related antigen 2	Fosl2	0.618536	0.436523	0.375581	0.562217	0.242955	0.787546	-4.05328	-3.80753	-4.05049	-4.42607	-4.40419	-4.44795	-4.53356	-2.52904	-4.36	-4.57446	-2.9602	-4.61682
P62322	U6 snRNA-associated Sm-like protein LSm5	Lsm5	1.85386	0.436764	2.15361	0.394369	-0.299748	0.518609	-0.954322	-0.603263	-0.303515	-2.45712	-0.905714	-4.00853	-0.75495	-1.13646	0.0816193	-0.569312	0.0986421	-0.439874
Q91X43	SH3 domain-containing protein 19	Sh3d19	0.831214	0.436991	-0.0886329	0.952629	0.919847	0.555748	-1.6263	-1.07355	-1.9934	-1.90477	-2.52014	-1.2894	-2.08244	0.236212	-1.37443	-4.4252	-0.619092	-0.935908
Q9R1T4	Septin-6	Septin6	0.677142	0.437857	0.0395188	0.953226	0.637623	0.439643	-1.66962	-1.26123	-1.89885	-1.93837	-1.48516	-2.39158	-0.266239	-2.36427	-1.15317	-1.09903	-2.44207	-2.15545
Q9D168	Integrator complex subunit 12	Ints12	2.11473	0.438102	0.397393	0.868899	1.71733	0.288063	-1.61681	-0.444131	-2.16146	-2.55886	-4.30441	-0.813303	-0.351177	-0.229562	-0.751655	-1.13638	-0.793205	-4.55481
P62627	Dynein light chain roadblock-type 1	Dynlrb1	0.352168	0.439049	0.202102	0.625697	0.150066	0.645929	1.58257	1.72689	1.57682	1.37472	1.08096	1.66849	1.26339	1.89161	2.02566	1.20185	1.72381	1.80481
Q8R151	NFX1-type zinc finger-containing protein 1	Znfx1	0.757091	0.439385	0.786023	0.23468	-0.0289318	0.974154	-3.22888	-3.05046	-3.02153	-3.80755	-3.42898	-4.18612	-2.41108	-2.19134	-4.54896	-3.64935	-2.70978	-2.70546
Q3UJD6	Ubiquitin carboxyl-terminal hydrolase 19	Usp19	0.210404	0.439525	0.233015	0.394399	-0.0226117	0.944263	-1.39304	-1.34892	-1.32631	-1.55932	-1.63503	-1.48362	-1.63301	-0.924762	-1.48898	-1.28939	-0.976061	-1.71347
P21126	Ubiquitin-like protein 4A	Ubl4a	0.252606	0.439989	-0.219621	0.275327	0.472227	0.212723	0.537201	0.777437	0.30521	0.524832	0.539215	0.510448	1.30354	0.471545	0.557231	0.591889	0.0986529	0.225089
Q6PB44	Tyrosine-protein phosphatase non-receptor type 23	Ptpn23	0.59803	0.440087	0.519488	0.348702	0.0785425	0.909432	0.261305	0.440266	0.361724	-0.157764	0.189458	-0.504986	0.589108	1.3535	-0.621808	0.106923	0.883638	0.0946097
Q6PDQ2	Chromodomain-helicase-DNA-binding protein 4	Chd4	0.206938	0.440792	0.309505	0.263618	-0.102567	0.647395	1.70771	1.72098	1.82354	1.51404	1.67694	1.35114	1.52878	2.04069	1.59346	1.56504	1.98095	1.92464
Q91V04	Translocating chain-associated membrane protein 1	Tram1	1.24199	0.440964	1.76755	0.198223	-0.525557	0.747965	-0.92741	-0.813996	-0.288438	-2.05599	-2.68077	-1.43121	-2.58154	1.5711	-1.43154	0.0883423	-1.95323	0.999571
Q9R1Q9	V-type proton ATPase subunit S1	Atp6ap1	2.42484	0.441165	1.90586	0.525951	0.518983	0.532407	-0.755691	0.0451376	-0.473845	-2.3797	-0.297659	-4.46174	1.3476	-0.692294	-0.519895	-0.156522	-0.101427	-1.16359
P60202	Myelin proteolipid protein	Plp1	0.543207	0.441429	-0.217312	0.728836	0.760519	0.0575623	1.16979	1.59078	0.830265	1.04758	1.51653	0.578628	1.27863	1.82971	1.66401	0.454962	1.23244	0.80339
Q9CWW6	Peptidyl-prolyl cis-trans isomerase NIMA-interacting 4	Pin4	0.338952	0.442139	-0.476599	0.300518	0.815552	0.0991887	0.633312	1.02388	0.208331	0.68493	0.423029	0.946831	1.55137	0.636486	0.883791	0.578221	0.353989	-0.307219
P33609	DNA polymerase alpha catalytic subunit	Pola1	0.510713	0.442154	0.0868523	0.87815	0.42386	0.261544	-0.729271	-0.442645	-0.866506	-0.953358	-0.508942	-1.39777	0.0996404	-0.797941	-0.629635	-0.715671	-0.778282	-1.10556
Q9R0E2	Procollagen-lysine,2-oxoglutarate 5-dioxygenase 1	Plod1	0.531844	0.442658	0.619944	0.374994	-0.0881002	0.785572	0.315859	0.415783	0.503883	-0.116061	0.334807	-0.566929	0.245158	0.542305	0.459885	0.324659	0.141118	1.04587
P97496	SWI/SNF complex subunit SMARCC1	Smarcc1	0.526191	0.442703	0.332898	0.597776	0.193293	0.329467	0.762612	0.966645	0.773352	0.440454	0.895523	-0.0146141	1.01691	1.20028	0.682748	0.823907	0.758462	0.737686
Q78PG9	Coiled-coil domain-containing protein 25	Ccdc25	0.27018	0.442795	-0.539446	0.195816	0.809626	0.0435302	-1.31332	-0.942167	-1.75179	-1.21235	-0.985183	-1.43951	-0.638926	-1.27147	-0.916102	-1.69173	-2.13623	-1.42742
Q9QWY8	Arf-GAP with SH3 domain, ANK repeat and PH domain-containing protein 1	Asap1	0.436937	0.443139	0.872902	0.224389	-0.435965	0.326823	0.382217	0.327964	0.763929	-0.108972	-0.45642	0.238475	0.140946	0.986573	-0.143625	0.654189	0.700065	0.937534
P53569	CCAAT/enhancer-binding protein zeta	Cebpz	0.403019	0.443493	-0.324678	0.599466	0.727697	0.229311	-1.07186	-0.698216	-1.42591	-1.10123	-0.750688	-1.45178	-0.375312	-1.14017	-0.579166	-0.596491	-1.65514	-2.0261
Q8R1J3	Zinc finger CCHC domain-containing protein 9	Zcchc9	0.595268	0.443756	0.218716	0.635968	0.376553	0.640613	0.550809	0.840833	0.464281	0.245565	0.377091	0.114039	1.05574	-0.335381	1.80214	0.00462648	1.22863	0.159589
Q9DBG7	Signal recognition particle receptor subunit alpha	Srpra	0.826911	0.444124	0.1343	0.88677	0.692611	0.198985	0.0674288	0.533886	-0.158725	-0.293026	-1.01853	0.432484	0.245985	1.15893	0.196746	-0.342244	-0.60513	0.471199
Q6Y5D8	Rho GTPase-activating protein 10	Arhgap10	1.4579	0.44443	2.3402	0.313939	-0.882302	0.20795	-2.24681	-2.2132	-1.3309	-3.6711	-4.94626	-2.39593	-3.13839	-1.46232	-2.03889	-1.50487	-1.01376	-1.47406
Q9D945	Protein LLP homolog	Llph	0.278949	0.444438	-0.179142	0.488841	0.458091	0.265576	-0.652614	-0.411092	-0.869183	-0.690041	-0.808141	-0.571941	-0.273496	-0.962465	0.00268361	-0.610984	-0.747376	-1.24919
Q8CGE8	Interferon-activable protein 205-A	Ifi205a	0.519438	0.445559	0.191044	0.748816	0.328394	0.247237	-2.3381	-2.08509	-2.41349	-2.60453	-2.14647	-3.06259	-1.69439	-2.3871	-2.17379	-2.38611	-2.2644	-2.58995
Q5SFM8	RNA-binding protein 27	Rbm27	1.29547	0.446377	0.632186	0.669281	0.663283	0.0522043	-1.8154	-1.2428	-1.90609	-2.53827	-3.64471	-1.43183	-1.31789	-1.51628	-0.894246	-1.94397	-1.6215	-2.15279
Q8K2Y3	Protein eva-1 homolog B	Eva1b	2.23891	0.446547	2.60344	0.401944	-0.364531	0.369807	-0.666402	-0.243374	0.121157	-2.48228	-4.39416	-0.570409	-0.794268	0.263227	-0.199081	0.417222	0.0987809	-0.152532
Q03350	Thrombospondin-2	Thbs2	2.0218	0.446777	-0.684595	0.779451	2.70639	0.127556	-2.21427	-0.693924	-3.40031	-2.71572	-4.49923	-0.932207	0.706659	-1.10144	-1.68699	-1.12656	-4.4772	-4.59718
Q9CVI2	Protein FAM133B	Fam133b	1.06391	0.446878	2.08497	0.269716	-1.02106	0.599045	-3.20337	-3.32029	-2.29923	-4.3842	-4.44331	-4.32509	-4.53445	-1.05646	-4.36997	-2.52061	0.193342	-4.57042
P56389	Cytidine deaminase	Cda	1.34892	0.446923	-0.293788	0.773593	1.64271	0.346476	-3.15383	-2.20058	-3.84329	-3.5495	-4.29871	-2.8003	-0.92946	-4.88146	-0.790828	-4.39215	-2.93032	-4.20741
Q8R3Y8	Interferon regulatory factor 2-binding protein 1	Irf2bp1	0.637224	0.44754	-0.561999	0.758895	1.19922	0.518899	-0.745807	-0.136793	-1.33601	-0.774016	-1.33222	-0.215818	-0.265528	-0.362649	0.217799	0.268035	-4.42029	0.144206
Q8K1L5	E3 ubiquitin-protein ligase PPP1R11	Ppp1r11	1.06432	0.448233	-0.31551	0.817081	1.37983	0.233479	-1.08698	-0.303467	-1.6833	-1.36779	-0.456054	-2.27952	-0.0457159	-0.45655	-0.408134	-2.75297	-0.0660388	-2.23088
Q9JIX9	Fas-activated serine/threonine kinase	Fastk	0.389808	0.448823	1.17996	0.134349	-0.790155	0.290674	-0.351413	-0.550269	0.239886	-0.940077	-0.751713	-1.12844	-0.74286	0.218223	-1.12617	-0.0848867	-0.426631	1.23118
Q03347	Runt-related transcription factor 1	Runx1	0.93613	0.449061	1.22242	0.401802	-0.286289	0.861008	-3.71936	-3.59268	-3.30639	-4.52881	-4.52003	-4.53759	-4.5714	-4.61915	-1.5875	-4.41833	-0.991141	-4.50971
Q9ER72	Cysteine--tRNA ligase, cytoplasmic	Cars1	0.369297	0.449206	-0.235183	0.60304	0.60448	0.0677318	1.08922	1.40823	0.803745	1.03893	1.3678	0.710059	1.55327	1.63542	1.03598	0.70141	0.750054	0.959772
Q7TNC4	Putative RNA-binding protein Luc7-like 2	Luc7l2	0.444652	0.449304	0.252869	0.734456	0.191783	0.765439	0.982972	1.16605	0.97427	0.721401	1.1108	0.332006	1.00738	1.11488	1.3759	1.54784	1.51378	-0.138817
Q9R1Q7	Proteolipid protein 2	Plp2	0.620735	0.449763	1.09216	0.0662115	-0.471424	0.551077	3.24069	3.21909	3.69051	2.59835	2.85397	2.34273	3.92018	3.81549	1.92159	3.39743	4.12202	3.55208
Q62448	Eukaryotic translation initiation factor 4 gamma 2	Eif4g2	0.107845	0.449906	-0.278168	0.247764	0.386012	0.143637	1.41061	1.58233	1.19632	1.47448	1.54572	1.40325	1.6701	1.69799	1.3789	1.5083	1.1703	0.910345
Q8VBV7	COP9 signalosome complex subunit 8	Cops8	0.354506	0.450316	-0.0527916	0.893714	0.407297	0.100442	1.61225	1.85361	1.44632	1.49911	1.19587	1.80234	1.83723	1.85105	1.87256	1.69543	1.43429	1.20923
Q5I1X5	RelA-associated inhibitor	Ppp1r13l	1.30011	0.450363	0.444329	0.328627	0.855781	0.606648	-3.81463	-3.16868	-4.02446	-4.46879	-4.50571	-4.43187	-4.57121	-0.374233	-4.56059	-4.28796	-4.44897	-3.33645
Q9D735	Telomerase RNA component interacting RNase	Trir	0.662036	0.450875	0.828205	0.489805	-0.166169	0.868886	0.383935	0.487131	0.6533	-0.174905	0.392505	-0.742316	0.529993	0.478086	0.453314	-0.0209385	2.41384	-0.432999
P42225	Signal transducer and activator of transcription 1	Stat1	1.17038	0.45198	0.770643	0.633575	0.399738	0.746522	0.276935	0.719432	0.319694	-0.450948	0.599193	-1.50109	1.12524	-0.459163	1.49222	-1.6052	1.09875	1.46554
Q9EST3	Eukaryotic translation initiation factor 4E transporter	Eif4enif1	0.93285	0.452427	-0.302391	0.85472	1.23524	0.437103	-1.54209	-0.845664	-2.08091	-1.77851	-0.939274	-2.61775	-0.140086	-0.700594	-1.69631	-0.535936	-1.12295	-4.58383
B1AY10	Transcriptional repressor NF-X1	Nfx1	1.79192	0.452627	0.312904	0.878617	1.47902	0.207393	-2.10907	-1.10646	-2.58548	-2.89838	-1.28422	-4.51255	-0.247861	-0.315829	-2.75569	-2.86095	-2.96108	-1.93441
Q91VS8	FERM, ARHGEF and pleckstrin domain-containing protein 2	Farp2	1.62503	0.453053	2.07827	0.378583	-0.453237	0.169028	-1.55022	-1.31393	-0.860693	-2.93896	-1.52384	-4.35407	-1.71898	-0.970686	-1.25213	-0.703462	-1.1485	-0.73012
Q8BFP9	[Pyruvate dehydrogenase (acetyl-transferring)] kinase isozyme 1, mitochondrial	Pdk1	1.11989	0.454469	0.287585	0.822858	0.832306	0.583337	-3.23219	-2.64011	-3.47241	-3.76	-4.5171	-3.00289	-1.72674	-4.76353	-1.43005	-4.38209	-1.67565	-4.3595
P23950	mRNA decay activator protein ZFP36L1	Zfp36l1	0.710366	0.455483	2.13644	0.210256	-1.42607	0.376669	-3.3083	-3.66549	-2.23941	-4.37585	-4.26515	-4.48655	-4.4985	-2.12229	-4.37568	-1.10624	-1.01936	-4.59264
Q8K2H2	Deubiquitinase OTUD6B	Otud6b	0.189197	0.457021	-0.350228	0.241511	0.539426	0.0216041	-0.393186	-0.143602	-0.683028	-0.3328	-0.16201	-0.503589	-0.0146095	-0.0542151	-0.361982	-0.506977	-0.83919	-0.702917
Q9Z273	Tubby-related protein 1	Tulp1	0.536641	0.457879	0.672447	0.14002	-0.135807	0.849109	1.35968	1.44291	1.57872	0.906273	0.768526	1.04402	0.688841	2.59369	1.04621	1.24489	1.32556	2.16572
Q9D4F8	Gamma-tubulin complex component 4	Tubgcp4	0.494546	0.458209	0.560096	0.422234	-0.0655499	0.792907	0.976658	1.07571	1.14126	0.581168	1.03277	0.129569	1.1789	0.699583	1.34865	1.3348	1.1808	0.908191
Q91W90	Thioredoxin domain-containing protein 5	Txndc5	0.264114	0.458446	0.0233736	0.956159	0.240741	0.609485	2.74446	2.90076	2.66002	2.63665	2.81229	2.46101	2.68399	2.60576	3.41255	2.18886	2.45344	3.33778
Q80TJ1	Calcium-dependent secretion activator 1	Cadps	0.945076	0.458553	-1.03197	0.4354	1.97705	0.00431874	-3.44934	-2.47168	-4.44873	-3.41676	-2.57331	-4.26021	-2.82983	-2.33789	-2.24733	-4.43185	-4.56401	-4.35033
Q8BPM2	Mitogen-activated protein kinase kinase kinase kinase 5	Map4k5	2.09421	0.460215	1.88178	0.493652	0.212435	0.668003	-1.16279	-0.559573	-0.772009	-2.65379	-0.788862	-4.51871	-1.08046	-0.0840424	-0.514216	-0.728025	-0.178639	-1.40936
Q80YX1	Tenascin	Tnc	0.183656	0.460611	-0.363437	0.397634	0.547094	0.254519	2.70116e-05	0.251101	-0.295993	0.0674449	0.0566993	0.0781904	0.522962	0.3756	-0.145259	0.186708	-0.953472	-0.121214
Q8CD91	SPARC-related modular calcium-binding protein 2	Smoc2	1.0735	0.460924	-0.229677	0.253888	1.30318	0.386421	-4.151	-3.39393	-4.69711	-4.46743	-4.41874	-4.51613	-1.03578	-4.79221	-4.3538	-4.73975	-4.42527	-4.92631
P45481	Histone lysine acetyltransferase CREBBP	Crebbp	0.589092	0.461865	1.21989	0.12283	-0.630796	0.48325	-2.7374	-2.82668	-2.19588	-3.41577	-3.32772	-3.50382	-2.31914	-4.11956	-2.04134	-1.96427	-1.50132	-3.12206
Q8CJ26	Death domain-containing membrane protein NRADD	Nradd	0.937023	0.462868	1.03395	0.423135	-0.0969226	0.909802	-0.538022	-0.340112	-0.24319	-1.27714	-2.13017	-0.424101	-0.536849	0.757369	-1.24086	-0.721123	0.854435	-0.862882
P03958	Adenosine deaminase	Ada	1.70247	0.463097	0.186403	0.928576	1.51606	0.246962	-1.99669	-1.00255	-2.51861	-2.70501	-1.1595	-4.25053	-1.00255	-0.362721	-1.64238	-1.79357	-1.36168	-4.40058
P55012	Solute carrier family 12 member 2	Slc12a2	1.7873	0.463265	2.05609	0.409152	-0.268785	0.759217	-1.47418	-1.12815	-0.859368	-2.91546	-1.28568	-4.54523	-0.29177	-1.77951	-1.31318	-1.07	0.409648	-1.91776
P63318	Protein kinase C gamma type	Prkcg	0.653788	0.465071	0.75767	0.442269	-0.103882	0.928106	-3.97642	-3.85193	-3.74805	-4.50572	-4.52007	-4.49137	-2.39566	-4.67407	-4.48607	-4.58219	-2.15402	-4.50794
Q61187	Tumor susceptibility gene 101 protein	Tsg101	0.270907	0.466036	0.0596265	0.759732	0.211281	0.545732	-0.599946	-0.452989	-0.66427	-0.723897	-0.866473	-0.581321	0.0765433	-0.520673	-0.914838	-0.509545	-0.814963	-0.668302
Q62059	Versican core protein	Vcan	2.10701	0.466187	0.595586	0.811541	1.51142	0.168919	-1.43626	-0.342725	-1.85415	-2.44973	-4.37013	-0.529338	-0.0275576	-1.09096	0.0903367	-0.980948	-3.33518	-1.24631
Q8C0M8	Dynein axonemal intermediate chain 1	Dnai1	2.18674	0.46663	-1.90971	0.512055	4.09645	0.00335575	-2.39102	-0.308167	-4.40462	-2.49491	-0.510844	-4.47897	-0.202423	0.121241	-0.843319	-4.28494	-4.50224	-4.42668
Q8VEH3	ADP-ribosylation factor-like protein 8A	Arl8a	2.47271	0.466723	1.31153	0.685915	1.16118	0.577632	-0.889429	0.164191	-0.996989	-2.30852	-0.0784916	-4.53855	-0.0211715	0.421662	0.0920827	0.2983	-4.48	1.19073
Q9Z2E1	Methyl-CpG-binding domain protein 2	Mbd2	1.16029	0.466777	0.975184	0.519589	0.185103	0.718985	-1.14631	-0.786828	-0.971931	-1.94711	-3.00771	-0.88652	-0.883434	-1.10494	-0.372109	-1.57034	-0.174401	-1.17105
Q9WUA3	ATP-dependent 6-phosphofructokinase, platelet type	Pfkp	0.194459	0.467821	-1.20986	0.366972	1.40432	0.310338	-1.30064	-0.725404	-2.12973	-0.919863	-0.922505	-0.917221	-0.287922	-0.94725	-0.94104	-1.64907	-4.13365	-0.606455
Q8BFR4	N-acetylglucosamine-6-sulfatase	Gns	0.327954	0.468683	0.877472	0.108651	-0.549517	0.229949	1.34976	1.22568	1.7752	0.897724	0.635061	1.16039	1.01875	1.80336	0.85493	1.28517	1.9109	2.12952
Q8BVU5	ADP-ribose pyrophosphatase, mitochondrial	Nudt9	0.295267	0.468701	0.207603	0.687278	0.0876643	0.840288	-0.104755	0.00193586	-0.0857284	-0.293331	-0.0220492	-0.564613	-0.09927	0.0212018	0.0838759	-0.377346	0.670038	-0.549877
Q80UQ2	Ras association domain-containing protein 6	Rassf6	2.17826	0.468757	2.47042	0.427657	-0.292166	0.485269	-0.681025	-0.246023	0.0461423	-2.42428	-0.439142	-4.40942	-0.716548	0.0399574	-0.0614792	-0.0449024	-0.413575	0.596905
E9Q4N7	AT-rich interactive domain-containing protein 1B	Arid1b	1.55438	0.468848	1.26162	0.533823	0.292758	0.599884	-1.80745	-1.30907	-1.60182	-2.86345	-1.43755	-4.28934	-1.6419	-0.80127	-1.48403	-1.77971	-0.77665	-2.24911
Q8K2Q0	COMM domain-containing protein 9	Commd9	0.549101	0.469682	-0.827275	0.584395	1.37638	0.378561	-1.21168	-0.558268	-1.93464	-1.10737	-1.62573	-0.589011	-0.993287	-0.202845	-0.478671	-0.741612	-0.674747	-4.38757
Q8K1S3	Netrin receptor UNC5B	Unc5b	0.825426	0.46969	0.759659	0.6226	0.0657664	0.96716	-3.31344	-3.08242	-3.14819	-3.90785	-4.48974	-3.32596	-4.62074	-2.77148	-1.85505	-4.34605	-4.43886	-0.659667
Q9Z2D8	Methyl-CpG-binding domain protein 3	Mbd3	1.14305	0.469845	0.963042	0.524387	0.180007	0.669158	0.170367	0.523632	0.343625	-0.619417	0.437713	-1.67655	0.921637	0.545444	0.103816	0.29165	0.90288	-0.163655
Q8C129	Leucyl-cystinyl aminopeptidase	Lnpep	0.591489	0.470097	0.306435	0.631605	0.285054	0.758374	0.168058	0.422826	0.137772	-0.168663	-0.104567	-0.232759	-0.914282	1.05808	1.12468	-0.944181	0.797899	0.559598
Q9DB05	Alpha-soluble NSF attachment protein	Napa	0.31425	0.470488	0.0489109	0.894863	0.265339	0.140134	0.601236	0.779301	0.513962	0.465051	0.177974	0.752128	0.750045	0.764258	0.823599	0.401748	0.398668	0.74147
Q7TMM9	Tubulin beta-2A chain	Tubb2a	0.175997	0.471391	-0.0908456	0.667901	0.266842	0.30358	5.462	5.60606	5.33922	5.43007	5.55574	5.30439	5.73337	5.2631	5.82173	5.38306	5.07151	5.56309
P27659	Large ribosomal subunit protein uL3	Rpl3	0.133765	0.471479	-0.140386	0.459067	0.274151	0.218933	4.55135	4.6876	4.41345	4.55383	4.45757	4.6501	4.93095	4.65117	4.48068	4.65885	4.38762	4.19387
Q8R570	Synaptosomal-associated protein 47	Snap47	0.659865	0.47193	-1.73085	0.143427	2.39071	0.0771374	-2.4597	-1.39822	-3.78893	-2.05808	-2.50083	-1.61534	-1.13019	-0.394219	-2.67024	-4.46991	-4.60636	-2.29053
E9Q394	A-kinase anchor protein 13	Akap13	1.27852	0.472373	-0.30721	0.854443	1.58573	0.204275	-2.69157	-1.77729	-3.36303	-3.05582	-1.85976	-4.25187	-1.57105	-1.38378	-2.37705	-4.36516	-1.62022	-4.10369
P14824	Annexin A6	Anxa6	0.815019	0.472404	0.944897	0.415832	-0.129878	0.813791	2.58833	2.74339	2.87326	1.92837	2.697	1.15973	2.28614	2.79917	3.14485	2.79304	2.15104	3.67571
Q8WTY4	Anamorsin	Ciapin1	0.342732	0.472848	-0.186222	0.748021	0.528955	0.455741	-0.0638526	0.220189	-0.308766	-0.122544	-0.184514	-0.060574	0.67525	0.540569	-0.555253	0.103643	0.281343	-1.31128
P97298	Pigment epithelium-derived factor	Serpinf1	1.77843	0.472981	1.69514	0.481999	0.083291	0.906653	-1.50709	-1.03125	-1.11454	-2.80968	-1.16028	-4.45908	-0.595073	-0.969471	-1.5292	-2.12713	-1.13493	-0.0815519
Q9CZU3	Exosome RNA helicase MTR4	Mtrex	0.253515	0.473186	-1.04532	0.0427068	1.29883	0.0270623	-0.859187	-0.308747	-1.60758	-0.562262	-0.620218	-0.504305	0.180318	-0.816504	-0.290054	-1.12735	-1.83353	-1.86185
Q7TPN9	Proline-rich protein 14	Prr14	0.817585	0.473574	0.528207	0.455506	0.289377	0.807309	-3.92131	-3.60839	-3.89777	-4.42598	-4.48939	-4.36257	-4.65834	-1.74679	-4.42005	-4.44771	-4.49712	-2.74848
Q8CAA7	Glucose 1,6-bisphosphate synthase	Pgm2l1	1.04289	0.47438	0.311879	0.816949	0.731014	0.373515	-3.01196	-2.47711	-3.20812	-3.52	-2.52977	-4.51023	-3.09608	-2.36956	-1.96568	-4.42725	-2.79547	-2.40164
Q9Z0R6	Intersectin-2	Itsn2	1.0516	0.474477	2.6029	0.0345894	-1.5513	0.329421	-3.07759	-3.39642	-1.84512	-4.44802	-4.37407	-4.52197	-4.59982	-0.989577	-4.59988	-1.87512	-0.940319	-2.71993
Q99M31	Heat shock 70 kDa protein 14	Hspa14	0.283413	0.474769	-0.62001	0.379884	0.903423	0.226021	0.501748	0.911384	0.00796188	0.627972	0.358389	0.897554	1.13567	1.00418	0.594302	1.05118	-0.335157	-0.692135
P54728	UV excision repair protein RAD23 homolog B	Rad23b	0.594138	0.474828	-0.00245135	0.997352	0.59659	0.205512	2.0216	2.39386	1.79727	1.79972	2.35274	1.2467	2.27654	2.54521	2.35982	1.52728	2.44947	1.41506
Q64112	Interferon-induced protein with tetratricopeptide repeats 2	Ifit2	0.776697	0.475016	1.26928	0.410145	-0.492582	0.763186	-3.65004	-3.64058	-3.148	-4.41728	-4.35601	-4.47855	-4.25687	-4.77865	-1.88623	-4.41858	-0.69122	-4.3342
P21550	Beta-enolase	Eno3	0.334198	0.476768	0.272642	0.59458	0.0615568	0.872684	1.48613	1.59277	1.53121	1.25857	1.58054	0.936596	1.29757	1.78171	1.69902	0.934276	1.63934	2.02001
P0DN34	NADH dehydrogenase [ubiquinone] 1 beta subcomplex subunit 1	Ndufb1	0.562578	0.476959	0.872411	0.343245	-0.309833	0.387052	1.31053	1.33499	1.64482	0.772408	0.230331	1.31449	1.43527	1.7543	0.815387	1.8581	1.41749	1.65887
Q4LDD4	Arf-GAP with Rho-GAP domain, ANK repeat and PH domain-containing protein 1	Arap1	0.708784	0.47738	0.769521	0.24486	-0.0607369	0.952122	-1.76574	-1.61132	-1.55058	-2.32011	-2.10094	-2.53927	-3.01799	-0.214181	-1.6018	-2.206	-1.80996	-0.635791
Q64433	10 kDa heat shock protein, mitochondrial	Hspe1	0.276404	0.47749	0.309998	0.429271	-0.0335938	0.850689	4.94861	5.00511	5.03871	4.72871	4.46724	4.99017	5.11181	4.91759	4.98594	5.19807	5.18155	4.7365
Q60929	Myocyte-specific enhancer factor 2A	Mef2a	1.03566	0.477668	1.14902	0.426729	-0.113361	0.949035	-3.5872	-3.3708	-3.25744	-4.40646	-4.45387	-4.35904	-4.50942	-0.98088	-4.62208	-4.31195	-0.938231	-4.52212
Q9QZR0	E3 ubiquitin-protein ligase RNF25	Rnf25	0.410669	0.477704	-0.054141	0.913812	0.46481	0.052254	-1.46455	-1.18757	-1.65238	-1.59824	-1.20552	-1.99097	-1.1268	-1.01534	-1.42058	-1.87405	-1.6194	-1.46371
Q8BHE0	Proline-rich protein 11	Prr11	1.32945	0.478128	1.55116	0.429985	-0.221711	0.380971	-1.94189	-1.69267	-1.47095	-3.02212	-1.77218	-4.27206	-1.57262	-2.04084	-1.46453	-1.3121	-1.35714	-1.74363
Q8C180	Fibroblast growth factor receptor substrate 2	Frs2	0.515669	0.478177	1.16728	0.211635	-0.651607	0.16096	-2.55573	-2.67117	-2.01956	-3.18684	-3.68278	-2.6909	-2.744	-2.13337	-3.13613	-2.09621	-1.57644	-2.38604
P52479	Ubiquitin carboxyl-terminal hydrolase 10	Usp10	1.26863	0.479719	0.658249	0.681452	0.61038	0.363406	-0.878497	-0.332447	-0.942827	-1.60108	-0.408487	-2.79366	-0.394967	-0.161613	-0.44076	-1.1727	0.0560122	-1.71179
Q9D8M7	PHD finger protein 10	Phf10	1.51016	0.479804	1.51822	0.481174	-0.00806117	0.985602	-1.69916	-1.32465	-1.31659	-2.83481	-1.39202	-4.2776	-0.914723	-2.02135	-1.03787	-0.919539	-1.33737	-1.69285
Q8C166	Copine-1	Cpne1	0.194616	0.480706	-0.0853282	0.557541	0.279945	0.335348	1.01131	1.16495	0.885002	0.97033	1.05668	0.88398	1.07277	0.838032	1.58404	0.966856	0.993558	0.694593
P18653	Ribosomal protein S6 kinase alpha-1	Rps6ka1	0.954958	0.481209	3.05466	0.0121576	-2.09971	0.192425	-2.91563	-3.46428	-1.36457	-4.41923	-4.46219	-4.37628	-1.24367	-4.69804	-4.45112	-1.4897	-0.700205	-1.9038
Q8BV13	COP9 signalosome complex subunit 7b	Cops7b	0.26116	0.481475	-0.224943	0.569182	0.486103	0.214235	-0.744091	-0.496512	-0.982615	-0.757672	-0.996716	-0.518628	-0.459542	-0.866597	-0.163396	-0.58569	-0.903273	-1.45888
Q9R0R1	Melanotransferrin	Meltf	0.689921	0.481686	1.42993	0.170593	-0.740012	0.523846	-3.62171	-3.72673	-2.98672	-4.41665	-4.53816	-4.29514	-4.60148	-2.12303	-4.45568	-4.3474	-2.10908	-2.50368
E9PYK3	Protein mono-ADP-ribosyltransferase PARP4	Parp4	0.840112	0.481799	0.766474	0.447278	0.073638	0.956843	-3.80296	-3.56532	-3.63896	-4.40543	-4.42243	-4.38844	-4.63068	-1.60702	-4.45827	-4.30197	-4.60109	-2.01381
Q9D0S9	Adenosine 5'-monophosphoramidase HINT2	Hint2	0.411031	0.482173	1.17371	0.116538	-0.762679	0.235046	-0.987049	-1.1703	-0.407617	-1.58133	-1.80857	-1.35408	-0.649738	-0.784927	-2.07622	-0.465445	-0.395161	-0.362246
P20357	Microtubule-associated protein 2	Map2	1.27295	0.482541	-0.310033	0.85532	1.58298	0.187415	-2.78996	-1.87811	-3.46109	-3.15106	-1.90658	-4.39553	-0.904336	-2.60503	-2.12496	-4.95716	-3.26485	-2.16126
Q9Z2A5	Arginyl-tRNA--protein transferase 1	Ate1	0.724118	0.482856	1.01698	0.162822	-0.292859	0.781987	-2.99731	-2.9261	-2.63324	-3.65022	-3.54447	-3.75597	-2.11042	-4.6179	-2.04999	-2.6044	-1.81821	-3.47712
Q9Z148	Histone-lysine N-methyltransferase EHMT2	Ehmt2	1.19504	0.482878	0.24204	0.846575	0.953003	0.531998	-2.86719	-2.21105	-3.16405	-3.40609	-4.30454	-2.50764	-0.933862	-1.09864	-4.60064	-2.21992	-4.38519	-2.88704
Q62009	Periostin	Postn	0.516707	0.484403	1.69495	0.298544	-1.17824	0.451609	-3.64726	-3.95992	-2.78168	-4.47663	-4.55186	-4.4014	-4.66799	-4.45821	-2.75357	-3.54222	-4.40629	-0.396527
Q8BK67	Protein RCC2	Rcc2	0.286947	0.484578	-0.373223	0.311241	0.660169	0.201036	2.37144	2.69074	2.03057	2.40379	2.52242	2.28516	3.34796	2.31178	2.41248	2.31031	2.29944	1.48197
Q3UH60	Disco-interacting protein 2 homolog B	Dip2b	0.32986	0.486012	0.438822	0.440063	-0.108962	0.846452	-1.37691	-1.33531	-1.22635	-1.66517	-1.92966	-1.40068	-1.39317	-0.754829	-1.85793	-1.94702	-0.503284	-1.22874
O35295	Transcriptional regulator protein Pur-beta	Purb	0.276601	0.486398	0.838397	0.130311	-0.561797	0.178265	1.30683	1.16531	1.72711	0.888708	1.15984	0.617574	1.12584	0.898211	1.47187	1.23828	2.21635	1.72669
Q8R191	Synaptogyrin-3	Syngr3	1.44308	0.488069	-0.304931	0.865623	1.74801	0.0802774	-1.52748	-0.5112	-2.25921	-1.95428	-0.56042	-3.34815	-0.345144	-0.432764	-0.755693	-2.62042	-1.17539	-2.98183
Q91ZJ5	UTP--glucose-1-phosphate uridylyltransferase	Ugp2	0.424076	0.488435	0.570051	0.4101	-0.145974	0.770684	0.864591	0.91587	1.06184	0.491794	0.0703775	0.91321	1.28761	0.945172	0.514832	1.64918	0.294403	1.24195
P25785	Metalloproteinase inhibitor 2	Timp2	0.39789	0.488665	-0.691675	0.594775	1.08957	0.416718	-1.69033	-1.18227	-2.27183	-1.58016	-1.97309	-1.18722	-1.36311	-0.710959	-1.47273	-4.40812	-1.1019	-1.30547
O88983	Syntaxin-8	Stx8	0.845614	0.488778	1.22858	0.374182	-0.382962	0.176899	-0.365867	-0.298074	0.0848877	-1.14369	-1.97273	-0.314644	-0.424838	0.0775438	-0.546929	-0.0963473	0.301125	0.0498852
Q8K4L3	Supervillin	Svil	1.11609	0.488812	1.11387	0.483601	0.00222405	0.994605	-0.872123	-0.592265	-0.594489	-1.70836	-2.78754	-0.629177	-0.609677	-0.705769	-0.461349	-0.542549	-0.126268	-1.11465
P10637	Microtubule-associated protein tau	Mapt	1.03261	0.489135	-0.786763	0.532081	1.81937	0.201657	-3.54249	-2.60207	-4.42144	-3.63468	-2.76431	-4.50505	-1.54862	-1.71703	-4.54056	-4.4425	-4.41281	-4.40902
Q61136	Serine/threonine-protein kinase PRP4 homolog	Prpf4b	0.282025	0.490169	0.0665941	0.843807	0.215431	0.645692	-1.0642	-0.912902	-1.12833	-1.19493	-1.31427	-1.07558	-0.601356	-1.57007	-0.56728	-1.49438	-0.573151	-1.31747
Q6NWW9	Fibronectin type III domain-containing protein 3B	Fndc3b	0.442954	0.491831	0.117917	0.869325	0.325037	0.576071	-1.2003	-0.967669	-1.29271	-1.41062	-1.84923	-0.972011	-0.898519	-1.17197	-0.832519	-0.703815	-2.25924	-0.915058
Q9CS00	Splicing factor Cactin	Cactin	0.801242	0.493378	0.82364	0.508701	-0.0223982	0.978259	-1.69325	-1.50134	-1.47895	-2.30258	-1.50166	-3.10351	-1.44276	-1.13959	-1.92168	-1.24361	-0.389151	-2.80408
Q91VX2	Ubiquitin-associated protein 2	Ubap2	0.297339	0.493477	-0.334389	0.222262	0.631728	0.202495	2.19303	2.50427	1.87254	2.20693	2.34832	2.06554	3.07927	2.55175	1.88177	2.19399	1.66934	1.75428
Q9JHI7	Exosome complex component RRP45	Exosc9	0.335253	0.49362	0.00565446	0.990155	0.329599	0.278461	-1.08645	-0.879036	-1.20864	-1.21429	-0.876277	-1.5523	-0.916086	-1.08344	-0.637579	-1.6169	-0.871381	-1.13763
Q9DBR1	5'-3' exoribonuclease 2	Xrn2	0.143538	0.493929	-0.0341369	0.850875	0.177675	0.492803	1.33439	1.43691	1.25923	1.29337	1.28296	1.30377	1.73258	1.13372	1.44442	1.38979	1.44673	0.941165
Q8BKX1	Brain-specific angiogenesis inhibitor 1-associated protein 2	Baiap2	0.337553	0.494048	-0.0914124	0.83369	0.428965	0.481896	0.243678	0.488928	0.059963	0.151375	0.0660499	0.236701	1.01224	0.761674	-0.307131	0.362243	0.508877	-0.69123
Q3TIU4	2',5'-phosphodiesterase 12	Pde12	0.957177	0.494616	1.05863	0.461969	-0.10145	0.612333	-1.30106	-1.09981	-0.998357	-2.05698	-1.11041	-3.00356	-1.3273	-0.888124	-1.08399	-1.02001	-1.21928	-0.75578
Q9CZT6	Protein CMSS1	Cmss1	1.66031	0.49484	1.39723	0.551875	0.263089	0.534826	-1.65643	-1.14269	-1.40578	-2.803	-4.45464	-1.15136	-0.791023	-0.861311	-1.77573	-0.980188	-1.56711	-1.67004
P81269	Cyclic AMP-dependent transcription factor ATF-1	Atf1	0.826808	0.495123	1.11356	0.422763	-0.28675	0.857451	-3.66253	-3.56336	-3.27661	-4.39017	-4.45952	-4.32081	-1.56617	-4.61479	-4.50912	-4.31858	-1.05066	-4.46059
Q06348	Paired mesoderm homeobox protein 2	Prrx2	0.675269	0.49553	1.15694	0.280652	-0.481667	0.509081	-1.59109	-1.6029	-1.12123	-2.27817	-2.91678	-1.63955	-2.67194	-0.832211	-1.30455	-1.53258	-0.422186	-1.40892
Q8BGE4	Sushi domain-containing protein 6	Susd6	2.19763	0.497361	2.32251	0.481084	-0.124883	0.693412	-0.65461	-0.152034	-0.0271505	-2.34966	-0.15985	-4.53948	-0.00820633	0.220848	-0.668743	-0.195538	0.111256	0.00283008
Q8VD75	Huntingtin-interacting protein 1	Hip1	0.312781	0.497619	0.308428	0.129304	0.00435243	0.992126	-0.254806	-0.174978	-0.179331	-0.487759	-0.410984	-0.564533	0.137978	-0.928576	0.265663	0.0662506	-0.253308	-0.350935
Q61166	Microtubule-associated protein RP/EB family member 1	Mapre1	0.300973	0.497885	0.0404375	0.916406	0.260536	0.0745097	3.88549	4.05843	3.7979	3.75746	4.06231	3.45262	4.21745	3.9237	4.03416	3.88286	3.68341	3.82743
Q99L45	Eukaryotic translation initiation factor 2 subunit 2	Eif2s2	0.128838	0.498165	-0.418812	0.20711	0.54765	0.129753	1.73247	1.97005	1.4224	1.84121	1.79172	1.89071	2.27516	1.77696	1.85804	1.87712	1.26027	1.12982
Q8BK63	Casein kinase I isoform alpha	Csnk1a1	0.483528	0.498239	0.640328	0.154534	-0.1568	0.822197	-3.01911	-2.95702	-2.80022	-3.44055	-3.23772	-3.64339	-2.47228	-2.29326	-4.10553	-3.29706	-2.36857	-2.73503
Q80YR4	E3 ubiquitin-protein ligase ZNF598	Znf598	0.34251	0.49828	0.696662	0.370407	-0.354153	0.609726	0.146114	0.0989342	0.453087	-0.243575	0.0965522	-0.583703	0.510587	0.120419	-0.334203	-0.216728	1.5786	-0.0026143
Q8BMF4	Dihydrolipoyllysine-residue acetyltransferase component of pyruvate dehydrogenase complex, mitochondrial	Dlat	0.132552	0.498583	-0.00266914	0.99271	0.135221	0.675344	2.07047	2.15432	2.0191	2.02177	1.94659	2.09694	2.24266	2.36438	1.85592	1.60403	2.47488	1.97838
Q8CI32	BAG family molecular chaperone regulator 5	Bag5	1.13745	0.498885	0.897373	0.5749	0.240072	0.472324	0.0109257	0.385314	0.145242	-0.752131	-1.89665	0.392386	0.762879	0.347686	0.0453767	0.58152	-0.0231181	-0.122676
P55271	Cyclin-dependent kinase 4 inhibitor B	Cdkn2b	1.77012	0.499212	1.42498	0.570684	0.34514	0.536768	-1.32043	-0.748471	-1.09361	-2.51859	-4.30962	-0.727555	-0.0494245	-0.726482	-1.46951	-0.621324	-1.01424	-1.64527
O55022	Membrane-associated progesterone receptor component 1	Pgrmc1	0.170763	0.499797	0.325632	0.290764	-0.154869	0.274385	2.81483	2.79945	2.95432	2.62869	2.45447	2.8029	2.99247	2.64459	2.76129	3.00392	3.01931	2.83973
Q7TPE5	Probable RNA polymerase II nuclear localization protein SLC7A6OS	Slc7a6os	0.430088	0.499875	0.378538	0.452203	0.0515497	0.922456	-3.79933	-3.67248	-3.72403	-4.10256	-4.44302	-3.76211	-4.11302	-4.12551	-2.7789	-3.52606	-3.55978	-4.08624
Q9ES00	Ubiquitin conjugation factor E4 B	Ube4b	0.0789529	0.500605	0.0427981	0.715836	0.0361547	0.809583	-0.336408	-0.303112	-0.339266	-0.382064	-0.371218	-0.392911	-0.162126	-0.258918	-0.488291	-0.235557	-0.239303	-0.542939
Q9WUM3	Coronin-1B	Coro1b	0.282006	0.501007	0.86985	0.0930892	-0.587844	0.211932	1.62458	1.47464	2.06248	1.19263	0.964536	1.42073	0.988263	1.99216	1.44349	1.89731	2.58833	1.7018
P61982	14-3-3 protein gamma	Ywhag	0.163348	0.503239	0.00365476	0.987056	0.159694	0.502219	4.65138	4.7521	4.59241	4.58875	4.44546	4.73204	4.79569	5.00216	4.45846	4.51033	4.87939	4.3875
Q8R3G1	Nuclear inhibitor of protein phosphatase 1	Ppp1r8	0.270593	0.503241	0.176875	0.636474	0.093718	0.712979	0.138437	0.241229	0.147511	-0.0293637	0.243714	-0.302441	0.624274	0.0161876	0.0832264	0.413793	0.0566102	-0.0278691
Q8R480	Nuclear pore complex protein Nup85	Nup85	0.41807	0.503605	-0.131734	0.815944	0.549804	0.107221	3.6393	3.94999	3.40019	3.53192	3.96016	3.10368	3.91295	3.81036	4.12667	2.98455	3.68868	3.52733
Q61824	Disintegrin and metalloproteinase domain-containing protein 12	Adam12	0.888511	0.503796	1.63729	0.192928	-0.748782	0.619884	-3.36473	-3.42339	-2.67461	-4.31191	-4.31626	-4.30755	-4.5638	-1.22535	-4.48104	-4.34577	-2.07927	-1.5988
P60867	Small ribosomal subunit protein uS10	Rps20	0.125809	0.506015	-0.0849278	0.640146	0.210737	0.254028	4.33646	4.44694	4.2362	4.32113	4.43874	4.20352	4.65236	4.25817	4.43029	4.45488	4.1431	4.11062
P97797	Tyrosine-protein phosphatase non-receptor type substrate 1	Sirpa	1.27199	0.50674	1.09653	0.578892	0.175466	0.888807	-0.577646	-0.193848	-0.369314	-1.46584	-0.148874	-2.78281	-0.722636	-0.186075	0.327166	-2.53024	0.88535	0.536951
Q9D0B6	Protein PBDC1	Pbdc1	0.350669	0.50725	-0.834491	0.150122	1.18516	0.109523	-1.35881	-0.82671	-2.01187	-1.17738	-1.05823	-1.29652	-0.141629	-1.62697	-0.711528	-1.41133	-1.9124	-2.71188
Q8VDF2	E3 ubiquitin-protein ligase UHRF1	Uhrf1	1.20682	0.508228	1.22338	0.506729	-0.0165579	0.980089	-0.659373	-0.363877	-0.347319	-1.5707	-0.300246	-2.84115	0.276083	-1.39078	0.0230611	0.220747	-0.32469	-0.938014
Q60945	Protein p13 MTCP-1	Mtcp1	3.82185	0.508902	4.51038	0.456175	-0.688527	0.0284451	2.71776	3.41503	4.10355	-0.406828	3.52348	-4.33714	3.37817	3.46522	3.40169	4.18211	4.27413	3.85441
Q8CGY8	UDP-N-acetylglucosamine--peptide N-acetylglucosaminyltransferase 110 kDa subunit	Ogt	0.164824	0.509058	-0.0330452	0.927074	0.197869	0.566263	-0.695091	-0.579684	-0.777553	-0.744508	-0.571956	-0.917059	-0.751476	-0.584941	-0.402634	-0.757245	-1.27845	-0.296959
Q8K262	Placenta-specific protein 9	Plac9	1.06431	0.509655	1.97155	0.218173	-0.90724	0.630367	-3.14556	-3.2197	-2.31246	-4.28401	-4.29488	-4.27314	-4.76886	-0.556288	-4.33395	-1.96086	-4.38974	-0.586776
Q91YN5	UDP-N-acetylhexosamine pyrophosphorylase	Uap1	0.187571	0.510206	-1.10252	0.306446	1.29009	0.248059	-1.96178	-1.4311	-2.7212	-1.61867	-1.61143	-1.62592	-1.41939	-1.8457	-1.02821	-1.51049	-2.39492	-4.25818
Q8BGS2	BolA-like protein 2	Bola2	1.53883	0.51023	0.188489	0.925741	1.35035	0.0807054	0.537481	1.42857	0.0782232	-0.110266	1.48261	-1.70314	1.60884	1.52742	1.14944	0.545793	-0.80413	0.493006
Q8CFE6	Sodium-coupled neutral amino acid symporter 2	Slc38a2	0.558306	0.510386	-0.236563	0.740871	0.794868	0.233531	-1.60157	-1.16391	-1.95878	-1.72222	-2.26886	-1.17558	-0.553366	-2.10785	-0.830525	-2.25017	-1.89996	-1.72621
Q5DTX6	Junctional cadherin 5-associated protein	Jcad	0.951136	0.511807	0.902526	0.482362	0.0486099	0.97723	-3.61529	-3.35928	-3.40789	-4.31042	-4.35819	-4.26265	-4.67259	-0.958627	-4.44663	-4.33053	-1.30389	-4.58925
Q9EQS3	c-Myc-binding protein	Mycbp	0.273672	0.511816	0.479611	0.0584415	-0.205938	0.612707	-0.778126	-0.786935	-0.580997	-1.06061	-1.16712	-0.954092	-1.43667	-0.28768	-0.636455	-0.518876	-0.442507	-0.781608
Q08879	Fibulin-1	Fbln1	0.722665	0.51369	2.303	0.184645	-1.58034	0.347646	-3.34542	-3.75738	-2.17705	-4.48005	-4.49636	-4.46374	-4.54984	-4.79567	-1.92664	-1.73744	-4.36333	-0.430363
O35943	Frataxin, mitochondrial	Fxn	1.35151	0.514085	1.06762	0.584222	0.283887	0.882524	-2.39527	-1.95094	-2.23482	-3.30244	-2.07592	-4.52897	-1.75601	0.265255	-4.36205	-1.47658	-0.632123	-4.59577
Q91Z96	BMP-2-inducible protein kinase	Bmp2k	0.816822	0.514878	1.9431	0.260499	-1.12628	0.154894	-2.55891	-2.77706	-1.65078	-3.59388	-4.46119	-2.72657	-3.81459	-2.28089	-2.2357	-1.42851	-1.61923	-1.9046
Q9DB77	Cytochrome b-c1 complex subunit 2, mitochondrial	Uqcrc2	0.214021	0.515053	0.166217	0.417832	0.047804	0.876412	1.75566	1.82709	1.77928	1.61307	1.48381	1.74233	2.30888	1.42964	1.74275	1.86457	1.55941	1.91387
Q99MB1	Toll-like receptor 3	Tlr3	0.426269	0.51531	0.706118	0.450907	-0.279848	0.780898	-4.03317	-4.03155	-3.7517	-4.45781	-4.41249	-4.50314	-4.98126	-4.01458	-3.0988	-4.47346	-2.23272	-4.54891
Q6DIC0	Probable global transcription activator SNF2L2	Smarca2	1.19418	0.516228	1.74073	0.378654	-0.546553	0.477837	-1.94822	-1.85463	-1.30808	-3.04881	-1.77639	-4.32124	-2.32314	-1.32376	-1.91699	-2.02954	-0.104342	-1.79035
Q3T9E4	T-cell-specific guanine nucleotide triphosphate-binding protein 2	Tgtp2	1.07235	0.516245	0.504782	0.460908	0.567569	0.730227	-3.80207	-3.32114	-3.88871	-4.39349	-4.39905	-4.38793	-4.77374	-4.61062	-0.579064	-4.41983	-4.47248	-2.77382
Q9CPW2	Ferredoxin-2, mitochondrial	Fdx2	0.354628	0.516488	0.162922	0.679013	0.191706	0.682077	-1.95312	-1.79257	-1.98428	-2.1472	-2.43551	-1.85889	-2.19611	-1.01655	-2.16505	-1.95682	-1.72706	-2.26896
Q80X82	Symplekin	Sympk	0.190177	0.51696	-0.0942038	0.726718	0.284381	0.122077	0.0230536	0.177241	-0.10714	-0.0129364	0.190896	-0.216769	-0.0386433	0.359313	0.211053	-0.193117	0.0497096	-0.178013
Q6DFZ1	Golgi-specific brefeldin A-resistance guanine nucleotide exchange factor 1	Gbf1	0.340787	0.517082	0.262594	0.711621	0.0781929	0.905563	-1.42668	-1.31216	-1.39035	-1.65295	-2.00407	-1.30182	-1.65821	-0.779694	-1.49858	-0.825835	-2.47348	-0.871739
Q8K2T1	NmrA-like family domain-containing protein 1	Nmral1	0.190289	0.517113	-0.0474413	0.836141	0.237731	0.378957	-0.497617	-0.360895	-0.598626	-0.551185	-0.3875	-0.714869	-0.104656	-0.757503	-0.220528	-0.3742	-0.639866	-0.781812
Q9JKC6	Cell cycle exit and neuronal differentiation protein 1	Cend1	1.04942	0.518397	-0.732333	0.631406	1.78176	0.0307046	-1.94462	-1.0141	-2.79586	-2.06353	-0.940335	-3.18672	-1.44508	-0.92297	-0.674259	-3.61125	-2.26419	-2.51214
O70310	Glycylpeptide N-tetradecanoyltransferase 1	Nmt1	0.286832	0.518486	0.331381	0.469154	-0.0445488	0.833738	2.0345	2.08951	2.13406	1.80267	1.4931	2.11225	2.04577	2.40025	1.8225	2.26577	1.93611	2.20029
P84089	Enhancer of rudimentary homolog	Erh	0.253299	0.520118	0.470954	0.302139	-0.217655	0.341585	3.23537	3.21707	3.43473	2.96377	3.23821	2.68934	3.08728	3.04544	3.5185	3.60549	3.52615	3.17254
Q9CQM9	Glutaredoxin-3	Glrx3	1.12252	0.520254	-1.3593	0.163265	2.48182	0.221933	0.219217	1.43053	-1.05129	0.308008	0.595749	0.0202662	0.624835	4.23378	-0.567023	-0.203736	-2.32714	-0.622996
O35465	Peptidyl-prolyl cis-trans isomerase FKBP8	Fkbp8	0.194477	0.520508	-0.00466146	0.990494	0.199138	0.572628	0.544947	0.668243	0.469105	0.473766	0.261657	0.685875	0.744696	0.785175	0.474857	0.209477	1.05084	0.147
Q3THE2	Myosin regulatory light chain 12B	Myl12b	0.15398	0.520595	0.65508	0.0565613	-0.5011	0.0841418	3.65915	3.50973	4.01083	3.35575	3.4969	3.2146	3.28395	3.43527	3.80997	3.88086	3.83498	4.31665
Q62130	Tyrosine-protein phosphatase non-receptor type 14	Ptpn14	1.24651	0.521663	0.242551	0.89713	1.00396	0.409227	-2.38324	-1.69513	-2.69909	-2.94164	-4.29825	-1.58503	-2.07348	-0.916763	-2.09514	-1.63853	-1.86119	-4.59755
Q63932	Dual specificity mitogen-activated protein kinase kinase 2	Map2k2	0.465574	0.521883	0.820844	0.345477	-0.35527	0.266077	-1.44894	-1.46578	-1.11051	-1.93135	-2.44115	-1.42155	-1.03936	-1.8441	-1.51388	-1.27604	-0.917855	-1.13763
Q62419	Endophilin-A2	Sh3gl1	0.102844	0.52203	0.50876	0.23267	-0.405916	0.313806	1.22507	1.09857	1.50448	0.995723	0.944132	1.04731	1.35301	1.01167	0.931024	1.9845	0.944986	1.58396
Q5FWI3	Cell surface hyaluronidase	Cemip2	0.45247	0.52225	0.540422	0.215993	-0.087952	0.898147	-3.68843	-3.60829	-3.52034	-4.06076	-3.84049	-4.28103	-4.47707	-3.8155	-2.53231	-4.04541	-3.29338	-3.22222
F8VPU2	FERM, ARHGEF and pleckstrin domain-containing protein 1	Farp1	0.208999	0.522315	0.681178	0.122467	-0.472178	0.114514	-0.131432	-0.256249	0.21593	-0.465248	-0.680304	-0.250192	-0.498479	0.0873177	-0.357584	0.520506	0.0805287	0.0467542
Q8VCM8	BOS complex subunit NCLN	Ncln	0.191171	0.523678	0.124175	0.709156	0.0669965	0.866958	-0.548381	-0.475464	-0.542461	-0.666636	-0.589004	-0.744268	-0.0645638	-0.449652	-0.912178	-1.00071	-0.602452	-0.0242163
Q8VHY0	Chondroitin sulfate proteoglycan 4	Cspg4	1.80009	0.523797	3.74115	0.242749	-1.94106	0.396439	-0.751133	-1.02901	0.912049	-2.8291	-1.12674	-4.53145	0.271481	1.22029	-4.57879	0.531676	0.0771943	2.12728
Q9CZX8	Small ribosomal subunit protein eS19	Rps19	0.266252	0.524518	-0.170449	0.626608	0.436701	0.270046	4.68131	4.91164	4.47493	4.64538	4.88681	4.40395	5.46887	4.6122	4.65384	4.47471	4.78898	4.16111
P13595	Neural cell adhesion molecule 1	Ncam1	0.770492	0.524669	1.55072	0.251388	-0.780225	0.412807	0.42099	0.321028	1.10125	-0.449464	0.300871	-1.1998	-1.08712	1.43434	0.615866	1.55551	0.473637	1.27461
Q8R1X6	Spartin	Spart	0.396798	0.526149	-0.0804637	0.890165	0.477262	0.254986	-0.0988849	0.179288	-0.297974	-0.21751	-0.653111	0.218091	0.65463	0.096367	-0.213134	0.203731	-0.622773	-0.47488
Q9CR88	Small ribosomal subunit protein uS14m	Mrps14	1.51546	0.526513	1.8299	0.472459	-0.31444	0.637335	-1.47565	-1.2147	-0.900259	-2.73015	-4.409	-1.05131	-0.642556	-2.35503	-0.64651	-0.861285	-0.824224	-1.01527
Q3TDQ1	Dolichyl-diphosphooligosaccharide--protein glycosyltransferase subunit STT3B	Stt3b	0.371207	0.526525	-0.378833	0.103756	0.75004	0.258783	0.588774	0.962841	0.2128	0.591634	0.481655	0.701612	0.10165	1.00935	1.77752	0.234244	0.0114887	0.392668
Q8VI67	Transcription factor Sp7	Sp7	0.438125	0.527144	1.21766	0.206263	-0.779531	0.425067	-3.6755	-3.85829	-3.07876	-4.29642	-4.31985	-4.27299	-4.51885	-2.70817	-4.34786	-4.33733	-2.79482	-2.10414
D0QMC3	Myeloid cell nuclear differentiation antigen-like protein	Mndal	1.07317	0.527263	-0.781252	0.629986	1.85442	0.083628	-2.76933	-1.80563	-3.66005	-2.87879	-4.0682	-1.68939	-1.14008	-3.04625	-1.23054	-3.97124	-2.68038	-4.32852
Q99L48	60S ribosomal export protein NMD3	Nmd3	1.02044	0.528156	2.15211	0.179519	-1.13167	0.547483	-3.20588	-3.37514	-2.24347	-4.39558	-4.33041	-4.46076	-4.74943	-4.69647	-0.679528	-4.35411	-0.981143	-1.39516
P60879	Synaptosomal-associated protein 25	Snap25	1.40756	0.528728	-2.29575	0.354609	3.70331	0.0903839	-3.47176	-1.73113	-5.43444	-3.13869	-1.59176	-4.68561	-1.46676	-1.61536	-2.11126	-6.13019	-3.05644	-7.11667
Q9DCT6	Chromatin complexes subunit BAP18	Bap18	0.981439	0.528877	0.136758	0.94047	0.844682	0.581113	-2.90123	-2.33911	-3.18379	-3.32055	-2.22716	-4.41394	-2.73657	-2.62279	-1.65798	-4.44142	-0.629123	-4.48084
Q9EP71	Ankycorbin	Rai14	0.31149	0.529007	0.667916	0.265532	-0.356426	0.14906	0.931234	0.875447	1.23187	0.563957	0.219192	0.908722	0.774983	0.831704	1.01965	1.09453	1.55849	1.0426
Q99KB8	Hydroxyacylglutathione hydrolase, mitochondrial	Hagh	0.508727	0.529055	-0.9069	0.425482	1.41563	0.214667	-2.11724	-1.4592	-2.87483	-1.96793	-2.53668	-1.39918	-1.01062	-1.4644	-1.90259	-3.93096	-1.29365	-3.39988
Q61029	Lamina-associated polypeptide 2, isoforms beta/delta/epsilon/gamma	Tmpo	0.445899	0.529129	0.407028	0.625931	0.0388705	0.956794	3.27201	3.39806	3.35919	2.95216	2.46875	3.43557	3.09954	3.02362	4.07101	2.76277	4.50458	2.81022
Q8CB77	Elongin-A	Eloa	0.266799	0.529718	0.438667	0.266371	-0.171868	0.72615	-1.44357	-1.44132	-1.26945	-1.70812	-1.72881	-1.68742	-1.29955	-2.1127	-0.911709	-0.967655	-0.996253	-1.84444
P58058	NAD kinase	Nadk	1.55352	0.530674	-1.73618	0.497189	3.2897	0.00538937	-2.77422	-1.1522	-4.4419	-2.70572	-0.984199	-4.42725	-0.603707	-1.47716	-1.37574	-4.33119	-4.51212	-4.4824
Q8BHC7	Rhomboid-related protein 4	Rhbdd1	2.64133	0.53204	2.52496	0.546287	0.116365	0.0976443	0.480103	1.18407	1.06771	-1.45726	-4.37895	1.46444	1.12431	1.16046	1.26744	1.10198	1.03918	1.06196
Q7TMA2	Zinc finger protein 503	Znf503	0.618874	0.532273	0.1298	0.890725	0.489074	0.658119	-3.61006	-3.27194	-3.76101	-3.89081	-4.37928	-3.40234	-4.7188	-2.72842	-2.3686	-4.44096	-2.32478	-4.51729
Q61263	Sterol O-acyltransferase 1	Soat1	0.239751	0.532945	-0.183489	0.722057	0.42324	0.40844	0.821198	1.03985	0.616611	0.8001	0.543097	1.0571	1.14713	0.651531	1.32089	0.782749	1.19833	-0.131247
Q9DCC4	Pyrroline-5-carboxylate reductase 3	Pycr3	0.392759	0.533995	-0.251871	0.699867	0.64463	0.38697	1.03312	1.37304	0.728415	0.980285	1.31595	0.644622	2.25744	0.798543	1.06315	1.60936	0.657252	-0.0813675
Q91VR2	ATP synthase subunit gamma, mitochondrial	Atp5f1c	0.289897	0.534997	0.494472	0.366409	-0.204574	0.368293	5.48517	5.48092	5.6855	5.19103	5.51898	4.86308	5.48433	5.17361	5.78483	5.62553	5.80661	5.62436
P02469	Laminin subunit beta-1	Lamb1	0.340375	0.536055	0.232172	0.672899	0.108203	0.829394	-0.74563	-0.61996	-0.728164	-0.960335	-0.608764	-1.31191	-0.926363	-0.957405	0.023888	-1.19411	-0.0595144	-0.930862
Q9QZF2	Glypican-1	Gpc1	2.02459	0.537213	2.86826	0.428103	-0.843673	0.102741	0.148498	0.338268	1.18194	-1.68632	-3.97272	0.600076	-0.288547	0.63533	0.66802	0.972601	1.26099	1.31223
Q8K1H1	Tudor domain-containing protein 7	Tdrd7	1.12257	0.5375	-0.0541318	0.973928	1.1767	0.500039	-3.00096	-2.27905	-3.45576	-3.40162	-4.48159	-2.32165	-1.01088	-4.65059	-1.1757	-4.43458	-1.35116	-4.58153
Q9D880	Mitochondrial import inner membrane translocase subunit TIM50	Timm50	0.636633	0.538138	0.758359	0.477415	-0.121725	0.843969	0.806628	0.920139	1.04186	0.283506	-0.443781	1.01079	1.08625	1.48781	0.186355	0.176796	1.51041	1.43839
Q80U56	Late secretory pathway protein AVL9 homolog	Avl9	0.787528	0.538328	2.04593	0.197187	-1.2584	0.453278	-3.35656	-3.63158	-2.37318	-4.41911	-4.39435	-4.44387	-1.49762	-4.83487	-4.56225	-0.700677	-2.04039	-4.37847
Q9D0N7	Chromatin assembly factor 1 subunit B	Chaf1b	0.925769	0.538357	-0.116421	0.934943	1.04219	0.36467	-1.83466	-1.21239	-2.25459	-2.13816	-1.10736	-3.16897	-0.0479723	-2.50713	-1.08208	-1.70948	-1.3552	-3.69908
Q5SS80	Dehydrogenase/reductase SDR family member 13	Dhrs13	0.677917	0.540295	1.42065	0.19884	-0.742737	0.568318	-3.56855	-3.6776	-2.93486	-4.35552	-4.35624	-4.35479	-1.82648	-4.65472	-4.55161	-2.29614	-2.07812	-4.43034
Q8VED2	Biogenesis of lysosome-related organelles complex 1 subunit 4	Bloc1s4	0.399326	0.540496	0.497622	0.471693	-0.0982951	0.583527	0.150237	0.213208	0.311503	-0.186118	0.27433	-0.646566	0.38022	-0.0631119	0.322515	0.396263	0.392287	0.145959
P23949	mRNA decay activator protein ZFP36L2	Zfp36l2	0.513257	0.540553	-0.226332	0.778762	0.739588	0.179745	-0.682761	-0.277101	-1.01669	-0.790358	-1.37806	-0.202654	-0.227363	-0.491121	-0.11282	-0.666212	-0.61807	-1.76579
A0A7N9VSG0	ATPase family gene 2 protein homolog B	Afg2b	0.767995	0.541276	0.172199	0.874773	0.595795	0.674245	-3.46192	-3.0465	-3.6423	-3.8145	-4.31551	-3.31349	-4.78289	-2.99394	-1.36268	-4.38514	-4.62864	-1.91311
P17183	Gamma-enolase	Eno2	0.668757	0.542591	-0.97158	0.413204	1.64034	0.0130938	0.366701	1.14902	-0.491321	0.480259	1.24713	-0.286616	1.02929	1.30698	1.11078	-0.871049	-0.0506859	-0.552227
P35123	Ubiquitin carboxyl-terminal hydrolase 4	Usp4	0.12276	0.542982	0.171294	0.257511	-0.0485342	0.82312	-1.3641	-1.35161	-1.30308	-1.47437	-1.45584	-1.49291	-1.12247	-1.68053	-1.25184	-1.32506	-1.48138	-1.1028
Q9CSU0	Regulation of nuclear pre-mRNA domain-containing protein 1B	Rprd1b	0.549079	0.543612	0.561055	0.535082	-0.0119757	0.977885	-0.37298	-0.240201	-0.228225	-0.78928	-0.150833	-1.42773	-0.385959	-0.712124	0.37748	0.208903	-0.631364	-0.262215
Q8BQM9	Mediator of RNA polymerase II transcription subunit 12-like protein	Med12l	0.329395	0.544014	0.196946	0.729381	0.132449	0.806195	-1.02233	-0.890311	-1.02276	-1.21971	-1.56298	-0.876435	-0.640254	-0.494475	-1.5362	-1.09437	-0.322612	-1.65129
P35235	Tyrosine-protein phosphatase non-receptor type 11	Ptpn11	0.675146	0.544065	0.761174	0.503182	-0.0860275	0.757015	-0.0367656	0.0997607	0.185788	-0.575386	0.206645	-1.35742	-0.176002	0.110334	0.364951	0.444653	-0.220684	0.333395
Q921M4	Golgin subfamily A member 2	Golga2	0.455623	0.544889	0.350329	0.633606	0.105294	0.770084	-1.23782	-1.08443	-1.18972	-1.54005	-2.06978	-1.01032	-0.855797	-1.22612	-1.17137	-0.84198	-1.79373	-0.933464
Q8C754	Vacuolar protein sorting-associated protein 52 homolog	Vps52	0.441075	0.545506	0.622925	0.364623	-0.18185	0.760377	4.20799	4.25007	4.43192	3.80899	3.36935	4.24864	3.47653	5.09592	4.17776	4.05554	4.24802	4.99219
P61166	Transmembrane protein 258	Tmem258	0.107522	0.545701	0.422631	0.305138	-0.315109	0.42906	-1.2856	-1.37689	-1.06178	-1.48441	-1.45434	-1.51448	-1.50109	-1.08194	-1.54763	-0.873148	-1.66691	-0.64528
Q9CXH7	Shugoshin 1	Sgo1	0.884267	0.546916	0.958285	0.487474	-0.0740183	0.966862	-3.62183	-3.42852	-3.3545	-4.31278	-4.33996	-4.28561	-4.76138	-0.971115	-4.55305	-4.44888	-1.0846	-4.53
Q8VCR7	Putative protein-lysine deacylase ABHD14B	Abhd14b	0.234545	0.547483	-0.038516	0.911566	0.273061	0.0315879	-0.975446	-0.814412	-1.08747	-1.04896	-1.32405	-0.773862	-0.688474	-0.884652	-0.87011	-1.09717	-1.02849	-1.13675
P97311	DNA replication licensing factor MCM6	Mcm6	0.0790579	0.5476	-0.0882165	0.694286	0.167274	0.464178	1.2739	1.35639	1.18912	1.27734	1.36431	1.19036	1.48278	1.35215	1.23426	1.47541	1.24106	0.850891
Q8CDM1	ATPase family AAA domain-containing protein 2	Atad2	1.09543	0.547785	0.681373	0.690958	0.414059	0.771954	-3.15835	-2.72922	-3.14328	-3.82465	-2.62264	-5.02666	-1.97598	-4.71649	-1.49518	-1.73579	-2.93605	-4.75799
P97434	Myosin phosphatase Rho-interacting protein	Mprip	0.38127	0.548271	0.741488	0.26505	-0.360218	0.510869	0.247465	0.207701	0.567919	-0.173569	-0.5107	0.163562	-0.405105	1.09304	-0.0648366	0.467544	0.586427	0.649785
Q9JKF1	Ras GTPase-activating-like protein IQGAP1	Iqgap1	0.297878	0.549994	0.561427	0.322736	-0.263549	0.388963	2.19227	2.16791	2.43146	1.87003	1.51713	2.22293	2.0535	1.93451	2.51572	2.09255	2.39625	2.80558
Q9WVS8	Mitogen-activated protein kinase 7	Mapk7	0.673098	0.550079	0.665217	0.437192	0.00788139	0.994977	-3.99548	-3.82425	-3.83213	-4.49735	-4.52922	-4.46548	-4.74592	-4.79157	-1.93527	-4.44427	-2.45348	-4.59865
Q9WUD1	E3 ubiquitin-protein ligase CHIP	Stub1	0.322258	0.550135	0.285766	0.506185	0.0364917	0.939052	0.1292	0.223449	0.186957	-0.0988094	0.188475	-0.386093	0.746261	-0.526258	0.450343	0.563966	-0.185434	0.182338
Q9QXZ0	Microtubule-actin cross-linking factor 1, isoforms 1/2/3/4	Macf1	0.774004	0.550381	-0.272006	0.824754	1.04601	0.18602	-1.36274	-0.776987	-1.823	-1.55099	-2.46267	-0.639314	-0.680536	-0.601451	-1.04897	-2.86139	-1.05274	-1.55486
Q91VT1	E3 SUMO-protein ligase NSE2	Nsmce2	0.774262	0.550563	0.644138	0.55248	0.130124	0.914858	-3.27587	-3.03351	-3.16363	-3.80777	-4.49386	-3.12168	-2.47097	-4.84764	-1.78191	-2.09612	-4.3485	-3.04628
Q61084	Mitogen-activated protein kinase kinase kinase 3	Map3k3	0.704425	0.550822	0.330561	0.761093	0.373864	0.280411	-1.36605	-1.04974	-1.42361	-1.75417	-0.917548	-2.59079	-0.90812	-0.753765	-1.48734	-1.04643	-1.72308	-1.50131
Q6A058	Armadillo repeat-containing X-linked protein 2	Armcx2	0.788942	0.55102	1.28966	0.383653	-0.500722	0.290995	-1.7591	-1.74963	-1.24891	-2.53858	-3.47578	-1.60137	-1.29895	-1.81451	-2.13545	-1.28759	-1.79329	-0.665859
Q9D8E6	Large ribosomal subunit protein uL4	Rpl4	0.0780718	0.551091	-0.283605	0.200394	0.361677	0.124367	4.66228	4.81742	4.45575	4.73935	4.66167	4.81703	4.9589	4.66248	4.83088	4.75209	4.3609	4.25425
Q8K1E6	Alpha-ketoglutarate-dependent dioxygenase alkB homolog 3	Alkbh3	0.381309	0.551305	0.872099	0.26102	-0.49079	0.223378	-3.12174	-3.21046	-2.71967	-3.59177	-3.13753	-4.04601	-3.45494	-3.39884	-2.7776	-2.42788	-3.23899	-2.49214
Q91VZ6	Stromal membrane-associated protein 1	Smap1	0.364945	0.551612	0.888307	0.032544	-0.523362	0.412425	-1.44755	-1.55258	-1.02922	-1.91752	-2.0399	-1.79514	-2.44039	-1.54079	-0.676556	-1.03579	-1.15859	-0.893271
P97440	Histone RNA hairpin-binding protein	Slbp	1.02709	0.551668	-0.35054	0.850743	1.37763	0.359119	-2.81689	-2.04351	-3.42113	-3.0706	-1.85094	-4.29025	-2.02005	-2.51908	-1.59139	-4.56846	-1.08737	-4.60758
Q6P9J9	Anoctamin-6	Ano6	0.298515	0.551854	0.104053	0.820883	0.194462	0.282084	0.399294	0.546846	0.352384	0.248331	-0.107904	0.604566	0.745293	0.380593	0.514651	0.543586	0.147343	0.366222
Q8C4Y3	Negative elongation factor B	Nelfb	0.24839	0.552111	-1.15228	0.284646	1.40067	0.215768	-2.84443	-2.25708	-3.65775	-2.50547	-2.22943	-2.78151	-2.41726	-1.8041	-2.54987	-4.54956	-4.35798	-2.0657
Q9Z1W9	STE20/SPS1-related proline-alanine-rich protein kinase	Stk39	0.780669	0.55246	-1.06753	0.388739	1.8482	0.17524	-3.6104	-2.72215	-4.57035	-3.50282	-2.75568	-4.24996	-1.9803	-1.68029	-4.50587	-4.57657	-4.55978	-4.57471
Q9WVE8	Protein kinase C and casein kinase substrate in neurons protein 2	Pacsin2	0.136871	0.55298	-0.458579	0.18953	0.59545	0.125171	0.493654	0.751166	0.155716	0.614295	0.583279	0.645311	0.813249	1.04983	0.390415	0.530339	0.216786	-0.279978
O35609	Secretory carrier-associated membrane protein 3	Scamp3	0.617151	0.553119	0.481404	0.631251	0.135746	0.760014	1.50219	1.70738	1.57163	1.09023	0.354017	1.82644	1.43612	2.47158	1.21445	1.50411	1.57844	1.63235
Q9CWR0	Rho guanine nucleotide exchange factor 25	Arhgef25	0.52512	0.553442	0.3572	0.621164	0.16792	0.87066	-3.93414	-3.73989	-3.90781	-4.26501	-4.31881	-4.21121	-4.60201	-2.25975	-4.35792	-2.68134	-4.62463	-4.41747
P62874	Guanine nucleotide-binding protein G(I)/G(S)/G(T) subunit beta-1	Gnb1	0.339996	0.553655	0.514039	0.404407	-0.174043	0.607527	1.49181	1.51154	1.68558	1.17155	1.57706	0.766031	1.43845	1.92377	1.17241	1.67473	1.30607	2.07595
Q8BMS4	Ubiquinone biosynthesis O-methyltransferase, mitochondrial	Coq3	0.961289	0.554057	0.918755	0.5688	0.0425341	0.949465	-2.40827	-2.152	-2.19453	-3.11329	-1.96019	-4.26639	-2.07766	-1.65998	-2.71836	-3.10203	-1.23627	-2.24529
Q61838	Pregnancy zone protein	Pzp	0.485598	0.554849	0.874772	0.178541	-0.389174	0.662208	0.919047	0.894506	1.28368	0.408909	0.536317	0.2815	0.546491	2.21925	-0.0822262	0.449106	1.46042	1.94152
O35857	Mitochondrial import inner membrane translocase subunit TIM44	Timm44	0.226421	0.554859	0.327261	0.410068	-0.10084	0.748785	-0.298094	-0.279304	-0.178464	-0.505725	-0.758964	-0.252486	-0.0184881	-0.698386	-0.121038	-0.375705	0.229255	-0.388943
Q8R3C0	Mini-chromosome maintenance complex-binding protein	Mcmbp	0.243952	0.555566	-1.35706	0.208468	1.60101	0.159115	-2.03106	-1.36969	-2.9707	-1.61365	-1.34378	-1.88352	-1.29838	-1.80874	-1.00197	-2.77228	-1.77406	-4.36576
Q9CQQ8	U6 snRNA-associated Sm-like protein LSm7	Lsm7	0.368717	0.555667	0.427767	0.508247	-0.05905	0.723847	-0.410772	-0.340737	-0.281687	-0.709454	-0.264885	-1.15402	-0.111165	-0.39376	-0.517285	-0.107873	-0.288779	-0.448408
Q8BI72	CDKN2A-interacting protein	Cdkn2aip	0.205966	0.555936	-0.159527	0.816893	0.365493	0.622418	-1.26307	-1.07451	-1.44001	-1.28048	-1.17225	-1.38871	-1.01056	-1.59669	-0.616291	-1.5065	-0.368315	-2.44521
P26043	Radixin	Rdx	0.33023	0.556195	0.51351	0.413558	-0.18328	0.30038	1.39881	1.41264	1.59592	1.08241	1.48189	0.682926	1.20307	1.62832	1.40652	1.41621	1.68461	1.68693
Q8CBY1	Protein Smaug homolog 1	Samd4a	0.199682	0.556357	0.111543	0.552421	0.0881386	0.79977	-0.144638	-0.0616659	-0.149804	-0.261347	-0.188309	-0.334386	0.323884	0.101409	-0.610291	0.091753	-0.12089	-0.420276
P61264	Syntaxin-1B	Stx1b	1.10753	0.557187	0.846561	0.642176	0.260972	0.750829	-2.18448	-1.80973	-2.0707	-2.91726	-4.26255	-1.57198	-1.37383	-2.95213	-1.10323	-1.95455	-1.26041	-2.99714
Q9CQ22	Ragulator complex protein LAMTOR1	Lamtor1	0.151898	0.557456	0.758523	0.0693595	-0.606625	0.0876189	0.534209	0.344699	0.951324	0.192801	0.0241163	0.361486	0.189122	0.640375	0.204599	0.538107	1.2492	1.06667
Q61205	Platelet-activating factor acetylhydrolase IB subunit alpha1	Pafah1b3	0.445169	0.559147	0.390038	0.637723	0.0551305	0.924142	-0.340917	-0.208951	-0.264081	-0.654119	-0.109891	-1.19835	-0.380562	-0.444786	0.198497	0.524951	-0.164753	-1.15244
Q60698	Ski oncogene	Ski	0.769005	0.55932	0.123171	0.923545	0.645834	0.660852	-3.26438	-2.82994	-3.47577	-3.59894	-4.27378	-2.92411	-4.695	-2.30063	-1.49419	-4.5174	-1.53823	-4.37169
Q9DC11	Plexin domain-containing protein 2	Plxdc2	1.68262	0.560616	-0.743632	0.786688	2.42626	0.171377	-2.14331	-0.812808	-3.23906	-2.49543	-0.455635	-4.53523	-1.07069	-0.620989	-0.746742	-4.43974	-4.37014	-0.907312
Q3TN34	MICAL-like protein 2	Micall2	0.146772	0.561068	-0.415811	0.225524	0.562584	0.155981	0.731862	0.979524	0.41694	0.832752	0.782903	0.8826	1.39918	0.794224	0.74517	0.795759	0.489848	-0.0347868
Q80XI3	Eukaryotic translation initiation factor 4 gamma 3	Eif4g3	0.769485	0.561174	1.32839	0.35633	-0.558908	0.5216	-1.28779	-1.30501	-0.746103	-2.0745	-1.15823	-2.99077	-1.32976	-0.218321	-2.36695	-1.30426	0.238592	-1.17264
Q3TKY6	Spliceosome-associated protein CWC27 homolog	Cwc27	0.330333	0.561379	0.520163	0.35382	-0.18983	0.66144	-1.88844	-1.87705	-1.68722	-2.20738	-1.85587	-2.55889	-2.26136	-2.20477	-1.16501	-1.98305	-1.46811	-1.61049
Q61818	Retinoic acid-induced protein 1	Rai1	1.00248	0.562166	-0.407484	0.822455	1.40996	0.323671	-5.42059	-4.64124	-6.0512	-5.64372	-4.42338	-6.86405	-4.62976	-4.69009	-4.60386	-6.75313	-3.92035	-7.48013
O54967	Activated CDC42 kinase 1	Tnk2	0.364479	0.562489	0.421378	0.309998	-0.0568985	0.930986	0.985413	1.0552	1.11209	0.690716	0.562392	0.819041	0.37024	2.08437	0.71098	0.495355	1.46868	1.37225
P53395	Lipoamide acyltransferase component of branched-chain alpha-keto acid dehydrogenase complex, mitochondrial	Dbt	0.449441	0.562491	0.558876	0.432722	-0.109436	0.862947	-1.63706	-1.56574	-1.4563	-2.01518	-2.48683	-1.54353	-2.51411	-0.833335	-1.34977	-2.07387	-1.05103	-1.24401
Q3U6N9	UPF0488 protein C8orf33 homolog	UPF0488	1.44466	0.56251	1.71754	0.507814	-0.272887	0.370204	-1.45972	-1.20089	-0.928004	-2.64555	-0.880335	-4.41076	-0.80881	-1.27373	-1.52013	-1.0866	-0.587783	-1.10963
Q8C522	Endonuclease domain-containing 1 protein	Endod1	0.611231	0.563219	2.00193	0.235443	-1.39069	0.407136	-3.29575	-3.66445	-2.27376	-4.27568	-4.30121	-4.25016	-4.59946	-1.88516	-4.50874	-4.50031	-0.415152	-1.90582
Q61543	Golgi apparatus protein 1	Glg1	1.3281	0.565837	2.4262	0.316163	-1.0981	0.553993	-1.52544	-1.60521	-0.507105	-2.93331	-4.2785	-1.58812	-4.68692	0.277037	-0.405729	-0.380367	-0.205535	-0.935414
O89079	Coatomer subunit epsilon	Cope	0.244604	0.566231	0.514424	0.313623	-0.26982	0.238422	0.478766	0.438735	0.708555	0.194131	0.498155	-0.109893	0.45838	0.168201	0.689624	0.692609	0.507637	0.925418
Q9CRB6	Tubulin polymerization-promoting protein family member 3	Tppp3	0.66369	0.567031	1.04384	0.220451	-0.380151	0.759547	-3.76671	-3.74334	-3.36319	-4.40703	-4.49227	-4.3218	-4.76188	-4.67592	-1.79222	-3.37024	-4.39275	-2.32658
P57780	Alpha-actinin-4	Actn4	0.276703	0.567038	0.354434	0.465136	-0.0777313	0.801423	4.86003	4.90006	4.97779	4.62335	4.30462	4.94208	4.7785	5.41725	4.50442	5.01583	4.91837	4.99917
Q810V0	U3 small nucleolar ribonucleoprotein protein MPP10	Mphosph10	0.746438	0.567525	0.337667	0.640262	0.408771	0.760458	-3.56198	-3.22208	-3.63085	-3.96852	-4.27201	-3.66503	-5.07942	-3.26088	-1.32593	-2.49998	-4.04056	-4.35202
Q99J09	Methylosome protein WDR77	Wdr77	0.111605	0.568198	0.369437	0.374439	-0.257832	0.519939	1.02554	0.956756	1.21459	0.845151	0.733886	0.956417	0.696377	1.03254	1.14135	1.38732	0.589824	1.66662
Q8R2M2	Deoxynucleotidyltransferase terminal-interacting protein 2	Dnttip2	0.319602	0.56846	-1.03823	0.495623	1.35784	0.3961	-1.37056	-0.781469	-2.1393	-1.10107	-1.29445	-0.907691	-0.770759	-1.57073	-0.00291855	-4.54335	-1.55182	-0.322741
P34022	Ran-specific GTPase-activating protein	Ranbp1	0.305273	0.568911	-0.137206	0.783796	0.442479	0.101133	4.05333	4.29558	3.8531	3.99031	4.37451	3.6061	4.58603	4.25891	4.0418	4.11956	3.72374	3.716
Q9Z0K8	Pantetheinase	Vnn1	0.647058	0.569505	3.60619	0.176145	-2.95913	0.234326	-2.67371	-3.62162	-0.662489	-4.26868	-4.06478	-4.47258	-4.72874	-1.72787	-4.40825	-0.958857	2.53108	-3.55969
Q80XN0	D-beta-hydroxybutyrate dehydrogenase, mitochondrial	Bdh1	1.5542	0.570706	-0.782871	0.767483	2.33707	0.182842	-2.21717	-0.952217	-3.28928	-2.50641	-0.560202	-4.45262	-1.14217	-1.02767	-0.686811	-4.40656	-0.945565	-4.51573
Q9CTH6	rRNA-processing protein FCF1 homolog	Fcf1	0.18629	0.571005	0.104366	0.793735	0.0819242	0.859971	-1.44098	-1.36368	-1.44561	-1.54997	-1.65375	-1.4462	-0.890687	-1.81921	-1.38115	-0.763037	-1.7895	-1.78429
Q8VCE4	Uncharacterized protein C9orf40 homolog	Uncharacterized	0.591201	0.571968	0.291977	0.787904	0.299224	0.687748	-0.373539	-0.11353	-0.412754	-0.704731	0.0465264	-1.45599	-0.259133	0.454385	-0.535842	0.72829	-0.634134	-1.33242
P35550	rRNA 2'-O-methyltransferase fibrillarin	Fbl	0.471084	0.572691	-0.158928	0.807046	0.630012	0.478242	3.65034	4.00437	3.37436	3.53328	3.90027	3.1663	4.82057	4.46424	2.72829	3.35782	4.19504	2.5702
P68037	Ubiquitin-conjugating enzyme E2 L3	Ube2l3	0.156008	0.573191	-0.122175	0.625614	0.278183	0.207845	2.10822	2.25154	1.97336	2.09553	2.27923	1.91184	2.20403	2.53768	2.01292	2.03405	1.93726	1.94877
Q3UIR3	E3 ubiquitin-protein ligase DTX3L	Dtx3l	0.866804	0.573193	0.36183	0.812833	0.504974	0.705842	-2.37776	-1.97169	-2.47667	-2.8385	-1.81374	-3.86325	-1.81178	-3.50549	-0.597807	-4.30373	-1.45935	-1.66692
P56391	Cytochrome c oxidase subunit 6B1	Cox6b1	0.23277	0.573955	0.181127	0.71677	0.0516435	0.915997	0.302761	0.38032	0.328677	0.14755	-0.108758	0.403858	0.600185	0.678951	-0.138175	-0.419898	0.663566	0.742361
Q5U3K5	Rab-like protein 6	Rabl6	0.767575	0.574655	0.991066	0.485786	-0.223491	0.716354	-2.64576	-2.53767	-2.31418	-3.30525	-4.28288	-2.32761	-2.83462	-2.55247	-2.22593	-2.67831	-1.2901	-2.97414
Q99JW2	Aminoacylase-1	Acy1	0.670861	0.57502	1.01371	0.445234	-0.342847	0.327429	-1.70814	-1.66899	-1.32614	-2.33985	-3.1998	-1.47991	-2.19166	-1.46891	-1.3464	-1.35925	-1.51471	-1.10448
Q9CQE8	RNA transcription, translation and transport factor protein	RTRAF	0.22663	0.575024	-0.123444	0.0343511	0.350075	0.412867	1.28823	1.47617	1.12609	1.24954	1.26515	1.23393	0.94525	2.11297	1.37028	1.07088	1.14232	1.16509
Q8CEC0	Nuclear pore complex protein Nup88	Nup88	0.117498	0.575538	-0.145136	0.58276	0.262634	0.282966	2.7238	2.85166	2.58903	2.73416	2.88471	2.58362	2.78896	2.84805	2.91798	2.22695	2.79225	2.74788
Q00560	Interleukin-6 receptor subunit beta	Il6st	0.29893	0.57554	0.114217	0.812663	0.184713	0.751327	-1.3364	-1.1924	-1.37711	-1.49133	-1.74291	-1.23975	-0.999648	-0.607873	-1.96968	-2.01781	-0.761145	-1.35238
P45878	Peptidyl-prolyl cis-trans isomerase FKBP2	Fkbp2	0.35891	0.575715	0.667556	0.364417	-0.308645	0.238604	1.89355	1.86754	2.17618	1.50863	1.04784	1.96941	1.65857	2.11135	1.8327	2.09213	2.51441	1.92201
O88393	Transforming growth factor beta receptor type 3	Tgfbr3	1.03248	0.576756	-0.181977	0.924227	1.21446	0.382818	-2.8835	-2.16995	-3.38441	-3.20244	-4.53088	-1.87399	-2.41185	-2.60194	-1.49606	-4.41388	-1.20765	-4.53171
P83093	Stromal interaction molecule 2	Stim2	0.802216	0.577687	1.26383	0.189311	-0.46161	0.735002	-3.16939	-3.14194	-2.68033	-3.94415	-4.35338	-3.53492	-4.55678	-0.784517	-4.08451	-2.5629	-2.65531	-2.82276
Q69Z23	Dynein axonemal heavy chain 17	Dnah17	0.55994	0.578169	1.02839	0.223619	-0.468453	0.67721	-3.79924	-3.83493	-3.36648	-4.39487	-4.38281	-4.40693	-4.58444	-4.78352	-2.13683	-4.52967	-2.60895	-2.9608
Q9D8L5	Coiled-coil domain-containing protein 91	Ccdc91	1.03818	0.579166	-0.414172	0.821876	1.45235	0.239433	-2.85222	-2.04804	-3.50039	-3.08622	-1.74667	-4.42577	-1.71513	-2.02858	-2.40042	-4.41584	-1.72944	-4.3559
Q6NSU3	Glycosyltransferase 8 domain-containing protein 1	Glt8d1	0.662649	0.580492	1.34402	0.334508	-0.681375	0.236838	-2.84683	-2.93668	-2.25531	-3.59933	-4.46214	-2.73653	-3.21443	-3.10446	-2.49116	-2.65912	-2.66802	-1.43878
O88543	COP9 signalosome complex subunit 3	Cops3	0.346011	0.58079	0.309966	0.614698	0.0360444	0.94803	1.28885	1.38886	1.35282	1.04285	0.640413	1.4453	0.643467	1.79681	1.72631	2.07198	0.928848	1.05763
O88878	AN1-type zinc finger protein 5	Zfand5	0.488172	0.580894	0.738339	0.448666	-0.250167	0.829396	-3.87358	-3.84535	-3.59518	-4.33352	-4.3658	-4.30124	-4.74287	-2.36099	-4.43219	-4.2882	-2.01911	-4.47823
Q09143	High affinity cationic amino acid transporter 1	Slc7a1	1.54932	0.583079	1.71697	0.551165	-0.167653	0.724623	-1.05868	-0.734218	-0.566565	-2.28353	-4.30959	-0.257477	-0.603902	-1.37811	-0.220639	-0.285041	-1.13181	-0.282849
Q61333	Tumor necrosis factor alpha-induced protein 2	Tnfaip2	0.339678	0.583636	0.983499	0.207564	-0.643821	0.431034	-2.96692	-3.12343	-2.47961	-3.46311	-3.69823	-3.22799	-3.47942	-3.74656	-2.14431	-3.46245	-1.58768	-2.38869
Q9QYE6	Golgin subfamily A member 5	Golga5	0.56209	0.583768	1.1752	0.337765	-0.613108	0.114823	-1.17221	-1.2616	-0.648497	-1.82369	-2.5612	-1.08619	-1.33035	-1.46805	-0.986418	-1.14103	-0.378022	-0.426444
P49070	Guided entry of tail-anchored proteins factor CAMLG	Camlg	0.821269	0.583987	0.116543	0.941769	0.704726	0.650776	-3.09667	-2.62708	-3.33181	-3.44835	-4.40124	-2.49546	-2.18434	-1.31676	-4.38015	-4.43506	-4.45385	-1.10652
Q8C0L0	Thioredoxin-related transmembrane protein 4	Tmx4	0.500276	0.584403	1.82791	0.138404	-1.32764	0.109668	-2.33718	-2.70997	-1.38234	-3.21025	-2.59117	-3.82932	-3.61091	-1.95751	-2.5615	-2.23149	-0.873634	-1.04189
B9EJ86	Oxysterol-binding protein-related protein 8	Osbpl8	0.723401	0.58679	-0.20544	0.893694	0.928841	0.491105	-2.21816	-1.68899	-2.61783	-2.41239	-3.3536	-1.47119	-2.00423	-0.579953	-2.48279	-4.32143	-0.713762	-2.81831
Q61033	Lamina-associated polypeptide 2, isoforms alpha/zeta	Tmpo	0.268984	0.587057	-0.473931	0.18472	0.742915	0.211105	0.347886	0.693725	-0.04919	0.424741	0.302569	0.546914	1.00655	1.19723	-0.122607	0.222311	0.160329	-0.53021
P25976	Nucleolar transcription factor 1	Ubtf	0.27175	0.587763	0.462082	0.406024	-0.190332	0.550989	1.64563	1.64219	1.83252	1.37044	1.00797	1.73291	1.66155	1.38974	1.87528	2.24137	1.87424	1.38194
Q8CD10	Calcium uptake protein 2, mitochondrial	Micu2	1.52269	0.589184	1.72797	0.55032	-0.205277	0.527648	-1.27998	-0.97629	-0.771013	-2.49898	-4.52645	-0.47152	-0.634007	-0.82416	-1.4707	-0.966074	-0.848585	-0.498378
P04117	Fatty acid-binding protein, adipocyte	Fabp4	1.49811	0.589488	0.725479	0.780372	0.772636	0.408169	-1.57198	-0.907716	-1.68035	-2.40583	-0.396137	-4.41552	-1.23262	-1.83911	0.348582	-1.99098	-2.37852	-0.671555
P30681	High mobility group protein B2	Hmgb2	0.334602	0.590206	0.0896498	0.876203	0.244952	0.55039	4.44324	4.61875	4.37379	4.28414	4.71808	3.85021	4.95195	4.03892	4.86538	4.67906	4.53307	3.90925
Q3UMF0	Cordon-bleu protein-like 1	Cobll1	0.305985	0.590254	1.24084	0.107466	-0.934855	0.152777	0.749291	0.475217	1.41007	0.169232	-0.188043	0.526507	0.331027	1.14402	-0.049399	0.634761	1.66903	1.92643
Q99P72	Reticulon-4	Rtn4	0.39861	0.590978	0.316178	0.486798	0.0824319	0.910142	4.04139	4.17195	4.08952	3.77334	3.51216	4.03453	3.83527	5.3384	3.34219	3.914	3.68103	4.67353
Q9JLM8	Serine/threonine-protein kinase DCLK1	Dclk1	0.238956	0.59171	-0.768949	0.399736	1.0079	0.288081	-0.342837	0.0948664	-0.913038	-0.144089	0.152548	-0.440726	0.584478	-0.215742	-0.0841377	-0.00208681	-2.30489	-0.432134
P15116	Cadherin-2	Cdh2	0.498322	0.59192	0.0651508	0.942515	0.433171	0.67125	0.378304	0.665323	0.232152	0.167001	0.661156	-0.327153	-0.636302	1.59658	1.0357	-1.06614	0.59961	1.16298
O35405	5'-3' exonuclease PLD3	Pld3	0.377729	0.592313	0.937412	0.13933	-0.559683	0.437453	-0.550159	-0.665608	-0.105925	-1.04334	-1.35924	-0.727437	-1.68818	0.173788	-0.482436	-0.729265	0.0635972	0.347893
P97789	5'-3' exoribonuclease 1	Xrn1	0.603508	0.592315	0.902954	0.478293	-0.299446	0.842684	-3.81079	-3.77221	-3.47276	-4.37571	-4.47352	-4.27791	-1.87223	-4.87485	-4.56953	-4.57526	-4.45558	-1.38744
Q3ULW8	Protein mono-ADP-ribosyltransferase PARP3	Parp3	0.242082	0.592328	0.346126	0.505396	-0.104044	0.78051	0.244669	0.266173	0.370217	0.0240908	-0.302622	0.350803	-0.0226745	0.432871	0.388321	-0.220023	0.814266	0.516407
Q99JW4	LIM and senescent cell antigen-like-containing domain protein 1	Lims1	0.501756	0.592581	0.176508	0.841502	0.325247	0.422277	-0.143987	0.10342	-0.221828	-0.398336	0.281379	-1.07805	-0.0878544	-0.171216	0.569329	-0.72157	-0.180639	0.236727
Q9DBV4	Matrix remodeling-associated protein 8	Mxra8	0.268312	0.592787	0.561189	0.292152	-0.292877	0.461304	-0.592201	-0.634952	-0.342075	-0.903264	-1.22464	-0.581891	-0.439028	-0.237924	-1.2279	-0.633803	-0.37716	-0.0152615
Q80VJ3	5-hydroxymethyl-dUMP N-hydrolase	Dnph1	0.135	0.5934	0.385267	0.234506	-0.250266	0.263033	0.647187	0.587087	0.837353	0.452087	0.635291	0.268883	0.504849	0.576158	0.680254	0.825265	1.12726	0.559532
P46938	Transcriptional coactivator YAP1	Yap1	0.492329	0.594444	-0.10546	0.896482	0.597789	0.32241	1.98174	2.32899	1.73121	1.83667	1.19804	2.47529	1.91956	3.24554	1.82188	1.78138	1.96624	1.446
Q9CQF8	Large ribosomal subunit protein mL63	Mrpl57	1.15523	0.594621	1.25374	0.569978	-0.0985101	0.690226	-1.90566	-1.65379	-1.55528	-2.80902	-4.3749	-1.24315	-1.47572	-1.42755	-2.05811	-1.54605	-1.39993	-1.71987
Q06335	Amyloid beta precursor like protein 2	Aplp2	0.167232	0.597553	1.22195	0.206075	-1.05472	0.251436	-3.88932	-4.24303	-3.18831	-4.41026	-4.28064	-4.53989	-4.58055	-3.75358	-4.39496	-4.41385	-3.04024	-2.11085
Q8BY87	Ubiquitin carboxyl-terminal hydrolase 47	Usp47	0.515604	0.597901	0.0217202	0.979104	0.493884	0.467133	-0.721225	-0.407118	-0.901002	-0.922722	-1.57506	-0.270383	0.313911	-0.0643272	-1.47094	-0.550051	-1.2643	-0.888655
P63044	Vesicle-associated membrane protein 2	Vamp2	0.504479	0.598465	0.0408572	0.842493	0.463622	0.625907	1.11846	1.41844	0.954816	0.913958	1.05309	0.774826	0.874605	3.0103	0.370404	0.738786	0.965104	1.16056
P32921	Tryptophan--tRNA ligase, cytoplasmic	Wars1	0.320606	0.599101	0.715909	0.193093	-0.395303	0.4901	2.47635	2.40826	2.80357	2.08766	1.78822	2.38709	1.68948	3.25837	2.27694	2.42097	2.97261	3.01711
O54931	PALM2-AKAP2 fusion protein	Pakap	0.157731	0.599105	0.356174	0.21237	-0.198443	0.570119	1.56499	1.53	1.72845	1.37227	1.2941	1.45044	1.51447	1.10588	1.96966	1.32795	1.92648	1.9309
A2ADY9	Protein DDI1 homolog 2	Ddi2	0.146605	0.599324	0.186979	0.526763	-0.0403741	0.862838	-0.3245	-0.302989	-0.262615	-0.449595	-0.641278	-0.257911	-0.586302	-0.139012	-0.183654	-0.484202	0.0631426	-0.366786
Q3UHX0	Nucleolar protein 8	Nol8	0.226857	0.600035	-1.06097	0.153078	1.28783	0.00102758	-2.05168	-1.51203	-2.79985	-1.73888	-2.05304	-1.42473	-1.45748	-1.66118	-1.41742	-3.0079	-2.64833	-2.74333
Q8BKI2	Trinucleotide repeat-containing gene 6B protein	Tnrc6b	0.0734665	0.600111	-0.335235	0.28707	0.408702	0.21481	0.123054	0.294684	-0.114018	0.221217	0.321276	0.121158	0.409011	0.246884	0.228156	-0.177001	0.314578	-0.47963
Q9CY50	Translocon-associated protein subunit alpha	Ssr1	0.213975	0.600418	0.279853	0.540546	-0.0658789	0.841061	0.614797	0.643586	0.709465	0.429611	0.724247	0.134975	0.642848	0.388649	0.899259	0.227043	0.763687	1.13766
Q3SXD3	5'-deoxynucleotidase HDDC2	Hddc2	0.674932	0.600657	0.930878	0.494557	-0.255946	0.84526	-2.90468	-2.83193	-2.57598	-3.50686	-2.72279	-4.29093	-1.97886	-2.01086	-4.50607	-4.35224	-1.4368	-1.93891
Q01149	Collagen alpha-2(I) chain	Col1a2	0.886377	0.601014	1.75993	0.0870872	-0.873554	0.617222	3.01301	2.90702	3.78057	2.02064	1.94229	2.099	1.00985	5.73143	1.97978	3.49926	2.97157	4.8709
Q3U2P1	Protein transport protein Sec24A	Sec24a	0.947301	0.601523	0.665386	0.701811	0.281914	0.430019	-2.46712	-2.12458	-2.40649	-3.07188	-4.38733	-1.75643	-2.2165	-2.47424	-1.68299	-2.26731	-2.84003	-2.11213
Q01405	Protein transport protein Sec23A	Sec23a	0.080608	0.601796	0.0659088	0.556447	0.0146991	0.920409	1.57694	1.6026	1.5879	1.52199	1.59348	1.45051	1.78521	1.64201	1.38058	1.57125	1.48163	1.71082
Q9Z2R6	Protein unc-119 homolog A	Unc119	0.362852	0.601929	-0.266663	0.68433	0.629515	0.165473	-1.09289	-0.766113	-1.39563	-1.12897	-0.6365	-1.62143	-1.1268	-1.01534	-0.156197	-1.10378	-1.6194	-1.46371
Q8CG76	Aflatoxin B1 aldehyde reductase member 2	Akr7a2	0.439892	0.601981	0.660115	0.439001	-0.220223	0.703117	-0.278848	-0.251458	-0.0312353	-0.69135	-1.23806	-0.144637	0.337968	0.152632	-1.24497	-0.0861526	0.0740508	-0.081604
Q9DCM0	Persulfide dioxygenase ETHE1, mitochondrial	Ethe1	0.533636	0.602651	0.658555	0.535082	-0.12492	0.665407	-0.716343	-0.629779	-0.504859	-1.16341	-1.90872	-0.418108	-0.689248	-0.291058	-0.90903	-0.211288	-0.422534	-0.880755
Q9CPW4	Actin-related protein 2/3 complex subunit 5	Arpc5	0.238849	0.603368	0.228849	0.610972	0.0100005	0.965954	2.30998	2.37344	2.36344	2.13459	1.80591	2.46328	2.32488	2.7202	2.07524	2.40612	2.15762	2.52659
Q6TYB5	Fasciculation and elongation protein zeta-2	Fez2	0.250439	0.603648	-1.52563	0.244813	1.77607	0.195408	-1.46283	-0.734195	-2.51026	-0.984634	-0.654761	-1.31451	-1.22884	-0.414223	-0.559521	-1.77968	-1.36449	-4.38663
O08599	Syntaxin-binding protein 1	Stxbp1	0.489731	0.604498	0.326446	0.716729	0.163286	0.748577	0.819366	1.00303	0.839745	0.5133	1.19036	-0.163763	0.569109	1.76407	0.675917	0.445897	0.696052	1.37729
P24860	G2/mitotic-specific cyclin-B1	Ccnb1	0.516287	0.604507	-0.941097	0.486612	1.45738	0.272983	-0.682898	-0.00730709	-1.46469	-0.523594	0.167643	-1.21483	0.866474	-0.837962	-0.0504332	-1.17722	0.049564	-3.26642
Q61584	RNA-binding protein FXR1	Fxr1	0.120266	0.604545	-0.037155	0.811355	0.157421	0.530269	0.978484	1.06758	0.910162	0.947317	0.872531	1.0221	1.07713	1.39239	0.733227	0.898443	1.12579	0.70625
P48377	MHC class II regulatory factor RFX1	Rfx1	0.980007	0.606396	1.0179	0.601209	-0.0378949	0.981882	-2.50448	-2.27369	-2.23579	-3.25369	-1.98767	-4.51972	-1.40137	-1.01929	-4.4004	-1.93175	-0.418556	-4.35707
O88856	Protein-tyrosine sulfotransferase 2	Tpst2	0.0971035	0.606526	0.252918	0.379178	-0.155815	0.526233	-1.07493	-1.10909	-0.953271	-1.20619	-1.06872	-1.34366	-1.17304	-1.03487	-1.11935	-0.714109	-1.35839	-0.787314
Q8K009	Mitochondrial 10-formyltetrahydrofolate dehydrogenase	Aldh1l2	0.205127	0.606903	-0.00111967	0.997327	0.206247	0.454055	2.97932	3.10794	2.9017	2.90282	2.63694	3.16869	3.54665	2.95954	2.81765	2.9275	2.9573	2.82029
Q60739	BAG family molecular chaperone regulator 1	Bag1	0.972015	0.606939	0.880752	0.618559	0.0912623	0.959081	-2.49052	-2.21329	-2.30455	-3.1853	-4.30699	-2.06362	-4.70918	-0.655433	-1.27526	-4.45818	-1.56961	-0.885866
Q9R0A0	Peroxisomal membrane protein PEX14	Pex14	0.231951	0.607536	0.177319	0.689773	0.0546322	0.783816	0.0797495	0.158224	0.103592	-0.0737267	-0.403106	0.255652	0.333626	0.0225789	0.118468	0.0244784	0.408897	-0.122599
Q8VCC2	Liver carboxylesterase 1	Ces1	0.819302	0.608313	1.18383	0.49454	-0.364525	0.858197	-3.21629	-3.14817	-2.78364	-3.96747	-3.45044	-4.4845	-4.16009	-4.73649	-0.547913	-4.12187	0.00268853	-4.23174
Q9D1P4	Cysteine and histidine-rich domain-containing protein 1	Chordc1	0.22642	0.610837	-0.488796	0.351073	0.715216	0.0334611	1.04131	1.36612	0.650903	1.1397	1.4599	0.819496	1.62271	1.44124	1.03441	0.823216	0.453277	0.676216
Q91Z67	SLIT-ROBO Rho GTPase-activating protein 2	Srgap2	0.957656	0.612146	-0.345078	0.826382	1.30273	0.457562	-3.00295	-2.27501	-3.57774	-3.23266	-4.3248	-2.14053	-4.75786	-0.409948	-1.65721	-1.81968	-4.552	-4.36154
Q62165	Dystroglycan 1	Dag1	0.510335	0.612608	-0.233722	0.784492	0.744057	0.440827	-3.64255	-3.23595	-3.98001	-3.74628	-4.32122	-3.17134	-4.59339	-2.27984	-2.83461	-2.98382	-4.63041	-4.32579
Q8BSY0	Aspartyl/asparaginyl beta-hydroxylase	Asph	0.0993962	0.613496	0.414956	0.387916	-0.315559	0.486531	0.916493	0.823007	1.13857	0.723611	0.8672	0.580021	0.854805	0.770876	0.84334	0.732012	0.800732	1.88295
E9PYH6	Histone-lysine N-methyltransferase SETD1A	Setd1a	0.591986	0.614488	0.974636	0.448323	-0.38265	0.769148	-3.27808	-3.27358	-2.89093	-3.86556	-3.2005	-4.53063	-3.02491	-4.79941	-1.99641	-2.47654	-1.57904	-4.6172
Q91V41	Ras-related protein Rab-14	Rab14	0.118587	0.615013	0.543664	0.128615	-0.425077	0.0371984	2.68084	2.55108	2.97616	2.43249	2.60369	2.2613	2.52109	2.70667	2.42549	2.83796	2.90531	3.18521
Q9JIH2	Nuclear pore complex protein Nup50	Nup50	0.280881	0.615127	-0.463965	0.318373	0.744846	0.24409	0.936985	1.28652	0.541676	1.00564	1.24474	0.766539	1.9373	0.451075	1.4712	1.14723	0.168435	0.309361
Q9D2H6	Transcription factor Sp2	Sp2	0.52026	0.616063	2.40019	0.00484292	-1.87993	0.162799	-3.1986	-3.77351	-1.89357	-4.29377	-4.32278	-4.26475	-4.75985	-2.00844	-4.55223	-1.6346	-2.2452	-1.80092
Q8VBT0	Thioredoxin-related transmembrane protein 1	Tmx1	0.165944	0.616848	-0.488007	0.668316	0.65395	0.568896	-0.00169178	0.285026	-0.368925	0.119082	-0.123744	0.361908	0.292261	0.389748	0.173068	0.664787	0.530202	-2.30176
Q9JIS8	Solute carrier family 12 member 4	Slc12a4	0.39866	0.61714	0.79558	0.384006	-0.39692	0.41471	-1.10086	-1.15004	-0.753123	-1.5487	-2.1058	-0.991605	-1.91924	-0.684161	-0.846728	-0.919297	-0.739789	-0.600284
P12979	Myogenin	Myog	0.7324	0.6178	0.743854	0.641628	-0.0114537	0.991081	-2.75073	-2.57192	-2.56047	-3.30432	-2.23225	-4.3764	-2.818	-2.29267	-2.6051	-1.85554	-4.34879	-1.47708
Q9R0B9	Procollagen-lysine,2-oxoglutarate 5-dioxygenase 2	Plod2	0.393381	0.618437	0.599664	0.511673	-0.206283	0.782421	-0.348892	-0.327902	-0.12162	-0.721284	-0.168988	-1.27358	-0.847577	0.418499	-0.554629	-0.698176	-0.697004	1.03032
P35821	Tyrosine-protein phosphatase non-receptor type 1	Ptpn1	1.23917	0.61857	2.06131	0.459063	-0.822139	0.194386	-1.30376	-1.30226	-0.480125	-2.54144	-0.718409	-4.36447	-1.20522	-2.10594	-0.595632	-0.514527	-0.0765421	-0.849305
Q925H1	Zinc finger transcription factor Trps1	Trps1	0.48947	0.619683	1.12811	0.464384	-0.638638	0.697641	-3.75359	-3.87071	-3.23207	-4.36018	-4.32563	-4.39473	-2.20223	-4.89472	-4.51518	-4.39985	-0.718988	-4.57737
Q9Z2H5	Band 4.1-like protein 1	Epb41l1	1.30225	0.61975	0.656511	0.791575	0.645742	0.413795	-1.34829	-0.780569	-1.42631	-2.08282	-4.007	-0.158649	0.242959	-1.14514	-1.43953	-0.842594	-1.05307	-2.38327
P30285	Cyclin-dependent kinase 4	Cdk4	0.115447	0.619872	-0.162587	0.253374	0.278034	0.301271	0.166796	0.29992	0.0218863	0.184473	0.160047	0.208899	0.64283	-0.0432528	0.300183	0.216192	-0.13603	-0.0145035
Q9D0B0	Serine/arginine-rich splicing factor 9	Srsf9	0.345276	0.620008	0.589273	0.439546	-0.243997	0.544749	0.268741	0.263561	0.507558	-0.0817151	0.428338	-0.591768	0.327319	-0.0976781	0.561041	0.596186	0.990287	-0.0638006
P27612	Phospholipase A-2-activating protein	Plaa	0.161829	0.620727	-0.166843	0.160236	0.328671	0.360454	0.781957	0.945666	0.616994	0.783837	0.767228	0.800446	1.43949	0.923685	0.473817	0.771896	0.527769	0.551318
Q9QY06	Unconventional myosin-IXb	Myo9b	0.542438	0.621006	1.38531	0.231417	-0.842875	0.535313	-3.64933	-3.82979	-2.98692	-4.37223	-4.47755	-4.26692	-4.63611	-4.88646	-1.96681	-4.55744	-1.79941	-2.60391
Q4KMM3	Oxidation resistance protein 1	Oxr1	0.479229	0.621039	0.405896	0.445841	0.0733329	0.934881	-2.05563	-1.90832	-1.98166	-2.38755	-2.74633	-2.02877	-0.354359	-2.50916	-2.86145	-1.70849	-1.92745	-2.30903
Q6P9R1	ATP-dependent RNA helicase DDX51	Ddx51	0.377527	0.621819	-0.00681438	0.992522	0.384341	0.279066	-1.20578	-0.967271	-1.35161	-1.3448	-0.785259	-1.90434	-0.858093	-1.02862	-1.0151	-0.98379	-1.86051	-1.21054
P49586	Choline-phosphate cytidylyltransferase A	Pcyt1a	0.206325	0.623125	0.602259	0.177925	-0.395934	0.340397	-1.44776	-1.54466	-1.14872	-1.75098	-1.99057	-1.51139	-1.93584	-0.975438	-1.7227	-1.05021	-1.56055	-0.835416
P32067	Lupus La protein homolog	Ssb	0.29584	0.62532	-0.01949	0.973417	0.31533	0.344845	3.37729	3.5695	3.25417	3.27366	3.71816	2.82916	3.75045	3.22774	3.7303	3.72503	3.01288	3.02458
Q61107	Guanylate-binding protein 3	Gbp3	0.897172	0.626279	0.389288	0.801615	0.507884	0.724683	-0.981143	-0.566394	-1.07428	-1.46357	-0.304088	-2.62304	0.111729	-2.81947	1.00856	-2.25504	-0.101873	-0.865917
Q69Z38	Inactive tyrosine-protein kinase PEAK1	Peak1	1.05683	0.627657	-0.0269331	0.989732	1.08376	0.310472	-1.2726	-0.60198	-1.68574	-1.65881	-0.0595495	-3.25807	-0.939143	-0.154198	-0.712598	-2.84006	-0.129549	-2.08762
Q925B0	PRKC apoptosis WT1 regulator protein	Pawr	0.805231	0.628064	0.738398	0.653034	0.0668328	0.919823	-0.419296	-0.192926	-0.259759	-0.998157	0.221751	-2.21807	-0.522592	0.763846	-0.820033	-0.807239	0.489818	-0.461857
Q64429	Cytochrome P450 1B1	Cyp1b1	0.734495	0.629911	2.44917	0.143119	-1.71468	0.254813	-2.31618	-2.77556	-1.06088	-3.51005	-4.35016	-2.66995	-1.06912	-4.79031	-2.46725	-0.0103524	-1.89803	-1.27427
O35685	Nuclear migration protein nudC	Nudc	0.262685	0.63091	-0.122108	0.808764	0.384793	0.322403	2.49934	2.70931	2.32452	2.44663	2.82708	2.06617	3.25759	2.4353	2.43505	2.70999	2.17362	2.08995
O09110	Dual specificity mitogen-activated protein kinase kinase 3	Map2k3	0.391432	0.631638	-0.215778	0.785411	0.60721	0.142376	-0.554519	-0.228957	-0.836167	-0.620389	-0.01878	-1.222	0.0762664	-0.438414	-0.324723	-0.458027	-1.36284	-0.687631
Q8BG81	Polymerase delta-interacting protein 3	Poldip3	0.135439	0.631967	-0.0346223	0.902719	0.170061	0.646983	1.20213	1.29976	1.1297	1.16432	1.11003	1.21861	1.72391	0.895635	1.27973	1.50913	1.21421	0.665763
Q5M8N0	CB1 cannabinoid receptor-interacting protein 1	Cnrip1	0.27484	0.632463	0.36622	0.534899	-0.0913808	0.752282	-1.21411	-1.17967	-1.08829	-1.45451	-1.03862	-1.8704	-1.56441	-1.19653	-0.778073	-1.33791	-0.855892	-1.07107
Q3TX08	tRNA (guanine(26)-N(2))-dimethyltransferase	Trmt1	0.763976	0.632517	0.049186	0.974163	0.71479	0.459118	-3.06699	-2.60795	-3.32274	-3.37193	-4.52819	-2.21567	-1.68319	-3.81547	-2.3252	-2.24147	-3.40033	-4.32643
Q8C6I2	Succinate dehydrogenase assembly factor 2, mitochondrial	Sdhaf2	1.20107	0.632922	1.01086	0.681724	0.19021	0.763255	-1.70089	-1.3293	-1.51951	-2.53036	-4.38151	-0.679221	-1.32225	-1.86655	-0.799094	-1.93827	-0.535172	-2.08507
P39749	Flap endonuclease 1	Fen1	0.38843	0.633017	0.675357	0.449121	-0.286927	0.522372	1.82245	1.81196	2.09889	1.42353	2.02317	0.823884	2.09567	1.70891	1.6313	1.81012	2.8194	1.66714
Q58A65	C-Jun-amino-terminal kinase-interacting protein 4	Spag9	0.91633	0.63389	1.07149	0.587517	-0.155164	0.499343	-1.3869	-1.216	-1.06084	-2.13233	-3.54828	-0.716392	-0.891207	-1.21725	-1.53955	-1.17395	-1.00078	-1.0078
P28271	Cytoplasmic aconitate hydratase	Aco1	0.242482	0.634449	0.105738	0.88077	0.136744	0.864778	-0.472616	-0.360716	-0.49746	-0.603198	-0.466588	-0.739808	0.0307963	-1.21223	0.0992838	0.41774	-1.6644	-0.245723
Q9WUB4	Dynactin subunit 6	Dctn6	1.60118	0.635755	1.61772	0.632811	-0.0165389	0.968818	-0.814377	-0.420283	-0.403745	-2.02147	-4.51083	0.467901	-0.968866	-0.32514	0.0331561	-0.215754	-0.93321	-0.0622694
P31648	Sodium- and chloride-dependent GABA transporter 1	Slc6a1	1.42964	0.636402	-1.47267	0.627022	2.90231	0.0409577	-2.18382	-0.73804	-3.64035	-2.16768	0.0609863	-4.39635	-0.493718	-0.353426	-1.36698	-4.37394	-2.18812	-4.35898
P48759	Pentraxin-related protein PTX3	Ptx3	1.00658	0.636933	-0.6006	0.743441	1.60718	0.358364	-2.93975	-2.08541	-3.69259	-3.09199	-1.72619	-4.45779	-0.603299	-4.69623	-0.956691	-4.41939	-2.25471	-4.40366
Q68FL6	Methionine--tRNA ligase, cytoplasmic	Mars1	0.182365	0.637607	-0.288824	0.475853	0.471189	0.0959585	1.60308	1.82537	1.35418	1.643	1.3671	1.91891	2.0767	1.90968	1.48972	1.19989	1.32875	1.53391
Q03137	Ephrin type-A receptor 4	Epha4	0.570348	0.637722	1.87841	0.222933	-1.30806	0.431041	-3.4454	-3.79334	-2.48528	-4.36369	-4.42276	-4.30462	-4.75681	-4.90208	-1.72114	-0.798918	-2.16829	-4.48863
Q8QZV7	Integrator complex subunit 13	IntS13	0.404237	0.638721	-1.29283	0.26727	1.69707	0.122725	-2.61556	-1.8781	-3.57517	-2.28233	-1.64615	-2.91852	-2.00057	-2.14122	-1.4925	-4.5963	-2.27072	-3.85848
P28667	MARCKS-related protein	Marcksl1	0.781811	0.639286	1.34412	0.191832	-0.562305	0.727582	0.816537	0.801125	1.36343	0.0193141	-0.547771	0.586399	2.03788	-1.93041	2.2959	1.78783	1.82399	0.478473
Q99LB0	Deoxynucleotidyltransferase terminal-interacting protein 1	Dnttip1	0.453257	0.639326	1.30586	0.205664	-0.852605	0.47841	-3.69248	-3.8989	-3.04629	-4.35215	-4.34126	-4.36305	-4.74081	-4.71447	-2.24141	-2.31577	-2.36463	-4.45847
Q9DBL9	1-acylglycerol-3-phosphate O-acyltransferase ABHD5	Abhd5	0.163786	0.639426	0.727599	0.207496	-0.563813	0.325215	-4.13695	-4.30743	-3.74362	-4.47122	-4.54789	-4.39455	-3.75346	-4.76078	-4.40805	-4.54287	-3.3779	-3.31009
O08807	Peroxiredoxin-4	Prdx4	0.252321	0.640535	-0.0641139	0.895665	0.316435	0.579989	2.19766	2.3794	2.06297	2.12708	2.41268	1.84149	2.93154	1.61369	2.59298	2.1307	1.43221	2.626
O54890	Integrin beta-3	Itgb3	0.444966	0.641592	2.03936	0.224713	-1.59439	0.335066	-3.39561	-3.88227	-2.28788	-4.32723	-4.3954	-4.25907	-4.58723	-4.80915	-2.25042	-0.9683	-4.63375	-1.26157
Q9JKY0	CCR4-NOT transcription complex subunit 9	Cnot9	0.153851	0.642382	0.623062	0.2427	-0.469212	0.33122	0.485197	0.347705	0.816917	0.193854	0.421605	-0.0338963	0.292698	0.0759054	0.674511	0.745307	1.47784	0.227607
Q64012	RNA-binding protein Raly	Raly	0.11914	0.643333	0.11628	0.670842	0.00286018	0.992136	2.12743	2.15828	2.15542	2.03914	2.18215	1.89614	2.40582	1.80177	2.26727	2.55865	1.98313	1.92449
Q9Z130	Heterogeneous nuclear ribonucleoprotein D-like	Hnrnpdl	0.209897	0.644678	0.213008	0.628815	-0.00311114	0.992239	2.05922	2.11052	2.11363	1.90063	2.21646	1.58479	2.10903	1.70687	2.51567	2.05274	2.4656	1.82256
P04918	Serum amyloid A-3 protein	Saa3	0.552071	0.644727	1.33276	0.441809	-0.780689	0.678305	-3.70421	-3.85895	-3.07826	-4.41102	-4.35499	-4.46705	-4.87441	-4.89648	-1.80597	-4.46508	-0.276916	-4.49279
Q9CX80	Cytoglobin	Cygb	0.307037	0.644741	0.258765	0.888373	0.0482721	0.979488	-3.81544	-3.72058	-3.76885	-4.02762	-4.31859	-3.73665	-3.98169	-2.71271	-4.46734	-6.03045	-4.63385	-0.64227
Q8K3X4	Probable E3 ubiquitin-protein ligase IRF2BPL	Irf2bpl	0.270689	0.644753	0.668852	0.416092	-0.398164	0.617403	-1.29912	-1.38076	-0.982596	-1.65145	-1.29735	-2.00555	-1.1969	-2.12868	-0.816705	-1.87211	0.191289	-1.26696
Q3UQN2	F-BAR domain only protein 2	Fcho2	0.760417	0.644854	0.853792	0.575949	-0.0933757	0.93199	-2.75148	-2.59639	-2.50301	-3.3568	-4.44532	-2.26829	-1.51268	-1.75552	-4.52096	-2.35847	-2.73032	-2.42025
P63323	Small ribosomal subunit protein eS12	Rps12	0.102885	0.645541	-0.296275	0.275924	0.39916	0.0404438	3.85474	4.03014	3.63098	3.92726	4.0864	3.76811	4.22726	3.98373	3.87944	3.78794	3.56237	3.54264
Q8K1R3	Polyribonucleotide nucleotidyltransferase 1, mitochondrial	Pnpt1	0.0880791	0.646124	-0.870869	0.269609	0.958948	0.233135	-0.783148	-0.401523	-1.36047	-0.489602	-0.475415	-0.503789	-0.130754	-0.698338	-0.375475	-1.88903	-0.209863	-1.98252
Q61749	Translation initiation factor eIF2B subunit delta	Eif2b4	0.370205	0.646352	-0.0447918	0.952484	0.414997	0.204259	0.405503	0.653678	0.238682	0.283474	-0.312905	0.879852	1.08519	0.567416	0.308429	0.0149902	0.314874	0.386181
A2AN08	E3 ubiquitin-protein ligase UBR4	Ubr4	0.239815	0.646861	-0.123955	0.779052	0.36377	0.367012	0.335743	0.53211	0.16834	0.292295	-0.0486764	0.633266	0.0173932	1.10044	0.478499	0.0756215	0.351502	0.0778971
O54825	Bystin	Bysl	0.159284	0.64739	-0.147339	0.67016	0.306622	0.22319	-0.625794	-0.47099	-0.777612	-0.630273	-0.380046	-0.880501	-0.654837	-0.587615	-0.170517	-0.53971	-0.739553	-1.05357
Q61885	Myelin-oligodendrocyte glycoprotein	Mog	0.927265	0.647835	-1.36841	0.524785	2.29567	0.0199498	-2.93682	-1.84413	-4.1398	-2.77139	-1.26777	-4.27502	-1.90201	-1.46914	-2.16123	-4.5554	-3.26919	-4.59482
Q8BL66	Early endosome antigen 1	Eea1	0.157402	0.648107	0.388286	0.444579	-0.230883	0.610972	-0.467564	-0.514795	-0.283911	-0.672197	-0.428728	-0.915666	-0.572516	-0.203226	-0.768642	-0.883349	0.388248	-0.356632
Q9EPQ8	Transcription factor 20	Tcf20	0.446022	0.648143	0.646248	0.34496	-0.200226	0.850956	-3.85691	-3.82049	-3.62026	-4.26651	-4.14117	-4.39186	-4.18419	-5.05038	-2.2269	-3.51218	-2.76596	-4.58265
Q9D1D6	Collagen triple helix repeat-containing protein 1	Cthrc1	0.504946	0.649131	1.56389	0.227124	-1.05894	0.381292	-0.743599	-1.01447	0.0444762	-1.51941	-2.18348	-0.855341	-2.22535	0.338429	-1.15648	1.52331	-1.12096	-0.268929
P46096	Synaptotagmin-1	Syt1	0.713481	0.650009	-0.144858	0.922102	0.858339	0.122942	-1.26958	-0.769333	-1.62767	-1.48281	-0.318045	-2.64758	-0.921916	-0.736453	-0.64963	-1.86403	-0.951244	-2.06774
Q9JK81	MYG1 exonuclease	Myg1	0.221197	0.650381	-0.0431818	0.925688	0.264379	0.3458	1.79146	1.94591	1.68153	1.72471	1.36839	2.08103	2.31609	1.74613	1.77549	1.99474	1.44357	1.60627
Q8BZR9	Nuclear cap-binding protein subunit 3	Ncbp3	0.25833	0.650556	-0.118202	0.834415	0.376531	0.248236	-4.81089	-4.60511	-4.98164	-4.86344	-4.44014	-5.28674	-4.66978	-4.70767	-4.43787	-5.26934	-4.51216	-5.16342
Q9D967	Magnesium-dependent phosphatase 1	Mdp1	0.749688	0.650995	0.798893	0.735426	-0.049205	0.98277	-2.82849	-2.65952	-2.61032	-3.40921	-4.49356	-2.32486	-4.63233	-1.60534	-1.74089	-4.39809	-4.53256	1.0997
Q9D154	Leukocyte elastase inhibitor A	Serpinb1a	1.01277	0.651549	-0.438914	0.840028	1.45169	0.183027	-2.52305	-1.72548	-3.17717	-2.73825	-1.0725	-4.404	-1.52149	-2.59245	-1.0625	-2.78256	-4.60437	-2.14456
P32037	Solute carrier family 2, facilitated glucose transporter member 3	Slc2a3	0.393475	0.651858	-0.359243	0.680417	0.752718	0.122824	-3.8025	-3.42186	-4.17458	-3.81534	-3.16859	-4.46208	-3.34753	-3.37514	-3.54291	-4.40646	-3.58141	-4.53587
P35980	Large ribosomal subunit protein eL18	Rpl18	0.0498312	0.65209	-0.0944002	0.373314	0.144231	0.312843	4.59482	4.66136	4.51713	4.61153	4.63594	4.58712	4.84718	4.55052	4.58638	4.68166	4.44755	4.42218
Q8K2Y7	Large ribosomal subunit protein uL29m	Mrpl47	0.211372	0.652393	-0.02508	0.956348	0.236452	0.367635	-0.816158	-0.674645	-0.911097	-0.886017	-1.23349	-0.538547	-0.406986	-0.830036	-0.786913	-0.784923	-0.669689	-1.27868
Q61037	Tuberin	Tsc2	0.281118	0.652556	0.0694149	0.885146	0.211703	0.77121	-1.35189	-1.20222	-1.41392	-1.48334	-1.5766	-1.39008	-0.696024	-0.642883	-2.26775	-0.908049	-1.08894	-2.24478
Q6Q899	Antiviral innate immune response receptor RIG-I	Rigi	0.219128	0.653159	-0.184527	0.65614	0.403655	0.440954	0.437144	0.643296	0.239641	0.424168	0.662225	0.186112	1.10886	-0.0885653	0.909593	-0.331678	0.590776	0.459825
Q9CQV1	Mitochondrial import inner membrane translocase subunit TIM16	Pam16	1.40433	0.654411	1.54907	0.626058	-0.144735	0.533798	-1.07613	-0.779327	-0.634592	-2.18366	-4.5118	0.144481	-0.698923	-1.00714	-0.63192	-0.635369	-0.330765	-0.937642
Q8K2Z4	Condensin complex subunit 1	Ncapd2	0.541397	0.655464	-0.0920628	0.935747	0.63346	0.103623	0.115106	0.488003	-0.145457	-0.0533942	0.849309	-0.956098	0.879368	0.151732	0.43291	0.157823	-0.56026	-0.0339343
P97314	Cysteine and glycine-rich protein 2	Csrp2	0.381499	0.655644	1.14131	0.219769	-0.759808	0.335287	3.79323	3.60368	4.36349	3.22218	2.74061	3.70375	3.22943	4.78496	2.79665	4.61456	4.48729	3.98861
Q8VDT9	Large ribosomal subunit protein mL50	Mrpl50	0.201751	0.65569	-0.671058	0.391843	0.872809	0.304967	0.73632	1.11406	0.241252	0.91231	0.749078	1.07554	1.76755	1.0852	0.489435	1.27577	0.305549	-0.857562
Q0VGY8	Protein TANC1	Tanc1	0.525128	0.655871	0.760517	0.551647	-0.23539	0.850765	-3.23996	-3.19695	-2.96156	-3.72208	-4.44051	-3.00365	-4.67894	-2.0582	-2.85371	-2.15272	-4.71684	-2.01513
Q80UJ7	Rab3 GTPase-activating protein catalytic subunit	Rab3gap1	0.298042	0.656173	0.305829	0.484337	-0.0077871	0.989835	-1.76976	-1.69817	-1.69038	-1.99621	-2.29498	-1.69744	-2.67045	-0.873922	-1.55014	-2.00226	-1.68516	-1.38372
Q925J9	Mediator of RNA polymerase II transcription subunit 1	Med1	0.663917	0.658018	-0.0137936	0.992725	0.67771	0.653496	-3.11791	-2.69779	-3.3755	-3.3617	-2.42294	-4.30046	-2.43082	-1.18825	-4.47429	-4.28686	-1.34016	-4.49947
P51480	Cyclin-dependent kinase inhibitor 2A	Cdkn2a	0.375136	0.658369	-0.119536	0.88901	0.494671	0.34384	-0.837523	-0.558237	-1.05291	-0.933373	-1.56526	-0.301483	-0.273179	-0.762452	-0.63908	-1.52498	-1.37708	-0.256671
Q8VCG3	WD repeat-containing protein 74	Wdr74	0.168825	0.659756	-1.04932	0.476638	1.21815	0.417729	-1.38805	-0.889034	-2.10718	-1.05786	-1.32178	-0.79394	-0.48096	-1.11163	-1.07451	-0.600914	-1.23988	-4.48075
Q8CGB3	Uveal autoantigen with coiled-coil domains and ankyrin repeats	Uaca	0.097794	0.659982	0.206861	0.536466	-0.109067	0.739472	0.563348	0.546896	0.655963	0.449102	0.313873	0.584331	0.25685	0.73174	0.652098	0.437631	1.17746	0.352799
O08553	Dihydropyrimidinase-related protein 2	Dpysl2	0.114128	0.66042	0.0469366	0.905041	0.0671918	0.848812	4.0505	4.10423	4.03704	3.9901	4.18306	3.79715	3.95844	4.17312	4.18112	3.49384	4.06478	4.55249
Q9Z103	Activity-dependent neuroprotector homeobox protein	Adnp	0.381636	0.661734	0.562697	0.535581	-0.181061	0.675601	-1.15488	-1.12737	-0.946305	-1.509	-0.867703	-2.1503	-0.548086	-1.20169	-1.63232	-0.486147	-1.02374	-1.32903
Q99MU3	Double-stranded RNA-specific adenosine deaminase	Adar	1.11306	0.662057	-0.347766	0.885105	1.46083	0.0599947	-2.61878	-1.7927	-3.25353	-2.90576	-1.00635	-4.80518	-1.52507	-2.63648	-1.21656	-3.94089	-2.93488	-2.88481
O35874	Neutral amino acid transporter A	Slc1a4	0.182191	0.662918	0.373369	0.318398	-0.191178	0.680391	-1.23695	-1.26309	-1.07192	-1.44528	-1.6084	-1.28217	-1.10253	-0.77597	-1.91078	-1.58656	-0.699481	-0.9297
P40224	Stromal cell-derived factor 1	Cxcl12	0.907571	0.663118	0.887529	0.690439	0.0200423	0.987918	-2.26721	-2.0328	-2.05284	-2.94037	-4.49334	-1.3874	-2.01631	-1.75303	-2.32907	-0.792239	-0.983356	-4.38294
Q3UA37	Transcriptional regulator QRICH1	Qrich1	0.426344	0.664257	1.80478	0.154553	-1.37843	0.170889	-3.07272	-3.48305	-2.10462	-3.90939	-4.47754	-3.34124	-3.13241	-4.79708	-2.51966	-2.56939	-1.8597	-1.88476
Q9R1X4	Protein timeless homolog	Timeless	0.480459	0.664611	-0.0228317	0.984877	0.503291	0.555465	-2.12896	-1.82011	-2.3234	-2.30057	-1.47339	-3.12776	-1.52332	-2.25971	-1.67731	-1.40715	-1.85607	-3.70699
P18872	Guanine nucleotide-binding protein G(o) subunit alpha	Gnao1	0.455987	0.665137	-0.291162	0.778026	0.74715	0.14156	0.165609	0.559787	-0.187363	0.1038	0.890129	-0.68253	0.323556	0.720662	0.635143	-0.432817	0.468979	-0.59825
Q9D0F9	Phosphoglucomutase-1	Pgm1	0.104821	0.665324	-0.0949833	0.52085	0.199804	0.460119	2.52447	2.6256	2.42579	2.52078	2.56617	2.47539	2.97717	2.26236	2.63727	2.66342	2.32988	2.28408
Q8K212	Phosphofurin acidic cluster sorting protein 1	Pacs1	0.817271	0.667331	1.80109	0.405612	-0.983816	0.405779	-2.69244	-2.85705	-1.87323	-3.67432	-5.01356	-2.33508	-4.72556	-1.72517	-2.12041	-1.98175	-1.62965	-2.0083
P30275	Creatine kinase U-type, mitochondrial	Ckmt1	0.256343	0.667503	-1.56848	0.193541	1.82483	0.150989	-1.23528	-0.486885	-2.31171	-0.743228	-0.297397	-1.18906	-0.259591	-0.510298	-0.690765	-1.78846	-1.2402	-3.90647
Q810U4	Neuronal cell adhesion molecule	Nrcam	0.503443	0.668968	-0.886893	0.49703	1.39034	0.0273672	-3.75621	-3.10898	-4.49931	-3.61242	-2.73244	-4.4924	-2.90489	-3.61911	-2.80294	-4.58044	-4.38404	-4.53347
Q9D198	Pre-mRNA-splicing factor SYF2	Syf2	0.279831	0.670498	0.551676	0.290229	-0.271845	0.705926	-1.75129	-1.78327	-1.51143	-2.0631	-1.86291	-2.26329	-1.13761	-2.87299	-1.33921	-1.38157	-0.935556	-2.21715
P26231	Catenin alpha-1	Ctnna1	0.294588	0.671117	0.274536	0.46533	0.0200511	0.977202	1.9621	2.04327	2.02322	1.74868	1.56236	1.935	1.30999	3.19562	1.62419	1.96748	1.58386	2.51831
Q9D7P6	Iron-sulfur cluster assembly enzyme ISCU	Iscu	0.985674	0.671228	1.10075	0.643221	-0.115073	0.956184	-2.02139	-1.81812	-1.70305	-2.80379	-4.34778	-1.25981	-4.50361	-0.181166	-0.769578	-0.15997	-0.3919	-4.55727
Q9DC70	NADH dehydrogenase [ubiquinone] iron-sulfur protein 7, mitochondrial	Ndufs7	0.174007	0.671414	0.776362	0.162537	-0.602355	0.0992251	-0.509332	-0.691714	-0.0893583	-0.865721	-1.14801	-0.58343	-0.586119	-0.374146	-1.11488	-0.0815086	-0.379203	0.192637
Q78ZA7	Nucleosome assembly protein 1-like 4	Nap1l4	0.38703	0.6715	0.0109082	0.99069	0.376121	0.502908	0.497489	0.735292	0.359171	0.348263	1.03065	-0.334126	0.744329	0.79786	0.663689	-0.123371	1.28667	-0.0857904
P83877	Thioredoxin-like protein 4A	Txnl4a	0.479363	0.672289	0.422863	0.705464	0.0565006	0.769997	-1.49457	-1.35354	-1.41004	-1.83291	-0.985016	-2.68079	-1.3965	-1.47203	-1.1921	-1.68591	-1.39798	-1.14623
Q6X893	Choline transporter-like protein 1	Slc44a1	0.64306	0.672385	-0.516841	0.738516	1.1599	0.410672	-3.30292	-2.7072	-3.8671	-3.35026	-4.3776	-2.32291	-1.70694	-2.00229	-4.41235	-5.08167	-4.47475	-2.04487
P50136	2-oxoisovalerate dehydrogenase subunit alpha, mitochondrial	Bckdha	0.228688	0.672707	1.45415	0.0242083	-1.22546	0.0999602	-2.36563	-2.76801	-1.54255	-2.9967	-3.18564	-2.80775	-2.89036	-1.94369	-3.46997	-1.76211	-1.29877	-1.56676
Q61337	Bcl2-associated agonist of cell death	Bad	0.796911	0.672795	1.77885	0.374698	-0.981935	0.494993	-2.19408	-2.36308	-1.38114	-3.15999	-4.36059	-1.95939	-4.59591	-0.56166	-1.93165	-1.15003	-1.68069	-1.3127
Q6PAM1	Alpha-taxilin	Txlna	0.074099	0.672811	-0.159017	0.0696275	0.233116	0.258382	2.86993	2.97587	2.74276	2.90177	2.88265	2.92089	3.24344	2.96263	2.72155	2.79189	2.79134	2.64504
Q8K301	Probable ATP-dependent RNA helicase DDX52	Ddx52	1.09218	0.674883	-0.194157	0.939705	1.28633	0.336633	-2.55082	-1.7954	-3.08174	-2.88758	-4.83914	-0.93602	-1.0894	-1.89888	-2.39792	-1.04514	-3.95253	-4.24753
Q9Z0M6	Adhesion G protein-coupled receptor E5	Adgre5	0.653897	0.674983	-1.05227	0.470019	1.70617	0.237245	-3.60398	-2.80069	-4.50686	-3.45459	-4.41258	-2.4966	-4.76198	-1.31461	-2.32549	-4.55308	-4.44448	-4.52302
Q8K0B2	Lysosomal cobalamin transport escort protein LMBD1	Lmbrd1	0.743618	0.675217	0.516082	0.764305	0.227535	0.618568	-1.44527	-1.17404	-1.40158	-1.91766	-3.24701	-0.58831	-0.409137	-1.57416	-1.53883	-1.60846	-1.2122	-1.38407
Q99J83	Autophagy protein 5	Atg5	0.364503	0.67612	1.60543	0.027802	-1.24092	0.235776	-3.57197	-3.94619	-2.70527	-4.31069	-4.29418	-4.32721	-4.6421	-4.75454	-2.44194	-2.17127	-3.08846	-2.85607
Q8BHS3	Pre-mRNA-splicing factor RBM22	Rbm22	0.478407	0.676526	0.717066	0.5543	-0.238659	0.549087	-0.81751	-0.787406	-0.548746	-1.26581	-0.40949	-2.12214	-0.300967	-1.38636	-0.674892	-0.374712	-0.421076	-0.850451
Q64435	UDP-glucuronosyltransferase 1-6	Ugt1a6	0.642412	0.677185	0.85816	0.570618	-0.215748	0.865459	-0.66341	-0.583713	-0.367965	-1.22612	-2.25262	-0.199634	-0.601368	-2.13506	0.985294	-1.58715	1.09096	-0.607704
Q8BW00	Probable peptidyl-tRNA hydrolase	Ptrh1	0.464391	0.677377	0.375422	0.731651	0.0889696	0.610459	-1.20958	-1.06012	-1.14909	-1.52451	-2.36138	-0.687646	-0.983973	-0.980014	-1.21638	-1.42189	-1.03823	-0.987152
P17047	Lysosome-associated membrane glycoprotein 2	Lamp2	0.18889	0.678201	0.198105	0.697086	-0.00921481	0.981305	1.09465	1.13841	1.14763	0.949524	0.618248	1.2808	0.87686	1.02767	1.51071	0.726367	1.75469	0.961833
O88447	Kinesin light chain 1	Klc1	0.155392	0.678318	0.0435856	0.915827	0.111806	0.691886	-0.32511	-0.244334	-0.356141	-0.399726	-0.118756	-0.680696	-0.22123	-0.224843	-0.286929	-0.671387	-0.520439	0.123404
P15066	Transcription factor JunD	Jund	0.280787	0.679443	0.525194	0.407198	-0.244407	0.768095	-1.45793	-1.47939	-1.23498	-1.76017	-1.80061	-1.71973	-2.65076	-0.855623	-0.931775	-0.963288	-0.529368	-2.21228
P70206	Plexin-A1	Plxna1	0.658254	0.68052	0.199632	0.872079	0.458622	0.719436	-2.54293	-2.20638	-2.665	-2.86463	-3.82461	-1.90466	-4.16388	-1.99907	-0.456185	-3.42068	-2.27852	-2.2958
Q8R502	Volume-regulated anion channel subunit LRRC8C	Lrrc8c	1.0272	0.680738	2.29801	0.388722	-1.27081	0.491674	-1.38898	-1.60874	-0.337926	-2.63593	-1.01204	-4.25983	-0.571005	0.3457	-4.60091	-0.719773	-0.0125625	-0.281441
P61922	4-aminobutyrate aminotransferase, mitochondrial	Abat	1.52186	0.682496	-0.0208211	0.995268	1.54268	0.2404	-3.63167	-2.6727	-4.21538	-4.19456	-1.40549	-6.98363	-1.54863	-1.94892	-4.52055	-3.22027	-5.00358	-4.42229
O35226	26S proteasome non-ATPase regulatory subunit 4	Psmd4	0.134048	0.682501	0.00893177	0.975426	0.125116	0.587075	2.30041	2.38084	2.25572	2.24679	2.02303	2.47055	2.57429	2.54881	2.01941	2.44684	2.21955	2.10078
Q8K1I7	WAS/WASL-interacting protein family member 1	Wipf1	0.325082	0.682889	0.18132	0.830034	0.143762	0.89306	-1.13084	-0.995657	-1.13942	-1.32074	-1.18632	-1.45516	-2.17475	0.18561	-0.99783	-1.82909	0.333214	-1.92238
Q61733	Small ribosomal subunit protein mS31	Mrps31	0.193467	0.68334	-0.0861706	0.842476	0.279637	0.426337	-1.35151	-1.19828	-1.47792	-1.39175	-1.71796	-1.06553	-0.792365	-1.12843	-1.67404	-1.81931	-1.22997	-1.38447
Q8JZK9	Hydroxymethylglutaryl-CoA synthase, cytoplasmic	Hmgcs1	0.403685	0.684546	-0.740398	0.525024	1.14408	0.232104	0.481329	1.01128	-0.132801	0.607597	-0.132761	1.34795	0.523562	1.60626	0.904018	0.364691	-1.48562	0.722521
E2JF22	Piezo-type mechanosensitive ion channel component 1	Piezo1	0.327772	0.68527	0.207244	0.833574	0.120528	0.900003	-1.37261	-1.24547	-1.366	-1.57325	-2.09445	-1.05204	-1.87929	-0.258324	-1.5988	-2.6665	-0.104952	-1.32655
P16330	2',3'-cyclic-nucleotide 3'-phosphodiesterase	Cnp	0.548815	0.686751	0.180103	0.912205	0.368712	0.800558	0.598768	0.874239	0.505526	0.325423	1.28207	-0.631223	0.351583	2.24134	0.0297924	-1.80454	1.59202	1.7291
O88448	Kinesin light chain 2	Klc2	0.0941737	0.687473	-0.639818	0.629822	0.733992	0.582802	-1.6156	-1.31681	-2.0508	-1.41098	-1.23592	-1.58605	-1.24985	-1.24496	-1.45562	-4.3072	-1.03002	-0.815182
Q8C2L6	Transmembrane protein 161B	Tmem161b	0.321432	0.687497	1.29325	0.25719	-0.971817	0.0680518	0.167303	-0.11677	0.855047	-0.438203	0.150565	-1.02697	-0.63166	0.427036	-0.145686	1.11522	0.618974	0.830945
Q9EQP2	EH domain-containing protein 4	Ehd4	0.0786781	0.688247	0.903086	0.152125	-0.824408	0.164481	-0.215718	-0.505201	0.319206	-0.583879	-0.609918	-0.557841	-0.544426	-0.19545	-0.775727	0.0127506	-0.168005	1.11287
Q91VW3	SH3 domain-binding glutamic acid-rich-like protein 3	Sh3bgrl3	0.115738	0.688739	-0.297802	0.227426	0.41354	0.253195	1.96007	2.14408	1.73054	2.02835	2.00263	2.05407	1.80568	1.99621	2.63036	1.55465	1.55835	2.07863
Q61739	Integrin alpha-6	Itga6	0.172738	0.689826	-0.0329723	0.857443	0.20571	0.649476	-1.03153	-0.911203	-1.11691	-1.08394	-1.02894	-1.13894	-0.624566	-0.458916	-1.65013	-1.41045	-0.877958	-1.06234
P08074	Carbonyl reductase [NADPH] 2	Cbr2	1.17698	0.692939	1.58219	0.611352	-0.40521	0.771383	-1.08542	-0.943125	-0.537915	-2.12011	0.128625	-4.36884	-0.189414	-1.82963	-0.81033	-1.80755	1.79035	-1.59654
Q8CIH9	Amidophosphoribosyltransferase	Ppat	0.782646	0.693592	-0.132301	0.944482	0.914947	0.621082	-2.92302	-2.38425	-3.2992	-3.1669	-4.43423	-1.89958	-1.36604	-4.87032	-0.916404	-0.965262	-4.45373	-4.47861
Q8CJ53	Cdc42-interacting protein 4	Trip10	0.125893	0.693778	-0.351759	0.272025	0.477652	0.189172	-0.557659	-0.347066	-0.824718	-0.472959	-0.298493	-0.647425	0.116467	-0.588949	-0.568717	-0.583337	-1.20025	-0.690568
Q99MI1	ELKS/Rab6-interacting/CAST family member 1	Erc1	0.49603	0.694066	0.768402	0.136702	-0.272372	0.830107	-1.05495	-1.03308	-0.760712	-1.52911	-1.4704	-1.58783	-3.11948	-0.542046	0.562271	-1.22367	-0.138017	-0.920446
Q9D8U8	Sorting nexin-5	Snx5	0.31803	0.694197	0.477247	0.575997	-0.159217	0.353271	0.412018	0.431819	0.591036	0.113789	0.724412	-0.496833	0.240496	0.474839	0.580122	0.748039	0.370746	0.654324
Q9CPN8	Insulin-like growth factor 2 mRNA-binding protein 3	Igf2bp3	1.10925	0.695789	-0.161435	0.958171	1.27069	0.555402	-1.54412	-0.790299	-2.06098	-1.89955	-4.03636	0.237263	0.23743	-2.08251	-0.525814	1.32746	-4.55999	-2.95043
Q6P5H2	Nestin	Nes	0.204982	0.697034	0.195046	0.798396	0.00993641	0.987894	1.32474	1.37971	1.36978	1.17473	1.57223	0.777233	1.58612	1.28701	1.26601	1.64211	0.265739	2.20148
Q60972	Histone-binding protein RBBP4	Rbbp4	0.0981291	0.697237	0.159066	0.346751	-0.0609364	0.82465	1.55434	1.55602	1.61696	1.45789	1.43531	1.48048	1.81222	1.12261	1.73324	1.85728	1.58487	1.40873
P97287	Induced myeloid leukemia cell differentiation protein Mcl-1 homolog	Mcl1	0.455183	0.697861	0.669282	0.556557	-0.214098	0.777848	-0.328626	-0.295117	-0.0810182	-0.7503	-1.56178	0.0611757	0.185507	0.471979	-1.54284	-0.0835429	0.404359	-0.563871
Q8C6E0	Cilia- and flagella-associated protein 36	Cfap36	0.473742	0.699962	-1.40901	0.178289	1.88275	0.205627	-3.43546	-2.61099	-4.49374	-3.08473	-3.49753	-2.67194	-1.88151	-1.32841	-4.62306	-4.52775	-4.41048	-4.54299
P37804	Transgelin	Tagln	0.61887	0.700116	0.574549	0.714217	0.044321	0.972577	4.33784	4.50918	4.46486	3.89031	4.98912	2.7915	2.76817	5.71101	5.04836	4.87995	2.88276	5.63187
Q91ZV3	Discoidin, CUB and LCCL domain-containing protein 2	Dcbld2	0.641555	0.700479	-0.508232	0.735374	1.14979	0.377414	-3.35963	-2.76807	-3.91786	-3.40962	-4.52829	-2.29095	-2.45069	-1.27539	-4.57813	-4.39614	-2.75801	-4.59941
[truncated: 2,421 more rows]
