# Supplementary material for: Single-Cell RNA Analysis of Murine Osteosarcoma Uncovers Skp2 Function in Metastasis, Genomic Instability, and Immune Activation and Reveals Additional Target Pathways
Source: Cancer Res Commun. 2026 Apr 23;6(4):923–45. doi: 10.1158/2767-9764.CRC-25-0294 (PMC13103941; doi:10.1158/2767-9764.CRC-25-0294)
Supplement: Supplementary Table S8 — Table S8. Marker genes for all celltype subclusters. [file crc-25-0294_supplementary_table_s8_suppst8.xlsx]

## Sheet: ST8 Markers SubClusters
Supplementary Table S8. Marker genes for all celltype subclusters.
Celltype	p_val	avg_log2FC	pct.1	pct.2	p_val_adj	cluster	gene	score
Malignant	0	1.7369	0.763	0.151	0	0	Peg3	1.06299
Malignant	0	1.42763	0.765	0.238	0	0	Igf2	0.75236
Malignant	0	0.174599	0.783	0.261	0	0	Des	0.0911405
Malignant	0	0.678212	0.783	0.282	0	0	Cdh15	0.339784
Malignant	0	0.799847	0.716	0.241	0	0	Cdh13	0.379927
Malignant	0	1.0061	0.688	0.252	0	0	Rras2	0.438659
Malignant	0	1.22435	0.738	0.311	0	0	Chrna1	0.522796
Malignant	0	1.65502	0.61	0.201	0	0	Ttn	0.676904
Malignant	0	0.774882	0.615	0.225	0	0	Itga7	0.302204
Malignant	0	0.813443	0.744	0.363	0	0	Celf2	0.309922
Malignant	0	0.512467	0.693	0.313	0	0	Clcn5	0.194738
Malignant	0	0.951892	0.59	0.229	0	0	Msln	0.343633
Malignant	0	1.39077	0.71	0.367	0	0	Asb5	0.477033
Malignant	0	1.54948	0.486	0.143	0	0	C1qtnf3	0.53147
Malignant	0	0.813888	0.502	0.16	0	0	Il33	0.27835
Malignant	0	0.572366	0.725	0.383	0	0	Ankrd1	0.195749
Malignant	0	2.01513	0.418	0.1	0	0	Pitx2	0.640811
Malignant	0	0.984993	0.522	0.205	0	0	Rapsn	0.312243
Malignant	0	0.659366	0.499	0.186	0	0	Tnni2	0.206381
Malignant	0	1.22244	0.513	0.207	0	0	Aif1l	0.374066
Malignant	0	0.231181	0.441	0.135	0	0	Tnnc2	0.0707414
Malignant	0	1.36055	0.367	0.103	0	0	Lama2	0.359186
Malignant	0	0.407801	0.34	0.088	0	0	Rsad2	0.102766
Malignant	0	1.29869	0.612	0.361	0	0	Popdc3	0.325971
Malignant	0	2.90152	0.301	0.057	0	0	Rbm24	0.707971
Malignant	0	1.56738	0.286	0.051	0	0	Gm10260	0.368335
Malignant	0	1.43752	0.326	0.093	0	0	Gpnmb	0.334941
Malignant	0	2.86158	0.266	0.039	0	0	R3hdml	0.649579
Malignant	0	1.76713	0.323	0.099	0	0	Iffo1	0.395836
Malignant	0	1.6083	0.294	0.08	0	0	Actn3	0.344176
Malignant	0	1.82468	0.283	0.073	0	0	A930003A15Rik	0.383183
Malignant	0	0.431647	0.27	0.07	0	0	Tnnt3	0.0863293
Malignant	0	3.28334	0.225	0.035	0	0	Mymx	0.623834
Malignant	0	2.75965	0.235	0.048	0	0	Lrrn1	0.516055
Malignant	0	2.90311	0.223	0.036	0	0	Fgfr4	0.542881
Malignant	0	3.3001	0.201	0.037	0	0	Myog	0.541216
Malignant	0	3.051	0.195	0.034	0	0	Mymk	0.491211
Malignant	0	3.44692	0.177	0.021	0	0	Prox1	0.537719
Malignant	0	0.73943	0.982	0.898	0	0	Crip1	0.0621121
Malignant	0	0.479698	0.994	0.939	0	0	Malat1	0.0263834
Malignant	1.66502406899008e-300	1.09078	0.461	0.19	3.85619574378102e-296	0	Cavin2	0.295601
Malignant	5.06054453173713e-300	0.990295	0.449	0.178	1.17202211355032e-295	0	Deptor	0.26837
Malignant	8.9171084305885e-300	2.81936	0.182	0.032	2.0652023125243e-295	0	Trim55	0.422904
Malignant	5.14799769066044e-299	2.06648	0.282	0.082	1.19227626515696e-294	0	Neb	0.413295
Malignant	1.19708029403519e-297	1.53121	0.359	0.127	2.7724379609855e-293	0	Sox11	0.355241
Malignant	9.2612801424404e-297	2.72656	0.186	0.034	2.1449124809892e-292	0	Pnmal2	0.414437
Malignant	2.31483533903884e-295	0.651091	0.531	0.254	5.36115864521396e-291	0	Clec2d	0.180352
Malignant	1.14036585117338e-293	0.206013	0.316	0.104	2.64108731131754e-289	0	Myl1	0.0436748
Malignant	1.13044078756985e-292	0.678858	0.955	0.974	2.61810086401178e-288	0	Pfn1	-0.0128983
Malignant	8.49221763411652e-291	1.53068	0.343	0.12	1.96679760406139e-286	0	E2f2	0.341341
Malignant	9.79622859585975e-289	1.57301	0.302	0.095	2.26880654280112e-284	0	Fitm1	0.325613
Malignant	1.93922152056602e-288	2.41814	0.249	0.069	4.49123704163089e-284	0	Tnnt1	0.435265
Malignant	1.16851722078981e-286	0.576763	0.749	0.43	2.70628588334919e-282	0	Nes	0.183987
Malignant	1.68060073188403e-286	0.534685	0.465	0.192	3.89227129504341e-282	0	Fhl1	0.145969
Malignant	6.08494818935151e-285	0.528543	0.338	0.11	1.40927400065381e-280	0	Oasl1	0.120508
Malignant	1.14669911627824e-284	1.49992	0.32	0.108	2.65575515330041e-280	0	Myod1	0.317984
Malignant	4.02923195141644e-282	0.795278	0.31	0.106	9.33170119948048e-278	0	Mylpf	0.162237
Malignant	1.59495775807637e-280	1.51123	0.336	0.118	3.69392216770487e-276	0	Cacng1	0.329447
Malignant	7.30946937900291e-269	0.203011	0.34	0.116	1.69287310817707e-264	0	Ifit1	0.0454744
Malignant	3.2754028188699e-267	1.64877	0.286	0.092	7.58583292850268e-263	0	Dtx4	0.319861
Malignant	3.85135961433345e-265	2.86901	0.16	0.027	8.91974886679628e-261	0	Synpo2l	0.381578
Malignant	6.88288427809286e-262	1.34794	0.333	0.121	1.59407599880631e-257	0	Dtna	0.285763
Malignant	2.24027788556217e-257	1.20838	0.372	0.147	5.18848358296199e-253	0	Chrnb1	0.271885
Malignant	8.1999360488637e-257	1.16603	0.394	0.161	1.89910518891683e-252	0	Baiap2l1	0.271686
Malignant	1.21703631633247e-256	1.03394	0.34	0.126	2.818656108626e-252	0	Iigp1	0.221264
Malignant	4.78493879732628e-256	2.88871	0.148	0.024	1.10819182546077e-251	0	Chrng	0.3582
Malignant	1.30492824407236e-254	0.717805	0.558	0.268	3.02221381327158e-250	0	Tmem47	0.208163
Malignant	1.24656769513318e-250	1.54362	0.274	0.088	2.88705078192845e-246	0	Lama5	0.287113
Malignant	3.70577764797694e-248	1.57374	0.284	0.096	8.58258103271458e-244	0	Sema6a	0.295863
Malignant	1.65365793135603e-237	1.55327	0.306	0.115	3.82987176902056e-233	0	Hs6st2	0.296675
Malignant	1.14441974818348e-235	0.344288	0.728	0.472	2.65047613679293e-231	0	Col18a1	0.0881376
Malignant	5.11489737104171e-230	2.69687	0.155	0.031	1.18461023113326e-225	0	Grin2a	0.334412
Malignant	1.88685401551753e-229	1.54606	0.324	0.126	4.3699538999386e-225	0	Myf5	0.306119
Malignant	8.69227658258397e-227	1.31096	0.249	0.079	2.01313125652645e-222	0	Ddx60	0.222864
Malignant	7.71147012250065e-226	1.79527	0.227	0.068	1.78597648037115e-221	0	Klhl40	0.285449
Malignant	2.60587973594548e-224	0.339815	0.783	0.414	6.03521746844974e-220	0	Cd82	0.125392
Malignant	2.03540811166174e-223	2.09757	0.211	0.062	4.71400518660859e-219	0	Ank1	0.312537
Malignant	1.4812152768116e-222	1.61317	0.243	0.079	3.43049458109567e-218	0	Rtn2	0.264561
Malignant	4.99637732541187e-220	0.321437	0.684	0.354	1.15716098856539e-215	0	Tubb2b	0.106074
Malignant	8.94393129188671e-220	0.975837	0.264	0.089	2.07141448720096e-215	0	Ifi207	0.170771
Malignant	5.78601333435488e-219	0.318115	0.732	0.546	1.34004068823659e-214	0	Eno3	0.0591694
Malignant	1.68240813647023e-218	1.76153	0.206	0.058	3.89645724406506e-214	0	Chrnd	0.260706
Malignant	1.25864068754479e-217	2.12987	0.201	0.057	2.91501183235373e-213	0	Myzap	0.306702
Malignant	1.76827053040732e-217	2.19477	0.195	0.054	4.09531454842334e-213	0	Tchh	0.309462
Malignant	9.00126936477562e-217	2.44132	0.153	0.032	2.08469398488203e-212	0	Prrg3	0.295399
Malignant	1.68631827731804e-214	1.10231	0.381	0.174	3.90551313026859e-210	0	Cilp	0.228178
Malignant	1.88251343028603e-212	3.66978	0.101	0.011	4.35990110454244e-208	0	Csmd3	0.33028
Malignant	3.07061036354281e-211	2.10894	0.168	0.04	7.11153360196515e-207	0	Mrln	0.269944
Malignant	2.41771567160853e-210	1.02575	0.319	0.128	5.59942949544535e-206	0	Ankrd33b	0.195919
Malignant	9.46052111114802e-210	1.35814	0.305	0.121	2.19105668934188e-205	0	Stbd1	0.249897
Malignant	3.34199797698778e-209	2.66984	0.15	0.032	7.74006731470369e-205	0	Adamts15	0.315041
Malignant	4.90783128618818e-208	2.07581	0.199	0.058	1.13665372588118e-203	0	Sntb1	0.292689
Malignant	1.60258830116387e-207	1.09293	0.445	0.225	3.71159450549551e-203	0	Ccne2	0.240444
Malignant	1.48697275625437e-205	1.12803	0.309	0.123	3.44382890348513e-201	0	Nav2	0.209814
Malignant	3.20304401652727e-204	2.74685	0.121	0.02	7.41824994227716e-200	0	Exoc3l	0.277432
Malignant	2.75394866437285e-203	0.583521	0.931	0.861	6.37814510668753e-199	0	Junb	0.0408464
Malignant	4.03583416829947e-203	0.687802	0.478	0.237	9.34699193378157e-199	0	Spry1	0.16576
Malignant	7.46544879068056e-203	0.828344	0.434	0.209	1.72899793992162e-198	0	Plau	0.186377
Malignant	1.82888377516106e-198	0.488888	0.542	0.274	4.23569482327301e-194	0	Six1	0.131022
Malignant	1.47877123246396e-196	0.819506	0.335	0.142	3.42483417438653e-192	0	Mgst1	0.158165
Malignant	5.78184991309349e-196	0.271212	0.998	0.978	1.33907643987245e-191	0	mt-Co2	0.00542424
Malignant	6.21717420040142e-196	2.10692	0.164	0.041	1.43989754481297e-191	0	Dll1	0.259152
Malignant	1.53849218455835e-194	0.383872	0.578	0.313	3.56314789943713e-190	0	Cp	0.101726
Malignant	3.92241200390901e-192	0.296448	0.765	0.581	9.08430620105327e-188	0	Cav1	0.0545464
Malignant	4.21184882530866e-192	2.62123	0.137	0.029	9.75464187941485e-188	0	Iqsec3	0.283093
Malignant	6.66929747404491e-192	1.6571	0.239	0.085	1.5446092949888e-187	0	Megf10	0.255193
Malignant	1.30308964625802e-185	0.822666	0.405	0.195	3.01795562073358e-181	0	Gbp7	0.17276
Malignant	1.34862194666772e-185	1.51874	0.189	0.056	3.12340842848245e-181	0	Zbtb16	0.201992
Malignant	1.18906187964238e-184	2.57203	0.131	0.027	2.75386731325176e-180	0	Barx2	0.267491
Malignant	8.29030769968594e-184	0.805717	0.585	0.346	1.92003526324726e-179	0	Vamp5	0.192566
Malignant	4.32474068258001e-183	1.67059	0.191	0.059	1.00160994208553e-178	0	Synpo2	0.220518
Malignant	1.64654218698512e-182	1.48746	0.208	0.068	3.81339170505754e-178	0	Vgll2	0.208244
Malignant	4.84960962754981e-182	2.81134	0.125	0.025	1.12316958974054e-177	0	Lmod3	0.281134
Malignant	1.09849743953874e-181	0.285635	0.997	0.971	2.54412006997173e-177	0	mt-Co3	0.0074265
Malignant	4.16783152615215e-179	0.358287	0.521	0.272	9.65269781456837e-175	0	Bcl2l11	0.0892134
Malignant	1.14730089154241e-178	1.84879	0.174	0.05	2.65714886481223e-174	0	Pdlim3	0.22925
Malignant	1.89335148091083e-178	0.435671	0.174	0.051	4.38500202978948e-174	0	Acta1	0.0535875
Malignant	9.67589204168155e-177	0.221326	0.589	0.309	2.24093659685345e-172	0	Apol9a	0.0619714
Malignant	5.69131560880483e-176	3.60258	0.077	0.007	1.3181086949992e-171	0	Lrrc74b	0.25218
Malignant	1.34695620842419e-174	4.09672	0.08	0.008	3.11955057871043e-170	0	Mybph	0.294964
Malignant	3.01379534657878e-174	0.860255	0.455	0.252	6.97995002267646e-170	0	Anxa11	0.174632
Malignant	5.76889487338849e-174	0.789376	0.47	0.251	1.33607605267677e-169	0	Slf2	0.172873
Malignant	5.10912550294134e-173	0.921468	0.369	0.175	1.18327346648122e-168	0	Dmpk	0.178765
Malignant	7.17484104965081e-172	0.317842	0.913	0.715	1.66169318709913e-167	0	Neat1	0.0629326
Malignant	1.26770173076144e-171	1.6945	0.179	0.054	2.9359972084435e-167	0	Rbm20	0.211812
Malignant	7.53866775033919e-171	0.439983	0.295	0.118	1.74595545097856e-166	0	Stat2	0.0778769
Malignant	1.27056475908227e-170	1.79865	0.164	0.046	2.94262798203453e-166	0	Musk	0.21224
Malignant	1.16557873576252e-169	0.275211	0.732	0.464	2.699480352026e-165	0	Gadd45a	0.0737566
Malignant	3.54742614546245e-169	3.60653	0.091	0.012	8.21583895289104e-165	0	Gad2	0.284916
Malignant	3.96381282520047e-169	1.03562	0.317	0.143	9.18019050316428e-165	0	Ablim1	0.180198
Malignant	2.35355987244148e-168	1.03839	0.368	0.182	5.45084466457448e-164	0	Bves	0.193141
Malignant	3.82360320836512e-168	0.566252	0.599	0.362	8.85546503057361e-164	0	Ehd4	0.134202
Malignant	1.3356229986102e-166	0.215448	0.586	0.3	3.09330286478123e-162	0	Ralgps2	0.0616181
Malignant	2.86893162341305e-165	0.971348	0.312	0.14	6.64444563982462e-161	0	Dop1b	0.167072
Malignant	4.98147175847942e-165	0.661676	0.877	0.895	1.15370885926383e-160	0	Aldoa	-0.0119102
Malignant	1.03310476142706e-164	0.78276	0.487	0.273	2.39267062746508e-160	0	Klf5	0.167511
Malignant	1.20579273879359e-164	1.09435	0.499	0.315	2.79261598304595e-160	0	Cebpd	0.20136
Malignant	1.91930658091053e-164	0.723082	0.367	0.173	4.44511404138878e-160	0	Gbp3	0.140278
Malignant	3.67084340375175e-163	2.76737	0.11	0.021	8.50167332308905e-159	0	Dusp13	0.246296
Malignant	1.3518575960755e-162	1.36806	0.222	0.082	3.13090219251085e-158	0	Bcas1	0.191528
Malignant	1.51422113996502e-162	1.57856	0.187	0.061	3.50693616015899e-158	0	Sync	0.198898
Malignant	3.49616070065356e-162	2.41405	0.114	0.023	8.09710818271366e-158	0	Klhl41	0.219678
Malignant	8.70479381829038e-162	0.691265	0.377	0.18	2.01603024831605e-157	0	Fbxl13	0.136179
Malignant	1.00541920341924e-161	0.997122	0.318	0.153	2.32855087511897e-157	0	Fam241a	0.164525
Malignant	8.15047103506137e-160	1.42742	0.243	0.098	1.88764909172021e-155	0	1110002E22Rik	0.206976
Malignant	2.07788262099308e-158	1.50791	0.26	0.112	4.81237615021998e-154	0	Zbtb18	0.223171
Malignant	6.74229452535417e-158	0.572456	0.404	0.204	1.56151541207202e-153	0	Gsta4	0.114491
Malignant	1.50193558007115e-157	0.276356	0.976	0.953	3.47848280344479e-153	0	Tmsb4x	0.00635619
Malignant	1.92831885688968e-157	3.0905	0.09	0.013	4.46598647255649e-153	0	Zdbf2	0.237969
Malignant	2.57752914758168e-156	0.300212	0.995	0.983	5.96955750579916e-152	0	H3f3a	0.00360254
Malignant	3.02149836954216e-156	1.03361	0.182	0.06	6.99779022385963e-152	0	Aqp5	0.1261
Malignant	3.83832230531416e-156	0.732465	0.404	0.21	8.88955445910759e-152	0	Zfp503	0.142098
Malignant	1.34440123456831e-155	2.7579	0.101	0.019	3.1136332592602e-151	0	Tdrd1	0.226148
Malignant	1.9758467642527e-155	2.43687	0.113	0.024	4.57606110600925e-151	0	Hsf2bp	0.216882
Malignant	3.66307712904803e-155	1.35747	0.29	0.133	8.48368663087523e-151	0	Pkia	0.213123
Malignant	6.43598286358563e-155	1.76995	0.195	0.07	1.49057363120643e-150	0	Jsrp1	0.221244
Malignant	2.32159045429726e-154	0.672017	0.792	0.651	5.37680349215246e-150	0	Capg	0.0947544
Malignant	5.42771771661955e-153	0.509693	0.892	0.751	1.25705942316909e-148	0	Akr1b3	0.0718668
Malignant	3.87883110254781e-152	3.83486	0.076	0.009	8.98337283350072e-148	0	Actc1	0.256935
Malignant	6.15214671213576e-151	2.93926	0.095	0.017	1.42483717853064e-146	0	Gm28653	0.229263
Malignant	6.56060098896494e-151	2.8248	0.101	0.019	1.51943518904428e-146	0	Slc7a4	0.231634
Malignant	3.9590864243981e-150	2.05625	0.135	0.036	9.16924415890601e-146	0	Mmp15	0.203569
Malignant	7.77676057905445e-150	3.23283	0.08	0.011	1.80109775010901e-145	0	Slc10a6	0.223065
Malignant	1.02834131988013e-149	1.74656	0.175	0.058	2.38163849684239e-145	0	Rarb	0.204348
Malignant	2.15433517446043e-148	0.248815	0.999	0.992	4.98944026405036e-144	0	Actb	0.0017417
Malignant	2.53601627607163e-148	1.46962	0.222	0.089	5.8734136953819e-144	0	Lhx2	0.19546
Malignant	6.64337671345811e-148	1.41946	0.227	0.092	1.5386060468369e-143	0	Ccdc141	0.191627
Malignant	1.80707751737467e-147	3.51036	0.073	0.008	4.18519153023973e-143	0	Pax7	0.228173
Malignant	4.06922249065178e-147	1.5954	0.21	0.083	9.42431928834952e-143	0	Ccdc88c	0.202616
Malignant	4.31463491642771e-147	1.56338	0.094	0.017	9.99269446644657e-143	0	Atp2a1	0.12038
Malignant	4.49407539421609e-147	1.62284	0.161	0.05	1.04082786130045e-142	0	Gramd1b	0.180136
Malignant	3.16987884908251e-146	0.496748	0.718	0.437	7.34143941447509e-142	0	Dag1	0.139586
Malignant	5.84850221104566e-146	0.902869	0.365	0.188	1.35451311207817e-141	0	Dapk2	0.159808
Malignant	1.84449453603268e-145	1.13819	0.223	0.087	4.27184934545168e-141	0	Ttc9	0.154794
Malignant	3.31883500929784e-145	0.88698	0.378	0.199	7.6864218815338e-141	0	Cdon	0.158769
Malignant	4.14899139448782e-145	2.31189	0.108	0.023	9.60906406963378e-141	0	Sgca	0.196511
Malignant	1.01487232903853e-144	0.135031	1	0.995	2.35044431405324e-140	0	Fth1	0.000675153
Malignant	1.82366859498578e-143	1.05335	0.377	0.211	4.22361646598706e-139	0	Olfm1	0.174856
Malignant	1.26658906207902e-142	0.704456	0.429	0.235	2.93342026777501e-138	0	Crkl	0.136664
Malignant	1.61733768435608e-142	2.66266	0.104	0.022	3.74575407696868e-138	0	Sgcg	0.218338
Malignant	1.88249449047621e-142	0.772054	0.38	0.196	4.3598572399429e-138	0	Cavin4	0.142058
Malignant	5.00648482488049e-141	0.297276	0.299	0.14	1.15950188544232e-136	0	Irf7	0.0472669
Malignant	7.95019964689856e-141	2.18907	0.134	0.038	1.84126623822171e-136	0	Patj	0.210151
Malignant	1.41787247966283e-140	1.95929	0.139	0.04	3.28379266289912e-136	0	H60b	0.19397
Malignant	3.33831553339777e-140	1.87518	0.127	0.034	7.73153877534924e-136	0	Myh1	0.174392
Malignant	1.94996481951297e-137	0.544045	0.504	0.302	4.51611852199205e-133	0	Scarb2	0.109897
Malignant	2.55802877038976e-137	0.214063	0.832	0.503	5.92439463222269e-133	0	Ugcg	0.0704268
Malignant	3.33777030419853e-136	0.504073	0.559	0.36	7.73027602452379e-132	0	Ahnak2	0.100311
Malignant	3.98109718330231e-136	0.294103	0.561	0.31	9.22022107652814e-132	0	Jade1	0.0738198
Malignant	6.70784354284908e-136	0.636845	0.514	0.313	1.55353656452385e-131	0	Med15	0.128006
Malignant	1.28577915916207e-135	1.57807	0.168	0.057	2.97786453261936e-131	0	Popdc2	0.175166
Malignant	1.21015159866958e-134	0.765167	0.373	0.199	2.80271110251875e-130	0	Smpd4	0.133139
Malignant	3.33169866105989e-134	0.811357	0.362	0.19	7.7162140990147e-130	0	Sytl2	0.139553
Malignant	1.09743206885104e-133	1.84015	0.157	0.053	2.54165267145901e-129	0	Reep1	0.191376
Malignant	1.4688708443955e-133	2.02499	0.155	0.052	3.40190487561999e-129	0	Filip1	0.208574
Malignant	4.82992071928136e-133	2.38535	0.144	0.046	1.11860963858556e-128	0	Tnni1	0.233764
Malignant	2.358784749425e-132	0.239965	0.997	0.969	5.4629454796683e-128	0	mt-Co1	0.00671903
Malignant	3.86495920668463e-132	1.96002	0.433	0.304	8.9512455226816e-128	0	Tnnt2	0.252843
Malignant	5.94595768638076e-132	1.49156	0.176	0.064	1.37708380016579e-127	0	F830016B08Rik	0.167055
Malignant	6.42884160907921e-132	1.48252	0.209	0.086	1.48891971666274e-127	0	Usp54	0.18235
Malignant	1.01197158983049e-131	2.49566	0.09	0.018	2.34372620204742e-127	0	Usp29	0.179688
Malignant	3.68460500431652e-131	0.52365	0.846	0.787	8.53354518999707e-127	0	Pnrc1	0.0308954
Malignant	6.34402501123109e-131	2.52757	0.087	0.016	1.46927619260112e-126	0	2310043L19Rik	0.179458
Malignant	4.97893871338581e-130	0.110664	0.336	0.159	1.15312220602015e-125	0	Ifih1	0.0195875
Malignant	2.26550869822145e-129	2.59872	0.105	0.025	5.24691814508087e-125	0	Casq2	0.207898
Malignant	2.48046138453772e-129	0.104	0.322	0.158	5.74474856658936e-125	0	Fndc1	0.0170559
Malignant	2.87791142836599e-129	2.17787	0.104	0.025	6.66524286809563e-125	0	Smyd1	0.172052
Malignant	1.12713132313002e-128	0.511251	0.742	0.623	2.61043614436913e-124	0	Gadd45b	0.0608388
Malignant	9.28717999385859e-128	0.999114	0.303	0.156	2.15091088657765e-123	0	Snap29	0.14687
Malignant	1.09482747599716e-127	2.46228	0.106	0.026	2.53562043440941e-123	0	Ampd3	0.196983
Malignant	4.78393268695027e-127	0.446774	0.804	0.504	1.10795881029768e-122	0	Cdkn1a	0.134032
Malignant	5.03318848601986e-127	1.36281	0.191	0.075	1.1656864533622e-122	0	Ccdc74a	0.158086
Malignant	6.22788206404708e-127	1.69731	0.168	0.061	1.4423774860333e-122	0	Cobl	0.181612
Malignant	9.58150833247606e-127	0.655964	0.342	0.174	2.21907732980146e-122	0	Gm32219	0.110202
Malignant	2.67351671857367e-126	0.370652	0.94	0.932	6.19186472021663e-122	0	Cdc42	0.00296521
Malignant	8.74110053113962e-126	0.934767	0.231	0.102	2.02443888301194e-121	0	Bcl3	0.120585
Malignant	1.85828829815301e-125	0.270873	0.605	0.356	4.30379569852236e-121	0	Nexn	0.0674474
Malignant	5.80379129641261e-124	0.653615	0.836	0.778	1.34415806424916e-119	0	Fos	0.0379097
Malignant	1.6547183066923e-123	0.857999	0.418	0.244	3.83232759829936e-119	0	Chd7	0.149292
Malignant	3.25982525555485e-123	0.890651	0.347	0.19	7.54975529186504e-119	0	Arhgap24	0.139832
Malignant	7.73945973099753e-122	2.7545	0.079	0.014	1.79245887369903e-117	0	Myh3	0.179043
Malignant	4.54353177661343e-121	0.419846	0.348	0.18	1.05228195946367e-116	0	1600020E01Rik	0.0705341
Malignant	5.66376929744576e-121	0.752277	0.366	0.204	1.31172896928844e-116	0	Ly6c1	0.121869
Malignant	1.20752543280692e-120	1.36067	0.186	0.074	2.79662890238083e-116	0	Jph2	0.152396
Malignant	1.21919832515832e-120	0.657114	0.307	0.154	2.82366332106667e-116	0	Slc16a2	0.100538
Malignant	3.59150590033031e-120	1.13866	0.234	0.107	8.31792766516499e-116	0	Rin3	0.144609
Malignant	8.33079906786182e-120	1.28216	0.147	0.05	1.9294130641168e-115	0	Oas3	0.124369
Malignant	6.32838431593311e-119	0.775188	0.344	0.185	1.46565380757011e-114	0	Six4	0.123255
Malignant	6.60815205948637e-119	0.52275	0.982	0.965	1.53044801697704e-114	0	S100a11	0.00888675
Malignant	1.26149796526869e-118	0.607588	0.514	0.335	2.9216292875623e-114	0	Mtss1	0.108758
Malignant	1.09618678853557e-117	1.87147	0.127	0.039	2.53876860224838e-113	0	Fxyd6	0.16469
Malignant	1.55396705579812e-117	0.193118	0.508	0.285	3.59898770122845e-113	0	Them6	0.0430653
Malignant	5.5886399876695e-117	2.61685	0.157	0.058	1.29432902114426e-112	0	Tnnc1	0.259069
Malignant	9.03231621583315e-117	0.436771	0.518	0.315	2.09188443558696e-112	0	St3gal5	0.0886644
Malignant	2.7639268989255e-116	0.310173	0.972	0.915	6.40125469791146e-112	0	Ubc	0.0176798
Malignant	3.5597803596721e-116	0.663902	0.446	0.26	8.24445131300058e-112	0	Slc43a3	0.123486
Malignant	4.55841840780045e-116	1.2786	0.168	0.064	1.05572970324658e-111	0	M1ap	0.132974
Malignant	7.23057828347005e-116	0.576041	0.395	0.223	1.67460193045166e-111	0	Hoxa7	0.0990791
Malignant	9.86457265009838e-116	0.970934	0.212	0.092	2.28463502576279e-111	0	Gm43672	0.116512
Malignant	2.8967690786397e-114	1.15296	0.267	0.134	6.70891718612954e-110	0	Ankrd9	0.153344
Malignant	1.07623958079453e-113	1.28433	0.208	0.093	2.49257086912014e-109	0	Tmem38a	0.147698
Malignant	1.29838774285245e-113	0.245985	0.943	0.819	3.00706601244627e-109	0	Anxa1	0.0305021
Malignant	1.95244627715178e-113	0.101568	0.997	0.986	4.52186557788351e-109	0	Gapdh	0.00111725
Malignant	2.84079825576104e-113	0.282306	0.963	0.894	6.57928876034256e-109	0	Jund	0.0194791
Malignant	4.48701459998806e-113	1.82016	0.133	0.045	1.03919258135723e-108	0	Pag1	0.160174
Malignant	1.16784911664395e-112	3.18281	0.073	0.013	2.70473855414739e-108	0	Ctrb1	0.190968
Malignant	1.1757681720754e-112	1.17789	0.234	0.112	2.72307908652662e-108	0	Adam19	0.143703
Malignant	1.08611560594438e-111	2.07196	0.099	0.026	2.51544374336719e-107	0	Dok7	0.151253
Malignant	1.23871034099315e-111	1.66903	0.138	0.047	2.86885314974013e-107	0	Stac3	0.151882
Malignant	2.44097517099714e-111	0.578435	0.471	0.288	5.65329849602937e-107	0	Arhgap29	0.105854
Malignant	3.28288091239754e-111	1.79603	0.156	0.06	7.60315219311271e-107	0	Cap2	0.172418
Malignant	8.27175611714368e-111	1.15733	0.184	0.075	1.91573871673048e-106	0	Alox5	0.126149
Malignant	1.16342117028251e-110	0.863765	0.251	0.121	2.6944834303743e-106	0	Serpinb6b	0.11229
Malignant	2.93760617776253e-110	2.49911	0.076	0.015	6.80349590769802e-106	0	Myom2	0.152445
Malignant	4.75437578781102e-110	0.307019	0.382	0.203	1.10111343245703e-105	0	Sik1	0.0549563
Malignant	8.25183692601581e-110	0.662178	0.425	0.262	1.91112543206526e-105	0	Thap7	0.107935
Malignant	1.12285552953978e-109	1.2608	0.164	0.063	2.60053340641413e-105	0	Pstpip2	0.12734
Malignant	1.43485870643579e-109	1.79924	0.132	0.044	3.32313276410528e-105	0	Gbp5	0.158333
Malignant	2.31942085547161e-109	0.301685	0.493	0.298	5.37177870127224e-105	0	Tcirg1	0.0588286
Malignant	5.77187742213779e-108	0.660809	0.419	0.256	1.33676681096711e-103	0	Tmem64	0.107712
Malignant	6.01860798042829e-108	0.554984	0.854	0.872	1.39390960826719e-103	0	Abracl	-0.00998971
Malignant	7.41366733407734e-108	5.93172	0.038	0.001	1.71700535457231e-103	0	Neto1	0.219474
Malignant	4.1306250565017e-107	0.733829	0.322	0.176	9.56652763085793e-103	0	Vldlr	0.107139
Malignant	4.69709529730769e-107	0.586385	0.825	0.872	1.08784727085646e-102	0	Sh3bgrl3	-0.0275601
Malignant	2.18743524860999e-106	0.401904	0.993	0.965	5.06610003578073e-102	0	mt-Cytb	0.0112533
Malignant	3.83971199418818e-106	1.4025	0.171	0.07	8.89277297853982e-102	0	Tmod1	0.141652
Malignant	3.95846957906326e-106	0.716517	0.313	0.165	9.16781554511051e-102	0	Ncoa1	0.106045
Malignant	5.51158387020923e-106	0.934821	0.207	0.092	1.27648282434046e-101	0	Trp53i11	0.107504
Malignant	1.471449684844e-105	0.171043	0.592	0.354	3.40787747009871e-101	0	Zcchc24	0.0407082
Malignant	4.13229952123951e-104	0.927004	0.274	0.141	9.57040569119069e-100	0	Enpp4	0.123292
Malignant	5.64960346079202e-104	0.471956	0.5	0.324	1.30844816151943e-99	0	Flnc	0.0830643
Malignant	1.65013920474372e-103	0.493059	0.369	0.207	3.82172239818646e-99	0	Parp3	0.0798755
Malignant	1.93730772434073e-103	0.251756	0.617	0.38	4.48680468957312e-99	0	Glipr1	0.0596663
Malignant	4.06384405670435e-103	0.331584	0.937	0.926	9.41186283532728e-99	0	Rhoa	0.00364743
Malignant	6.20915141494626e-103	1.4155	0.159	0.063	1.43803946770155e-98	0	Scn5a	0.135888
Malignant	1.534029234134e-102	0.48787	0.582	0.401	3.55281170625435e-98	0	Tgfbr2	0.0883046
Malignant	7.09221285593022e-102	0.610033	0.38	0.223	1.64255649743344e-97	0	March8	0.0957752
Malignant	2.16788042229286e-101	1.03453	0.23	0.113	5.02081105803027e-97	0	Sorbs1	0.12104
Malignant	3.74258712805194e-101	2.10113	0.096	0.026	8.6678317885683e-97	0	Mafa	0.147079
Malignant	4.36962810053837e-101	0.304058	0.917	0.882	1.01200586808469e-96	0	Gnai2	0.010642
Malignant	5.82307127909509e-101	3.38457	0.057	0.008	1.34862330823842e-96	0	Il23a	0.165844
Malignant	6.89251544373236e-101	0.332902	0.584	0.371	1.59630657676841e-96	0	Srebf2	0.0709082
Malignant	1.40433086115228e-100	2.57975	0.079	0.018	3.25243027442869e-96	0	Mycl	0.157365
Malignant	1.91742262223437e-100	0.895514	0.256	0.131	4.44075079309479e-96	0	Tppp3	0.111939
Malignant	2.18346451547306e-100	0.163008	0.998	0.982	5.0569038178356e-96	0	mt-Atp6	0.00260813
Malignant	2.12236563908122e-99	0.412953	0.856	0.888	4.9153988201121e-95	0	Ubl5	-0.0132145
Malignant	2.26864252064574e-99	1.46689	0.122	0.041	5.25417607781553e-95	0	Gbp9	0.118818
Malignant	2.47718121179367e-99	1.83893	0.219	0.114	5.73715168651415e-95	0	Spats2l	0.193087
Malignant	5.27276920949789e-99	0.446474	0.694	0.573	1.22117334891971e-94	0	Tmem176a	0.0540233
Malignant	5.355605539285e-99	1.246	0.178	0.076	1.2403582428984e-94	0	Bik	0.127092
Malignant	6.78379490306813e-99	3.02063	0.059	0.01	1.57112689955058e-94	0	Casz1	0.148011
Malignant	7.56929630057624e-99	0.236739	0.716	0.451	1.75304902321346e-94	0	Arhgef2	0.0627357
Malignant	1.59273271340863e-98	0.55992	0.448	0.275	3.68876896425438e-94	0	Camk2g	0.0968661
Malignant	5.66117772113141e-98	0.289782	0.86	0.654	1.31112876021403e-93	0	Pkig	0.0596951
Malignant	5.89041873936558e-98	0.67061	0.224	0.107	1.36422098003707e-93	0	Ifi44	0.0784613
Malignant	1.02465696332394e-97	0.533479	0.375	0.221	2.37310552705825e-93	0	Mindy1	0.0821558
Malignant	2.19173443432097e-97	0.744562	0.329	0.187	5.07605694988737e-93	0	Calcoco1	0.105728
Malignant	2.81185419657346e-97	0.83437	0.306	0.172	6.51225431926414e-93	0	Plekhg5	0.111806
Malignant	6.01562590627321e-97	0.726432	0.276	0.155	1.39321895989288e-92	0	Ifi27l2a	0.0878983
Malignant	1.81257855379597e-96	0.421008	0.829	0.746	4.19793193059147e-92	0	Btg1	0.0349437
Malignant	4.43926501919349e-96	3.25726	0.058	0.009	1.02813377844521e-91	0	Hjv	0.159606
Malignant	6.4139622672778e-96	0.574952	0.664	0.484	1.48547366110154e-91	0	Ankrd10	0.103491
Malignant	1.35911417025059e-95	0.253173	0.276	0.139	3.14770841830037e-91	0	Ddx3y	0.0346847
Malignant	2.02022928880566e-95	1.82486	0.104	0.032	4.6788510328739e-91	0	Eda2r	0.13139
Malignant	3.03154075443225e-95	0.626868	0.355	0.209	7.02104838726509e-91	0	Nol3	0.0915228
Malignant	4.62714202766326e-95	1.43043	0.167	0.072	1.07164609360681e-90	0	Cbfa2t3	0.135891
Malignant	1.2609085102071e-94	0.729264	0.256	0.132	2.92026410963964e-90	0	Efemp1	0.0904288
Malignant	1.39283494290648e-94	0.55965	0.402	0.249	3.22580572777141e-90	0	Adgre5	0.0856264
Malignant	1.8528708843926e-94	1.1333	0.193	0.09	4.29124896825327e-90	0	Map3k8	0.11673
Malignant	2.31415908762392e-94	1.06596	0.219	0.107	5.359592446937e-90	0	Map2	0.119387
Malignant	2.45258517973902e-94	0.724108	0.443	0.303	5.68018727627558e-90	0	Dhx34	0.101375
Malignant	6.35407968326445e-94	0.989174	0.208	0.099	1.47160485464405e-89	0	Zc3h3	0.10782
Malignant	8.12138474109435e-94	0.776239	0.302	0.17	1.88091270603745e-89	0	Ppm1l	0.102464
Malignant	5.65205723187234e-93	1.05707	0.253	0.138	1.30901645490163e-88	0	Aldh3b1	0.121563
Malignant	7.08058789570765e-92	2.26613	0.062	0.012	1.63986415664589e-87	0	Trdn	0.113306
Malignant	1.44345741032634e-91	0.166588	0.515	0.325	3.34304736231581e-87	0	Prune2	0.0316517
Malignant	2.00935999479733e-91	0.939134	0.247	0.129	4.65367774795063e-87	0	6430548M08Rik	0.110818
Malignant	3.48366445705926e-91	0.652104	0.469	0.309	8.06816688254924e-87	0	Hes6	0.104337
Malignant	3.57072224309489e-91	1.74389	0.1	0.031	8.26979271500777e-87	0	Cpne4	0.120329
Malignant	3.95039195395542e-91	1.22925	0.181	0.083	9.14910776536075e-87	0	Adamts7	0.120467
Malignant	4.45804216947102e-91	0.610737	0.38	0.233	1.03248256644949e-86	0	Plcb4	0.0897783
Malignant	8.50753755912434e-91	1.92593	0.068	0.014	1.9703456986932e-86	0	Gm17455	0.104
Malignant	2.40310095368294e-90	0.648561	0.266	0.141	5.5655818087297e-86	0	Plscr4	0.0810701
Malignant	2.49056227275935e-90	0.340782	0.411	0.249	5.76814222371065e-86	0	Tmem37	0.0552066
Malignant	2.89109311290262e-90	0.59942	0.407	0.255	6.69577164948247e-86	0	AU020206	0.0911119
Malignant	4.83166777742114e-90	0.55921	0.478	0.337	1.11901425725074e-85	0	Skap2	0.0788486
Malignant	5.56758404361583e-90	1.21037	0.14	0.055	1.28945246450143e-85	0	Gpr146	0.102881
Malignant	5.98869060657375e-90	1.33998	0.156	0.066	1.38698074448248e-85	0	Stk32b	0.120598
Malignant	3.18665412933993e-89	1.17211	0.19	0.089	7.38029096355127e-85	0	Bicd1	0.118383
Malignant	7.62186368550662e-89	0.160341	0.064	0.189	1.76522362956333e-84	0	Pltp	-0.0200427
Malignant	7.63635954243103e-89	1.30668	0.061	0.012	1.76858087002703e-84	0	Cox8b	0.0640275
Malignant	1.58121230160092e-88	0.714104	0.474	0.334	3.66208769050773e-84	0	Ppil2	0.0999745
Malignant	1.87932952506481e-88	3.24348	0.049	0.007	4.3525271800501e-84	0	BC002189	0.136226
Malignant	2.47835571003409e-88	0.597864	0.374	0.227	5.73987182443896e-84	0	Gbp2	0.087886
Malignant	3.13113139060308e-88	1.01265	0.211	0.105	7.25170030063674e-84	0	Phf7	0.107341
Malignant	5.44578717042672e-88	0.584049	0.204	0.096	1.26124430867083e-83	0	Ifit2	0.0630773
Malignant	9.2505065374071e-88	1.46796	0.29	0.178	2.14241731406349e-83	0	Nid2	0.164411
Malignant	1.95199475974375e-87	1.3359	0.125	0.047	4.52081986356653e-83	0	Hoxa11os	0.1042
Malignant	2.68031415599709e-87	0.796855	0.352	0.22	6.20760758528925e-83	0	Ccne1	0.105185
Malignant	6.21903295756835e-87	5.23667	0.032	0.001	1.44032803297283e-82	0	Serpina3m	0.162337
Malignant	8.43990366303599e-87	2.53279	0.074	0.019	1.95468168835914e-82	0	AW551984	0.139303
Malignant	8.71934989649527e-87	1.68012	0.124	0.047	2.0194014360283e-82	0	Nup210	0.129369
Malignant	1.41876595079561e-86	1.13993	0.173	0.078	3.28586194204263e-82	0	Acad10	0.108293
Malignant	1.52389506860805e-86	1.26835	0.119	0.044	3.52934097889623e-82	0	Hrct1	0.0951263
Malignant	2.2686755947888e-86	2.36049	0.065	0.014	5.25425267753087e-82	0	Wscd1	0.120385
Malignant	1.74637808233026e-85	0.297691	0.923	0.828	4.04461163867687e-81	0	H2-D1	0.0282807
Malignant	8.1411388442078e-85	1.52367	0.122	0.046	1.88548775631853e-80	0	Cnr1	0.115799
Malignant	9.14187757837932e-85	0.822832	0.592	0.57	2.11725884715265e-80	0	Rhob	0.0181023
Malignant	1.4243101668441e-84	0.468107	0.846	0.864	3.29870234641093e-80	0	Ndufb1-ps	-0.00842592
Malignant	3.76382293128681e-84	1.31072	0.177	0.085	8.71701390886024e-80	0	Epb41l4a	0.120586
Malignant	6.47480179859445e-84	0.858376	0.493	0.366	1.49956409655447e-79	0	Sdf2l1	0.109014
Malignant	6.89892637379633e-84	0.969508	0.169	0.076	1.59779134817123e-79	0	AW011738	0.0901642
Malignant	6.91434163839574e-84	0.120142	0.551	0.36	1.60136152345245e-79	0	Mme	0.0229472
Malignant	1.58254684866641e-83	0.30593	0.964	0.931	3.66517850151141e-79	0	Ddx5	0.0100957
Malignant	2.58282253127357e-83	0.416748	0.932	0.905	5.9818169824296e-79	0	Anxa2	0.0112522
Malignant	2.96995293628393e-83	0.705206	0.318	0.188	6.87841100043359e-79	0	Chst11	0.0916767
Malignant	5.04708705883247e-83	2.43862	0.06	0.013	1.1689053628256e-78	0	Ctxn3	0.114615
Malignant	6.90111371268745e-83	0.360943	0.48	0.307	1.59829793585841e-78	0	Pbxip1	0.0624431
Malignant	7.06354492480657e-83	1.86247	0.091	0.028	1.6359170045852e-78	0	Foxo6	0.117336
Malignant	1.06032538549594e-82	0.606049	0.381	0.24	2.4557135928086e-78	0	Klhl22	0.085453
Malignant	1.5661949656279e-82	1.28515	0.138	0.057	3.62730754039421e-78	0	Olfr920	0.104097
Malignant	3.78685739104007e-82	0.35757	0.525	0.346	8.77036171764881e-78	0	Slc4a7	0.064005
Malignant	1.21394605007528e-81	0.4832	0.316	0.188	2.81149905197436e-77	0	Ndrg2	0.0618496
Malignant	8.73375192852398e-81	1.93388	0.141	0.061	2.02273694664615e-76	0	Nrk	0.154711
Malignant	1.45011652768215e-80	0.311881	0.675	0.527	3.35846987811187e-76	0	Tiparp	0.0461584
Malignant	2.0805434048103e-80	0.718601	0.266	0.147	4.81853852554066e-76	0	Klhl30	0.0855135
Malignant	2.11675314734359e-80	0.976374	0.228	0.124	4.90240028924774e-76	0	Enho	0.101543
Malignant	2.38245318245895e-80	0.554887	0.432	0.294	5.51776157057492e-76	0	Ndrg1	0.0765744
Malignant	3.49172078711868e-80	0.164103	0.489	0.313	8.08682534296687e-76	0	Pmp22	0.0288822
Malignant	6.79907097870414e-80	1.95578	0.069	0.017	1.57466483866788e-75	0	Apobec2	0.1017
Malignant	6.07439079725222e-79	0.158891	0.987	0.973	1.40682890864361e-74	0	Vim	0.00222448
Malignant	8.10028676972185e-79	0.166583	0.999	0.993	1.87602641586758e-74	0	Ubb	0.000999499
Malignant	9.2935431996259e-79	3.03401	0.048	0.008	2.15238460503336e-74	0	Trim69	0.12136
Malignant	1.01152805011232e-78	0.541457	0.425	0.286	2.34269896406013e-74	0	Dgcr2	0.0752625
Malignant	1.1548595510022e-78	2.13924	0.112	0.042	2.67465472012109e-74	0	Cxcl9	0.149747
Malignant	1.45068944613468e-78	1.70299	0.084	0.025	3.35979675724792e-74	0	Ptgds	0.100476
Malignant	1.66540688147888e-78	0.830705	0.262	0.151	3.85708233750509e-74	0	Sfmbt1	0.0922083
Malignant	1.84724972155828e-78	0.755635	0.362	0.241	4.27823035512897e-74	0	Susd6	0.0914319
Malignant	4.39649769753152e-78	0.959836	0.286	0.176	1.0182288667483e-73	0	Adssl1	0.105582
Malignant	4.53970865429286e-78	1.45971	0.117	0.045	1.05139652433423e-73	0	Lvrn	0.105099
Malignant	7.02894260701803e-78	2.48324	0.065	0.016	1.62790310778538e-73	0	P2rx6	0.121679
Malignant	9.37221616576545e-78	0.378451	0.495	0.332	2.17060526399128e-73	0	Ranbp9	0.0616875
Malignant	1.24339411016846e-77	3.26662	0.042	0.006	2.87970075915015e-73	0	Nkain2	0.117598
Malignant	1.30644795444797e-77	0.61944	0.31	0.184	3.02573346250151e-73	0	Arhgap28	0.0780495
Malignant	2.40467581593801e-77	0.312601	0.524	0.377	5.56922918971244e-73	0	Morrbid	0.0459523
Malignant	2.56578510191883e-77	1.62627	0.113	0.043	5.94235829604402e-73	0	Tent5b	0.113839
Malignant	4.00234300007765e-77	0.360413	0.71	0.59	9.26942638817983e-73	0	Dusp1	0.0432495
Malignant	6.36263160824762e-77	0.395937	0.899	0.888	1.47358548047015e-72	0	Ifitm2	0.0043553
Malignant	1.27149400609701e-76	0.558559	0.264	0.15	2.94478011812068e-72	0	Herc6	0.0636757
Malignant	1.48053033399544e-76	0.624712	0.408	0.274	3.42890825353344e-72	0	Hspb8	0.0837114
Malignant	1.66211379308701e-76	0.368698	0.268	0.146	3.84945554478952e-72	0	Gm5914	0.0449812
Malignant	2.44827834736828e-76	1.77911	0.172	0.084	5.67021265250494e-72	0	Myl4	0.156561
Malignant	3.63134918785305e-76	0.792585	0.278	0.164	8.41020471906766e-72	0	Dusp10	0.0903547
Malignant	6.18309612942275e-76	0.761252	0.263	0.151	1.43200506357431e-71	0	Mboat1	0.0852602
Malignant	6.28581087378093e-76	1.02548	0.152	0.068	1.45579379836766e-71	0	Cish	0.0861401
Malignant	1.48467830373294e-75	0.143732	0.991	0.977	3.43851495144549e-71	0	Gng5	0.00201225
Malignant	1.83546401657475e-75	0.456788	0.357	0.22	4.25093466238713e-71	0	Grasp	0.06258
Malignant	1.83748073471183e-75	0.157739	0.93	0.93	4.2556053815926e-71	0	Edf1	0
Malignant	1.98181524686761e-75	1.92172	0.064	0.016	4.58988411174538e-71	0	Gm31814	0.0922426
Malignant	2.48294503503484e-75	0.332303	0.617	0.443	5.7505007011407e-71	0	Msi2	0.0578208
Malignant	2.73724855857824e-75	0.325976	0.415	0.259	6.3394676616672e-71	0	Arid5a	0.0508523
Malignant	5.57350471195945e-75	0.298937	0.36	0.216	1.29082369128981e-70	0	Slc7a5	0.0430469
Malignant	1.23146660216549e-74	0.402263	0.295	0.17	2.85207665061528e-70	0	Gchfr	0.0502829
Malignant	1.42069673089536e-74	2.46468	0.063	0.016	3.29033362875366e-70	0	Chrd	0.11584
Malignant	1.61496726635686e-74	0.908106	0.188	0.094	3.74026418888249e-70	0	Gm32618	0.085362
Malignant	5.68690111267018e-74	1.75747	0.086	0.027	1.31708629769441e-69	0	Kcnf1	0.103691
Malignant	6.85179571172471e-74	1.21484	0.125	0.051	1.58687588683544e-69	0	Itga4	0.0898985
Malignant	7.05028609494545e-74	1.65935	0.091	0.03	1.63284625958937e-69	0	Icosl	0.10122
Malignant	9.7535704745849e-74	0.28637	0.513	0.342	2.25892692191386e-69	0	Oxr1	0.0489693
Malignant	1.38165630057337e-73	0.795571	0.311	0.198	3.19991599212794e-69	0	Comtd1	0.0898995
Malignant	1.61766894922804e-73	0.414005	0.427	0.28	3.74652128641214e-69	0	Zswim8	0.0608587
Malignant	2.1693948940854e-73	0.856846	0.218	0.119	5.02431857470178e-69	0	Cnksr3	0.0848277
Malignant	5.71092228485685e-73	0.534778	0.343	0.214	1.32264960117285e-68	0	Milr1	0.0689864
Malignant	3.45209670612945e-72	0.137483	0.036	0.125	7.99505597139581e-68	0	Plagl1	-0.012236
Malignant	9.83412570846662e-72	2.42909	0.062	0.015	2.27758351408087e-67	0	Klhl31	0.114167
Malignant	1.01199606377059e-71	0.408675	0.316	0.191	2.34378288369269e-67	0	Gm15417	0.0510843
Malignant	1.06956845928373e-71	1.92981	0.126	0.054	2.47712055170112e-67	0	Arpp21	0.138946
Malignant	2.46582016050438e-71	0.347833	0.48	0.318	5.71083949172814e-67	0	Ghr	0.056349
Malignant	3.75930003590902e-71	1.681	0.099	0.036	8.7065388831653e-67	0	Afap1l1	0.105903
Malignant	5.14908735376411e-71	0.19622	0.661	0.438	1.19252863113177e-66	0	Dmxl1	0.043757
Malignant	8.86056645301689e-71	1.11362	0.167	0.082	2.05210719051871e-66	0	Sdk1	0.0946576
Malignant	1.23940105497925e-70	0.692959	0.26	0.152	2.87045284333195e-66	0	Sema4c	0.0748396
Malignant	2.22151803834867e-70	1.17319	0.111	0.044	5.14503577681553e-66	0	Macc1	0.0786039
Malignant	4.98343544234559e-70	0.784917	0.237	0.136	1.15416364844724e-65	0	Il4ra	0.0792766
Malignant	7.47679572889177e-70	1.38236	0.143	0.067	1.73162589081133e-65	0	Ypel1	0.105059
Malignant	2.56699490869393e-69	0.437596	0.486	0.365	5.94516020853515e-65	0	Apol9b	0.0529492
Malignant	5.00633535816993e-69	0.113066	0.214	0.395	1.15946726895216e-64	0	Casp8	-0.0204649
Malignant	5.62007588090647e-69	0.289377	0.484	0.324	1.30160957401794e-64	0	Hk2	0.0463003
Malignant	5.7748480314105e-69	0.657086	0.269	0.159	1.33745480407467e-64	0	Shb	0.0722795
Malignant	5.86371068383961e-69	0.185244	0.986	0.961	1.35803539437725e-64	0	Atp5f1	0.00463111
Malignant	8.3967788744866e-69	0.717622	0.3	0.19	1.9446939873311e-64	0	Samd8	0.0789385
Malignant	8.93024474606373e-69	1.23436	0.172	0.087	2.06824468318836e-64	0	Serinc2	0.104921
Malignant	1.21163880134467e-68	0.548744	0.278	0.163	2.80615546391425e-64	0	3300005D01Rik	0.0631056
Malignant	2.78532509617447e-68	0.626493	0.35	0.223	6.45081292274008e-64	0	Arhgap22	0.0795646
Malignant	2.84703350951725e-68	0.542503	0.452	0.313	6.59372960804195e-64	0	Saysd1	0.0754079
Malignant	3.57417736920383e-68	0.198958	0.646	0.476	8.27779478707607e-64	0	Id2	0.0338229
Malignant	3.92355573769371e-68	0.154482	0.422	0.26	9.08695508849864e-64	0	Lurap1l	0.025026
Malignant	3.94942306964382e-68	0.506439	0.465	0.351	9.14686382929509e-64	0	Serpinb1a	0.0577341
Malignant	4.12407272935285e-68	0.71733	0.259	0.152	9.5513524411812e-64	0	Etv1	0.0767543
Malignant	5.09131264993958e-68	0.721875	0.181	0.093	1.17914800972601e-63	0	Usp18	0.063525
Malignant	5.43218578462304e-68	0.975412	0.566	0.547	1.2580942277187e-63	0	Klf4	0.0185328
Malignant	1.0204741352219e-67	0.329756	0.581	0.423	2.36341809717393e-63	0	Socs3	0.0521015
Malignant	1.52640709702629e-67	0.329922	0.708	0.585	3.53515883671289e-63	0	Cited2	0.0405804
Malignant	1.73626538297406e-67	0.826838	0.292	0.186	4.02119062696793e-63	0	Top3b	0.0876448
Malignant	1.90791822704089e-67	1.16185	0.141	0.065	4.41873861382669e-63	0	AI463229	0.0883004
Malignant	2.36692682939747e-67	0.138714	0.942	0.944	5.48180253688453e-63	0	Atp5e	-0.000277427
Malignant	9.4550906592845e-67	0.393279	0.386	0.25	2.18979899669029e-62	0	Hipk2	0.0534859
Malignant	1.91219645497895e-66	0.893576	0.195	0.105	4.42864698973125e-62	0	Slfn8	0.0804218
Malignant	2.62436821648325e-66	1.09023	0.146	0.069	6.0780367893752e-62	0	9330188P03Rik	0.083948
Malignant	3.04757420719033e-66	2.33833	0.048	0.01	7.0581818638528e-62	0	Trim63	0.0888567
Malignant	5.31710552643559e-66	0.251658	0.431	0.283	1.23144163992248e-61	0	Larp1b	0.0372454
Malignant	6.33540522960927e-66	0.806061	0.257	0.157	1.46727985117751e-61	0	Polr3a	0.0806061
Malignant	8.27368597442199e-66	0.165902	0.982	0.963	1.91618567167613e-61	0	Uqcrh	0.00315214
Malignant	8.71905682493585e-66	1.55123	0.093	0.034	2.01933356065514e-61	0	Eppk1	0.0915225
Malignant	1.28747237538395e-65	0.163554	0.919	0.897	2.98178602138923e-61	0	Atp6v1f	0.00359819
Malignant	1.30555607701959e-65	1.49292	0.123	0.055	3.02366787437738e-61	0	Neurl1a	0.101518
Malignant	3.85240172298729e-65	0.473747	0.485	0.36	8.92216239043856e-61	0	Cxcl1	0.0592183
Malignant	8.67219107076942e-65	0.198277	0.962	0.956	2.0084794519902e-60	0	Cfl1	0.00118966
Malignant	1.05569884851427e-64	0.80592	0.22	0.126	2.44499853315905e-60	0	C2	0.0757565
Malignant	1.22044802829801e-64	0.80813	0.273	0.173	2.82655763353819e-60	0	Evi2a	0.080813
Malignant	2.02456190349507e-64	0.107796	0.627	0.432	4.68888536849458e-60	0	Grina	0.0210202
Malignant	3.2715866142472e-64	1.9556	0.073	0.023	7.57699459859651e-60	0	Calca	0.09778
Malignant	4.30468688220269e-64	2.23442	0.056	0.014	9.96965481918142e-60	0	Inka2	0.0938456
Malignant	5.38872282084869e-64	2.68809	0.039	0.006	1.24802820530856e-59	0	Unc45b	0.0887071
Malignant	6.49935349741287e-64	0.759204	0.194	0.103	1.50525027000082e-59	0	Prrg4	0.0690876
Malignant	1.11855606999336e-63	1.34836	0.124	0.056	2.59057585810461e-59	0	Gsap	0.0916885
Malignant	1.29638697377449e-63	2.72577	0.046	0.01	3.00243223126172e-59	0	Smim6	0.0981278
Malignant	1.70646392680563e-63	0.306139	0.277	0.163	3.95217045448183e-59	0	Oasl2	0.0348998
Malignant	2.86024158381547e-63	0.375881	0.063	0.018	6.62431950811662e-59	0	Cox6a2	0.0169147
Malignant	4.0598303690324e-63	0.25577	0.339	0.216	9.40256713467904e-59	0	Tor3a	0.0314597
Malignant	6.01905620357033e-63	0.465854	0.395	0.262	1.39401341674689e-58	0	Igf2bp2	0.0619586
Malignant	7.24395800000578e-63	0.114552	0.96	0.954	1.67770067280134e-58	0	Atpif1	0.000687315
Malignant	7.41410773086752e-63	2.38348	0.048	0.011	1.71710735046892e-58	0	4933433H22Rik	0.0881887
Malignant	1.10862774382102e-62	2.11155	0.048	0.01	2.56758185468949e-58	0	Mylk2	0.0802389
Malignant	1.25978702674771e-62	0.157638	0.397	0.258	2.91766675394769e-58	0	Samd9l	0.0219117
Malignant	1.40474739976219e-62	2.19357	0.073	0.024	3.25339497784923e-58	0	Prkd1	0.107485
Malignant	1.75941464435416e-62	0.184107	0.972	0.944	4.07480431632423e-58	0	Cox5a	0.00515498
Malignant	2.0474738414494e-62	0.762469	0.229	0.133	4.74194941679682e-58	0	Gfod1	0.073197
Malignant	3.32296336214488e-62	0.478522	0.316	0.2	7.69598314672755e-58	0	Sertad4	0.0555086
Malignant	3.87712701299068e-62	1.6676	0.091	0.034	8.97942616208642e-58	0	2410080I02Rik	0.0950531
Malignant	4.16950255424303e-62	0.33337	0.564	0.413	9.65656791562686e-58	0	Scx	0.0503389
Malignant	5.52101111032771e-62	0.296124	0.386	0.246	1.2786661731519e-57	0	Pcdh19	0.0414573
Malignant	7.23452726127608e-62	0.407476	0.406	0.288	1.67551651371154e-57	0	Fosl2	0.0480822
Malignant	7.76942441212571e-62	1.81915	0.061	0.017	1.79939869384832e-57	0	Tslp	0.0800426
Malignant	1.36675395260373e-61	0.10047	0.912	0.841	3.16540215423023e-57	0	Jun	0.0071334
Malignant	1.37730215570664e-61	0.330683	0.441	0.296	3.18983179261657e-57	0	Pde7a	0.047949
Malignant	1.99301803443171e-61	0.299143	0.541	0.389	4.61582976774384e-57	0	Rnf19b	0.0454697
Malignant	3.47608709423273e-61	3.39524	0.035	0.005	8.050617710243e-57	0	Olfr921	0.101857
Malignant	3.49498491149949e-61	0.47799	0.454	0.326	8.09438505503283e-57	0	Zbtb1	0.0611827
Malignant	3.89230256052254e-61	0.257159	0.631	0.518	9.0145727301702e-57	0	Serinc3	0.029059
Malignant	4.44210571493104e-61	0.909634	0.257	0.163	1.02879168357803e-56	0	Unc93b1	0.0855056
Malignant	9.82936375665454e-61	0.839162	0.222	0.128	2.27648064604119e-56	0	Gm17056	0.0788812
Malignant	1.2032997448606e-60	1.26387	0.133	0.063	2.78684220909714e-56	0	Il17rd	0.0884707
Malignant	1.25250134193861e-60	1.23739	0.142	0.069	2.90079310792981e-56	0	Msc	0.0903295
Malignant	1.2756093838789e-60	0.7293	0.327	0.216	2.95431133306353e-56	0	Scrib	0.0809523
Malignant	1.75323815226979e-60	0.169492	0.652	0.514	4.06049956065684e-56	0	Mast4	0.02339
Malignant	1.90189673479853e-60	0.670035	0.22	0.126	4.4047928377934e-56	0	Notch3	0.0629833
Malignant	3.57034284755108e-60	0.572048	0.198	0.109	8.26891403492831e-56	0	Olfml2a	0.0509123
Malignant	4.90417668085253e-60	0.531014	0.743	0.695	1.13580731928545e-55	0	Pcna	0.0254887
Malignant	5.37748233395637e-60	1.79462	0.067	0.021	1.2454249085443e-55	0	Il12a	0.0825527
Malignant	7.43942081740219e-60	1.0885	0.186	0.103	1.72296986131035e-55	0	Lrig1	0.0903456
Malignant	7.8333261763221e-60	1.99254	0.078	0.027	1.8141983424362e-55	0	Lgr5	0.10162
Malignant	9.43473864001666e-60	0.35961	0.231	0.414	2.18508546902786e-55	0	Abcb1b	-0.0658085
Malignant	1.13198603504731e-59	1.3874	0.088	0.033	2.62167965716958e-55	0	Gm6093	0.0763071
Malignant	1.24044812633226e-59	2.32211	0.051	0.013	2.87287786058551e-55	0	Gm9920	0.0882403
Malignant	2.40449866651185e-59	0.296434	0.834	0.879	5.56881891164143e-55	0	Arpc3	-0.0133395
Malignant	1.06536753748383e-58	0.465384	0.251	0.153	2.46739121681255e-54	0	Chchd10	0.0456076
Malignant	1.5352733022209e-58	0.424577	0.863	0.873	3.55569296794362e-54	0	1810037I17Rik	-0.00424577
Malignant	1.63059088706706e-58	2.39969	0.054	0.014	3.7764484944473e-54	0	Sim2	0.0959875
Malignant	1.728990913824e-58	0.576279	0.248	0.151	4.00434295641639e-54	0	Pcnx4	0.055899
Malignant	2.02019234194606e-58	1.33384	0.109	0.047	4.67876546394708e-54	0	Gbp6	0.0826979
Malignant	2.1732249667904e-58	0.504237	0.443	0.325	5.03318902308657e-54	0	Cdt1	0.0595
Malignant	4.1476633832342e-58	0.460626	0.276	0.169	9.60598839557042e-54	0	Armcx5	0.0492869
Malignant	4.77487421528724e-58	0.912374	0.175	0.094	1.10586086826053e-53	0	Arc	0.0739023
Malignant	4.8757763796165e-58	2.81391	0.038	0.007	1.12922980951918e-53	0	Sctr	0.0872312
Malignant	6.30673508092133e-58	1.87333	0.067	0.021	1.46063984474138e-53	0	A930037H05Rik	0.086173
Malignant	1.17187820251113e-57	0.602977	0.573	0.462	2.71406991701577e-53	0	Spg21	0.0669305
Malignant	1.49812482527423e-57	0.37947	0.822	0.759	3.46965709533511e-53	0	Ifi27	0.0239066
Malignant	2.49069765426769e-57	0.462192	0.35	0.236	5.76845576728398e-53	0	Slc44a2	0.0526899
Malignant	3.07443324842365e-57	1.38892	0.101	0.042	7.12038740334917e-53	0	Tbc1d8	0.081946
Malignant	3.11961623519637e-57	0.27365	0.831	0.829	7.22503120071479e-53	0	Srsf5	0.0005473
Malignant	3.17620951944693e-57	0.448729	0.443	0.318	7.35610124703909e-53	0	Mcm2	0.0560911
Malignant	6.75638034822666e-57	0.282245	0.357	0.24	1.5647776886493e-52	0	5031425E22Rik	0.0330227
Malignant	7.47037135307687e-57	1.67041	0.076	0.027	1.7301380053726e-52	0	Tmem191c	0.0818502
Malignant	7.49294523574724e-57	0.162599	0.968	0.971	1.73536611659906e-52	0	Serf2	-0.000487797
Malignant	1.23680763317395e-56	0.212961	0.819	0.642	2.86444647843087e-52	0	Plec	0.037694
Malignant	2.20224950601378e-56	0.674469	0.251	0.155	5.10040985592791e-52	0	Adamts4	0.0647491
Malignant	2.30781632084458e-56	0.160754	0.948	0.939	5.34490259907604e-52	0	Eef1d	0.00144679
Malignant	2.34741448351611e-56	0.487652	0.502	0.389	5.43661194382332e-52	0	Bhlhe40	0.0551047
Malignant	2.80785877098723e-56	1.18352	0.141	0.071	6.50300091360643e-52	0	Drp2	0.0828467
Malignant	4.0099486237438e-56	1.33783	0.12	0.056	9.28704101259065e-52	0	Syt12	0.0856211
Malignant	5.7767723966066e-56	1.64053	0.088	0.034	1.33790048705409e-51	0	Itgb6	0.0885885
Malignant	8.62014276510161e-56	1.36424	0.106	0.046	1.99642506439753e-51	0	Plaat1	0.0818542
Malignant	8.74146369430586e-56	1.05325	0.136	0.067	2.02452299160124e-51	0	St8sia2	0.072674
Malignant	1.0879719945063e-55	2.17881	0.056	0.016	2.5197431392766e-51	0	Tmem182	0.0871523
Malignant	1.10154557840114e-55	1.02464	0.175	0.098	2.55117955957703e-51	0	Ndst2	0.0788969
Malignant	1.28336184790817e-55	2.02743	0.043	0.01	2.97226603975533e-51	0	Gm32914	0.0669051
Malignant	1.33116085509582e-55	0.32575	0.453	0.317	3.08296854040191e-51	0	Tshz1	0.044302
Malignant	1.59725062449527e-55	1.67672	0.131	0.065	3.69923244633104e-51	0	Atcayos	0.110663
Malignant	1.61961767428556e-55	0.3485	0.79	0.765	3.75103453364535e-51	0	Lamtor4	0.0087125
Malignant	1.78347258543108e-55	0.348126	0.422	0.291	4.13052250785837e-51	0	Atp6v0a2	0.0456045
Malignant	2.47447050768212e-55	0.778363	0.183	0.102	5.73087369579178e-51	0	D830025C05Rik	0.0630474
Malignant	3.05073859829904e-55	0.469212	0.356	0.248	7.06551059366057e-51	0	Nt5c2	0.0506749
Malignant	3.18367971498533e-55	0.379916	0.857	0.841	7.37340221990602e-51	0	Lamtor2	0.00607865
Malignant	4.00594810221299e-55	0.404823	0.824	0.814	9.2777758047253e-51	0	Mrpl33	0.00404823
Malignant	4.60453163219747e-55	0.106867	0.907	0.81	1.06640952601693e-50	0	Rtn4	0.0103661
Malignant	4.9544327398655e-55	2.42661	0.046	0.011	1.14744662255285e-50	0	Frmpd1	0.0849315
Malignant	5.24316006211715e-55	0.428481	0.15	0.283	1.21431587038633e-50	0	Ckb	-0.056988
Malignant	5.24657400779212e-55	0.494004	0.394	0.286	1.21510654020466e-50	0	Traf4	0.0533525
Malignant	7.43827600392522e-55	1.42464	0.107	0.048	1.72270472250908e-50	0	Bend5	0.0840539
Malignant	7.86196940436548e-55	0.360558	0.834	0.829	1.82083211405104e-50	0	Srsf2	0.00180279
Malignant	9.21431131471158e-55	0.416837	0.414	0.299	2.1340345004872e-50	0	Ptpn12	0.0479362
Malignant	9.5542251385684e-55	0.346052	0.384	0.259	2.21275854209244e-50	0	Spsb1	0.0432564
Malignant	1.30420920460783e-54	0.195951	0.934	0.939	3.02054851787174e-50	0	Ndufa13	-0.000979754
Malignant	1.31695321739839e-54	1.18671	0.137	0.069	3.05006365149467e-50	0	Trpm6	0.0806961
Malignant	1.82658451330496e-54	1.36665	0.085	0.033	4.23036973281428e-50	0	Traf3ip3	0.0710658
Malignant	2.00916958064432e-54	0.366454	0.474	0.345	4.65323674877226e-50	0	Cd200	0.0472725
Malignant	2.27091268558327e-54	0.726085	0.324	0.223	5.25943377981087e-50	0	Abhd2	0.0733346
Malignant	3.05221278625182e-54	1.19589	0.125	0.06	7.06892481295921e-50	0	Ccdc9b	0.0777331
Malignant	6.9997629621277e-54	2.09061	0.061	0.019	1.62114510202877e-49	0	Ppp4r4	0.0878058
Malignant	7.36256178381188e-54	0.553965	0.179	0.1	1.70516930913083e-49	0	Fmo1	0.0437632
Malignant	1.41662523104691e-53	0.94069	0.155	0.083	3.28090403510465e-49	0	Peli2	0.0677297
Malignant	1.53174289292214e-53	0.24546	0.903	0.917	3.54751654000768e-49	0	Slc25a5	-0.00343643
Malignant	1.54459100609811e-53	0.121133	0.99	0.969	3.57727277012323e-49	0	Atp5l	0.0025438
Malignant	2.45438837303613e-53	0.773478	0.237	0.147	5.68436347195168e-49	0	Lrrc8b	0.069613
Malignant	4.02525402108931e-53	1.01883	0.158	0.085	9.32248831284283e-49	0	Zfp346	0.0743748
Malignant	4.37614177923701e-53	1.12005	0.133	0.067	1.01351443607129e-48	0	Ppargc1b	0.0739231
Malignant	5.32979363545366e-53	2.32643	0.038	0.008	1.23438020597107e-48	0	Slc6a13	0.069793
Malignant	5.69259537846819e-53	0.484762	0.318	0.212	1.31840508965323e-48	0	Azin2	0.0513848
Malignant	9.69185116975294e-53	0.666543	0.406	0.333	2.24463273091478e-48	0	Pcbd1	0.0486577
Malignant	1.02804167301881e-52	0.180017	0.94	0.919	2.38094451471156e-48	0	Ywhae	0.00378036
Malignant	1.05179206817992e-52	0.287461	0.907	0.878	2.43595042990469e-48	0	mt-Nd5	0.00833638
Malignant	1.34775011146999e-52	1.0618	0.163	0.09	3.12138925816451e-48	0	Akap6	0.0775111
Malignant	1.58101782807495e-52	1.75204	0.099	0.044	3.66163728982158e-48	0	Cav3	0.0963621
Malignant	1.79638544394378e-52	0.43069	0.414	0.295	4.16042868817378e-48	0	Ubr7	0.0512521
Malignant	3.16041879942109e-52	0.576229	0.256	0.16	7.31952993945925e-48	0	Top1mt	0.055318
Malignant	4.23021927585026e-52	1.55488	0.064	0.021	9.7971878428692e-48	0	Gm49785	0.06686
Malignant	4.27789560466957e-52	1.68146	0.08	0.031	9.90760622041472e-48	0	Amigo1	0.0823915
Malignant	6.481047991898e-52	0.218896	0.762	0.608	1.50101071492358e-47	0	Atp6ap2	0.03371
Malignant	6.87860471857994e-52	0.345187	0.385	0.27	1.59308485282311e-47	0	Gem	0.0396965
Malignant	6.88114326633639e-52	2.07065	0.03	0.004	1.59367278048351e-47	0	Mybpc1	0.0538368
Malignant	7.44391076950431e-52	1.08132	0.172	0.099	1.7240097342172e-47	0	Ppm1f	0.0789362
Malignant	1.1304468232239e-51	0.421333	0.307	0.202	2.61811484258654e-47	0	Rhoj	0.0442399
Malignant	1.26183163397504e-51	1.43431	0.11	0.052	2.92240206428619e-47	0	Foxred2	0.0831898
Malignant	1.28448306451312e-51	0.29768	0.933	0.919	2.9748627774124e-47	0	Gabarap	0.00416752
Malignant	1.39544685632364e-51	0.712181	0.295	0.201	3.23185491924554e-47	0	Pde4b	0.066945
Malignant	3.89987342377779e-51	0.413708	0.416	0.299	9.03210684946937e-47	0	Msh6	0.0484038
Malignant	4.71350593673171e-51	2.45928	0.039	0.009	1.09164797494706e-46	0	Gm38403	0.0737784
Malignant	5.65994012470449e-51	0.214016	0.466	0.331	1.31084213288156e-46	0	Glul	0.0288922
Malignant	6.21409318226345e-51	1.28502	0.109	0.051	1.43918398101222e-46	0	Dusp27	0.0745312
Malignant	1.22163935328781e-50	0.814839	0.234	0.149	2.82931674221457e-46	0	Ccdc134	0.0692613
Malignant	1.33913629750295e-50	1.53439	0.113	0.055	3.10143966501684e-46	0	Srl	0.0889948
Malignant	1.73441888856263e-50	2.00499	0.06	0.02	4.01691414591106e-46	0	Gm30124	0.0801994
Malignant	1.74761752645449e-50	0.341611	0.715	0.644	4.0474821912686e-46	0	Cdk2ap2	0.0242544
Malignant	1.76629105800698e-50	0.810346	0.207	0.127	4.09073009034416e-46	0	Adar	0.0648276
Malignant	2.10183237123703e-50	0.174466	0.503	0.422	4.86784377178495e-46	0	Hmga2	0.0141318
Malignant	3.86095372667423e-50	0.523584	0.239	0.15	8.94196883097751e-46	0	Bcl2l1	0.046599
Malignant	7.69456393777191e-50	1.03565	0.153	0.083	1.78206100798798e-45	0	Rab15	0.0724952
Malignant	1.43769992634828e-49	0.539065	0.281	0.188	3.32971302942262e-45	0	Hivep1	0.050133
Malignant	1.51278376792306e-49	0.26928	0.805	0.606	3.5036072065098e-45	0	Atp1a1	0.0535868
Malignant	2.01921757345728e-49	0.101627	0.983	0.881	4.67650790012707e-45	0	Tspo	0.010366
Malignant	2.28871480242247e-49	0.150607	0.836	0.741	5.30066348241044e-45	0	Nfkbia	0.0143076
Malignant	2.81354689862355e-49	0.590411	0.328	0.231	6.51617461721215e-45	0	Cers6	0.0572699
Malignant	3.3582500444587e-49	0.814854	0.305	0.215	7.77770710296634e-45	0	Tanc2	0.0733369
Malignant	4.1565861537084e-49	1.64738	0.092	0.041	9.62665353198866e-45	0	Lpar3	0.0840164
Malignant	4.22248522939965e-49	0.601207	0.363	0.262	9.7792757912896e-45	0	Lztr1	0.0607219
Malignant	4.77584733521411e-49	0.322217	0.602	0.511	1.10608624283559e-44	0	Mcm6	0.0293218
Malignant	5.71452677427594e-49	0.267008	0.971	0.969	1.32348440092231e-44	0	Actg1	0.000534015
Malignant	6.57209389301315e-49	1.00964	0.181	0.107	1.52209694562185e-44	0	Igdcc4	0.0747136
Malignant	8.94376031440053e-49	1.6215	0.069	0.026	2.07137488881516e-44	0	Ccno	0.0697244
Malignant	1.05107045609909e-48	1.22822	0.122	0.061	2.4342791763255e-44	0	E230016M11Rik	0.0749212
Malignant	1.05349447126406e-48	0.567961	0.243	0.154	2.43989319544756e-44	0	Adcy7	0.0505485
Malignant	1.58533307823131e-48	2.11899	0.047	0.013	3.67163140918371e-44	0	Asb2	0.0720455
Malignant	1.86523888244545e-48	0.356392	0.411	0.315	4.31989325174367e-44	0	Dhrs7	0.0342136
Malignant	2.0260029799082e-48	0.421031	0.294	0.193	4.6922229014674e-44	0	Sphk1	0.0425242
Malignant	2.59092393649583e-48	0.263407	0.392	0.281	6.00057983692433e-44	0	Axl	0.0292382
Malignant	5.15954730663953e-48	0.469175	0.343	0.241	1.19495115621771e-43	0	Ap3m1	0.0478559
Malignant	5.23091799818543e-48	0.793906	0.173	0.101	1.21148060837974e-43	0	2900093K20Rik	0.0571612
Malignant	9.73797517485063e-48	0.506513	0.251	0.157	2.25531505049541e-43	0	Vgll3	0.0476122
Malignant	1.04060790003983e-47	0.946046	0.183	0.109	2.41004789649225e-43	0	Dna2	0.0700074
Malignant	1.36284744530921e-47	0.516047	0.295	0.2	3.15635468333614e-43	0	Zfp1	0.0490244
Malignant	1.69556975501868e-47	0.986962	0.188	0.115	3.92693955262327e-43	0	Zfp568	0.0720482
Malignant	2.34059012209998e-47	0.268225	0.305	0.202	5.42080672278355e-43	0	A930005H10Rik	0.0276272
Malignant	2.63763090060245e-47	0.41236	0.369	0.264	6.10875316579527e-43	0	Rpain	0.0432978
Malignant	2.96455902139941e-47	0.720395	0.137	0.073	6.86591869356104e-43	0	2310001H17Rik	0.0461053
Malignant	7.3483778487361e-47	0.286508	0.784	0.793	1.70188430976728e-42	0	Cdc37	-0.00257857
Malignant	8.56263168331138e-47	0.453659	0.78	0.816	1.98310549785492e-42	0	Tomm7	-0.0163317
Malignant	9.78258859145204e-47	0.687714	0.255	0.17	2.26564751778029e-42	0	Pacs2	0.0584557
Malignant	1.09103609144474e-46	0.728846	0.59	0.669	2.52683958778602e-42	0	Myl12b	-0.0575788
Malignant	1.12096868496567e-46	1.04066	0.13	0.068	2.59616347438049e-42	0	4930581F22Rik	0.0645211
Malignant	1.20731992190318e-46	0.833798	0.16	0.09	2.79615293912777e-42	0	Cyp2d22	0.0583659
Malignant	1.34824346333817e-46	0.357414	0.426	0.313	3.1225318610912e-42	0	Tank	0.0403878
Malignant	1.95019014578493e-46	1.3414	0.173	0.105	4.51664037763791e-42	0	Hey1	0.091215
Malignant	2.12384514308122e-46	0.278912	0.593	0.464	4.91882535137611e-42	0	Svil	0.0359796
Malignant	2.58266547962035e-46	0.389436	0.438	0.324	5.98145325080073e-42	0	Sbno2	0.0443957
Malignant	3.54641988553556e-46	0.628842	0.175	0.1	8.21350845490036e-42	0	Zc3h6	0.0471631
Malignant	3.66739679751595e-46	0.265599	0.365	0.261	8.49369098304695e-42	0	Mest	0.0276223
Malignant	4.19159023571897e-46	2.27048	0.035	0.007	9.70772298592514e-42	0	Gm36328	0.0635733
Malignant	4.53452272830284e-46	0.206445	0.938	0.904	1.05019546387494e-41	0	Map1lc3b	0.00701913
Malignant	4.82801174382305e-46	0.495579	0.284	0.191	1.11816751986942e-41	0	Mllt11	0.0460888
Malignant	5.68927879946612e-46	0.510343	0.265	0.174	1.31763696995635e-41	0	Cry1	0.0464412
Malignant	5.89935093272877e-46	0.251264	0.982	0.952	1.36628967601998e-41	0	mt-Nd4	0.00753791
Malignant	7.90426542250428e-46	1.82062	0.062	0.022	1.83062787185199e-41	0	Ryr1	0.0728247
Malignant	8.42366055464439e-46	1.30063	0.417	0.403	1.95091978445564e-41	0	Met	0.0182088
Malignant	8.68118204235523e-46	1.21096	0.114	0.057	2.01056176100947e-41	0	Kcnk5	0.0690246
Malignant	1.46814137073097e-45	0.669299	0.178	0.103	3.40021541461292e-41	0	Abhd6	0.0501974
Malignant	1.63684243602827e-45	0.259633	0.404	0.285	3.79092708184148e-41	0	Tet2	0.0308964
Malignant	1.9604523722138e-45	0.131599	0.951	0.808	4.54040769404715e-41	0	Slc38a2	0.0188186
Malignant	2.10353970727477e-45	0.734562	0.113	0.055	4.87179796204836e-41	0	Tnf	0.0426046
Malignant	2.22455032572555e-45	0.130376	0.887	0.744	5.15205855438038e-41	0	Zfand5	0.0186437
Malignant	2.71587740149468e-45	2.36012	0.054	0.018	6.28997206186169e-41	0	Pcdh9	0.0849642
Malignant	3.41309464908403e-45	0.42182	0.744	0.709	7.90472720727861e-41	0	Snx6	0.0147637
Malignant	3.424157524018e-45	0.84014	0.18	0.108	7.93034882562569e-41	0	Hoxa5	0.0604901
Malignant	3.54459225813717e-45	0.484933	0.869	0.704	8.20927566984568e-41	0	Purb	0.080014
Malignant	4.20008145001229e-45	1.26994	0.128	0.069	9.72738863822847e-41	0	Arhgef26	0.0749264
Malignant	4.77533739362912e-45	0.34748	0.409	0.295	1.1059681403645e-40	0	Rnf168	0.0396127
Malignant	5.07627530779242e-45	0.394118	0.439	0.336	1.17566536128472e-40	0	Nudt14	0.0405941
Malignant	5.46562525941497e-45	0.852435	0.255	0.176	1.26583881008051e-40	0	Pi4ka	0.0673424
Malignant	7.02253904864075e-45	1.1867	0.104	0.05	1.6264200436652e-40	0	Gm4951	0.0640817
Malignant	7.78305255071262e-45	0.521121	0.274	0.184	1.80255497074504e-40	0	Uvssa	0.0469009
Malignant	1.0110990844963e-44	2.5809	0.033	0.007	2.34170547969344e-40	0	Zic1	0.0671034
Malignant	1.05334012843291e-44	0.221248	0.645	0.501	2.43953573745063e-40	0	Ccnd3	0.0318597
Malignant	1.84971912905903e-44	0.716957	0.218	0.138	4.2839495029007e-40	0	Htra3	0.0573566
Malignant	1.92194622965933e-44	0.664362	0.216	0.136	4.451227467891e-40	0	Mid1	0.053149
Malignant	2.8432957870603e-44	0.511999	0.303	0.209	6.58507304283165e-40	0	Pvr	0.0481279
Malignant	3.25250801633044e-44	2.94664	0.026	0.004	7.5328085658213e-40	0	Ttyh1	0.0648262
Malignant	3.2589759112176e-44	2.88698	0.031	0.006	7.54778821037997e-40	0	Dpp6	0.0721746
Malignant	3.39243219327967e-44	0.16954	0.558	0.442	7.85687295963571e-40	0	Rnaset2a	0.0196666
Malignant	3.87820011138753e-44	0.24487	0.606	0.465	8.98191145797353e-40	0	Mcm4	0.0345267
Malignant	3.92476154517802e-44	0.244454	0.84	0.845	9.08974773863228e-40	0	Cstb	-0.00122227
Malignant	4.1034844000459e-44	2.07796	0.045	0.013	9.50366987050631e-40	0	Gm49123	0.0664947
Malignant	4.34570152508906e-44	0.745516	0.255	0.177	1.00646447321063e-39	0	Ank2	0.0581502
Malignant	4.97602787818295e-44	2.69587	0.027	0.005	1.15244805658717e-39	0	Srpk3	0.0593092
Malignant	5.08479873705104e-44	2.14198	0.042	0.011	1.17763938750102e-39	0	Gm807	0.0664012
Malignant	5.22423982786594e-44	0.120816	0.441	0.309	1.20993394413375e-39	0	Jmy	0.0159477
Malignant	5.65925274980834e-44	0.579488	0.29	0.201	1.31068293685561e-39	0	Jup	0.0515744
Malignant	5.68985921591884e-44	0.364626	0.786	0.846	1.3177713944068e-39	0	Pgls	-0.0218775
Malignant	6.0939600445968e-44	0.383406	0.602	0.455	1.41136114632862e-39	0	Tmem109	0.0563607
Malignant	6.43542982419588e-44	1.95067	0.033	0.007	1.49044554728377e-39	0	Lmod2	0.0507174
Malignant	6.56371591308491e-44	0.549105	0.274	0.186	1.52015660547047e-39	0	Sh2b1	0.0483212
Malignant	7.75360952695575e-44	1.28804	0.058	0.02	1.79573596644295e-39	0	Cd80	0.0489457
Malignant	8.64820600779199e-44	0.128776	0.99	0.973	2.00292451140462e-39	0	Pfdn5	0.00218919
Malignant	8.73387585171442e-44	1.62642	0.045	0.013	2.02276564725706e-39	0	Fgf21	0.0520453
Malignant	9.08082538844143e-44	0.322262	0.69	0.537	2.10311915996303e-39	0	Mapk1	0.0493061
Malignant	1.39125583689666e-43	0.784741	0.303	0.221	3.22214851825266e-39	0	Adgrl2	0.0643487
Malignant	1.39298827898452e-43	0.179796	0.508	0.362	3.22616085412815e-39	0	Napg	0.0262501
Malignant	1.4646410712514e-43	0.833422	0.19	0.117	3.39210872101824e-39	0	Smyd4	0.0608398
Malignant	1.84762224714774e-43	0.156136	0.435	0.309	4.27909312439416e-39	0	Medag	0.0196732
Malignant	3.29914589591047e-43	2.43808	0.037	0.009	7.64082189492864e-39	0	Duxbl3	0.0682662
Malignant	3.30202598898873e-43	0.803949	0.145	0.082	7.64749219049791e-39	0	Ifi203	0.0506488
Malignant	4.02427949701981e-43	0.888335	0.108	0.053	9.32023131509788e-39	0	Ifitm10	0.0488584
Malignant	1.1099163157709e-42	2.61347	0.029	0.006	2.5705661873254e-38	0	Ano5	0.0601098
Malignant	1.28924163894358e-42	0.276914	0.786	0.807	2.98588363579334e-38	0	Eif3f	-0.00581519
Malignant	1.3354598064693e-42	2.39709	0.032	0.007	3.09292491178289e-38	0	Gm20485	0.0599273
Malignant	1.37264445966871e-42	0.580238	0.216	0.139	3.17904456859273e-38	0	Nudt6	0.0446783
Malignant	1.6760950394462e-42	1.3629	0.114	0.059	3.88183611135739e-38	0	Fbxl22	0.0749595
Malignant	1.68165885668619e-42	0.49471	0.286	0.2	3.8947219120852e-38	0	Rdh14	0.0425451
Malignant	1.75418697625151e-42	0.357393	0.411	0.301	4.0626970369985e-38	0	Vps13a	0.0393132
Malignant	2.00868533036456e-42	2.2867	0.033	0.007	4.65211522512433e-38	0	Gm41290	0.0594543
Malignant	2.44946913251062e-42	0.440097	0.362	0.263	5.67297051089459e-38	0	Ppp2r3a	0.0435696
Malignant	3.22766381335116e-42	1.00506	0.074	0.031	7.47526939172129e-38	0	Sh3bgr	0.0432175
Malignant	3.24939208237762e-42	1.65814	0.057	0.02	7.52559206278656e-38	0	E530011L22Rik	0.0613514
Malignant	3.61541910224843e-42	1.65669	0.04	0.011	8.37331064080735e-38	0	Lce1g	0.0480439
Malignant	3.64114929985302e-42	0.436359	0.311	0.218	8.4329017784596e-38	0	Hoxa9	0.0405813
Malignant	6.79541668544708e-42	0.620695	0.259	0.179	1.57381850434954e-37	0	Pde12	0.0496556
Malignant	7.59863271003624e-42	2.50157	0.031	0.007	1.75984333564439e-37	0	Ndst4	0.0600376
Malignant	7.80237815879556e-42	1.07496	0.133	0.074	1.80703078157705e-37	0	Usp13	0.0634228
Malignant	8.86480491610654e-42	0.729028	0.193	0.122	2.05308881857028e-37	0	Gprc5b	0.051761
Malignant	1.07943557172272e-41	2.72471	0.028	0.005	2.49997278410983e-37	0	Mypn	0.0626682
Malignant	1.21057464526903e-41	1.34683	0.111	0.058	2.80369087844307e-37	0	Osgin1	0.0713818
Malignant	1.68384235868833e-41	1.58309	0.074	0.031	3.89977890272218e-37	0	Scml4	0.068073
Malignant	2.01566793217362e-41	1.31537	0.094	0.045	4.6682869309141e-37	0	Rassf7	0.064453
Malignant	2.06821779056145e-41	4.4503	0.016	0.001	4.78999240294032e-37	0	Prox1os	0.0667545
Malignant	2.35211518013325e-41	0.119858	0.603	0.453	5.44749875718861e-37	0	Zeb1	0.0179786
Malignant	2.42347915031298e-41	0.283656	0.303	0.205	5.61277771212485e-37	0	Angpt1	0.0277983
Malignant	2.63082065784593e-41	1.26596	0.141	0.082	6.09298064357118e-37	0	Meis2	0.0746917
Malignant	2.94392987350164e-41	0.139941	0.584	0.422	6.81814158702979e-37	0	Atp13a3	0.0226705
Malignant	3.0380561808785e-41	0.230291	0.798	0.778	7.03613811491461e-37	0	Scp2	0.00460582
Malignant	3.24633294814242e-41	0.893704	0.093	0.044	7.51850710789784e-37	0	Cmpk2	0.0437915
Malignant	3.395887232929e-41	0.985139	0.105	0.052	7.86487483146355e-37	0	Ddc	0.0522124
Malignant	4.20274998764533e-41	1.04093	0.093	0.044	9.73356897138658e-37	0	Slc7a11	0.0510056
Malignant	4.2356989205674e-41	0.453735	0.204	0.127	9.8098787000341e-37	0	Tspan15	0.0349376
Malignant	4.6460779140439e-41	1.70773	0.059	0.022	1.07603164489257e-36	0	Nptx1	0.0631862
Malignant	5.46955083647191e-41	1.54415	0.062	0.024	1.26674797372689e-36	0	Syt13	0.0586776
Malignant	6.49483192647642e-41	2.03385	0.074	0.032	1.50420307417194e-36	0	Prkag3	0.0854219
Malignant	9.28522487345434e-41	2.93937	0.033	0.008	2.15045808069203e-36	0	Gria4	0.0734843
Malignant	1.1165964857671e-40	0.332882	0.692	0.631	2.5860374610366e-36	0	Cd44	0.0203058
Malignant	1.4736271426391e-40	0.244597	0.542	0.425	3.41292046235215e-36	0	Atp6v1a	0.0286179
Malignant	1.69201510818126e-40	0.32012	0.442	0.333	3.9187069905478e-36	0	St3gal4	0.0348931
Malignant	1.82878862208256e-40	0.749991	0.241	0.169	4.23547444874321e-36	0	Tmem38b	0.0539993
Malignant	2.00198728037402e-40	0.38464	0.569	0.459	4.63660254134622e-36	0	Cnot6l	0.0423104
Malignant	2.96545268832532e-40	0.350307	0.313	0.217	6.86798842616144e-36	0	Tmem140	0.0336295
Malignant	3.01473872547081e-40	2.35873	0.031	0.007	6.9821348881904e-36	0	Alpk3	0.0566095
Malignant	3.90962901618602e-40	1.56052	0.055	0.02	9.05470080148682e-36	0	Lzts1	0.0546184
Malignant	4.00134119656037e-40	1.58489	0.048	0.016	9.26710621123381e-36	0	Tnfrsf25	0.0507164
Malignant	4.00168530397828e-40	1.07586	0.105	0.053	9.2679031640137e-36	0	Mamstr	0.055945
Malignant	4.44099948963852e-40	0.760026	0.211	0.142	1.02853548180028e-35	0	Trp53inp1	0.0524418
Malignant	7.3051509054474e-40	0.365104	0.293	0.203	1.69187294970162e-35	0	Tap1	0.0328594
Malignant	7.86024490901869e-40	0.210927	0.865	0.846	1.82043272092873e-35	0	Atp6v0b	0.0040076
Malignant	8.19519683610685e-40	0.146213	0.484	0.347	1.89800758724235e-35	0	Pim1	0.0200312
Malignant	1.36220844038127e-39	1.68021	0.056	0.02	3.15487474792301e-35	0	Kbtbd12	0.0604877
Malignant	1.43078016831105e-39	1.34578	0.086	0.04	3.31368686980839e-35	0	Lix1	0.0619059
Malignant	1.67170347019532e-39	1.40111	0.077	0.034	3.87166523697236e-35	0	Hid1	0.0602479
Malignant	2.51620450919687e-39	0.365852	0.321	0.225	5.82752964329996e-35	0	Casp4	0.0351218
Malignant	2.62296289797556e-39	0.870026	0.173	0.108	6.0747820717114e-35	0	Nudt13	0.0565517
Malignant	2.67181034247252e-39	1.41676	0.086	0.041	6.18791275316635e-35	0	Pcdh1	0.063754
Malignant	2.69407043286141e-39	0.465985	0.284	0.199	6.23946712250703e-35	0	Enc1	0.0396087
Malignant	5.44664282597541e-39	2.13561	0.048	0.016	1.26144247849591e-34	0	5430431A17Rik	0.0683394
Malignant	5.55790763734677e-39	1.92972	0.044	0.014	1.28721140880951e-34	0	Xirp1	0.0578916
Malignant	5.99835255879041e-39	0.767945	0.221	0.149	1.38921845261586e-34	0	Ess2	0.0552921
Malignant	7.41750486190242e-39	1.1561	0.079	0.035	1.7178941260166e-34	0	Rundc3a	0.0508682
Malignant	7.8642886402646e-39	0.200345	0.97	0.97	1.82136924908528e-34	0	Calm1	0
Malignant	8.51265596576924e-39	0.351412	0.336	0.248	1.97153112167216e-34	0	Fam53a	0.0309243
Malignant	8.90448510578772e-39	0.388772	0.362	0.26	2.06227875050044e-34	0	Mbd1	0.0396547
Malignant	9.81654494748398e-39	1.64609	0.062	0.025	2.27351180983729e-34	0	Ppfia4	0.0609052
Malignant	1.05656824853341e-38	0.303036	0.249	0.166	2.44701206360339e-34	0	Pla1a	0.025152
Malignant	1.12256454093743e-38	1.10438	0.103	0.053	2.59985947681108e-34	0	E130102H24Rik	0.0552189
Malignant	1.39387604674815e-38	1.64957	0.076	0.034	3.22821692426872e-34	0	Gm42941	0.0692819
Malignant	1.64885774270137e-38	0.714068	0.235	0.158	3.81875453209636e-34	0	Rdh5	0.0549833
Malignant	1.65870124780395e-38	0.16742	0.381	0.267	3.84155208991394e-34	0	Trim25	0.0190859
Malignant	1.78627138915397e-38	0.264615	0.311	0.216	4.13700453728059e-34	0	Crebrf	0.0251385
Malignant	2.44027392993171e-38	2.2921	0.044	0.014	5.65167442172184e-34	0	Vnn1	0.0687631
Malignant	2.58482734803099e-38	0.677259	0.242	0.165	5.98646013803977e-34	0	Ermp1	0.052149
Malignant	4.1310325031041e-38	0.14245	0.437	0.316	9.5674712771891e-34	0	Nnmt	0.0172364
Malignant	4.24671309807263e-38	1.06062	0.099	0.05	9.83538753513621e-34	0	D830050J10Rik	0.0519703
Malignant	4.69191134412276e-38	0.975947	0.204	0.138	1.08664666729883e-33	0	Rb1	0.0644125
Malignant	4.96859568683565e-38	1.61437	0.064	0.026	1.15072676107114e-33	0	D430040D24Rik	0.0613459
Malignant	5.37914378717535e-38	0.670934	0.253	0.178	1.24580970110981e-33	0	Xdh	0.0503201
Malignant	6.03346923312842e-38	0.200917	0.456	0.337	1.39735147439254e-33	0	Ankrd13c	0.0239091
Malignant	6.35868142507249e-38	0.205221	0.851	0.853	1.47267061804679e-33	0	Sub1	-0.000410443
Malignant	1.01911591131492e-37	0.160414	0.93	0.9	2.36027245060536e-33	0	Rbx1	0.00481242
Malignant	1.32273644369169e-37	0.333716	0.219	0.143	3.06345760358995e-33	0	Lmcd1	0.0253624
Malignant	1.32682230556913e-37	0.84281	0.149	0.089	3.07292045969811e-33	0	Mroh1	0.0505686
Malignant	1.60173246165287e-37	0.289162	0.561	0.477	3.70961238118805e-33	0	Anxa4	0.0242896
Malignant	1.63253566609329e-37	1.87512	0.044	0.014	3.78095260267206e-33	0	5033421B08Rik	0.0562537
Malignant	1.86720688542697e-37	0.783222	0.202	0.133	4.32445114664886e-33	0	Cyp2j6	0.0540424
Malignant	1.91703144291656e-37	0.23207	0.828	0.834	4.43984482179475e-33	0	Supt4a	-0.00139242
Malignant	1.92956901865808e-37	3.39263	0.021	0.003	4.46888184721212e-33	0	Col19a1	0.0610674
Malignant	2.37175295993981e-37	0.410775	0.332	0.243	5.49297985522061e-33	0	Rnf217	0.036559
Malignant	3.82242064193419e-37	1.09638	0.068	0.029	8.85272620671958e-33	0	Coro6	0.0427589
Malignant	4.83048485293489e-37	0.360523	0.321	0.236	1.11874029193972e-32	0	Pdlim2	0.0306445
Malignant	6.42727026554382e-37	1.73919	0.063	0.026	1.48855579349995e-32	0	Gm42937	0.0643501
Malignant	7.74111215327893e-37	1.16143	0.051	0.018	1.7928415746994e-32	0	Myh11	0.0383272
Malignant	8.79558876541568e-37	0.319901	0.367	0.266	2.03705835807027e-32	0	Stn1	0.03231
Malignant	1.07202403070384e-36	0.197803	0.607	0.496	2.48280765511009e-32	0	Mcub	0.0219561
Malignant	1.12247691261284e-36	0.21324	0.564	0.451	2.59965652961133e-32	0	Vat1	0.0240961
Malignant	1.19950852931707e-36	1.23456	0.121	0.069	2.77806175389834e-32	0	Nrbp2	0.0641972
Malignant	1.36212949925123e-36	1.58626	0.062	0.026	3.15469192026585e-32	0	H2-Q10	0.0571053
Malignant	1.46708350552201e-36	0.106431	0.477	0.347	3.39776539878897e-32	0	Tbl1xr1	0.013836
Malignant	1.82694715737484e-36	1.25581	0.08	0.038	4.23120961648014e-32	0	Serpind1	0.0527441
Malignant	2.01499920360291e-36	0.510202	0.281	0.199	4.66673815554434e-32	0	Zfp367	0.0418366
Malignant	2.67212134783617e-36	1.41206	0.237	0.187	6.18863304158857e-32	0	Mgl2	0.0706032
Malignant	2.73358290035895e-36	0.232677	0.381	0.275	6.33097799723133e-32	0	Pias2	0.0246638
Malignant	4.27346402321388e-36	0.681446	0.137	0.079	9.89734267776335e-32	0	1500015A07Rik	0.0395239
Malignant	4.59162242423133e-36	0.279381	0.645	0.547	1.06341975345198e-31	0	Mat2a	0.0273793
Malignant	4.67118028662708e-36	1.95585	0.039	0.012	1.08184535438283e-31	0	Gm22146	0.052808
Malignant	5.71082402238951e-36	0.427164	0.239	0.162	1.32262684358541e-31	0	Smarcd3	0.0328916
Malignant	6.97826165308637e-36	2.44611	0.034	0.009	1.6161653988548e-31	0	Flrt1	0.0611526
Malignant	9.498131850498e-36	1.33033	0.104	0.056	2.19976733657534e-31	0	Hdac11	0.0638559
Malignant	9.75984342371881e-36	0.669412	0.218	0.147	2.26037973693328e-31	0	Zfp651	0.0475283
Malignant	1.04127117385809e-35	2.0477	0.047	0.017	2.41158403865534e-31	0	Hspb3	0.0614311
Malignant	1.32565555032948e-35	0.253613	0.233	0.156	3.07021825456309e-31	0	Rtp4	0.0195282
Malignant	1.43563281448524e-35	0.856375	0.129	0.074	3.32492559834782e-31	0	Gm15867	0.0471006
Malignant	1.58862203070118e-35	0.292079	0.286	0.203	3.67924862310393e-31	0	Rbpms	0.0242426
Malignant	1.69521595126021e-35	0.37993	0.301	0.215	3.92612014311865e-31	0	Bvht	0.032674
Malignant	2.09364311174935e-35	0.625272	0.225	0.153	4.84887744681149e-31	0	Micall1	0.0450196
Malignant	2.21528319177626e-35	0.242508	0.435	0.328	5.13059587215382e-31	0	Ap1ar	0.0259484
Malignant	2.96515540785863e-35	2.29902	0.028	0.006	6.86729992460059e-31	0	Gm48427	0.0505785
Malignant	3.04372994134403e-35	0.118197	0.949	0.921	7.04927854415277e-31	0	Ndufb5	0.00330953
Malignant	3.26173625332852e-35	0.149918	0.952	0.955	7.55418116270886e-31	0	Dynll1	-0.000449755
Malignant	3.50037428282228e-35	0.471978	0.309	0.231	8.1068668390164e-31	0	Orai1	0.0368143
Malignant	4.00110726498071e-35	0.102265	0.926	0.903	9.26656442569532e-31	0	Atp5c1	0.00235208
Malignant	4.95037600204435e-35	0.494192	0.202	0.131	1.14650708207347e-30	0	Snhg10	0.0350876
Malignant	5.41238564412758e-35	0.190865	0.442	0.34	1.25350851517995e-30	0	Mef2d	0.0194682
Malignant	6.22528025265353e-35	1.26957	0.067	0.029	1.44177490651456e-30	0	D630003M21Rik	0.0482435
Malignant	1.03113453391187e-34	0.336447	0.59	0.499	2.38810758053989e-30	0	Nfkb1	0.0306167
Malignant	1.14162409958594e-34	1.83673	0.051	0.02	2.64400141464103e-30	0	Nr3c2	0.0569385
Malignant	1.23495539675629e-34	0.902903	0.123	0.07	2.86015669888756e-30	0	Gm10125	0.0478539
Malignant	1.42603784281134e-34	0.246009	0.329	0.241	3.30270364395107e-30	0	Nid1	0.0216488
Malignant	1.58315984698384e-34	0.214757	0.451	0.368	3.66659820561457e-30	0	Tnfrsf1a	0.0178249
Malignant	1.6661402121883e-34	1.51609	0.056	0.023	3.8587807314281e-30	0	Iqcn	0.0500309
Malignant	1.88487396391169e-34	0.40884	0.308	0.226	4.36536810041947e-30	0	Mtss2	0.0335249
Malignant	2.0197644011066e-34	0.199517	0.905	0.919	4.67777435296288e-30	0	Gnb2	-0.00279324
Malignant	2.13036328633492e-34	0.162719	0.861	0.87	4.93392137115167e-30	0	Pgk1	-0.00146447
Malignant	2.27325907074101e-34	1.18533	0.064	0.027	5.26486800783618e-30	0	Gm20033	0.0438572
Malignant	2.41968470523021e-34	0.143285	0.614	0.495	5.60398977731316e-30	0	Nfe2l2	0.017051
Malignant	2.43158225400097e-34	0.943185	0.123	0.071	5.63154450026624e-30	0	Slc39a8	0.0490456
Malignant	2.55823617560457e-34	0.893456	0.163	0.104	5.92487498270018e-30	0	Wfs1	0.0527139
Malignant	2.78010120233449e-34	1.2667	0.084	0.042	6.43871438460667e-30	0	6330562C20Rik	0.0532015
Malignant	3.18285930298467e-34	1.57375	0.051	0.019	7.37150214571251e-30	0	Myb	0.0503599
Malignant	3.25422288903372e-34	0.647943	0.254	0.186	7.53678021100209e-30	0	Zhx1	0.0440601
Malignant	3.30163970713485e-34	0.157682	0.966	0.93	7.64659756172432e-30	0	Pabpc1	0.00567653
Malignant	3.50127601595239e-34	1.12753	0.125	0.074	8.10895525294574e-30	0	Chst15	0.0575039
Malignant	3.68039698148525e-34	2.08299	0.036	0.011	8.52379940911984e-30	0	Sel1l3	0.0520748
Malignant	3.73013063453884e-34	0.605565	0.233	0.162	8.63898254959194e-30	0	St5	0.0429951
Malignant	4.44663013390675e-34	1.7536	0.036	0.011	1.0298395390128e-29	0	Olfr810	0.0438399
Malignant	4.86781091754711e-34	2.66422	0.022	0.004	1.12738500850391e-29	0	Aldh1a1	0.0479559
Malignant	4.92851939169142e-34	0.250486	0.783	0.779	1.14144509111573e-29	0	Fundc2	0.00100194
Malignant	5.14035419532432e-34	0.869589	0.164	0.105	1.19050603163711e-29	0	Slc38a9	0.0513057
Malignant	6.59981940732659e-34	0.174997	0.55	0.423	1.52851817473684e-29	0	Clpx	0.0222246
Malignant	7.3601345069771e-34	2.38732	0.024	0.005	1.7046071518159e-29	0	Lrtm1	0.0453591
Malignant	7.64479771438034e-34	0.136141	0.996	0.926	1.77053515065049e-29	0	Sh3glb1	0.0095299
Malignant	8.00606707296627e-34	0.277119	0.436	0.331	1.85420513409899e-29	0	Syne1	0.0290975
Malignant	8.3213662092098e-34	2.94588	0.021	0.004	1.92722841405299e-29	0	Necab1	0.05008
Malignant	8.83314898138255e-34	1.78292	0.05	0.019	2.0457573040882e-29	0	1700041G16Rik	0.0552706
Malignant	8.90446082322349e-34	0.347661	0.743	0.81	2.06227312665856e-29	0	Cct4	-0.0232933
Malignant	1.03072255667868e-33	1.32084	0.064	0.028	2.38715344126782e-29	0	Reep2	0.0475501
Malignant	1.09065959132988e-33	0.942444	0.118	0.067	2.52596761352001e-29	0	Pcdhgc3	0.0480647
Malignant	1.19354507369207e-33	2.35709	0.045	0.016	2.76425039067084e-29	0	Dio2	0.0683555
Malignant	1.27466590667245e-33	0.344564	0.443	0.35	2.9521262398534e-29	0	Cyld	0.0320445
Malignant	1.52167124008986e-33	2.0978	0.033	0.009	3.52419059204813e-29	0	2310015A16Rik	0.0503473
Malignant	1.57221933117695e-33	1.96998	0.036	0.011	3.64125997100582e-29	0	Mylk4	0.0492496
Malignant	1.82048650151804e-33	1.26111	0.065	0.028	4.21624673751578e-29	0	Cyp2r1	0.0466609
Malignant	2.00517251067771e-33	0.509179	0.326	0.246	4.64397953472958e-29	0	Slc38a1	0.0407343
Malignant	2.82620551838558e-33	0.528241	0.486	0.449	6.54549198058099e-29	0	Myo1e	0.0195449
Malignant	2.85604523831179e-33	1.82182	0.037	0.012	6.61460077193012e-29	0	Cldn15	0.0455455
Malignant	3.44864811729731e-33	0.446433	0.774	0.807	7.98706903966057e-29	0	Erp29	-0.0147323
Malignant	3.45071137084769e-33	0.270483	0.485	0.4	7.99184753488326e-29	0	Tgif1	0.0229911
Malignant	3.54469546333421e-33	0.561658	0.224	0.154	8.20951469308202e-29	0	Trappc9	0.0393161
Malignant	3.61806793029827e-33	0.283371	0.365	0.273	8.3794453265708e-29	0	Fam8a1	0.0260701
Malignant	3.79121569437204e-33	0.243355	0.373	0.273	8.78045554816563e-29	0	Car13	0.0243355
Malignant	4.22007023870411e-33	0.44949	0.324	0.244	9.77368267283872e-29	0	Tbk1	0.0359592
Malignant	4.42117540746827e-33	0.61245	0.131	0.076	1.02394422436965e-28	0	Cnn1	0.0336847
Malignant	4.80450171202563e-33	1.37433	0.117	0.069	1.11272259650514e-28	0	Coq8a	0.065968
Malignant	5.07228445344562e-33	0.185056	0.851	0.855	1.17474107941801e-28	0	Gpx1	-0.000740223
Malignant	5.23749715647991e-33	0.530801	0.45	0.402	1.21300434144075e-28	0	Apobec3	0.0254784
Malignant	5.36752319949699e-33	0.710251	0.254	0.185	1.2431183730035e-28	0	Utp14b	0.0490073
Malignant	5.36990892693471e-33	0.143514	0.463	0.359	1.24367090747808e-28	0	Man2a1	0.0149255
Malignant	5.38964565559257e-33	0.476162	0.333	0.25	1.24824193383524e-28	0	Daam1	0.0395214
Malignant	5.76406850962829e-33	0.248006	0.384	0.289	1.33495826682991e-28	0	Polr1a	0.0235606
Malignant	6.12506360796299e-33	0.805876	0.111	0.062	1.41856473160423e-28	0	9330020H09Rik	0.0394879
Malignant	6.21218994682364e-33	0.339832	0.345	0.253	1.43874319168435e-28	0	Lmbrd2	0.0312645
Malignant	6.76127511056018e-33	2.6993	0.02	0.003	1.56591131560574e-28	0	Gm45159	0.0458881
Malignant	1.09749784833664e-32	2.76436	0.024	0.005	2.54180501674765e-28	0	Hoxa13	0.0525228
Malignant	1.16569287888921e-32	0.396666	0.717	0.741	2.69974470750742e-28	0	Ier2	-0.00951998
Malignant	1.22785035599986e-32	2.67301	0.023	0.005	2.84370142449568e-28	0	Gm8909	0.0481142
Malignant	1.52293992631938e-32	0.23073	0.438	0.347	3.52712886935568e-28	0	Thap3	0.0209964
Malignant	1.64334117655778e-32	1.73965	0.055	0.023	3.80597816490782e-28	0	Tead4	0.0556689
Malignant	1.79506531740824e-32	0.635462	0.277	0.204	4.15737127511748e-28	0	Ncald	0.0463887
Malignant	1.80096509996536e-32	0.673363	0.171	0.11	4.17103517151977e-28	0	Usp2	0.0410751
Malignant	1.9938490090333e-32	0.472103	0.649	0.698	4.61775430492112e-28	0	Gpi1	-0.0231331
Malignant	2.17101811576357e-32	0.122394	0.919	0.9	5.02807795610844e-28	0	Uqcr11	0.00232548
Malignant	2.43159589369378e-32	0.180331	0.227	0.356	5.6315760897948e-28	0	Bmt2	-0.0232628
Malignant	2.43927522386215e-32	0.520376	0.441	0.395	5.64936141846474e-28	0	Akap13	0.0239373
Malignant	2.4578783029522e-32	0.778059	0.172	0.113	5.6924461496373e-28	0	Fam214b	0.0459055
Malignant	2.68461344189424e-32	0.622953	0.267	0.194	6.21756473142706e-28	0	Rgmb	0.0454756
Malignant	2.84002368076948e-32	0.243457	0.792	0.758	6.57749484466212e-28	0	Gabarapl2	0.00827753
Malignant	3.04368447846683e-32	0.344766	0.304	0.221	7.04917325212919e-28	0	Ociad2	0.0286156
Malignant	3.45604399010167e-32	1.8105	0.043	0.015	8.00419788107546e-28	0	Inca1	0.050694
Malignant	3.52547210006082e-32	0.254692	0.4	0.301	8.16499338374086e-28	0	Washc5	0.0252145
Malignant	3.99542623475166e-32	1.31113	0.04	0.013	9.25340715968484e-28	0	Trim54	0.0354004
Malignant	4.64465491599557e-32	0.408216	0.262	0.186	1.07570207854457e-27	0	Gm17092	0.0310244
Malignant	4.72648659374211e-32	2.97195	0.021	0.004	1.09465429511067e-27	0	Btbd17	0.0505231
Malignant	4.83149097097424e-32	1.78249	0.056	0.024	1.11897330887763e-27	0	C1ql3	0.0570396
Malignant	5.17080093537455e-32	0.363425	0.581	0.563	1.19755749663274e-27	0	Marcksl1	0.00654165
Malignant	5.68278827001547e-32	0.254812	0.89	0.857	1.31613376333558e-27	0	Srsf7	0.00840881
Malignant	5.97476118646135e-32	0.321781	0.621	0.566	1.38375469078445e-27	0	Jmjd1c	0.017698
Malignant	6.72818532461518e-32	0.44877	0.288	0.21	1.55824772118088e-27	0	Homer3	0.0350041
Malignant	7.04961197877721e-32	0.214304	0.844	0.869	1.6326901342848e-27	0	Ywhaq	-0.00535759
Malignant	7.05560618789111e-32	2.4298	0.032	0.009	1.63407839311558e-27	0	Mchr1	0.0558854
Malignant	7.89004046782512e-32	0.196709	0.396	0.578	1.8273333723483e-27	0	Sdf2	-0.035801
Malignant	8.38518706895371e-32	1.3198	0.061	0.027	1.94200932516968e-27	0	Gm26682	0.0448731
Malignant	8.77568461678903e-32	0.353544	0.343	0.259	2.03244855724834e-27	0	Mfsd11	0.0296977
Malignant	8.85695435746697e-32	0.168623	0.507	0.4	2.05127062918935e-27	0	Smim20	0.0180427
Malignant	8.9706549881033e-32	2.05389	0.049	0.019	2.07760369524472e-27	0	Vipr2	0.0616167
Malignant	9.94480411584703e-32	0.348546	0.33	0.247	2.30321663323017e-27	0	Paxip1	0.0289293
Malignant	1.01537526630614e-31	0.436063	0.221	0.15	2.35160911676501e-27	0	Scrn1	0.0309604
Malignant	1.13296622398127e-31	0.22463	0.96	0.951	2.62394977474062e-27	0	Sumo2	0.00202167
Malignant	1.28591053557229e-31	0.175408	0.863	0.877	2.97816880038543e-27	0	Atp5mpl	-0.00245571
Malignant	1.36807120849952e-31	0.128146	0.902	0.821	3.16845291888489e-27	0	Rsrp1	0.0103799
Malignant	1.3731210526197e-31	0.492594	0.359	0.283	3.18014835786722e-27	0	Noct	0.0374372
Malignant	1.40323602451517e-31	1.00503	0.121	0.072	3.24989463277713e-27	0	Hsf4	0.0492467
Malignant	1.55698991244214e-31	1.77341	0.05	0.02	3.605988637216e-27	0	Lrrn3	0.0532023
Malignant	1.62495706770527e-31	1.15306	0.102	0.056	3.76340056880541e-27	0	Napb	0.0530406
Malignant	1.65068834353572e-31	0.830916	0.096	0.051	3.82299420362873e-27	0	Fam178b	0.0373912
Malignant	1.82919588851331e-31	0.481504	0.39	0.308	4.23641767779682e-27	0	Col4a2	0.0394833
Malignant	1.84919730011754e-31	0.528203	0.436	0.383	4.28274094707222e-27	0	Ypel3	0.0279948
Malignant	2.59714999360473e-31	0.425185	0.56	0.528	6.01499938518855e-27	0	Cdk6	0.0136059
Malignant	2.78980527629677e-31	0.187967	0.616	0.524	6.46118901990333e-27	0	Acot13	0.017293
Malignant	2.82623641618922e-31	0.215427	0.569	0.474	6.54556353989423e-27	0	Arl4a	0.0204656
Malignant	2.93993911726333e-31	0.359564	0.281	0.204	6.80889899558187e-27	0	Gba	0.0276864
Malignant	3.02076254316375e-31	0.846488	0.12	0.07	6.99608604996725e-27	0	Itga3	0.0423244
Malignant	3.04876924022478e-31	0.103886	0.257	0.393	7.06094956036059e-27	0	Dbnl	-0.0141285
Malignant	3.07998318010068e-31	0.977619	0.075	0.036	7.13324104511318e-27	0	Gm15934	0.0381271
Malignant	3.22325041975499e-31	0.121111	0.625	0.519	7.46504797215256e-27	0	Dazap2	0.0128378
Malignant	3.44513700656168e-31	0.41903	0.314	0.235	7.97893730719686e-27	0	Acox1	0.0331034
Malignant	4.18276652020571e-31	1.492	0.061	0.027	9.68728726079643e-27	0	Gm49077	0.050728
Malignant	4.48700648525506e-31	1.17623	0.078	0.039	1.03919070198507e-26	0	Zscan2	0.0458729
Malignant	5.05048575922298e-31	1.65585	0.058	0.025	1.16969250183604e-26	0	9330159F19Rik	0.0546431
Malignant	5.71464833120819e-31	0.796912	0.184	0.124	1.32351255350782e-26	0	Nckap5l	0.0478147
Malignant	6.31745104857932e-31	0.908139	0.141	0.089	1.46312166285097e-26	0	Gpr137b	0.0472232
Malignant	6.84288698444829e-31	2.34874	0.029	0.008	1.58481262559822e-26	0	Nr1h4	0.0493235
Malignant	6.8773097869605e-31	0.389136	0.486	0.398	1.59278494666005e-26	0	Anxa7	0.034244
Malignant	7.77895484112799e-31	0.381197	0.332	0.255	1.80160594120524e-26	0	Chaf1b	0.0293522
Malignant	8.01772294278744e-31	0.151853	0.834	0.658	1.85690463354957e-26	0	Macf1	0.0267261
Malignant	8.56717720461743e-31	0.958084	0.084	0.043	1.9841582405894e-26	0	2310068J16Rik	0.0392814
Malignant	1.18506731254193e-30	1.89039	0.044	0.017	2.74461589584711e-26	0	Spsb4	0.0510406
Malignant	1.39266670927522e-30	0.334652	0.316	0.234	3.22541609868141e-26	0	Smyd3	0.0274414
Malignant	1.45639087927654e-30	1.289	0.09	0.048	3.37300127640446e-26	0	4930452B06Rik	0.0541381
Malignant	1.58256696898315e-30	2.20845	0.024	0.005	3.66522510016498e-26	0	Gm44957	0.0419605
Malignant	1.71352633754485e-30	0.606836	0.193	0.13	3.96852699775388e-26	0	Zbtb7c	0.0382307
Malignant	1.813214776401e-30	0.646026	0.368	0.32	4.19940542214472e-26	0	Dnajb9	0.0310093
Malignant	2.03939984603954e-30	0.373963	0.292	0.215	4.72325004342757e-26	0	Slc11a2	0.0287951
Malignant	2.17386869150748e-30	0.154529	0.756	0.741	5.03467988953133e-26	0	Snhg8	0.00231794
Malignant	2.19145521681712e-30	0.316686	0.317	0.238	5.07541028214845e-26	0	Tpcn1	0.0250182
Malignant	3.02671812569849e-30	1.18114	0.062	0.028	7.0098791791177e-26	0	Kcnq4	0.0401587
Malignant	3.2505614109233e-30	0.897639	0.115	0.068	7.52830022769835e-26	0	Zfand4	0.042189
Malignant	3.54662919063355e-30	0.36901	0.333	0.251	8.21399320550731e-26	0	Vps50	0.0302588
Malignant	4.03392914130738e-30	0.209291	0.597	0.512	9.34257989126789e-26	0	Sox9	0.0177897
Malignant	5.37237656566816e-30	2.95868	0.015	0.002	1.24424241260874e-25	0	Adora1	0.0384629
Malignant	5.39799507636322e-30	0.274853	0.247	0.173	1.25017565968572e-25	0	Jarid2	0.0203391
Malignant	5.65833586526902e-30	0.239815	0.833	0.843	1.31047058639630e-25	0	Tmem14c	-0.00239815
Malignant	6.01644458017041e-30	1.00627	0.09	0.048	1.39340856476747e-25	0	Lamb3	0.0422633
Malignant	7.71201152207447e-30	0.855258	0.158	0.104	1.78610186851245e-25	0	Gcfc2	0.0461839
Malignant	1.00057347891055e-29	0.176368	0.839	0.868	2.31732817715683e-25	0	Hsbp1	-0.00511468
Malignant	1.06457036375385e-29	0.165439	0.328	0.236	2.46554496245393e-25	0	Gm11361	0.0152204
Malignant	1.07212604564801e-29	0.20944	0.906	0.876	2.48304392172078e-25	0	Hnrnpf	0.0062832
Malignant	1.30474924256133e-29	0.619954	0.19	0.129	3.02179924577204e-25	0	Cep76	0.0378172
Malignant	1.36582985179335e-29	1.99173	0.038	0.013	3.16326193675341e-25	0	1700056N10Rik	0.0497932
Malignant	1.46310252003234e-29	0.696151	0.119	0.07	3.38854543639491e-25	0	Gm16124	0.0341114
Malignant	1.47925174187414e-29	1.47445	0.049	0.02	3.42594703418052e-25	0	AI504432	0.0427591
Malignant	1.68360867744204e-29	2.62899	0.016	0.002	3.89923769695576e-25	0	Tceal7	0.0368059
Malignant	2.04260528161422e-29	0.103334	0.963	0.936	4.73067383221853e-25	0	Eif3h	0.00279003
Malignant	2.08579163390832e-29	0.332905	0.369	0.296	4.83069342413167e-25	0	Preb	0.0243021
Malignant	2.45026977449353e-29	0.76049	0.183	0.125	5.67482479772703e-25	0	Castor2	0.0441084
Malignant	2.48274123473307e-29	0.60553	0.255	0.186	5.75002869964178e-25	0	Isg20	0.0417816
Malignant	3.1792231862823e-29	0.704001	0.101	0.056	7.36308089942981e-25	0	March11	0.03168
Malignant	3.49738873171839e-29	0.438031	0.288	0.219	8.0999523026598e-25	0	Agap3	0.0302242
Malignant	4.08460302120861e-29	1.19562	0.073	0.037	9.45994059711913e-25	0	Ebf3	0.0430424
Malignant	5.10768953228055e-29	0.163194	0.627	0.503	1.18294089567618e-24	0	Tnrc6b	0.0202361
Malignant	5.4117694194335e-29	0.500773	0.307	0.233	1.2533657975408e-24	0	Tnip1	0.0370572
Malignant	5.87115696960379e-29	0.511246	0.111	0.064	1.35975995416024e-24	0	Trib3	0.0240286
Malignant	5.91757895491377e-29	0.567159	0.805	0.876	1.37051128595803e-24	0	mt-Nd4l	-0.0402683
Malignant	6.12416169270435e-29	0.291315	0.352	0.268	1.41835584803033e-24	0	Siah1a	0.0244704
Malignant	7.57184037855225e-29	0.16535	0.887	0.812	1.7536382316727e-24	0	Rap1a	0.0124012
Malignant	7.63699554160023e-29	1.88832	0.04	0.014	1.76872816743461e-24	0	Gm11683	0.0490964
Malignant	7.81281496144845e-29	0.468657	0.242	0.174	1.80944794507146e-24	0	Nedd4l	0.0318687
Malignant	1.14813169185387e-28	2.09415	0.028	0.008	2.65907299833355e-24	0	Gm17749	0.0418831
Malignant	1.23451083955163e-28	0.246304	0.599	0.51	2.85912710440158e-24	0	Slbp	0.0219211
Malignant	1.30008543233759e-28	0.117686	0.391	0.291	3.01099786129386e-24	0	Mtor	0.0117686
Malignant	1.31297351340709e-28	0.371545	0.575	0.571	3.04084665705082e-24	0	Pold4	0.00148618
Malignant	1.36624356357716e-28	0.206647	0.377	0.288	3.16422009324469e-24	0	Dok1	0.0183916
Malignant	1.38649011129786e-28	0.528212	0.242	0.176	3.21111109776585e-24	0	Mms19	0.034862
Malignant	1.43193885818822e-28	0.296826	0.571	0.506	3.31637039556393e-24	0	Mcm3	0.0192937
Malignant	1.44389745894189e-28	0.716921	0.171	0.116	3.34406651490943e-24	0	Sft2d2	0.0394307
Malignant	1.49280311844179e-28	1.46775	0.052	0.022	3.45733202231118e-24	0	Prdm16	0.0440326
Malignant	1.50769990822684e-28	0.128207	0.764	0.659	3.49183298745336e-24	0	Bin1	0.0134617
Malignant	1.52063331301591e-28	0.362969	0.293	0.22	3.52178675294484e-24	0	Kansl1l	0.0264967
Malignant	1.66560250713945e-28	0.81247	0.145	0.092	3.85753540653496e-24	0	Map3k12	0.0430609
Malignant	2.32976312218922e-28	2.62875	0.025	0.006	5.39573139099023e-24	0	Epha7	0.0499462
Malignant	2.77458799249556e-28	0.221322	0.303	0.22	6.42594579061971e-24	0	Bhlhe41	0.0183697
Malignant	3.00261550661872e-28	0.582574	0.167	0.11	6.95405751332896e-24	0	D730003I15Rik	0.0332067
Malignant	3.08986597970682e-28	0.535292	0.204	0.141	7.156129609001e-24	0	Plvap	0.0337234
Malignant	3.38851802870666e-28	1.68682	0.038	0.014	7.84780775448461e-24	0	Trp53cor1	0.0404837
Malignant	3.39223443487464e-28	0.681817	0.681	0.646	7.85641495116967e-24	0	Iqgap1	0.0238636
Malignant	3.56331737331381e-28	0.804824	0.179	0.124	8.25264303659477e-24	0	Sh3bp5	0.0442653
Malignant	4.78186342492569e-28	0.108109	0.928	0.935	1.10747956921279e-23	0	Clta	-0.000756766
Malignant	5.93028063782556e-28	1.90524	0.037	0.013	1.3734529957204e-23	0	1700124L16Rik	0.0457257
Malignant	6.26784036311366e-28	1.14349	0.077	0.04	1.45163182809712e-23	0	Rbp2	0.0423091
Malignant	6.45076806795221e-28	0.229678	0.636	0.611	1.49399788453773e-23	0	Dnajb1	0.00574195
Malignant	6.47660263719335e-28	0.360294	0.773	0.727	1.49998117077398e-23	0	Svbp	0.0165735
Malignant	6.88384874090509e-28	0.777741	0.122	0.074	1.59429936839362e-23	0	Gata2	0.0373316
Malignant	7.4004301948636e-28	0.111355	0.434	0.343	1.71393963313041e-23	0	Pdpn	0.0101333
Malignant	7.7090835614797e-28	1.99054	0.034	0.011	1.7854237528387e-23	0	Gm4755	0.0457824
Malignant	8.94545295939736e-28	0.572074	0.259	0.196	2.07176690539643e-23	0	Kat6b	0.0360407
Malignant	9.35276378452763e-28	1.55619	0.043	0.017	2.1661000924966e-23	0	4833419F23Rik	0.0404609
Malignant	1.23084499279221e-27	3.33552	0.019	0.004	2.85063700330677e-23	0	Clca3a1	0.0500327
Malignant	1.64119381728392e-27	0.825892	0.258	0.201	3.80100488082955e-23	0	Adrb2	0.0470758
Malignant	1.87258613528945e-27	0.646155	0.199	0.138	4.33690948933037e-23	0	Ddr1	0.0394154
Malignant	1.97764123041956e-27	2.84187	0.015	0.002	4.58021708965169e-23	0	Tmem184a	0.0369443
Malignant	2.07461159917502e-27	0.805805	0.092	0.051	4.80480046368936e-23	0	Gm10638	0.033038
Malignant	2.19402664415628e-27	0.426656	0.291	0.22	5.08136570786594e-23	0	Stard13	0.0302926
Malignant	2.31610120868301e-27	0.177669	0.318	0.477	5.36409039930986e-23	0	Cotl1	-0.0282494
Malignant	2.35388510657165e-27	0.579581	0.205	0.145	5.45159790681995e-23	0	Ctif	0.0347749
Malignant	2.58338749152115e-27	0.56686	0.161	0.105	5.98312543036298e-23	0	Zc3h12a	0.0317442
Malignant	3.25083009431047e-27	0.770724	0.231	0.176	7.52892249842305e-23	0	Bcl7a	0.0423898
Malignant	3.64586716082603e-27	0.371173	0.282	0.211	8.44382834447308e-23	0	Ddx58	0.0263533
Malignant	3.96531417963299e-27	0.228897	0.619	0.537	9.18366764003001e-23	0	Kmt2a	0.0187696
Malignant	4.65291865359724e-27	1.63473	0.101	0.06	1.07761596017312e-22	0	Itih5	0.0670241
Malignant	4.94096346926004e-27	0.470562	0.305	0.235	1.14432713948062e-22	0	Ehbp1l1	0.0329394
Malignant	7.27880488550837e-27	0.589283	0.715	0.715	1.68577121148374e-22	0	Psma1	0
Malignant	7.36289122699717e-27	0.660132	0.239	0.179	1.70524560817254e-22	0	Dennd6a	0.0396079
Malignant	7.40845567853729e-27	1.15095	0.082	0.044	1.71579833514924e-22	0	Gabre	0.0437361
Malignant	7.82455809572052e-27	0.128886	0.639	0.527	1.81216765496887e-22	0	BC005537	0.0144352
Malignant	8.12502251225569e-27	0.307955	0.802	0.848	1.88175521383842e-22	0	Rnf7	-0.0141659
Malignant	8.83915189426764e-27	0.375408	0.407	0.32	2.04714757871238e-22	0	Capn6	0.0326605
Malignant	9.1275958425059e-27	0.211413	0.069	0.128	2.11395119712437e-22	0	Phactr2	-0.0124734
Malignant	1.00866371817478e-26	0.463241	0.23	0.165	2.33606517129279e-22	0	Elmsan1	0.0301107
Malignant	1.03685217907096e-26	0.180435	0.15	0.235	2.40134964672835e-22	0	Lama4	-0.015337
Malignant	1.07432348773101e-26	0.28498	0.307	0.231	2.48813319758501e-22	0	Tns2	0.0216585
Malignant	1.1340563058145e-26	0.614914	0.196	0.138	2.62647440426638e-22	0	Trit1	0.035665
Malignant	1.32496742916194e-26	0.122872	0.408	0.312	3.06862456593906e-22	0	Dctn1	0.0117957
Malignant	1.46085144344308e-26	0.553685	0.358	0.295	3.38333194301417e-22	0	Nrep	0.0348821
Malignant	1.7194144188822e-26	0.453762	0.431	0.375	3.98216379413117e-22	0	Arl6ip6	0.0254107
Malignant	1.89065251936282e-26	0.816878	0.128	0.08	4.3787512348443e-22	0	Heyl	0.0392101
Malignant	2.56359298243674e-26	1.78371	0.03	0.01	5.93728134732349e-22	0	2210039B01Rik	0.0356742
Malignant	2.92108682947706e-26	1.65284	0.031	0.01	6.76523709706887e-22	0	Pgm5	0.0347097
Malignant	4.08378867538139e-26	0.125733	0.614	0.514	9.4580545721833e-22	0	Atp6v1d	0.0125733
Malignant	5.29869682294971e-26	0.450269	0.226	0.165	1.22717818419515e-21	0	Tatdn2	0.0274664
Malignant	5.91789468558518e-26	0.25656	0.254	0.185	1.37058440918153e-21	0	Zfp787	0.0177026
Malignant	6.17838793650608e-26	0.261545	0.367	0.303	1.43091464609481e-21	0	Cdc42ep3	0.0167389
Malignant	6.61943891416312e-26	0.116087	0.374	0.282	1.53306205252018e-21	0	Ddah1	0.01068
Malignant	7.09155424291848e-26	1.25007	0.039	0.015	1.64240396265992e-21	0	Lmo2	0.0300017
Malignant	7.11291853301542e-26	0.718882	0.135	0.087	1.64735193224637e-21	0	Gm12216	0.0345064
Malignant	7.26309086295062e-26	0.29849	0.347	0.276	1.68213184385936e-21	0	Ets2	0.0211928
Malignant	7.67313908551522e-26	0.503025	0.24	0.176	1.77709901220533e-21	0	Ptpn21	0.0321936
Malignant	8.43015112565851e-26	0.709282	0.235	0.182	1.95242300070251e-21	0	Epb41	0.0375919
Malignant	8.47270165609996e-26	0.82778	0.142	0.094	1.96227770355275e-21	0	Dnase1l1	0.0397334
Malignant	8.6031095102087e-26	0.945913	0.137	0.09	1.99248016256433e-21	0	Cspg5	0.0444579
Malignant	9.50138404812692e-26	0.43415	0.315	0.245	2.2005205455462e-21	0	Ankrd50	0.0303905
Malignant	1.11798271010106e-25	1.25663	0.053	0.024	2.58924795659407e-21	0	6430573P05Rik	0.0364422
Malignant	1.25584767375668e-25	0.32452	0.803	0.83	2.90854321242047e-21	0	Trmt112	-0.00876205
Malignant	1.43810597970017e-25	0.175928	0.799	0.781	3.33065344898558e-21	0	Uqcrfs1	0.0031667
Malignant	1.44301604150913e-25	0.664628	0.179	0.126	3.34202515213514e-21	0	Gramd4	0.0352253
Malignant	1.73361117273062e-25	1.69919	0.035	0.013	4.01504347604411e-21	0	Gm13264	0.0373822
Malignant	1.75699039423074e-25	1.82536	0.028	0.009	4.0691897530384e-21	0	Gm36377	0.0346818
Malignant	1.90826971361081e-25	0.267142	0.371	0.289	4.41955265672264e-21	0	Stam	0.0219056
Malignant	1.96084260580078e-25	0.574742	0.185	0.129	4.54131147503461e-21	0	Fnip2	0.0321855
Malignant	2.33108828486463e-25	0.125525	0.465	0.365	5.39880046774648e-21	0	Irf1	0.0125525
Malignant	2.42887510160352e-25	0.34838	0.761	0.853	5.62527473531374e-21	0	Ndufb3	-0.032051
Malignant	2.49387892558101e-25	1.69559	0.041	0.017	5.77582359164563e-21	0	Tm6sf1	0.0406942
Malignant	2.58308648296641e-25	0.436102	0.265	0.201	5.9824282945502e-21	0	Actr8	0.0279106
Malignant	2.76590266341223e-25	0.701793	0.146	0.096	6.40583056846273e-21	0	Atxn7l1	0.0350896
Malignant	2.84537812328512e-25	2.12652	0.021	0.005	6.58989573352834e-21	0	4833415N18Rik	0.0340243
Malignant	2.90063681079681e-25	0.494764	0.169	0.115	6.71787485380542e-21	0	Znfx1	0.0267173
Malignant	3.05666814374747e-25	0.378118	0.288	0.219	7.07924342091915e-21	0	Mcu	0.0260901
Malignant	3.11390955909806e-25	1.65431	0.05	0.022	7.2118145388711e-21	0	Sox8	0.0463206
Malignant	3.45631362748578e-25	0.615205	0.352	0.301	8.00482236125706e-21	0	Nr4a2	0.0313754
Malignant	3.50562654157637e-25	0.305419	0.341	0.271	8.11903107029087e-21	0	Rapgef2	0.0213793
Malignant	3.66084891472321e-25	0.871778	0.103	0.062	8.47852608649896e-21	0	Ppp1r14c	0.0357429
Malignant	3.6840135127801e-25	1.01288	0.093	0.054	8.53217529559872e-21	0	Lpin3	0.0395025
Malignant	4.27282559208369e-25	1.17216	0.043	0.018	9.89586407126582e-21	0	Gm30329	0.0293041
Malignant	5.05302358445964e-25	0.521703	0.248	0.186	1.17028026216085e-20	0	Gdpd1	0.0323456
Malignant	5.13066603264791e-25	0.298546	0.472	0.397	1.18826225316126e-20	0	Herc1	0.0223909
Malignant	5.23306336141072e-25	0.426651	0.185	0.127	1.21197747450272e-20	0	Chrna1os	0.0247458
Malignant	5.66996776417501e-25	0.446826	0.339	0.273	1.31316453418293e-20	0	Dyrk2	0.0294905
Malignant	5.80300195954427e-25	0.225804	0.56	0.448	1.34397525383045e-20	0	Zmiz1	0.0252901
Malignant	5.92003297216073e-25	0.141653	0.681	0.656	1.37107963635242e-20	0	Odc1	0.00354133
Malignant	5.94887056064165e-25	0.133539	0.857	0.834	1.37775842184461e-20	0	Tomm22	0.0030714
Malignant	6.08365546786383e-25	0.191925	0.391	0.323	1.40897460635726e-20	0	1700003F12Rik	0.0130509
Malignant	6.11050525958587e-25	2.3404	0.019	0.004	1.41519301812009e-20	0	Syn2	0.035106
Malignant	6.97405676793522e-25	0.898869	0.105	0.064	1.6151915474538e-20	0	Zkscan14	0.0368536
Malignant	7.74313088408977e-25	2.77265	0.018	0.004	1.79330911275519e-20	0	BC051019	0.0388171
Malignant	7.96393197217753e-25	0.229656	0.755	0.669	1.84444664475632e-20	0	Vma21	0.0197504
Malignant	8.08285899030449e-25	0.21175	0.79	0.72	1.87199014215452e-20	0	Ccnl1	0.0148225
Malignant	8.19506605649231e-25	0.192987	0.359	0.274	1.89797729868362e-20	0	Lzts2	0.0164039
Malignant	9.24428548617527e-25	0.309926	0.332	0.263	2.14097651859819e-20	0	Ecd	0.0213849
Malignant	9.56463096197441e-25	0.174134	0.524	0.435	2.21516853079327e-20	0	Dnajb14	0.015498
Malignant	1.10035321925514e-24	2.13865	0.026	0.008	2.5484180557949e-20	0	Gm45894	0.0384956
Malignant	1.30516524579624e-24	0.420908	0.285	0.221	3.02276270926409e-20	0	Adgrl3	0.0269381
Malignant	1.30661238330656e-24	0.132607	0.45	0.362	3.02611427973799e-20	0	Hbp1	0.0116694
Malignant	1.34636325138319e-24	2.38035	0.02	0.005	3.11817729020348e-20	0	Gm15420	0.0357052
Malignant	1.45605050691195e-24	0.605204	0.147	0.097	3.37221297400809e-20	0	Tspan2	0.0302602
Malignant	1.59714371077526e-24	0.375511	0.553	0.471	3.6989848341555e-20	0	Cand1	0.0307919
Malignant	1.60099230446165e-24	0.947928	0.077	0.042	3.70789817713317e-20	0	D330050I16Rik	0.0331775
Malignant	1.69098965181351e-24	0.258111	0.429	0.344	3.91633203360009e-20	0	AC149090.1	0.0219394
Malignant	1.8945383375725e-24	1.07472	0.078	0.043	4.38775078981791e-20	0	Coro2b	0.0376152
Malignant	2.16970144623845e-24	1.35798	0.071	0.038	5.02502854948825e-20	0	Fndc5	0.0448135
Malignant	2.22936079265929e-24	2.80176	0.014	0.002	5.16319959579893e-20	0	Gm33727	0.0336211
Malignant	2.25060315183179e-24	1.69023	0.026	0.008	5.21239689964243e-20	0	Tmem88b	0.0304241
Malignant	2.38117889110964e-24	0.189873	0.35	0.276	5.51481031180992e-20	0	Wipf1	0.0140506
Malignant	2.38213410544733e-24	2.96018	0.013	0.002	5.51702258821602e-20	0	1700013G24Rik	0.032562
Malignant	2.62776966133684e-24	0.984749	0.078	0.043	6.08591453565611e-20	0	Has2os	0.0344662
Malignant	2.69474386829666e-24	0.455631	0.304	0.239	6.24102679897506e-20	0	Atm	0.029616
Malignant	2.70215378367789e-24	0.361663	0.282	0.213	6.258188162998e-20	0	Dusp22	0.0249547
Malignant	2.79918685963344e-24	0.925337	0.109	0.068	6.48291676691105e-20	0	Ptprj	0.0379388
Malignant	2.84712713720876e-24	2.87636	0.013	0.002	6.59394644977549e-20	0	Agbl1	0.0316399
Malignant	2.85967875638649e-24	0.529593	0.222	0.162	6.62301599979111e-20	0	Tshz3	0.0317756
Malignant	2.93248078020588e-24	0.514055	0.135	0.087	6.79162548695682e-20	0	Gm49066	0.0246746
Malignant	3.14810469394911e-24	0.409974	0.224	0.163	7.29101047118615e-20	0	Prune1	0.0250084
Malignant	3.26317634157366e-24	1.00987	0.256	0.211	7.5575164070846e-20	0	Slc25a1	0.0454444
Malignant	3.53098309407855e-24	0.600869	0.222	0.166	8.17775684588591e-20	0	Ung	0.0336487
Malignant	3.61039401835681e-24	0.336344	0.246	0.182	8.36167254651436e-20	0	Adi1	0.021526
Malignant	3.75433342785131e-24	0.29628	0.36	0.288	8.69503621890364e-20	0	Ssbp2	0.0213322
Malignant	4.17338034134222e-24	0.422446	0.309	0.247	9.66554887054858e-20	0	Sec24c	0.0261917
Malignant	4.21542870417916e-24	1.38631	0.055	0.026	9.76293287887893e-20	0	Oas2	0.0402029
Malignant	4.98364331190058e-24	0.502901	0.29	0.231	1.15421179103617e-19	0	Agap1	0.0296712
Malignant	5.0915820249531e-24	0.837595	0.145	0.098	1.17921039697914e-19	0	Phka2	0.039367
Malignant	5.32263592391916e-24	2.87253	0.017	0.003	1.23272247997968e-19	0	Serpina3i	0.0402154
Malignant	5.4091555641788e-24	0.253961	0.373	0.297	1.25276042866381e-19	0	Pak1	0.0193011
Malignant	5.42934249593227e-24	1.66371	0.034	0.013	1.25743572205791e-19	0	Erbb3	0.0349379
Malignant	5.53555327172772e-24	0.578726	0.223	0.168	1.28203413773214e-19	0	Tmem173	0.0318299
Malignant	6.04521452299272e-24	0.577014	0.198	0.143	1.40007168352511e-19	0	Abcd4	0.0317358
Malignant	6.15323047432151e-24	0.265333	0.446	0.371	1.42508817785286e-19	0	Arid4a	0.0199
Malignant	6.49678903535915e-24	0.136642	0.941	0.944	1.50465634058918e-19	0	Sem1	-0.000409925
Malignant	6.69954071394101e-24	1.04533	0.111	0.069	1.55161362934874e-19	0	Meis1	0.0439037
Malignant	7.00548898328572e-24	1.60301	0.028	0.009	1.62247124852897e-19	0	Gabbr2	0.0304571
Malignant	8.03328937259198e-24	0.765415	0.117	0.074	1.8605098186923e-19	0	Slc8b1	0.0329128
Malignant	9.03412196795843e-24	2.89404	0.013	0.002	2.09230264777917e-19	0	Gm15635	0.0318344
Malignant	1.06688115404371e-23	0.489996	0.221	0.163	2.47089675276524e-19	0	Ralgds	0.0284198
Malignant	1.1056489578951e-23	1.31747	0.05	0.023	2.56068298648506e-19	0	Ccdc162	0.0355716
Malignant	1.12705947723505e-23	0.529946	0.253	0.194	2.61026974927638e-19	0	Vac14	0.0312668
Malignant	1.19340229063994e-23	0.489315	0.238	0.176	2.76391970512211e-19	0	Ston2	0.0303375
Malignant	1.22865129396541e-23	0.139337	0.727	0.738	2.84555639682388e-19	0	Aplp2	-0.0015327
Malignant	1.27247426287055e-23	0.422832	0.44	0.645	2.94705039280819e-19	0	2610001J05Rik	-0.0866806
Malignant	1.35259933695383e-23	0.162418	0.334	0.256	3.13262006438508e-19	0	Rnf166	0.0126686
Malignant	1.37885630569759e-23	0.462133	0.259	0.199	3.19343120399562e-19	0	Atxn7	0.027728
Malignant	1.4097745653416e-23	0.834177	0.076	0.041	3.26503789333115e-19	0	Igsf5	0.0291962
Malignant	1.4623356969674e-23	0.340105	0.286	0.216	3.3867694741765e-19	0	Bcdin3d	0.0238073
Malignant	1.61413278797267e-23	0.1553	0.372	0.291	3.73833153694469e-19	0	Tigd2	0.0125793
Malignant	1.6572090980244e-23	0.371107	0.168	0.114	3.83809627102451e-19	0	Il34	0.0200398
Malignant	1.88556005225573e-23	0.217314	0.381	0.534	4.36695708102427e-19	0	Unc50	-0.0332491
Malignant	2.12291367762581e-23	0.134693	0.142	0.22	4.91666807738138e-19	0	Zswim6	-0.0105061
Malignant	2.29216403951202e-23	0.79808	0.156	0.109	5.30865191550983e-19	0	Macrod1	0.0375098
Malignant	2.31648109087087e-23	2.20603	0.027	0.009	5.36497020645694e-19	0	Bdkrb1	0.0397085
Malignant	2.34893640508708e-23	0.151132	0.814	0.843	5.44013671418169e-19	0	Srp9	-0.00438284
Malignant	2.40407385528166e-23	0.67175	0.169	0.117	5.56783504883233e-19	0	Rtkn	0.034931
Malignant	2.48912481116515e-23	0.6904	0.117	0.073	5.76481306265849e-19	0	Plxdc1	0.0303776
Malignant	2.59096330301628e-23	4.20054	0.011	0.001	6.0006710097857e-19	0	2310039L15Rik	0.0420054
Malignant	2.60013384937963e-23	0.308702	0.553	0.483	6.02190999516323e-19	0	Camk2d	0.0216091
Malignant	3.29761535683055e-23	3.03528	0.014	0.003	7.63727716641956e-19	0	Tex16	0.0333881
Malignant	3.49106929370849e-23	0.745237	0.088	0.051	8.08531648422886e-19	0	Bcl6b	0.0275738
Malignant	4.19930039536212e-23	0.816628	0.086	0.05	9.72557971565867e-19	0	Gm49041	0.0293986
Malignant	5.11539189446192e-23	0.954287	0.131	0.087	1.18472476275738e-18	0	Jph1	0.0419886
Malignant	5.16637799093846e-23	1.53774	0.048	0.022	1.19653314270135e-18	0	Cdh3	0.0399813
Malignant	5.44014594584623e-23	0.19866	0.666	0.575	1.25993780105799e-18	0	Rtn3	0.018078
Malignant	5.48708569509583e-23	0.261017	0.414	0.336	1.27080904698419e-18	0	Ano6	0.0203593
Malignant	5.78491930917732e-23	0.708258	0.154	0.105	1.33978731200547e-18	0	Syne3	0.0347046
Malignant	5.92574742338296e-23	0.366859	0.463	0.402	1.37240310325549e-18	0	Baz1a	0.0223784
Malignant	6.08044071102527e-23	0.239855	0.691	0.714	1.40823006867345e-18	0	Hsd17b10	-0.00551667
Malignant	6.44564973208172e-23	0.469174	0.194	0.138	1.49281247795013e-18	0	Osr1	0.0262737
Malignant	6.82217028746467e-23	0.293856	0.224	0.162	1.58001463857682e-18	0	Pde5a	0.018219
Malignant	7.0347255921645e-23	0.9518	0.084	0.048	1.6292424471453e-18	0	Gadl1	0.0342648
Malignant	7.37403890764324e-23	0.333976	0.278	0.213	1.70782741101018e-18	0	Plekhh2	0.0217085
Malignant	7.39071894999295e-23	1.11944	0.108	0.068	1.71169050881837e-18	0	Vav3	0.0447775
Malignant	7.54686208085926e-23	2.45449	0.023	0.007	1.74785325792701e-18	0	Muc5ac	0.0392718
Malignant	8.2611188817588e-23	0.182144	0.73	0.69	1.91327513301534e-18	0	Higd2a	0.00728578
Malignant	8.33157469352498e-23	0.237218	0.357	0.281	1.92959269902039e-18	0	Npat	0.0180286
Malignant	8.62479718972358e-23	0.327893	0.225	0.163	1.99750302913998e-18	0	Camk2n2	0.0203293
Malignant	8.73214100673238e-23	0.785027	0.178	0.131	2.02236385715922e-18	0	Mxd1	0.0368963
Malignant	9.07461519675696e-23	0.917148	0.076	0.042	2.10168087956891e-18	0	Pknox2	0.031183
Malignant	9.85508970718494e-23	0.1301	0.806	0.67	2.28243877618403e-18	0	Gsn	0.0176937
Malignant	1.04616803060137e-22	0.903135	0.072	0.039	2.42292515887277e-18	0	Dnajb5	0.0298034
Malignant	1.17761033779592e-22	0.466662	0.306	0.246	2.72734554233536e-18	0	Dip2c	0.0279997
Malignant	1.17823927267434e-22	0.438169	0.113	0.07	2.72880215551378e-18	0	Atp8b1	0.0188412
Malignant	1.19015560374024e-22	0.402268	0.238	0.18	2.75640037826239e-18	0	Eipr1	0.0233315
Malignant	1.21820286669372e-22	1.74989	0.035	0.014	2.82135783926266e-18	0	Ldhd	0.0367476
Malignant	1.23975898964037e-22	1.12755	0.068	0.037	2.8712818200071e-18	0	1700019L13Rik	0.034954
Malignant	1.31187613156987e-22	0.265559	0.905	0.847	3.03830512071581e-18	0	Selenok	0.0154024
Malignant	1.32424341480331e-22	0.970071	0.095	0.057	3.06694774868448e-18	0	Ndrg4	0.0368627
Malignant	1.36502685015737e-22	2.88794	0.014	0.002	3.16140218496446e-18	0	Map3k19	0.0346553
Malignant	1.67405601859096e-22	2.87043	0.013	0.002	3.87711373905665e-18	0	Cib3	0.0315747
Malignant	1.75659106477366e-22	0.479846	0.184	0.131	4.06826490601579e-18	0	Map1a	0.0254318
Malignant	1.78697271239635e-22	0.48025	0.191	0.137	4.13862880190995e-18	0	Gtpbp1	0.0259335
Malignant	1.81565257539197e-22	0.413314	0.257	0.194	4.20505136460779e-18	0	En1	0.0260388
Malignant	1.97738321904692e-22	2.95215	0.013	0.002	4.57961953531266e-18	0	Tceal5	0.0324737
Malignant	2.08996856069341e-22	0.317756	0.8	0.858	4.84036718656593e-18	0	Snx3	-0.0184299
Malignant	2.25335334582996e-22	0.45859	0.584	0.608	5.21876634894219e-18	0	Acat1	-0.0110062
Malignant	2.65981510688057e-22	0.262291	0.399	0.317	6.1601317875354e-18	0	Slfn9	0.0215079
Malignant	2.77875629667355e-22	2.15077	0.023	0.007	6.43559958309594e-18	0	Prob1	0.0344123
Malignant	3.00421681633117e-22	0.239626	0.084	0.048	6.95776614662299e-18	0	Ifit3b	0.00862654
Malignant	3.18351416981748e-22	0.154135	0.297	0.222	7.37301881729729e-18	0	Tef	0.0115601
Malignant	4.11219527464625e-22	0.439479	0.303	0.245	9.5238442560807e-18	0	Rreb1	0.0254898
Malignant	4.12031651700501e-22	0.338222	0.675	0.7	9.54265305338361e-18	0	Ssu72	-0.00845555
Malignant	4.32743026317532e-22	0.105674	0.307	0.235	1.0022328489514e-17	0	Flrt2	0.00760849
Malignant	4.48052604558589e-22	0.109497	0.408	0.316	1.03768983215769e-17	0	Ssx2ip	0.0100737
Malignant	4.87231041835424e-22	0.698171	0.215	0.166	1.12842709289084e-17	0	Tgm2	0.0342104
Malignant	5.51684635809736e-22	0.920523	0.083	0.048	1.27770161653535e-17	0	Edn1	0.0322183
Malignant	5.60721414640562e-22	0.999612	0.055	0.027	1.29863079630754e-17	0	Ip6k3	0.0279891
Malignant	5.72604617185648e-22	0.311789	0.42	0.347	1.32615229340196e-17	0	E2f4	0.0227606
Malignant	5.84251699701139e-22	0.198177	0.697	0.64	1.35312693650784e-17	0	Cuedc2	0.0112961
Malignant	6.25824292166074e-22	2.69529	0.019	0.005	1.44940906065663e-17	0	Gm12305	0.037734
Malignant	7.00679434692254e-22	1.07322	0.07	0.038	1.62277357074726e-17	0	1700088E04Rik	0.034343
Malignant	7.42215421965109e-22	0.784589	0.146	0.101	1.71897091727119e-17	0	BC034090	0.0353065
Malignant	7.70264336416648e-22	1.67876	0.038	0.016	1.78393220314096e-17	0	BC067074	0.0369327
Malignant	8.41223154909043e-22	0.14109	0.48	0.392	1.94827282676934e-17	0	Ythdf3	0.0124159
Malignant	8.84948563605066e-22	0.263319	0.824	0.844	2.04954087330933e-17	0	Ndufab1	-0.00526637
Malignant	9.20584955978159e-22	0.165475	0.418	0.343	2.13207475804542e-17	0	Creb3	0.0124106
Malignant	9.88150602392693e-22	0.630862	0.162	0.113	2.28855679514148e-17	0	Ctnnal1	0.0309122
Malignant	1.01717431358812e-21	0.703082	0.192	0.143	2.35577571027008e-17	0	Mtr	0.034451
Malignant	1.0815666162356e-21	0.670831	0.147	0.102	2.50490828320164e-17	0	Shld3	0.0301874
Malignant	1.10016363530623e-21	0.418877	0.472	0.43	2.54797897936922e-17	0	Plk2	0.0175928
Malignant	1.13454981175992e-21	0.331547	0.188	0.135	2.62761736403597e-17	0	Hotairm1	0.017572
Malignant	1.17553927065525e-21	0.236863	0.345	0.273	2.72254895083756e-17	0	Sil1	0.0170541
Malignant	1.318974348206e-21	2.36506	0.015	0.003	3.05474459044509e-17	0	2310020H05Rik	0.0283808
Malignant	1.34408547129507e-21	0.159383	0.887	0.892	3.11290195151938e-17	0	Aprt	-0.000796914
Malignant	1.40091038616466e-21	0.641047	0.22	0.17	3.24450845435736e-17	0	Bdh2	0.0320524
Malignant	1.6657518016768e-21	0.333969	0.286	0.224	3.85788117268347e-17	0	Hivep2	0.0207061
Malignant	1.72950286764913e-21	0.111469	0.673	0.545	4.00552864147538e-17	0	Polr2a	0.014268
Malignant	1.76145568765422e-21	0.253432	0.424	0.358	4.07953137260717e-17	0	Midn	0.0167265
Malignant	2.06112364734429e-21	0.303285	0.269	0.208	4.77356236724938e-17	0	Brpf1	0.0185004
Malignant	2.12713107517147e-21	0.381327	0.313	0.251	4.92643557009713e-17	0	Abhd17b	0.0236423
Malignant	2.19515227000684e-21	2.17562	0.02	0.005	5.08397265733585e-17	0	Gm10097	0.0326343
Malignant	2.63838939329431e-21	0.158217	0.573	0.477	6.11050983486961e-17	0	Fnbp1l	0.0151888
Malignant	2.9621464113245e-21	0.336042	0.413	0.358	6.86033108862755e-17	0	Nfkbiz	0.0184823
Malignant	3.09581436067233e-21	1.6759	0.026	0.009	7.16990605931712e-17	0	Cd27	0.0284902
Malignant	3.24461595509102e-21	0.80884	0.148	0.104	7.5145305519908e-17	0	Slc38a6	0.035589
Malignant	3.30154490140308e-21	3.25724	0.01	0.001	7.64637799164954e-17	0	Ly6h	0.0293151
Malignant	3.6063772870018e-21	0.568844	0.225	0.175	8.35236979669617e-17	0	Dock11	0.0284422
Malignant	3.9390184792429e-21	1.71711	0.031	0.012	9.12276679792656e-17	0	Gm36426	0.0326251
Malignant	3.95027437235219e-21	0.823206	0.137	0.094	9.14883544636767e-17	0	Tmem170b	0.0353978
Malignant	4.32028989688182e-21	0.368393	0.351	0.283	1.00057914011783e-16	0	Bicd2	0.0250507
Malignant	4.89899724025662e-21	0.143407	0.411	0.319	1.13460776084343e-16	0	Ankrd54	0.0131935
Malignant	4.91154911874417e-21	0.723085	0.158	0.112	1.13751477590115e-16	0	Ntn1	0.0332619
Malignant	5.26931137517962e-21	0.453176	0.211	0.157	1.2203725144916e-16	0	Zcwpw1	0.0244715
Malignant	5.28518057365381e-21	0.131096	0.246	0.353	1.22404782085822e-16	0	Josd2	-0.0140273
Malignant	5.33676329315017e-21	0.611314	0.107	0.068	1.23599437869358e-16	0	Hoxaas3	0.0238412
Malignant	5.76756353376755e-21	0.192943	0.452	0.368	1.33576771442056e-16	0	Wbp2	0.0162072
Malignant	5.86280917000262e-21	0.359016	0.411	0.336	1.35782660377261e-16	0	Tfrc	0.0269262
Malignant	5.98453161777465e-21	0.229559	0.326	0.484	1.38601752267661e-16	0	Ndufa3	-0.0362703
Malignant	6.0756536676512e-21	1.43033	0.087	0.053	1.40712138942802e-16	0	9930111J21Rik2	0.0486314
Malignant	6.55232520498413e-21	1.53195	0.037	0.016	1.51751851747432e-16	0	Bdkrb2	0.032171
Malignant	7.45442541473533e-21	0.525111	0.297	0.241	1.7264449260527e-16	0	Dck	0.0294062
Malignant	7.4714696848944e-21	1.72171	0.025	0.009	1.73039237902154e-16	0	6030407O03Rik	0.0275474
Malignant	8.06499623788804e-21	0.230226	0.323	0.253	1.86785312869487e-16	0	Foxo3	0.0161158
Malignant	8.51712311570507e-21	0.144286	0.365	0.279	1.97256571359729e-16	0	Eps8	0.0124086
Malignant	8.98431237766501e-21	3.33773	0.012	0.002	2.08076674666722e-16	0	Gm2093	0.0333773
Malignant	9.22801734142216e-21	0.535261	0.193	0.143	2.13720881627337e-16	0	Mapre3	0.0267631
Malignant	1.31440874567805e-20	0.383103	0.222	0.325	3.04417065499036e-16	0	Ctsc	-0.0394596
Malignant	1.38863386713402e-20	0.374157	0.288	0.224	3.21607603628239e-16	0	Csrnp1	0.0239461
Malignant	1.43343264136612e-20	0.375792	0.162	0.113	3.31982999740393e-16	0	Stom	0.0184138
Malignant	1.75534609311123e-20	0.660662	0.133	0.09	4.06538155164561e-16	0	Gm11837	0.0284085
Malignant	1.78881956479405e-20	1.43882	0.046	0.022	4.14290611206301e-16	0	4632404H12Rik	0.0345318
Malignant	2.02421069499244e-20	0.302578	0.262	0.205	4.68807196960249e-16	0	Polr3gl	0.017247
Malignant	2.04729406948174e-20	0.31152	0.287	0.226	4.74153306491971e-16	0	Wdyhv1	0.0190027
Malignant	2.05288152307093e-20	0.68023	0.086	0.051	4.75447360743229e-16	0	Rnd1	0.0238081
Malignant	2.07940001817048e-20	0.539248	0.23	0.18	4.81589044208282e-16	0	Mlycd	0.0269624
Malignant	2.24787957794451e-20	0.246074	0.38	0.31	5.20608910251949e-16	0	Hk1	0.0172252
Malignant	2.36628911576715e-20	0.691856	0.138	0.094	5.48032559211673e-16	0	Tnik	0.0304417
Malignant	2.53418716042632e-20	2.84922	0.016	0.004	5.86917746354735e-16	0	Clstn2	0.0341907
Malignant	2.56150973725308e-20	1.54751	0.037	0.016	5.93245655147812e-16	0	Mapt	0.0324977
Malignant	2.59243208283201e-20	0.159251	0.428	0.351	6.00407270383894e-16	0	Nub1	0.0122623
Malignant	2.59451702786379e-20	1.18932	0.073	0.042	6.00890143653254e-16	0	Duoxa1	0.036869
Malignant	2.63990120873989e-20	0.252607	0.245	0.185	6.11401119944158e-16	0	Nkiras1	0.0151564
Malignant	2.71923642893522e-20	0.690445	0.161	0.117	6.29775156941398e-16	0	Rab20	0.0303796
Malignant	2.80447823242542e-20	0.295269	0.085	0.14	6.49517158629726e-16	0	Man1a	-0.0162398
Malignant	2.94088539373562e-20	0.145499	0.344	0.268	6.8110905718917e-16	0	Kank2	0.0110579
Malignant	3.08881935210469e-20	1.31822	0.031	0.012	7.15370561947445e-16	0	Slc14a1	0.0250462
Malignant	3.24156781918755e-20	0.172592	0.714	0.69	7.50747106923836e-16	0	Atp2b1	0.0041422
Malignant	3.28604347740106e-20	0.781654	0.068	0.119	7.61047669366087e-16	0	Ramp2	-0.0398644
Malignant	3.29866575111586e-20	1.11937	0.082	0.049	7.63970987958432e-16	0	Pcdh17	0.0369391
Malignant	4.0414695264087e-20	0.105025	0.485	0.391	9.36004342316256e-16	0	Exosc9	0.00987231
Malignant	4.26674966403222e-20	1.81034	0.018	0.005	9.88179222189861e-16	0	Cd101	0.0235344
Malignant	4.56131962572368e-20	0.558663	0.108	0.069	1.0564016253176e-15	0	Adam8	0.0217879
Malignant	4.97099351434241e-20	1.23029	0.09	0.056	1.1512820979217e-15	0	Adam30	0.04183
Malignant	4.9909551685941e-20	0.679879	0.163	0.117	1.15590521704639e-15	0	Igtp	0.0312744
Malignant	5.56525149073953e-20	2.1948	0.017	0.004	1.28891224525528e-15	0	Cpa4	0.0285325
Malignant	6.12024997241788e-20	0.195049	0.647	0.609	1.41744989361198e-15	0	Btg2	0.00741187
Malignant	6.21979128956317e-20	0.922936	0.1	0.064	1.44050366266283e-15	0	Runx1t1	0.0332257
Malignant	7.11760093715718e-20	0.296089	0.339	0.284	1.6484363770456e-15	0	Spg20	0.0162849
Malignant	7.76131624134825e-20	0.371398	0.305	0.248	1.79752084149625e-15	0	Fem1c	0.0211697
Malignant	7.99473153291844e-20	1.60645	0.038	0.017	1.85157982302391e-15	0	Cited1	0.0337355
Malignant	8.17284065356796e-20	0.253197	0.621	0.647	1.89282989536634e-15	0	Mrpl23	-0.00658312
Malignant	9.07872395456977e-20	1.95615	0.015	0.003	2.10263246787836e-15	0	Sbk2	0.0234738
Malignant	9.95557434644527e-20	0.249181	0.36	0.3	2.30571101863672e-15	0	Elf1	0.0149508
Malignant	1.01418453865164e-19	0.292679	0.308	0.239	2.3488513915172e-15	0	Foxd2os	0.0201948
Malignant	1.01490786895487e-19	0.180844	0.538	0.474	2.35052662449949e-15	0	Ppp1r10	0.011574
Malignant	1.06866251971595e-19	0.642621	0.16	0.115	2.47502239566215e-15	0	Map3k14	0.0289179
Malignant	1.10852128300796e-19	0.312374	0.437	0.378	2.56733529144643e-15	0	Pcgf5	0.0184301
Malignant	1.18661876796293e-19	0.152838	0.323	0.255	2.74820906660215e-15	0	D5Ertd579e	0.010393
Malignant	1.19153361068988e-19	0.402429	0.247	0.193	2.75959184235777e-15	0	Klhl21	0.0217312
Malignant	1.21733384352147e-19	0.214148	0.531	0.46	2.81934518159573e-15	0	Brd3	0.0152045
Malignant	1.25269099325407e-19	0.151895	0.127	0.195	2.90123234037642e-15	0	Arhgef1	-0.0103288
Malignant	1.45983855111217e-19	1.59149	0.021	0.007	3.38098608437578e-15	0	5730419F03Rik	0.0222809
Malignant	1.83841778790436e-19	0.196977	0.512	0.428	4.25777559678649e-15	0	Hells	0.0165461
Malignant	1.87337498316927e-19	0.952446	0.061	0.033	4.33873646102003e-15	0	Gm9828	0.0266685
Malignant	1.94740537561673e-19	0.336094	0.278	0.22	4.51019084992835e-15	0	Proser1	0.0194935
Malignant	2.01934964045557e-19	0.886755	0.099	0.064	4.67681376729511e-15	0	Irgm2	0.0310364
Malignant	2.08211087077199e-19	0.256278	0.576	0.55	4.82216877670794e-15	0	Asah1	0.00666322
Malignant	2.16257225635267e-19	2.40134	0.014	0.003	5.00851734571279e-15	0	Slc25a48	0.0264148
Malignant	2.34185680674887e-19	0.269113	0.374	0.311	5.42374036443037e-15	0	Zmynd19	0.0169541
Malignant	2.43262551431265e-19	0.299221	0.343	0.285	5.6339606911481e-15	0	Atf6	0.0173548
Malignant	2.69428467828726e-19	0.182867	0.332	0.265	6.2399633149133e-15	0	Slmap	0.0122521
Malignant	2.72580727194283e-19	0.604815	0.019	0.005	6.31296964181959e-15	0	Myh2	0.00846741
Malignant	3.17844416688291e-19	0.100988	0.925	0.925	7.36127669050083e-15	0	Uba52	0
Malignant	4.07680460326113e-19	0.66914	0.386	0.375	9.44187946115278e-15	0	Psmb9	0.00736054
Malignant	4.08723790559791e-19	2.41893	0.014	0.003	9.46604298936475e-15	0	Tal2	0.0266082
Malignant	4.33917759287985e-19	0.751189	0.131	0.09	1.00495353051097e-14	0	Rin1	0.0307987
Malignant	4.43395917870798e-19	2.47991	0.013	0.003	1.02690494578877e-14	0	Zfhx2os	0.0247991
Malignant	4.44007636403869e-19	2.99526	0.014	0.003	1.02832168591136e-14	0	Best1	0.0329479
Malignant	4.50736645871644e-19	0.549765	0.131	0.089	1.04390607183873e-14	0	Angptl6	0.0230901
Malignant	4.55800159518499e-19	0.355726	0.336	0.277	1.05563316944484e-14	0	Fbxo30	0.0209879
Malignant	4.829363851964e-19	0.43642	0.258	0.205	1.11848066811486e-14	0	Kmt2d	0.0231303
Malignant	5.08696374937183e-19	0.2929	0.517	0.477	1.17814080435452e-14	0	Litaf	0.011716
Malignant	5.09871857402081e-19	0.515321	0.239	0.189	1.18086322174322e-14	0	Usp53	0.0257661
Malignant	5.13101884042057e-19	0.558874	0.193	0.146	1.1883439634414e-14	0	Slc15a4	0.0262671
Malignant	5.28630004446938e-19	2.09396	0.02	0.006	1.22430709029911e-14	0	Meig1	0.0293155
Malignant	5.3187245910074e-19	0.59393	0.186	0.138	1.23181661527731e-14	0	Fsd1l	0.0285086
Malignant	5.4745798586307e-19	2.36317	0.015	0.004	1.26791269525887e-14	0	Nwd1	0.0259948
Malignant	5.76376952960014e-19	0.322502	0.383	0.322	1.33488902305539e-14	0	Siah2	0.0196726
Malignant	5.90037416337705e-19	0.601445	0.274	0.231	1.36652665623813e-14	0	Ncoa4	0.0258621
Malignant	6.02425976803983e-19	0.13776	0.359	0.286	1.39521856227802e-14	0	Ube3c	0.0100564
Malignant	6.17218882431403e-19	0.477636	0.194	0.146	1.42947893171113e-14	0	Kctd6	0.0229265
Malignant	6.21081418127594e-19	0.113063	0.732	0.598	1.43842456438351e-14	0	Zfp36l1	0.0151505
Malignant	6.35099151229246e-19	0.57575	0.414	0.621	1.47088963424693e-14	0	Coa3	-0.11918
Malignant	6.78730494658391e-19	0.144071	0.533	0.448	1.57193982562883e-14	0	Atp6ap1	0.012246
Malignant	7.20980748178272e-19	1.23036	0.077	0.046	1.66979141278088e-14	0	Dock10	0.0381413
Malignant	7.21263741462186e-19	0.180763	0.791	0.781	1.67044682522642e-14	0	Mrpl34	0.00180763
Malignant	7.44684151998657e-19	1.61216	0.032	0.013	1.72468849602889e-14	0	Trdc	0.0306311
Malignant	7.48455438482663e-19	0.404103	0.271	0.217	1.73342279552585e-14	0	Sgpp1	0.0218215
Malignant	7.83151389813109e-19	0.173946	0.327	0.257	1.81377861880716e-14	0	Zfp740	0.0121762
Malignant	7.89279114665214e-19	0.591112	0.352	0.303	1.82797042956463e-14	0	Mrpl46	0.0289645
Malignant	8.71906713573397e-19	0.48646	0.18	0.135	2.01933594863599e-14	0	Coq10a	0.0218907
Malignant	9.00404265614519e-19	0.891478	0.03	0.012	2.08533627916323e-14	0	Scn7a	0.0160466
Malignant	9.1775023536444e-19	0.372519	0.225	0.173	2.12550954510404e-14	0	Tspan7	0.019371
Malignant	9.21233233785553e-19	0.839544	0.14	0.1	2.13357616944734e-14	0	Pdp1	0.0335818
Malignant	9.75932870730855e-19	0.380299	0.214	0.161	2.26026052861266e-14	0	Rgma	0.0201558
Malignant	1.0250655716414e-18	0.104391	0.434	0.352	2.37405186392149e-14	0	Slc25a51	0.0085601
Malignant	1.04057926779879e-18	1.88784	0.021	0.007	2.40998158422199e-14	0	Ica1l	0.0264297
Malignant	1.06672333914799e-18	0.253456	0.678	0.759	2.47053125346675e-14	0	Ndufv3	-0.02053
Malignant	1.15094162893949e-18	0.950911	0.073	0.043	2.66558081262385e-14	0	F730043M19Rik	0.0285273
Malignant	1.20809818111204e-18	1.02695	0.062	0.034	2.79795538745548e-14	0	AV356131	0.0287545
Malignant	1.22410000486486e-18	1.75046	0.021	0.007	2.83501561126702e-14	0	Cdh18	0.0245064
Malignant	1.30437989573256e-18	2.6026	0.014	0.003	3.02094383851661e-14	0	Gm28499	0.0286286
Malignant	1.39158502015222e-18	1.44401	0.043	0.021	3.22291090667255e-14	0	Lancl3	0.0317681
Malignant	1.46125035332642e-18	0.705202	0.083	0.051	3.384255818304e-14	0	Dhx58	0.0225665
Malignant	1.48699978652568e-18	1.65269	0.03	0.012	3.44389150559349e-14	0	Dmrt2	0.0297485
Malignant	1.5111920339424e-18	1.12513	0.034	0.015	3.49992075061061e-14	0	Dmd	0.0213774
Malignant	1.52282873646214e-18	0.497409	0.247	0.199	3.52687135364632e-14	0	Ngly1	0.0238756
Malignant	1.59227257683697e-18	3.4191	0.013	0.003	3.68770328795443e-14	0	Ryr3	0.034191
Malignant	1.85613889632248e-18	0.448928	0.154	0.11	4.29881768388286e-14	0	Cetn4	0.0197529
Malignant	1.86888020754847e-18	1.26344	0.059	0.033	4.32832656068225e-14	0	Gm16133	0.0328494
Malignant	2.15537799676308e-18	0.185828	0.332	0.272	4.9918554405033e-14	0	Tmem189	0.0111497
Malignant	2.2855409004468e-18	0.184137	0.359	0.291	5.29331272543478e-14	0	Tspan5	0.0125213
Malignant	2.31932730331906e-18	0.135151	0.096	0.152	5.37156203448694e-14	0	Nfatc1	-0.00756844
Malignant	2.32151482179276e-18	2.74419	0.014	0.003	5.37662832727203e-14	0	Gpr139	0.0301861
Malignant	2.41239562550238e-18	1.02547	0.081	0.05	5.5871082686635e-14	0	Lypd6	0.0317894
Malignant	2.44501457589232e-18	0.21549	0.422	0.353	5.66265375776662e-14	0	Vegfb	0.0148688
Malignant	2.50972540709291e-18	0.500066	0.264	0.215	5.81252404282718e-14	0	Secisbp2	0.0245032
Malignant	2.67766568923915e-18	0.139875	0.767	0.732	6.20147373627788e-14	0	Fus	0.00489562
Malignant	3.09626993360757e-18	0.823894	0.095	0.061	7.17096116623514e-14	0	Krt80	0.0280124
Malignant	3.1946434408205e-18	0.401983	0.271	0.217	7.39879420894027e-14	0	Snx16	0.0217071
Malignant	3.21156085152403e-18	1.39259	0.047	0.024	7.43797493212966e-14	0	A930033H14Rik	0.0320295
Malignant	3.36541834129256e-18	2.77685	0.016	0.004	7.79430887843358e-14	0	A730049H05Rik	0.0333222
Malignant	3.61258932128139e-18	0.417243	0.238	0.184	8.36675686808771e-14	0	Ahdc1	0.0225311
Malignant	3.65338720941859e-18	1.49815	0.028	0.011	8.46124477701345e-14	0	Gm16058	0.0254686
Malignant	4.18651907122564e-18	0.592511	0.158	0.115	9.69597816895859e-14	0	Fitm2	0.025478
Malignant	4.33291711296691e-18	0.281903	0.213	0.158	1.00350360336314e-13	0	Stambpl1	0.0155047
Malignant	4.47871846430827e-18	1.60083	0.023	0.008	1.0372711963338e-13	0	Pde6a	0.0240125
Malignant	4.66204139662705e-18	1.02215	0.063	0.036	1.07972878745882e-13	0	Nrcam	0.0275981
Malignant	4.70512878557555e-18	1.72164	0.047	0.024	1.0897078267393e-13	0	Pde1c	0.0395977
Malignant	4.95872318532439e-18	0.190656	0.784	0.69	1.14844028972113e-13	0	App	0.0179216
Malignant	5.11084160511381e-18	0.657771	0.146	0.104	1.18367091574436e-13	0	Rsph9	0.0276264
Malignant	5.15177972088741e-18	0.296141	0.183	0.135	1.19315218335753e-13	0	Pnpla2	0.0142148
Malignant	5.75188448168552e-18	1.26268	0.026	0.01	1.33213644595837e-13	0	Pla2g2e	0.0202029
Malignant	6.05882342585128e-18	0.607106	0.121	0.082	1.40322350542716e-13	0	Adm	0.0236771
Malignant	6.10429051773704e-18	1.41203	0.025	0.009	1.4137536839079e-13	0	Myoz2	0.0225924
Malignant	6.2760540653745e-18	0.982311	0.095	0.062	1.45353412154074e-13	0	Zfp697	0.0324163
Malignant	6.59489716348445e-18	0.341959	0.298	0.242	1.527378183063e-13	0	Cep290	0.0191497
Malignant	6.69617861239286e-18	0.511664	0.108	0.07	1.55083496663019e-13	0	Qrfp	0.0194432
Malignant	6.81160700525705e-18	0.83843	0.114	0.078	1.57756818241753e-13	0	Depdc7	0.0301835
Malignant	7.12888485651902e-18	0.472234	0.139	0.097	1.6510497327698e-13	0	Runx2os1	0.0198338
Malignant	7.19368227880248e-18	0.556868	0.205	0.158	1.66605681577065e-13	0	Dennd2a	0.0261728
Malignant	7.44902862529187e-18	0.711745	0.109	0.073	1.7251950296176e-13	0	Slc38a7	0.0256228
Malignant	7.50882596738656e-18	0.134557	0.343	0.278	1.73904409404673e-13	0	Slc25a28	0.00874623
Malignant	7.86574963524818e-18	0.202989	0.27	0.213	1.82170761552348e-13	0	Rnf213	0.0115704
Malignant	7.88047902893521e-18	0.701867	0.18	0.137	1.82511894310139e-13	0	Cdc6	0.0301803
Malignant	8.73047550881983e-18	2.33023	0.017	0.005	2.02197812784267e-13	0	Rfx8	0.0279628
Malignant	8.73932341479837e-18	0.675095	0.125	0.086	2.0240273028673e-13	0	Nudt16	0.0263287
Malignant	9.22647477554362e-18	1.478	0.037	0.017	2.1368515580159e-13	0	Rpgrip1	0.0295599
Malignant	1.17389151012061e-17	1.20179	0.038	0.017	2.71873273743933e-13	0	Bean1	0.0252377
Malignant	1.25093929866655e-17	0.92849	0.054	0.029	2.89717541571172e-13	0	Gm5532	0.0232122
Malignant	1.26575240751805e-17	0.117024	0.56	0.457	2.93148257581179e-13	0	Nsd2	0.0120534
Malignant	1.26659646121321e-17	0.234839	0.336	0.274	2.93343740416978e-13	0	Sirt1	0.01456
Malignant	1.38987283162539e-17	0.114605	0.404	0.328	3.21894547804441e-13	0	Rprd2	0.00871001
Malignant	1.56304266025303e-17	0.337558	0.272	0.218	3.62000680114602e-13	0	Mettl6	0.0182281
Malignant	1.57350172729863e-17	0.435174	0.19	0.143	3.64423000042363e-13	0	Dcaf5	0.0204532
Malignant	1.5951215676498e-17	1.24513	0.052	0.028	3.69430155067695e-13	0	Gm47438	0.0298831
Malignant	1.64051070279181e-17	2.04015	0.031	0.013	3.79942278766584e-13	0	Pcdh10	0.0367227
Malignant	1.7095418887169e-17	1.45155	0.03	0.012	3.95929901426835e-13	0	Pcdhga10	0.026128
Malignant	1.73166853404695e-17	1.88896	0.02	0.006	4.01054432485273e-13	0	Prss56	0.0264454
Malignant	1.76680849502029e-17	0.188035	0.42	0.356	4.091928474467e-13	0	Plbd2	0.0120342
Malignant	1.79247495039686e-17	0.316628	0.213	0.162	4.15137198511913e-13	0	Plekhf2	0.016148
Malignant	1.8874870032061e-17	1.16061	0.045	0.023	4.37141989942533e-13	0	Apol7a	0.0255335
Malignant	2.05808137305307e-17	0.845684	0.116	0.08	4.76651645999092e-13	0	Traf5	0.0304446
Malignant	2.16172678662763e-17	1.56863	0.023	0.008	5.0065592378296e-13	0	9430073C21Rik	0.0235294
Malignant	2.32425181182894e-17	0.748068	0.08	0.049	5.38296719619582e-13	0	Gm9844	0.0231901
Malignant	2.42646624175582e-17	0.921973	0.057	0.031	5.61969581590648e-13	0	Gpr137c	0.0239713
Malignant	2.4266602285707e-17	0.120824	0.566	0.495	5.62014508936974e-13	0	Pigp	0.00857848
Malignant	2.78773880817969e-17	0.516101	0.102	0.067	6.45640307974417e-13	0	Fam177a	0.0180635
Malignant	2.79331617170815e-17	1.11976	0.077	0.048	6.46932025367607e-13	0	Sfi1	0.0324731
Malignant	3.01932013279123e-17	1.62373	0.03	0.013	6.99274542754448e-13	0	Bend7	0.0276034
Malignant	3.12849824203883e-17	0.163465	0.385	0.317	7.24560192856192e-13	0	Arnt	0.0111156
Malignant	3.31434003596521e-17	0.404708	0.196	0.149	7.67601152329543e-13	0	Phf11d	0.0190213
Malignant	3.57480367267352e-17	0.254972	0.339	0.282	8.27924530591187e-13	0	Specc1	0.0145334
Malignant	4.05510227708721e-17	1.16902	0.049	0.025	9.39161687373398e-13	0	Slc7a3	0.0280566
Malignant	4.13823496148216e-17	0.692123	0.133	0.094	9.58415217079268e-13	0	Zc3h12c	0.0269928
Malignant	4.7384611541929e-17	1.01534	0.103	0.07	1.09742760331108e-12	0	Cdk5r1	0.0335063
Malignant	4.7812960017984e-17	0.181452	0.435	0.368	1.10734815401651e-12	0	Amfr	0.0121573
Malignant	4.80652175563817e-17	0.597585	0.166	0.124	1.1131904386058e-12	0	Wdr76	0.0250986
Malignant	4.92410712534246e-17	1.05241	0.07	0.042	1.14042321022931e-12	0	Hoxa4	0.0294674
Malignant	4.92974563119277e-17	0.906464	0.084	0.054	1.14172908818425e-12	0	Clec2l	0.0271939
Malignant	5.03372839554464e-17	0.636601	0.169	0.129	1.16581149640814e-12	0	Xpc	0.025464
Malignant	6.10180985865174e-17	0.367403	0.272	0.225	1.41317916326374e-12	0	Tmcc1	0.0172679
Malignant	6.70282034413927e-17	0.34451	0.353	0.3	1.55237319170266e-12	0	Rps6ka3	0.018259
Malignant	6.91119547323853e-17	0.398796	0.474	0.439	1.60063287160204e-12	0	Nav1	0.0139579
Malignant	7.47913899156614e-17	0.111797	0.845	0.804	1.73216859044672e-12	0	Sf3b6	0.00458369
Malignant	7.73508142069643e-17	0.641821	0.171	0.129	1.79144485703329e-12	0	Gfra4	0.0269565
Malignant	7.88028089614978e-17	0.149294	0.655	0.586	1.82507305554829e-12	0	Slc29a1	0.0103013
Malignant	8.02234611165663e-17	0.233218	0.68	0.684	1.85797535945967e-12	0	Mrpl24	-0.000932872
Malignant	8.9753613232163e-17	1.67998	0.044	0.022	2.07869368245689e-12	0	Kcnq5	0.0369596
Malignant	9.00421184336767e-17	3.00137	0.012	0.003	2.08537546292395e-12	0	Folr1	0.0270123
Malignant	9.08052465650533e-17	0.444297	0.183	0.137	2.10304951044663e-12	0	Spaca6	0.0204377
Malignant	9.98228963505295e-17	0.818707	0.112	0.077	2.31189827947826e-12	0	Vash2	0.0286547
Malignant	1.02578537669697e-16	1.65018	0.025	0.01	2.37571893243019e-12	0	AI847159	0.0247527
Malignant	1.03225462006466e-16	1.62589	0.028	0.011	2.39070170006976e-12	0	Nudt10	0.0276402
Malignant	1.03531184177333e-16	1.89722	0.02	0.007	2.39778222554704e-12	0	Dgkg	0.0246638
Malignant	1.07854122514656e-16	0.439676	0.214	0.167	2.49790147743944e-12	0	Stxbp5	0.0206647
Malignant	1.09589799412699e-16	0.791369	0.089	0.057	2.53809975439812e-12	0	Fgd4	0.0253238
Malignant	1.1026868912028e-16	0.121958	0.629	0.543	2.55382284002569e-12	0	Tcf12	0.0104884
Malignant	1.16056969528302e-16	0.765998	0.122	0.085	2.68787941427548e-12	0	Slc6a9	0.0283419
Malignant	1.17204422612586e-16	0.101647	0.486	0.396	2.71445442770749e-12	0	Ncor2	0.00914823
Malignant	1.19458680386958e-16	0.393338	0.32	0.269	2.76666303776194e-12	0	Ankrd28	0.0200602
Malignant	1.2731571124472e-16	0.570732	0.149	0.108	2.94863187242772e-12	0	Grtp1	0.0234
Malignant	1.38722399230565e-16	2.34408	0.016	0.005	3.21281076617988e-12	0	Hoxc12	0.0257848
Malignant	1.46765398152381e-16	1.25973	0.088	0.058	3.39908662120914e-12	0	Vsir	0.037792
Malignant	1.47104732080068e-16	0.358163	0.121	0.083	3.40694559497439e-12	0	Gdf15	0.0136102
Malignant	1.65910195564442e-16	0.12422	0.394	0.33	3.84248012927248e-12	0	Tmem60	0.00795007
Malignant	1.72318054748227e-16	0.112941	0.418	0.34	3.99088614796893e-12	0	Cul4b	0.00880943
Malignant	1.8476054985292e-16	0.433114	0.122	0.084	4.27905433459363e-12	0	Jade2	0.0164583
Malignant	1.94675557595877e-16	0.468567	0.324	0.284	4.50868591392051e-12	0	Ints6	0.0187427
Malignant	2.00737232681114e-16	0.543494	0.137	0.097	4.6490743088946e-12	0	Mecom	0.0217397
Malignant	2.26105374425115e-16	0.35088	0.241	0.191	5.23660047168566e-12	0	Gcnt2	0.017544
Malignant	2.29214838783897e-16	0.697458	0.474	0.485	5.30861566623506e-12	0	Kcnq1ot1	-0.00767204
Malignant	2.33295843387657e-16	0.718644	0.108	0.074	5.40313173285813e-12	0	Gm10138	0.0244339
Malignant	2.349587814952e-16	2.13515	0.017	0.005	5.44164537942883e-12	0	Gm13010	0.0256218
Malignant	2.37530278774193e-16	0.179039	0.468	0.586	5.50120125641031e-12	0	Mrpl36	-0.0211266
Malignant	2.81720780126602e-16	0.646734	0.209	0.164	6.52465326773211e-12	0	Polg	0.029103
Malignant	3.04746705406768e-16	1.23999	0.074	0.046	7.05793369722074e-12	0	Serpina3n	0.0347197
Malignant	3.23461510251772e-16	0.96485	0.069	0.042	7.49136857743104e-12	0	Gm45051	0.026051
Malignant	3.4434221970569e-16	0.530201	0.149	0.108	7.97496580838379e-12	0	Gm49774	0.0217382
Malignant	3.63826875876414e-16	0.654044	0.308	0.276	8.42623044529774e-12	0	Pmaip1	0.0209294
Malignant	3.64665203177368e-16	0.233522	0.844	0.889	8.44564610558784e-12	0	Prelid1	-0.0105085
Malignant	3.83630050403469e-16	0.4879	0.394	0.365	8.88487196734434e-12	0	Gamt	0.0141491
Malignant	3.87606965556433e-16	0.470005	0.708	0.806	8.97697732228699e-12	0	Ndufc2	-0.0460605
Malignant	3.93282044035881e-16	1.76063	0.058	0.034	9.108412139871e-12	0	Cecr2	0.0422551
Malignant	3.96447161732969e-16	0.392885	0.29	0.244	9.18171626573555e-12	0	Hipk3	0.0180727
Malignant	4.03706529834804e-16	0.241951	0.34	0.28	9.34984323097407e-12	0	Spata5	0.014517
Malignant	4.08865080522923e-16	0.403525	0.22	0.174	9.4693152649109e-12	0	Wdtc1	0.0185621
Malignant	4.29597033080014e-16	0.156488	0.218	0.167	9.94946728613313e-12	0	Qpct	0.00798089
Malignant	4.57504716311235e-16	2.62472	0.022	0.008	1.05958092297682e-11	0	Gabra3	0.036746
Malignant	4.68644280011269e-16	1.00662	0.08	0.051	1.0853801525061e-11	0	Dpyd	0.029192
Malignant	4.78172171613064e-16	0.862283	0.043	0.022	1.10744674945586e-11	0	Cd274	0.0181079
Malignant	5.89588055815279e-16	0.437108	0.342	0.309	1.36548593726819e-11	0	Trp53	0.0144246
Malignant	6.04725731682628e-16	0.271145	0.689	0.704	1.40054479457697e-11	0	Grcc10	-0.00406717
Malignant	6.4359162712404e-16	0.749983	0.084	0.054	1.49055820841928e-11	0	Itgb8	0.0224995
Malignant	6.51149945418471e-16	0.110359	0.818	0.823	1.50806327358918e-11	0	Micos13	-0.000551795
Malignant	6.8993994122354e-16	0.350454	0.263	0.216	1.59790090387372e-11	0	Paxx	0.0164713
Malignant	7.18078835834601e-16	0.124023	0.634	0.527	1.66307058379294e-11	0	Dgcr6	0.0132705
Malignant	7.4190209867774e-16	0.704563	0.106	0.073	1.71824526053765e-11	0	Epg5	0.0232506
Malignant	7.47484846922455e-16	0.156616	0.399	0.334	1.7311749054724e-11	0	Dcakd	0.01018
Malignant	7.75554386684511e-16	0.336358	0.245	0.198	1.79618395956133e-11	0	Ivd	0.0158088
Malignant	8.02376784597433e-16	0.40353	0.295	0.255	1.85830463312765e-11	0	Stard7	0.0161412
Malignant	8.0690386248586e-16	1.66809	0.024	0.009	1.86878934551725e-11	0	Ppp2r2b	0.0250214
Malignant	8.58178499282383e-16	0.767082	0.063	0.037	1.987541404338e-11	0	Ttll11	0.0199441
Malignant	9.03706048721662e-16	2.35848	0.018	0.006	2.09298320883937e-11	0	Kcns3	0.0283018
Malignant	9.18839516640964e-16	0.138212	0.786	0.784	2.12803232054047e-11	0	Cope	0.000276425
Malignant	9.3640599400106e-16	0.692292	0.159	0.122	2.16871628210646e-11	0	Rab11fip5	0.0256148
Malignant	9.92431810443897e-16	0.311993	0.222	0.174	2.29847207298806e-11	0	Trmu	0.0149757
Malignant	1.0194773343859e-15	1.12819	0.063	0.038	2.36110950643774e-11	0	Slc22a23	0.0282049
Malignant	1.04228839937866e-15	1.13463	0.045	0.024	2.41393993296097e-11	0	Mfsd7a	0.0238272
Malignant	1.08746620749114e-15	0.126862	0.148	0.108	2.51857173654948e-11	0	Mustn1	0.00507449
Malignant	1.18761045897621e-15	0.500263	0.204	0.162	2.75050582298891e-11	0	Akip1	0.021011
Malignant	1.28988618473864e-15	0.456639	0.217	0.172	2.9873764038547e-11	0	Dlg5	0.0205487
Malignant	1.33929717894171e-15	1.04507	0.042	0.021	3.101812266429e-11	0	A930024E05Rik	0.0219465
Malignant	1.36007733527451e-15	0.603907	0.161	0.122	3.14993910849577e-11	0	Rusc1	0.0235524
Malignant	1.44348936829989e-15	0.161253	0.347	0.283	3.34312137698255e-11	0	Pik3r1	0.0103202
Malignant	1.48380218201844e-15	0.332212	0.338	0.284	3.4364858535547e-11	0	Ubtd1	0.0179394
Malignant	1.57266402119458e-15	1.33167	0.028	0.012	3.64228987308666e-11	0	Gm35019	0.0213067
Malignant	1.62622185769737e-15	0.485923	0.155	0.115	3.76632982242712e-11	0	Mettl22	0.0194369
Malignant	1.66730265345224e-15	2.3997	0.014	0.004	3.86147294539539e-11	0	Art5	0.023997
Malignant	1.82622984235255e-15	0.124321	0.353	0.286	4.2295483148885e-11	0	Fmnl3	0.00832949
Malignant	1.88820524746876e-15	0.707812	0.143	0.107	4.37308335313766e-11	0	Retsat	0.0254812
Malignant	1.95599835224274e-15	0.634174	0.097	0.065	4.53009218379419e-11	0	1700102H20Rik	0.0202936
Malignant	1.995502096559e-15	2.25051	0.014	0.004	4.62158285563063e-11	0	Gm41556	0.0225051
Malignant	2.12815937404953e-15	2.70805	0.01	0.002	4.92881711029871e-11	0	2010003K11Rik	0.0216644
Malignant	2.15659050851155e-15	1.40947	0.042	0.022	4.99466361771274e-11	0	9930012K11Rik	0.0281895
Malignant	2.33054376624643e-15	0.870616	0.158	0.123	5.39753936262673e-11	0	Klhl13	0.0304716
Malignant	2.39587764802727e-15	0.248426	0.268	0.214	5.54885263283115e-11	0	Amacr	0.013415
Malignant	2.39919352973036e-15	0.680113	0.099	0.067	5.5565322148555e-11	0	2610037D02Rik	0.0217636
Malignant	2.44090508785532e-15	0.962695	0.067	0.041	5.65313618347293e-11	0	Gm48933	0.0250301
Malignant	2.53140288394671e-15	1.41681	0.035	0.017	5.86272907922057e-11	0	Glra1	0.0255026
Malignant	2.6522595650842e-15	2.12243	0.014	0.004	6.142633152735e-11	0	Diras1	0.0212243
Malignant	2.69242599508943e-15	1.46924	0.036	0.018	6.23565860462711e-11	0	Lag3	0.0264464
Malignant	2.73114158066935e-15	0.97672	0.058	0.034	6.3253239008302e-11	0	Tspan33	0.0234413
Malignant	2.73640506284947e-15	0.124228	0.465	0.392	6.33751412555938e-11	0	Stk11	0.00906864
Malignant	2.85295433431063e-15	0.818768	0.047	0.025	6.60744223826343e-11	0	Fgf11	0.0180129
Malignant	2.87313259426989e-15	0.104697	0.837	0.843	6.65417508832907e-11	0	Mrps21	-0.000628181
Malignant	2.92420338180825e-15	0.561992	0.178	0.138	6.7724550322679e-11	0	Naa40	0.0224797
Malignant	3.0070048918405e-15	1.44695	0.024	0.01	6.9642233295026e-11	0	Bricd5	0.0202574
Malignant	3.03035255372427e-15	0.701731	0.116	0.082	7.01829651442542e-11	0	Pla2g6	0.0238588
Malignant	3.1630351150319e-15	0.680357	0.761	0.842	7.32558932641388e-11	0	mt-Nd3	-0.0551089
Malignant	3.34984630159677e-15	0.591731	0.133	0.096	7.75824403449811e-11	0	Mettl27	0.0218941
Malignant	3.35734089315252e-15	0.329793	0.195	0.151	7.77560150854125e-11	0	Pacsin3	0.0145109
Malignant	3.55021486289158e-15	1.32229	0.031	0.014	8.2222976224569e-11	0	Gm9947	0.022479
Malignant	3.89186109932054e-15	0.131235	0.752	0.716	9.01355030602636e-11	0	Rp9	0.00472448
Malignant	4.10853621361382e-15	0.202139	0.372	0.314	9.51536987072962e-11	0	Lgals8	0.0117241
Malignant	4.16253088502074e-15	0.339987	0.178	0.132	9.64042152970802e-11	0	Pax3	0.0156394
Malignant	4.18839652352351e-15	0.627454	0.154	0.116	9.70032634848046e-11	0	Plxna2	0.0238433
Malignant	4.25101807793182e-15	1.04588	0.095	0.065	9.84535786849009e-11	0	Map3k7cl	0.0313764
Malignant	4.40458292452076e-15	0.810316	0.075	0.047	1.02010140531901e-10	0	Adora2b	0.0226888
Malignant	4.42188897576807e-15	0.733166	0.165	0.127	1.02410948678788e-10	0	Acvr2a	0.0278603
Malignant	4.44760130998323e-15	2.72902	0.012	0.003	1.03006446339212e-10	0	Zic4	0.0245612
Malignant	4.48651875179824e-15	0.61138	0.155	0.117	1.03907774291647e-10	0	Pitpnm2	0.0232325
Malignant	4.61443143677723e-15	0.963111	0.058	0.034	1.06870232075761e-10	0	Aspa	0.0231147
Malignant	4.63385341303761e-15	1.77952	0.021	0.008	1.07320045045951e-10	0	Fhad1	0.0231337
Malignant	5.13069214072514e-15	0.780611	0.157	0.121	1.18826829979194e-10	0	Map3k1	0.028102
Malignant	5.1994066795013e-15	2.05346	0.02	0.007	1.2041825869725e-10	0	Gm26812	0.0266949
Malignant	5.31349941433579e-15	0.85739	0.547	0.653	1.23060646436017e-10	0	Fosb	-0.0908834
Malignant	5.49895592751367e-15	0.341908	0.343	0.291	1.27355819281216e-10	0	Ank3	0.0177792
Malignant	6.23360636264203e-15	0.187581	0.425	0.382	1.4437032335879e-10	0	Selenop	0.00806599
Malignant	6.40121469797927e-15	1.63005	0.025	0.011	1.482521324052e-10	0	Ephb1	0.0228207
Malignant	6.99380405240566e-15	0.748393	0.075	0.047	1.61976501853715e-10	0	Cdc42bpg	0.020955
Malignant	8.53363167542804e-15	1.35267	0.048	0.026	1.97638909602913e-10	0	Sh3rf3	0.0297586
Malignant	8.57441173774928e-15	0.216533	0.301	0.254	1.98583375846273e-10	0	Tuba4a	0.010177
Malignant	8.64170570275269e-15	0.691435	0.083	0.054	2.00141904075752e-10	0	Lncppara	0.0200516
Malignant	8.82241611485746e-15	0.316012	0.299	0.248	2.04327157220099e-10	0	E2f1	0.0161166
Malignant	8.94900693978809e-15	0.564658	0.127	0.091	2.07259000725492e-10	0	Gch1	0.0203277
Malignant	9.65992138112742e-15	1.82398	0.02	0.008	2.23723779186911e-10	0	Pnma1	0.0218878
Malignant	9.80065304707315e-15	1.27062	0.052	0.03	2.26983124570214e-10	0	Gm12059	0.0279537
Malignant	9.87478263246534e-15	0.117017	0.477	0.409	2.28699965767897e-10	0	Nr3c1	0.00795715
Malignant	1.00310429584025e-14	0.194807	0.337	0.277	2.32318954916603e-10	0	Senp1	0.0116884
Malignant	1.02607892495619e-14	0.672743	0.119	0.086	2.37639879019854e-10	0	Zfp319	0.0222005
Malignant	1.03817084647655e-14	0.138708	0.586	0.529	2.40440368043969e-10	0	Mtfr1l	0.00790637
Malignant	1.04693149513333e-14	3.32363	0.01	0.002	2.42469334272879e-10	0	Gm20560	0.026589
Malignant	1.09844241043198e-14	0.44251	0.261	0.22	2.54399262256046e-10	0	Vps13c	0.0181429
Malignant	1.11372503353505e-14	0.270711	0.501	0.482	2.57938717766717e-10	0	Ctsa	0.0051435
Malignant	1.19079072229878e-14	0.612395	0.149	0.111	2.75787131284398e-10	0	Letm2	0.023271
Malignant	1.20400218233154e-14	1.10241	0.056	0.033	2.78846905427984e-10	0	Lonrf3	0.0253555
Malignant	1.2083384500312e-14	0.119231	0.59	0.532	2.79851185027225e-10	0	Nfat5	0.00691542
Malignant	1.24903269470003e-14	2.01789	0.014	0.004	2.89275972092527e-10	0	Gm37565	0.0201789
Malignant	1.30171954821948e-14	0.234343	0.249	0.198	3.01478247367631e-10	0	Schip1	0.0119515
Malignant	1.32683917673674e-14	0.201924	0.3	0.245	3.07295953332229e-10	0	Ptar1	0.0111058
Malignant	1.4649338442455e-14	0.188667	0.307	0.25	3.39278678327258e-10	0	Cpsf1	0.010754
Malignant	1.50911187865934e-14	1.13915	0.063	0.039	3.49510311097502e-10	0	Cacnb2	0.0273395
Malignant	1.54775045608081e-14	2.01754	0.017	0.006	3.58459005628315e-10	0	Gm48488	0.022193
Malignant	1.7795384931955e-14	1.71143	0.017	0.006	4.12141115024079e-10	0	Car6	0.0188257
Malignant	1.8097458949606e-14	0.236024	0.561	0.494	4.19137149272876e-10	0	Krcc1	0.0158136
Malignant	1.81231165888804e-14	0.397705	0.06	0.035	4.1973138019847e-10	0	Fmnl1	0.00994264
Malignant	1.82660117329301e-14	0.333042	0.212	0.167	4.23040831734661e-10	0	Chd1l	0.0149869
Malignant	2.04820516268429e-14	0.160122	0.435	0.362	4.7436431567768e-10	0	Lzic	0.0116889
Malignant	2.05893216636954e-14	0.802313	0.096	0.066	4.76848689731185e-10	0	Abtb2	0.0240694
Malignant	2.07951575215933e-14	0.154285	0.278	0.228	4.81615848200101e-10	0	Ddit4l	0.00771426
Malignant	2.13127468239039e-14	0.566974	0.223	0.182	4.93603216441614e-10	0	Ar	0.0232459
Malignant	2.13178284898269e-14	0.209772	0.304	0.251	4.93720907824391e-10	0	Tent4b	0.0111179
Malignant	2.1971861447628e-14	0.11171	0.995	0.978	5.08868311127065e-10	0	H3f3b	0.00189906
Malignant	2.21302743536601e-14	1.50622	0.019	0.007	5.12537154030767e-10	0	Dnase1l3	0.0180746
Malignant	2.25096789802162e-14	0.284571	0.404	0.356	5.21324165181807e-10	0	Ube2d1	0.0136594
Malignant	2.2762869617873e-14	0.511927	0.13	0.095	5.27188060349939e-10	0	Clba1	0.0179174
Malignant	2.56340605753295e-14	0.205733	0.378	0.321	5.93684842924631e-10	0	Syne2	0.0117268
Malignant	2.85600079081212e-14	0.114027	0.881	0.81	6.61449783152088e-10	0	Pcbp1	0.00809591
Malignant	2.87101709239117e-14	0.858362	0.103	0.072	6.64927558597796e-10	0	Repin1	0.0266092
Malignant	2.89242671605636e-14	1.29103	0.055	0.032	6.69886027438654e-10	0	Reps2	0.0296937
Malignant	2.96457614891933e-14	0.181908	0.354	0.297	6.86595836089717e-10	0	Cers5	0.0103688
Malignant	3.02621127221921e-14	1.72605	0.015	0.005	7.00870530645969e-10	0	Gm36199	0.0172605
Malignant	3.03627651853155e-14	0.937967	0.088	0.06	7.03201641691907e-10	0	Lpcat2	0.0262631
Malignant	3.23350550567284e-14	1.79722	0.038	0.02	7.48879875113829e-10	0	Ccdc152	0.0323499
Malignant	3.4607083769569e-14	0.278105	0.23	0.184	8.01500060103219e-10	0	Tmem63a	0.0127928
Malignant	3.51324873927683e-14	0.282529	0.232	0.187	8.13668408016514e-10	0	Tulp3	0.0127138
Malignant	3.67864325311921e-14	0.681817	0.122	0.089	8.51973777422409e-10	0	Casp7	0.0225
Malignant	3.75213554255051e-14	0.128042	0.606	0.559	8.68994591654698e-10	0	Vps28	0.00601798
Malignant	3.77202564236614e-14	0.618246	0.106	0.074	8.73601138771998e-10	0	Slc35g1	0.0197839
Malignant	3.90854831891539e-14	0.261495	0.254	0.203	9.05219790660804e-10	0	Vps11	0.0133362
Malignant	3.97817535495493e-14	0.647249	0.15	0.114	9.21345412207562e-10	0	Tafa5	0.023301
Malignant	4.14079127185276e-14	0.124697	0.406	0.336	9.59007258561099e-10	0	Rab3gap1	0.00872882
Malignant	4.19584397747241e-14	0.999774	0.076	0.05	9.7175746518261e-10	0	Nlrc5	0.0259941
Malignant	4.34309227296399e-14	0.515087	0.145	0.108	1.00586017041846e-09	0	Zfyve26	0.0190582
Malignant	4.52485442205543e-14	0.459281	0.173	0.134	1.04795628414804e-09	0	Osgin2	0.017912
Malignant	4.59880720010851e-14	0.230507	0.424	0.374	1.06508374754513e-09	0	Smim4	0.0115253
Malignant	4.86706543506942e-14	1.94089	0.015	0.005	1.12721235476208e-09	0	Card11	0.0194089
Malignant	5.15834536812626e-14	0.284113	0.246	0.197	1.19467278725804e-09	0	Wdr35	0.0139215
Malignant	5.20808231603987e-14	0.284543	0.149	0.11	1.20619186439483e-09	0	Zfpm1	0.0110972
Malignant	5.21099512665353e-14	0.923171	0.084	0.056	1.20686647133296e-09	0	Zfp623	0.0258488
Malignant	5.28569728150444e-14	0.109232	0.849	0.856	1.22416749039643e-09	0	Paip2	-0.000764624
Malignant	5.45071789992137e-14	1.65856	0.016	0.005	1.26238626562179e-09	0	Gpr20	0.0182442
Malignant	5.46586873145292e-14	0.600029	0.115	0.082	1.2658951982045e-09	0	Gm42067	0.019801
Malignant	5.70952552867002e-14	1.48917	0.022	0.009	1.32232611243998e-09	0	2610016A17Rik	0.0193592
Malignant	5.75531481158168e-14	0.954489	0.037	0.019	1.33293091036232e-09	0	Txlnb	0.0171808
Malignant	5.97287737946242e-14	1.90036	0.019	0.007	1.3833184010835e-09	0	Ina	0.0228043
Malignant	6.25055125588704e-14	0.21397	0.007	0.023	1.44762767086344e-09	0	Gimap6	-0.00342351
Malignant	6.33081362968582e-14	1.10247	0.035	0.018	1.46621643663524e-09	0	Slc2a4	0.018742
Malignant	6.33105957689791e-14	0.610881	0.144	0.109	1.46627339800956e-09	0	Mtmr1	0.0213809
Malignant	6.44122008473486e-14	0.140978	0.389	0.327	1.49178657162459e-09	0	Prdm2	0.00874065
Malignant	6.50124313434351e-14	0.596813	0.178	0.139	1.50568790991396e-09	0	Wdr73	0.0232757
Malignant	6.60044808239744e-14	0.598248	0.168	0.131	1.52866377588325e-09	0	Tmem201	0.0221352
Malignant	6.60977085973888e-14	2.31047	0.012	0.003	1.53082293111553e-09	0	Npas4	0.0207943
Malignant	6.94487300027631e-14	0.237293	0.259	0.212	1.60843258686399e-09	0	Rcan3	0.0111528
Malignant	7.09708405794718e-14	1.6591	0.027	0.012	1.64368466782057e-09	0	Prss27	0.0248866
Malignant	7.90844951550111e-14	0.180865	0.452	0.392	1.83159690779006e-09	0	Rere	0.0108519
Malignant	8.46568599099698e-14	0.321192	0.184	0.141	1.9606528755149e-09	0	Dtx3l	0.0138112
Malignant	8.47906789239027e-14	1.43661	0.041	0.022	1.96375212387759e-09	0	Sfmbt2	0.0272955
Malignant	8.90200629465615e-14	1.25924	0.02	0.007	2.06170465784236e-09	0	Rab44	0.0163701
Malignant	9.24756635030836e-14	0.172108	0.418	0.358	2.14173636673142e-09	0	Atl3	0.0103265
Malignant	9.69477195710455e-14	0.229009	0.325	0.282	2.24530918526541e-09	0	Snx10	0.00984739
Malignant	1.02507897457701e-13	0.357961	0.273	0.231	2.37408290512035e-09	0	Hspa2	0.0150344
Malignant	1.03696653714441e-13	2.21974	0.011	0.003	2.40161450002645e-09	0	Zc3h12d	0.0177579
Malignant	1.05166048583052e-13	1.34006	0.033	0.016	2.43564568518348e-09	0	Gm9780	0.022781
Malignant	1.07835043369586e-13	2.11776	0.011	0.003	2.49745960443962e-09	0	Pou4f1	0.0169421
Malignant	1.08179482984597e-13	0.546932	0.27	0.24	2.50543682592328e-09	0	Pld3	0.016408
Malignant	1.10473396523514e-13	0.314378	0.243	0.196	2.55856386348459e-09	0	Jcad	0.0147757
Malignant	1.16606345132914e-13	0.323231	0.224	0.181	2.70060295327829e-09	0	Fam122a	0.0138989
Malignant	1.17056355349678e-13	0.149742	0.971	0.942	2.71102518989853e-09	0	mt-Nd1	0.00434252
Malignant	1.17114206912718e-13	0.849	0.098	0.069	2.71236503209855e-09	0	Adgrg2	0.024621
Malignant	1.19008993505567e-13	0.270622	0.825	0.873	2.75624828958892e-09	0	Eloc	-0.0129899
Malignant	1.26186556275698e-13	0.572994	0.077	0.05	2.92248064334516e-09	0	Eepd1	0.0154708
Malignant	1.26592709252995e-13	0.331561	0.29	0.247	2.93188714629936e-09	0	Cdc42se2	0.0142571
Malignant	1.27018298670623e-13	0.281138	0.478	0.437	2.94174379721162e-09	0	Rif1	0.0115267
Malignant	1.38135294492446e-13	0.142686	0.314	0.258	3.19921342044505e-09	0	Nhlrc2	0.0079904
Malignant	1.38374946716285e-13	0.559047	0.126	0.092	3.20476376594916e-09	0	Cdkl2	0.0190076
Malignant	1.38858557747402e-13	0.391669	0.201	0.161	3.21596419742983e-09	0	Mndal	0.0156668
Malignant	1.41878804471016e-13	0.458375	0.209	0.17	3.28591311154872e-09	0	Rnf38	0.0178766
Malignant	1.45124767052722e-13	1.52086	0.034	0.018	3.36108960494104e-09	0	Adgrg1	0.0243338
Malignant	1.46467019369833e-13	0.208465	0.302	0.418	3.39217616860532e-09	0	Mcts1	-0.024182
Malignant	1.52717533648456e-13	0.235428	0.318	0.267	3.53693807929823e-09	0	Cmtr1	0.0120068
Malignant	1.58250821782781e-13	0.407097	0.197	0.154	3.6650890324892e-09	0	Egr2	0.0175052
Malignant	1.58648400629206e-13	0.990221	0.059	0.036	3.67429695857242e-09	0	Gm17435	0.0227751
Malignant	1.59978939727719e-13	1.14241	0.032	0.016	3.70511224409397e-09	0	Frmd8os	0.0182785
Malignant	1.64751185460111e-13	0.12575	0.447	0.38	3.81563745525616e-09	0	Phf20	0.00842528
Malignant	1.72554902496725e-13	0.222108	0.308	0.258	3.99637154182414e-09	0	Rdh10	0.0111054
Malignant	1.74867745864834e-13	2.22636	0.014	0.004	4.04993699422955e-09	0	Adamtsl2	0.0222636
Malignant	1.77028618167541e-13	1.68469	0.02	0.008	4.09998279676025e-09	0	Gm4129	0.0202163
Malignant	1.87931029517995e-13	0.365627	0.539	0.553	4.35248264363676e-09	0	Psmb10	-0.00511877
Malignant	1.90252094852303e-13	2.52186	0.013	0.004	4.40623851677933e-09	0	Ttc21a	0.0226967
Malignant	1.9801006926995e-13	1.17947	0.071	0.046	4.58591320429204e-09	0	Ctns	0.0294868
Malignant	2.00776623319657e-13	0.105206	0.363	0.301	4.64998659608326e-09	0	Mycbp	0.00652278
Malignant	2.02378669462627e-13	0.878645	0.051	0.03	4.68708998475444e-09	0	A130051J06Rik	0.0184515
Malignant	2.23551465386664e-13	2.14697	0.011	0.003	5.17745193835514e-09	0	Cacng6	0.0171758
Malignant	2.25322667772216e-13	2.08187	0.02	0.008	5.21847298560453e-09	0	Kcnn3	0.0249824
Malignant	2.35595424421083e-13	0.48994	0.16	0.124	5.45639002959229e-09	0	Atg14	0.0176379
Malignant	2.40733907822922e-13	2.03238	0.015	0.005	5.57539730517888e-09	0	Calr4	0.0203238
Malignant	2.4645747738562e-13	0.681389	0.131	0.098	5.70795517625096e-09	0	Zfyve1	0.0224858
Malignant	2.46834824430328e-13	2.10192	0.012	0.003	5.7166945338064e-09	0	1700025L06Rik	0.0189173
Malignant	2.5016894769347e-13	0.247766	0.264	0.218	5.79391282858076e-09	0	Rnf139	0.0113973
Malignant	2.50721133332358e-13	1.87183	0.017	0.006	5.8067014479774e-09	0	Gm5111	0.0205901
Malignant	2.60587079087707e-13	0.195734	0.673	0.679	6.0351967516713e-09	0	Etfa	-0.00117441
Malignant	2.69325627694581e-13	1.30959	0.047	0.027	6.23758153740649e-09	0	Mss51	0.0261919
Malignant	2.70352317690347e-13	0.142047	0.509	0.427	6.26135967770843e-09	0	Appl1	0.0116478
Malignant	2.72496547676432e-13	0.500996	0.184	0.146	6.31102004418616e-09	0	Sh3rf1	0.0190379
Malignant	2.76263535091888e-13	1.12737	0.03	0.014	6.39826347272813e-09	0	Pitx3	0.0180379
Malignant	2.77287762662807e-13	1.66455	0.021	0.008	6.42198458327062e-09	0	4930579P08Rik	0.0216392
Malignant	2.82608995304716e-13	1.66014	0.024	0.011	6.54522433125721e-09	0	4930403P22Rik	0.0215818
Malignant	2.88618084146547e-13	0.484558	0.166	0.128	6.68439482883402e-09	0	Fam20a	0.0184132
Malignant	2.91249369360603e-13	0.920962	0.08	0.054	6.74533539439156e-09	0	Slc9a9	0.023945
Malignant	3.00657420366297e-13	1.15977	0.059	0.037	6.96322585568343e-09	0	Hoxa2	0.0255149
Malignant	3.09241037789099e-13	0.949858	0.066	0.042	7.16202243519554e-09	0	Cyp2u1	0.0227966
Malignant	3.21472531320312e-13	0.26132	0.224	0.18	7.44530382537843e-09	0	Them4	0.0114981
Malignant	3.28587795524612e-13	0.158069	0.699	0.699	7.61009334435001e-09	0	Uqcrc1	0
Malignant	3.57768336667412e-13	0.970262	0.052	0.031	8.28591467721727e-09	0	Cxcr4	0.0203755
Malignant	3.57810407028594e-13	0.145728	0.817	0.772	8.28688902678223e-09	0	Nol7	0.00655774
Malignant	3.63422276765607e-13	0.340175	0.352	0.321	8.41685992989146e-09	0	Ppp1r18	0.0105454
Malignant	3.85439451179023e-13	2.40188	0.012	0.003	8.92677768930618e-09	0	Gm38163	0.021617
Malignant	4.1603677516993e-13	0.132665	0.778	0.726	9.63541171293557e-09	0	Tln1	0.00689856
Malignant	4.19668703984325e-13	1.86705	0.018	0.006	9.71952718427696e-09	0	Nek10	0.0224046
Malignant	4.26052379485137e-13	0.173981	0.397	0.337	9.86737310887578e-09	0	Ankhd1	0.0104388
Malignant	4.26778539662501e-13	2.40675	0.011	0.003	9.88419097858352e-09	0	Gm49735	0.019254
Malignant	4.45059019624386e-13	0.295629	0.265	0.217	1.03075668945008e-08	0	Srxn1	0.0141902
Malignant	4.45266105930402e-13	0.153146	0.759	0.749	1.03123630133481e-08	0	Gtf2a2	0.00153146
Malignant	4.64410707281526e-13	0.450086	0.148	0.112	1.07557519806402e-08	0	Cipc	0.0162031
Malignant	4.67407784865467e-13	0.158851	0.367	0.32	1.08251642974842e-08	0	Gyg	0.00746599
Malignant	4.71927198896247e-13	1.79108	0.022	0.009	1.09298339264371e-08	0	Slc6a17	0.0232841
Malignant	4.89245333681337e-13	0.449341	0.229	0.19	1.13309219280598e-08	0	Fut11	0.0175243
Malignant	5.14987922897558e-13	1.65426	0.018	0.007	1.19271202943074e-08	0	Nrxn3	0.0181968
Malignant	5.1883981262623e-13	0.78627	0.13	0.098	1.20163300604235e-08	0	Ntn4	0.0251606
Malignant	5.36679507953447e-13	1.7223	0.02	0.008	1.24294974042018e-08	0	D130058E05Rik	0.0206676
Malignant	5.51980665009775e-13	0.357399	0.237	0.198	1.27838722016264e-08	0	2010320M18Rik	0.0139386
Malignant	5.87282323052262e-13	0.562929	0.145	0.111	1.36014586018904e-08	0	Selenoo	0.0191396
Malignant	6.16378888634478e-13	0.380124	0.3	0.257	1.42753350607745e-08	0	Eif2ak1	0.0163454
Malignant	6.22003378225019e-13	0.762285	0.058	0.036	1.44055982396914e-08	0	Amigo2	0.0167703
Malignant	6.41906213192152e-13	0.66287	0.066	0.042	1.48665478975302e-08	0	Optc	0.0159089
Malignant	6.57238458029344e-13	2.91978	0.011	0.003	1.52216426879596e-08	0	Ptk6	0.0233582
Malignant	6.87648949089739e-13	1.34807	0.024	0.011	1.59259496609183e-08	0	Gpr141	0.0175248
Malignant	7.29071138323519e-13	0.110462	0.093	0.136	1.68852875635727e-08	0	Cmtm6	-0.00474987
Malignant	7.70418602794264e-13	0.132715	0.397	0.333	1.78428948407151e-08	0	Gbf1	0.00849377
Malignant	7.71130521607669e-13	0.399035	0.232	0.192	1.78593828804336e-08	0	Arhgap12	0.0159614
Malignant	7.72620786562796e-13	0.21971	0.456	0.402	1.78938974167944e-08	0	Rictor	0.0118643
Malignant	7.75870259129279e-13	0.325409	0.537	0.661	1.79691552014341e-08	0	Sdhd	-0.0403507
Malignant	7.99237024685271e-13	1.71789	0.016	0.006	1.85103294917109e-08	0	Tnfsf15	0.0171789
Malignant	8.3399564953432e-13	0.26208	0.209	0.166	1.93153392432148e-08	0	Parp9	0.0112695
Malignant	8.37396868461303e-13	0.13888	0.381	0.326	1.93941114735638e-08	0	Col4a1	0.00763842
Malignant	8.78705304106403e-13	0.985315	0.043	0.024	2.03508148431043e-08	0	Gm12500	0.018721
Malignant	9.2813008456836e-13	2.17086	0.01	0.003	2.14954927586032e-08	0	Gm16159	0.0151961
Malignant	9.3189854267436e-13	0.463239	0.396	0.385	2.15827702483382e-08	0	Prr13	0.00509563
Malignant	9.43311938033977e-13	0.416907	0.231	0.193	2.18471044848669e-08	0	Ppm1d	0.0158425
Malignant	9.50822976842159e-13	1.12996	0.041	0.023	2.20210601436644e-08	0	Pcdhgc5	0.0203393
Malignant	9.53074647324393e-13	0.280107	0.218	0.175	2.20732088320329e-08	0	Rmi1	0.0120446
Malignant	9.5580783962426e-13	1.22754	0.046	0.027	2.21365095656979e-08	0	Dnah7b	0.0233233
Malignant	1.02325137734456e-12	0.237842	0.373	0.501	2.36985018993001e-08	0	Plekhj1	-0.0304438
Malignant	1.03380559721327e-12	0.198642	0.853	0.873	2.39429376314594e-08	0	Emp3	-0.00397284
Malignant	1.06739513812478e-12	0.273753	0.459	0.433	2.47208713989699e-08	0	Igf2r	0.00711757
Malignant	1.10628786875364e-12	0.331717	0.222	0.184	2.56216270403342e-08	0	Sharpin	0.0126052
Malignant	1.15124475392179e-12	0.497909	0.194	0.157	2.66628285008286e-08	0	Rhbdd2	0.0184227
Malignant	1.15478598822153e-12	2.38339	0.011	0.003	2.67448434872107e-08	0	Itgb1bp2	0.0190671
Malignant	1.17302557792134e-12	0.201349	0.31	0.263	2.71672723846583e-08	0	Parg	0.00946342
Malignant	1.18898161205024e-12	0.212934	0.522	0.47	2.75368141350835e-08	0	Cdc42se1	0.0110726
Malignant	1.20725799111712e-12	0.359067	0.188	0.148	2.79600950742725e-08	0	Lrba	0.0143627
Malignant	1.20917049983608e-12	0.49366	0.211	0.176	2.80043887762035e-08	0	Gsdmd	0.0172781
Malignant	1.27918254751452e-12	0.813765	0.1	0.071	2.96258678004363e-08	0	Usp49	0.0235992
Malignant	1.34110345983786e-12	0.103314	0.455	0.383	3.10599561298449e-08	0	Tsta3	0.00743859
Malignant	1.35132861037682e-12	1.33955	0.055	0.034	3.12967706163271e-08	0	Gda	0.0281306
Malignant	1.35225407823955e-12	0.151234	0.625	0.579	3.1318204452028e-08	0	Emc2	0.00695675
Malignant	1.35432876109032e-12	0.196534	0.286	0.238	3.13662541068517e-08	0	Spata6	0.00943362
Malignant	1.36655109780176e-12	1.02521	0.024	0.011	3.16493234250887e-08	0	Sprr1a	0.0133278
Malignant	1.36877444883545e-12	0.960897	0.049	0.028	3.1700816235029e-08	0	Gm26910	0.0201788
Malignant	1.39879748777626e-12	0.742743	0.023	0.01	3.23961498168981e-08	0	Gm3776	0.00965566
Malignant	1.4085067818733e-12	0.781022	0.08	0.054	3.26210170681856e-08	0	Pigw	0.0203066
Malignant	1.45808618739958e-12	0.405042	0.23	0.191	3.37692761001743e-08	0	Tmem106c	0.0157966
Malignant	1.54641638822828e-12	0.929785	0.04	0.022	3.58150035513669e-08	0	Susd1	0.0167361
Malignant	1.60169623913861e-12	0.661095	0.074	0.049	3.70952848984503e-08	0	Trim13	0.0165274
Malignant	1.6338981176117e-12	0.342797	0.281	0.24	3.78410804038871e-08	0	Hsf2	0.0140547
Malignant	1.65305479602115e-12	0.445898	0.183	0.147	3.82847490758499e-08	0	Clk2	0.0160523
Malignant	1.68181355163656e-12	0.480227	0.236	0.197	3.89508018559027e-08	0	C430049B03Rik	0.0187289
Malignant	1.69666083014944e-12	0.351992	0.085	0.058	3.9294664826261e-08	0	Chac1	0.00950378
Malignant	1.75909880446374e-12	2.01651	0.013	0.004	4.07407283113802e-08	0	Ak7	0.0181486
Malignant	1.77071854849154e-12	1.25959	0.015	0.005	4.1009841583064e-08	0	Nos2	0.0125959
Malignant	1.8160285926179e-12	1.27503	0.016	0.006	4.20592222050306e-08	0	Synpr	0.0127503
Malignant	1.86346150449137e-12	0.195358	0.1	0.145	4.31577684440201e-08	0	Abca1	-0.00879113
Malignant	1.96980226401846e-12	0.676943	0.113	0.082	4.56206204346674e-08	0	Aste1	0.0209852
Malignant	2.01640543095025e-12	0.21077	0.6	0.694	4.66999497808077e-08	0	Ciao2b	-0.0198124
Malignant	2.09416424650485e-12	1.06291	0.041	0.023	4.85008439490524e-08	0	Gm34006	0.0191323
Malignant	2.25372820090303e-12	1.70812	0.025	0.011	5.21963451329143e-08	0	Nudt11	0.0239137
Malignant	2.50372014025926e-12	0.115953	0.45	0.393	5.79861584484044e-08	0	Tob2	0.0066093
Malignant	2.68060463882013e-12	0.84064	0.023	0.01	6.20828034350743e-08	0	Gm29773	0.0109283
Malignant	2.79381505537829e-12	0.384576	0.264	0.222	6.47047566825611e-08	0	Tle1	0.0161522
Malignant	2.82871220062064e-12	0.24179	0.13	0.185	6.55129745663741e-08	0	Tcn2	-0.0132985
Malignant	2.83612689182661e-12	0.449653	0.152	0.117	6.56846988147042e-08	0	Setd6	0.0157378
Malignant	2.83665076651482e-12	0.560789	0.105	0.076	6.56968317524832e-08	0	Zdhhc2	0.0162629
Malignant	2.93304737221202e-12	2.2747	0.01	0.003	6.79293771404305e-08	0	Htr4	0.0159229
Malignant	2.94847389323696e-12	0.647149	0.135	0.103	6.82866553673681e-08	0	Ifi47	0.0207088
Malignant	3.06932567677221e-12	1.72624	0.018	0.007	7.10855826740445e-08	0	AC113595.1	0.0189886
Malignant	3.24699156496473e-12	0.14717	0.707	0.735	7.52003246445831e-08	0	H2afj	-0.00412077
Malignant	3.25988264586533e-12	0.448089	0.389	0.362	7.5498882078241e-08	0	Aamdc	0.0120984
Malignant	3.28657744188648e-12	0.678092	0.048	0.028	7.61171335540909e-08	0	Prdm8	0.0135618
Malignant	3.29408653387578e-12	0.282219	0.235	0.195	7.62910441245631e-08	0	Hoxa10	0.0112888
Malignant	3.30343849393187e-12	0.464086	0.162	0.127	7.6507635519462e-08	0	D230025D16Rik	0.016243
Malignant	3.36332270366368e-12	0.933741	0.058	0.037	7.78945538168507e-08	0	Jag2	0.0196086
Malignant	3.4542013880028e-12	0.53236	0.17	0.136	7.99993041461449e-08	0	Tbx15	0.0181002
Malignant	3.51845340111674e-12	1.49437	0.032	0.017	8.14873807698636e-08	0	Gm3336	0.0224156
Malignant	3.91258532274658e-12	0.752537	0.122	0.092	9.06154760748108e-08	0	Bcl6	0.0225761
Malignant	3.99560894857172e-12	0.160731	0.167	0.227	9.2538303248921e-08	0	Ttc5	-0.00964388
Malignant	4.24049387877093e-12	0.810809	0.055	0.034	9.82098382323348e-08	0	Kcnab1	0.017027
Malignant	4.34481936538152e-12	0.104986	0.928	0.909	1.00626016502236e-07	0	Hnrnpk	0.00199473
Malignant	4.41871716939639e-12	1.60406	0.023	0.011	1.0233748964322e-07	0	Gm14137	0.0192487
Malignant	4.62590555901888e-12	1.26012	0.03	0.015	1.07135972746877e-07	0	Adra1b	0.0189018
Malignant	4.85427082658442e-12	0.100054	0.796	0.754	1.12424912343695e-07	0	H2afy	0.00420225
Malignant	5.07754100442973e-12	0.475232	0.176	0.141	1.17595849662593e-07	0	Slc25a44	0.0166331
Malignant	5.3577375315427e-12	0.139702	0.493	0.418	1.24085201230529e-07	0	Ppp3cb	0.0104777
Malignant	5.47346615326222e-12	1.62292	0.018	0.007	1.26765476109553e-07	0	Hoxc13	0.0178521
Malignant	5.67078527892559e-12	0.651894	0.096	0.068	1.31335387059917e-07	0	Det1	0.018253
Malignant	5.67241151893602e-12	0.263396	0.3	0.251	1.31373050778558e-07	0	Egln3	0.0129064
Malignant	5.89934662602814e-12	0.280478	0.418	0.386	1.36628867858812e-07	0	Htra2	0.00897529
Malignant	6.12110667426468e-12	0.153633	0.257	0.209	1.4176483057597e-07	0	Parp12	0.00737436
Malignant	6.2900423362109e-12	0.11949	0.349	0.291	1.45677380506644e-07	0	Trappc10	0.00693044
Malignant	6.50877156958882e-12	0.178289	0.314	0.267	1.50743149551677e-07	0	Ccpg1	0.00837957
Malignant	6.59588852144006e-12	0.510452	0.159	0.126	1.52760778156552e-07	0	Atp1b1	0.0168449
Malignant	6.71234120888472e-12	0.526227	0.086	0.06	1.5545782239777e-07	0	1700056E22Rik	0.0136819
Malignant	7.01502481285164e-12	0.211343	0.276	0.228	1.62467974665644e-07	0	Csad	0.0101445
Malignant	7.15265454394313e-12	0.822428	0.061	0.039	1.65655479237723e-07	0	Pou3f1	0.0180934
Malignant	7.49274938418832e-12	0.102184	0.128	0.178	1.73532075737801e-07	0	Mtmr6	-0.00510921
Malignant	7.55219259834818e-12	0.22913	0.414	0.575	1.74908780577744e-07	0	Krit1	-0.03689
Malignant	7.5538568758892e-12	0.826977	0.095	0.068	1.74947325245594e-07	0	9230114K14Rik	0.0223284
Malignant	7.57621750700342e-12	1.79003	0.015	0.005	1.75465197462199e-07	0	Olfr1033	0.0179003
Malignant	7.67410728530901e-12	0.944577	0.055	0.035	1.77732324727757e-07	0	Slc25a29	0.0188915
Malignant	7.86609496376077e-12	0.164613	0.846	0.871	1.82178759360699e-07	0	Tomm6	-0.00411532
Malignant	8.07431020580336e-12	0.705528	0.119	0.089	1.87001024366406e-07	0	Vav2	0.0211658
Malignant	8.14799107748148e-12	0.783001	0.049	0.03	1.88707473354471e-07	0	C030037D09Rik	0.014877
Malignant	8.1511511815171e-12	0.648641	0.124	0.094	1.88780661363936e-07	0	Disp1	0.0194592
Malignant	8.2834289161993e-12	1.22869	0.031	0.016	1.91844213699176e-07	0	Mmrn2	0.0184303
Malignant	8.80050825804235e-12	1.75569	0.027	0.013	2.03819771256261e-07	0	2700033N17Rik	0.0245797
Malignant	8.90081890984788e-12	0.194534	0.631	0.602	2.06142965952077e-07	0	Gtf2b	0.00564148
Malignant	8.92137808665585e-12	0.597217	0.08	0.055	2.0661911648695e-07	0	Sh3bp2	0.0149304
Malignant	9.09723642205833e-12	0.226588	0.287	0.391	2.10691995534871e-07	0	Fam173a	-0.0235651
Malignant	9.34149338006696e-12	0.200001	0.39	0.347	2.16348986682351e-07	0	Ttc33	0.00860006
Malignant	9.45458970118173e-12	1.03118	0.158	0.133	2.18968297479369e-07	0	Hddc3	0.0257795
Malignant	9.77709549926053e-12	0.341791	0.205	0.168	2.26437531762874e-07	0	Dgat1	0.0126463
Malignant	9.79248919329732e-12	0.171478	0.343	0.286	2.26794049716766e-07	0	Xrcc6	0.00977422
Malignant	9.86629539365686e-12	0.983623	0.05	0.031	2.28503401317093e-07	0	Catsper2	0.0186888
Malignant	9.92927002728625e-12	0.203951	0.424	0.369	2.2996189383195e-07	0	Lig1	0.0112173
Malignant	9.93910346845899e-12	1.4714	0.017	0.007	2.3018963632951e-07	0	Gm26632	0.014714
Malignant	1.01234365219508e-11	0.390196	0.172	0.135	2.3445878984838e-07	0	F3	0.0144373
Malignant	1.02093017777273e-11	0.369602	0.263	0.228	2.36447429172165e-07	0	Iqsec1	0.0129361
Malignant	1.02546510500615e-11	0.735445	0.083	0.058	2.37497718319423e-07	0	Cdh24	0.0183861
Malignant	1.04855955299394e-11	0.246368	0.805	0.879	2.42846392473397e-07	0	Tma7	-0.0182312
Malignant	1.05807942933916e-11	0.687258	0.093	0.065	2.45051195834949e-07	0	Itgb4	0.0192432
Malignant	1.074252789503e-11	0.214286	0.602	0.609	2.48796946048896e-07	0	Zmat2	-0.0015
Malignant	1.08232650220826e-11	1.66614	0.021	0.009	2.50666817911433e-07	0	Shisa8	0.0199937
Malignant	1.16950437380565e-11	0.377729	0.244	0.207	2.70857212973388e-07	0	Kdm2b	0.013976
Malignant	1.22073948128953e-11	0.765831	0.078	0.053	2.82723263866655e-07	0	Abca8b	0.0191458
Malignant	1.26469874153908e-11	0.411224	0.746	0.852	2.92904228540451e-07	0	Sri	-0.0435897
Malignant	1.3170647962539e-11	1.28682	0.036	0.02	3.05032206812403e-07	0	Gm15614	0.0205892
Malignant	1.41442918297462e-11	0.255691	0.29	0.246	3.27581798776922e-07	0	Cemip2	0.0112504
Malignant	1.44509957318393e-11	0.46658	0.414	0.418	3.34685061149399e-07	0	Serpine1	-0.00186632
Malignant	1.46439873027053e-11	0.202186	0.773	0.827	3.39154745930656e-07	0	Atp6v0e	-0.010918
Malignant	1.63736167191908e-11	0.18143	0.015	0.033	3.79212963216459e-07	0	Sorl1	-0.00326574
Malignant	1.70238170853267e-11	0.182267	0.405	0.37	3.94271603696167e-07	0	Eapp	0.00637934
Malignant	1.77930875636307e-11	0.429255	0.166	0.132	4.12087907973687e-07	0	Zfp251	0.0145947
Malignant	1.84331198381246e-11	0.612622	0.086	0.06	4.26911055450966e-07	0	Nanos1	0.0159282
Malignant	1.89140042165839e-11	0.54534	0.103	0.075	4.38048337656084e-07	0	Ropn1l	0.0152695
Malignant	1.94495126385605e-11	0.469685	0.159	0.126	4.50450712709061e-07	0	Ppp6r2	0.0154996
Malignant	1.94570227381251e-11	1.59147	0.019	0.008	4.50624646614978e-07	0	Gm14221	0.0175062
Malignant	2.08624069603563e-11	1.13303	0.047	0.029	4.83173345201852e-07	0	C130013H08Rik	0.0203945
Malignant	2.14670517491795e-11	0.261977	0.305	0.261	4.97176918510998e-07	0	Cdyl	0.011527
Malignant	2.14702844566477e-11	0.410771	0.231	0.196	4.9725178801596e-07	0	Atp9b	0.014377
Malignant	2.17532705516933e-11	0.977333	0.053	0.033	5.03805745977217e-07	0	Gpr155	0.0195467
Malignant	2.25360558907895e-11	0.200468	0.59	0.545	5.21935054430686e-07	0	Dnmt1	0.00902107
Malignant	2.43211876523706e-11	0.139629	0.323	0.273	5.63278706028903e-07	0	Arhgap21	0.00698143
Malignant	2.44767129126379e-11	0.551309	0.155	0.123	5.66880671056693e-07	0	Simc1	0.0176419
Malignant	2.48606825304187e-11	0.630304	0.095	0.069	5.75773407404497e-07	0	Tmsb15b1	0.0163879
Malignant	2.5146704737814e-11	0.352969	0.22	0.185	5.82397681727772e-07	0	Helb	0.0123539
Malignant	2.64058472215381e-11	0.434961	0.207	0.173	6.11559421650822e-07	0	C87436	0.0147887
Malignant	3.03351347358088e-11	0.838244	0.107	0.081	7.02561720481332e-07	0	Panx1	0.0217943
Malignant	3.08462942559317e-11	0.408971	0.578	0.604	7.14400174967378e-07	0	Lamtor1	-0.0106333
Malignant	3.12156719735702e-11	1.70512	0.02	0.009	7.22954962907886e-07	0	Gm47920	0.0187563
Malignant	3.22159991883618e-11	0.158785	0.393	0.339	7.46122541202459e-07	0	Atad1	0.00857436
Malignant	3.26793245437548e-11	0.732198	0.082	0.057	7.56853156433362e-07	0	B4galt4	0.018305
Malignant	3.30664327680101e-11	0.171413	0.142	0.106	7.65818582907115e-07	0	Pgf	0.00617085
Malignant	3.44084046174259e-11	0.477859	0.218	0.186	7.96898650939584e-07	0	Znrf2	0.0152915
Malignant	3.49469612102298e-11	0.16849	0.609	0.575	8.09371621628922e-07	0	Ptbp3	0.00572866
Malignant	3.64337227837068e-11	0.333338	0.243	0.204	8.4380501967065e-07	0	Ccdc82	0.0130002
Malignant	3.67147337017773e-11	0.158196	0.385	0.331	8.50313232533161e-07	0	Eif4enif1	0.00854257
Malignant	3.69405139694026e-11	0.149909	0.483	0.424	8.55542303531364e-07	0	Trio	0.00884462
Malignant	3.76209540604372e-11	1.01228	0.08	0.056	8.71301296039726e-07	0	Nod1	0.0242948
Malignant	3.97832565668759e-11	0.250503	0.156	0.212	9.21380222088846e-07	0	Kdm7a	-0.0140281
Malignant	3.9787039749608e-11	1.79366	0.015	0.005	9.21467840600922e-07	0	A330015K06Rik	0.0179366
Malignant	4.12383947502061e-11	1.06	0.027	0.013	9.55081222414774e-07	0	Sohlh1	0.01484
Malignant	4.64646242472983e-11	0.768619	0.094	0.068	1.07612069756743e-06	0	Ighmbp2	0.0199841
Malignant	4.8962043603172e-11	0.249845	0.58	0.557	1.13396092984946e-06	0	Rab24	0.00574643
Malignant	4.9283818681679e-11	0.101096	0.475	0.419	1.14141324066768e-06	0	Tfam	0.00566136
Malignant	5.10848085301973e-11	0.364935	0.154	0.121	1.18312416555937e-06	0	Dusp28	0.0120429
Malignant	5.49482728386645e-11	0.184494	0.774	0.798	1.27260199894347e-06	0	Ndufs4	-0.00442786
Malignant	5.53637631402543e-11	0.404728	0.216	0.18	1.28222475432829e-06	0	Pwwp3b	0.0145702
Malignant	5.84354818905336e-11	0.184226	0.287	0.243	1.35336576058476e-06	0	Golga5	0.00810596
Malignant	5.93635608378865e-11	0.443285	0.175	0.141	1.37486006900545e-06	0	Wdr47	0.0150717
Malignant	6.11766253714318e-11	0.214474	0.27	0.225	1.41685064360236e-06	0	Pola2	0.00965132
Malignant	6.20995056304869e-11	0.767698	0.045	0.027	1.43822455040208e-06	0	Strip2	0.0138186
Malignant	6.21627437845759e-11	0.767933	0.042	0.025	1.43968914605078e-06	0	Fam189a2	0.0130549
Malignant	6.24779902774478e-11	0.178865	0.756	0.733	1.44699025482569e-06	0	Sec11c	0.00411389
Malignant	6.24976217007951e-11	1.00088	0.068	0.046	1.44744491859041e-06	0	Rassf4	0.0220194
Malignant	6.2566709442568e-11	0.256775	0.285	0.244	1.44904499068987e-06	0	Etfdh	0.0105278
Malignant	6.25781022478314e-11	0.125369	0.396	0.339	1.44930884805977e-06	0	Arid2	0.00714603
Malignant	6.49697305969548e-11	0.568847	0.134	0.104	1.50469896062547e-06	0	Atp1a3	0.0170654
Malignant	6.5808400824968e-11	0.121843	0.276	0.369	1.52412256310626e-06	0	Pet100	-0.0113314
Malignant	6.69100166062464e-11	1.257	0.016	0.006	1.54963598460067e-06	0	Prr15	0.01257
Malignant	6.71284258100485e-11	1.02972	0.089	0.065	1.55469434176072e-06	0	Col25a1	0.0247134
Malignant	6.78644010125828e-11	0.462883	0.044	0.026	1.57173952745142e-06	0	Gm11716	0.0083319
Malignant	6.90354074622892e-11	0.221082	0.316	0.279	1.59886003682662e-06	0	Letm1	0.00818005
Malignant	7.04456096672912e-11	0.658527	0.148	0.119	1.63152031989447e-06	0	Mfap3l	0.0190973
Malignant	7.05858144180411e-11	0.227497	0.409	0.376	1.63476746192183e-06	0	Pex2	0.00750741
Malignant	7.14653034761635e-11	0.120591	0.704	0.686	1.65513642850795e-06	0	Ndufs8	0.00217063
Malignant	7.58561534285317e-11	0.507894	0.302	0.274	1.75682851340479e-06	0	Trib1	0.014221
Malignant	7.72678236536675e-11	0.658363	0.11	0.083	1.78952279581894e-06	0	Tmem120b	0.0177758
Malignant	7.87432112566519e-11	0.177164	0.268	0.227	1.82369277270406e-06	0	Inafm1	0.00726371
Malignant	8.12228092005313e-11	0.118108	0.378	0.326	1.88112026108431e-06	0	4833439L19Rik	0.00614161
Malignant	8.13911422523858e-11	1.9087	0.016	0.006	1.88501885456526e-06	0	Aff2	0.019087
Malignant	8.17384067189314e-11	0.964696	0.041	0.024	1.89306149961045e-06	0	Gm10115	0.0163998
Malignant	8.18234183619913e-11	0.192844	0.798	0.859	1.89503036926372e-06	0	Eno1	-0.0117635
Malignant	8.27578372111346e-11	0.398943	0.23	0.195	1.91667150980988e-06	0	Airn	0.013963
Malignant	8.33608045219919e-11	1.64096	0.022	0.011	1.93063623272933e-06	0	Isl1	0.0180506
Malignant	8.40821660498725e-11	0.206042	0.46	0.655	1.94734296571505e-06	0	Phf14	-0.0401781
Malignant	8.45822649338497e-11	0.230857	0.348	0.306	1.95892525586796e-06	0	Dido1	0.00969597
Malignant	8.51209380132447e-11	0.601948	0.082	0.057	1.97140092438675e-06	0	Ciart	0.0150487
Malignant	8.52493180505162e-11	0.205959	0.086	0.125	1.97437420604996e-06	0	Rftn1	-0.00803239
Malignant	8.63930976195519e-11	2.092	0.011	0.004	2.00086414086882e-06	0	BC018473	0.014644
Malignant	8.80534324872723e-11	0.777271	0.056	0.036	2.03931749640523e-06	0	Tbx4	0.0155454
Malignant	8.85183378603373e-11	0.525849	0.173	0.14	2.05008470484541e-06	0	Fancm	0.017353
Malignant	9.22300075452502e-11	0.288885	0.272	0.236	2.13604697474799e-06	0	Dram2	0.0103999
Malignant	9.34400205826358e-11	1.81127	0.013	0.005	2.16407087669385e-06	0	2900057B20Rik	0.0144902
Malignant	9.36446080627371e-11	0.512491	0.168	0.137	2.16880912273299e-06	0	Atp7a	0.0158872
Malignant	9.38099408460893e-11	1.89482	0.014	0.005	2.17263822999543e-06	0	Ttc36	0.0170534
Malignant	9.41343065660802e-11	0.493043	0.195	0.163	2.18015054007042e-06	0	Sumf1	0.0157774
Malignant	9.54588405575821e-11	1.20362	0.024	0.012	2.2108267473136e-06	0	Iqcd	0.0144435
Malignant	9.71081562724576e-11	0.997006	0.048	0.03	2.24902489927012e-06	0	Lipg	0.0179461
Malignant	9.7344478938514e-11	1.58199	0.013	0.005	2.25449813221598e-06	0	1500015L24Rik	0.0126559
Malignant	9.91302838425153e-11	1.41891	0.028	0.015	2.29585737379265e-06	0	Necab2	0.0184459
Malignant	9.9274609789602e-11	0.161604	0.594	0.567	2.29919996272718e-06	0	Skil	0.00436331
Malignant	9.96359545931558e-11	0.210278	0.394	0.35	2.30756870837749e-06	0	Peak1	0.00925225
Malignant	1.01991897580713e-10	1.83838	0.011	0.003	2.3621323479693e-06	0	Sytl3	0.014707
Malignant	1.04947558931725e-10	0.688601	0.038	0.022	2.43058546485876e-06	0	Gm49494	0.0110176
Malignant	1.08778906433612e-10	0.599897	0.124	0.096	2.51931947300245e-06	0	Tnip2	0.0167971
Malignant	1.11246325226399e-10	1.51861	0.034	0.019	2.57646489224339e-06	0	Fgf13	0.0227792
Malignant	1.11778198077756e-10	2.07599	0.011	0.004	2.58878306748083e-06	0	Mab21l3	0.0145319
Malignant	1.12424545664663e-10	0.892232	0.065	0.044	2.60375247759361e-06	0	Cand2	0.0187369
Malignant	1.18392688854495e-10	0.257314	0.302	0.26	2.7419746738701e-06	0	Gclc	0.0108072
Malignant	1.23358571008703e-10	1.13239	0.028	0.015	2.85698450456156e-06	0	AC241534.1	0.0147211
Malignant	1.29125727385761e-10	0.472012	0.085	0.06	2.99055184625423e-06	0	C1ql1	0.0118003
Malignant	1.30552412571325e-10	0.123983	0.354	0.305	3.02359387515188e-06	0	Zranb1	0.00607518
Malignant	1.31314031245055e-10	0.792569	0.055	0.036	3.04123296363546e-06	0	K230015D01Rik	0.0150588
Malignant	1.31461043502222e-10	1.34988	0.021	0.01	3.04463776751146e-06	0	Hotair	0.0148486
Malignant	1.43067525468283e-10	1.99102	0.011	0.003	3.31344388984542e-06	0	Gm15640	0.0159282
Malignant	1.43851775430027e-10	0.210212	0.801	0.873	3.33160711895942e-06	0	Txndc17	-0.0151353
Malignant	1.48513375094024e-10	0.417883	0.312	0.285	3.43956976717759e-06	0	Dot1l	0.0112828
Malignant	1.54710329029824e-10	0.913167	0.071	0.049	3.58309122033072e-06	0	Sgtb	0.0200897
Malignant	1.62026486302828e-10	1.64443	0.018	0.008	3.75253342277349e-06	0	B230398E01Rik	0.0164443
Malignant	1.66959390201551e-10	0.493056	0.092	0.066	3.86677947706791e-06	0	Sema3d	0.0128195
Malignant	1.6820696588745e-10	1.40335	0.057	0.037	3.89567332995335e-06	0	Smim5	0.0280671
Malignant	1.69826288437508e-10	0.390475	0.229	0.194	3.93317684021268e-06	0	Fbxo32	0.0136666
Malignant	1.70134467985634e-10	0.120278	0.358	0.308	3.94031427854728e-06	0	Pi4k2a	0.00601391
Malignant	1.71163227840547e-10	0.471679	0.231	0.202	3.96414035678706e-06	0	Tet3	0.0136787
Malignant	1.71981001587491e-10	0.112027	0.608	0.555	3.98307999676628e-06	0	Nfu1	0.00593744
Malignant	1.76140427742854e-10	0.64759	0.073	0.051	4.07941230652451e-06	0	Gm37305	0.014247
Malignant	1.78092032164892e-10	0.626761	0.328	0.314	4.12461146493889e-06	0	Hexb	0.00877466
Malignant	1.81145420790516e-10	0.463271	0.152	0.122	4.19532794550834e-06	0	Trp53inp2	0.0138981
Malignant	1.84535633334301e-10	0.34672	0.377	0.521	4.27384526802241e-06	0	Mdfic	-0.0499277
Malignant	1.98233358637581e-10	0.198367	0.284	0.237	4.59108458604637e-06	0	Osmr	0.00932326
Malignant	2.0691944814259e-10	0.47588	0.13	0.101	4.79225441898237e-06	0	Txnrd3	0.0138005
Malignant	2.23771120461515e-10	0.411574	0.198	0.164	5.18253914988868e-06	0	Wdr44	0.0139935
Malignant	2.31571288265574e-10	0.832672	0.056	0.036	5.3631910362307e-06	0	Tgtp2	0.0166534
Malignant	2.45355682420338e-10	0.244123	0.361	0.326	5.68243760485503e-06	0	Sel1l	0.00854431
Malignant	2.51085692466093e-10	0.280272	0.661	0.68	5.81514463751471e-06	0	Etfb	-0.00532517
Malignant	2.60285345803625e-10	0.116173	0.663	0.579	6.02820860881196e-06	0	Tubb6	0.0097585
Malignant	2.62542177226336e-10	1.44975	0.015	0.006	6.08047682456194e-06	0	Fgf16	0.0130477
Malignant	2.65934983902921e-10	0.244262	0.29	0.249	6.15905422719165e-06	0	Pdzd8	0.0100147
Malignant	2.71645220949038e-10	0.460808	0.281	0.259	6.29130331717972e-06	0	Rmnd5a	0.0101378
Malignant	2.75995650794046e-10	0.890018	0.092	0.068	6.39205927239012e-06	0	Klhl23	0.0213604
Malignant	2.85700941241216e-10	0.279629	0.392	0.374	6.61683379914657e-06	0	Abi1	0.00503332
Malignant	2.87452931991865e-10	0.372878	0.198	0.162	6.6574099049316e-06	0	Cgas	0.0134236
Malignant	3.00387840199293e-10	0.233036	0.22	0.182	6.95698237901562e-06	0	Eya1	0.00885538
Malignant	3.15868562766145e-10	1.32167	0.024	0.012	7.31551591366392e-06	0	5430402O13Rik	0.0158601
Malignant	3.1803640763227e-10	2.45199	0.011	0.003	7.36572320076336e-06	0	Terb1	0.0196159
Malignant	3.28477245150006e-10	0.946519	0.067	0.046	7.60753299767414e-06	0	Gm16740	0.0198769
Malignant	3.28507706780867e-10	0.221299	0.261	0.217	7.60823848904489e-06	0	Cdc42ep1	0.00973717
Malignant	3.52402338000379e-10	0.190236	0.311	0.264	8.16163814808878e-06	0	Tada2a	0.0089411
Malignant	3.53353011902917e-10	0.275967	0.292	0.253	8.18365575567156e-06	0	Sin3a	0.0107627
Malignant	3.73281556843762e-10	0.286471	0.243	0.207	8.64520085650152e-06	0	Zc3h7b	0.0103129
Malignant	3.80566913010702e-10	1.18224	0.021	0.01	8.81392970532787e-06	0	Ablim3	0.0130046
Malignant	3.81798063236549e-10	0.248532	0.734	0.772	8.84244314455847e-06	0	Map2k2	-0.00944422
Malignant	3.82960917719624e-10	0.390402	0.231	0.199	8.86937485438648e-06	0	Ogfod3	0.0124929
Malignant	3.86089414849876e-10	1.58619	0.024	0.012	8.94183084792313e-06	0	Gm47123	0.0190342
Malignant	3.90029516277572e-10	2.42249	0.01	0.003	9.03308359698857e-06	0	Gdap1l1	0.0169575
Malignant	3.97653187385153e-10	0.446347	0.167	0.136	9.20964781984013e-06	0	Sdccag8	0.0138368
Malignant	4.03101699558163e-10	2.58609	0.01	0.003	9.33583536176706e-06	0	Myoz3	0.0181026
Malignant	4.16049558122211e-10	1.02438	0.059	0.039	9.63570776611041e-06	0	Hoxa11	0.0204875
Malignant	4.32930169284424e-10	0.413681	0.914	0.82	1.00266627206273e-05	0	Ube2l3	0.038886
Malignant	4.35751776079772e-10	0.159069	0.364	0.316	1.00920111340075e-05	0	Gtf2ird1	0.00763532
Malignant	4.51968333480099e-10	0.458011	0.278	0.25	1.04675866033991e-05	0	Zfp703	0.0128243
Malignant	4.85434753080007e-10	0.142439	0.414	0.365	1.1242668881333e-05	0	Pdlim5	0.00697949
Malignant	5.09927876235416e-10	0.132461	0.347	0.303	1.18099296136122e-05	0	Lipa	0.00582827
Malignant	5.34565322114159e-10	0.541934	0.212	0.179	1.23805328601639e-05	0	Aen	0.0178838
Malignant	5.37396943556145e-10	0.455727	0.123	0.094	1.24461132127603e-05	0	Car5b	0.0132161
Malignant	5.56575033260918e-10	0.220388	0.255	0.216	1.28902777703229e-05	0	Asb8	0.00859511
Malignant	5.7655356264575e-10	1.16738	0.025	0.013	1.33529805108756e-05	0	Rims2	0.0140086
Malignant	5.79517459727807e-10	0.513829	0.16	0.13	1.3421624367296e-05	0	Twnk	0.0154149
Malignant	6.07365278413772e-10	0.2685	0.368	0.334	1.4066579848063e-05	0	Tbc1d1	0.00912901
Malignant	6.07546277571421e-10	0.319562	0.262	0.227	1.40707717885541e-05	0	Rasal2	0.0111847
Malignant	6.10159339467707e-10	2.53496	0.012	0.004	1.41312903020721e-05	0	Tex14	0.0202797
Malignant	6.16503714097323e-10	0.152759	0.384	0.337	1.4278226018494e-05	0	Trim8	0.00717968
Malignant	6.23679124029783e-10	0.185572	0.3	0.258	1.44444085125298e-05	0	Nploc4	0.00779401
Malignant	6.40470554894332e-10	0.260645	0.199	0.167	1.48332980513527e-05	0	Vps45	0.00834064
Malignant	6.43521762688514e-10	0.660544	0.098	0.074	1.4903964023866e-05	0	Afmid	0.0158531
Malignant	6.58106691259147e-10	0.425566	0.38	0.362	1.52417509695618e-05	0	Snx1	0.0076602
Malignant	6.59737548430538e-10	0.244849	0.307	0.274	1.52795216216513e-05	0	Snapin	0.00808001
Malignant	6.62562705171319e-10	1.98397	0.018	0.008	1.53449522517677e-05	0	Cadps2	0.0198397
Malignant	6.85588326025641e-10	0.353083	0.182	0.15	1.58782256307538e-05	0	Ciao3	0.0112986
Malignant	6.87254203943635e-10	0.458609	0.195	0.166	1.59168073633346e-05	0	2810013P06Rik	0.0132997
Malignant	6.87352353985107e-10	0.588417	0.061	0.041	1.59190805182951e-05	0	Ctf1	0.0117683
Malignant	7.02914763320143e-10	0.897944	0.09	0.067	1.62795059184945e-05	0	Tmem267	0.0206527
Malignant	7.03546447009408e-10	0.209867	0.267	0.233	1.62941357127379e-05	0	Grk2	0.00713548
Malignant	7.32615450200082e-10	1.83374	0.017	0.007	1.69673738266339e-05	0	Cadps	0.0183374
Malignant	7.39129116278479e-10	0.208419	0.418	0.382	1.71182303330096e-05	0	Mfsd1	0.00750309
Malignant	7.6615263742461e-10	0.227042	0.229	0.192	1.7744095082754e-05	0	Zfp945	0.00840054
Malignant	7.89849936302699e-10	0.238339	0.245	0.205	1.82929245247705e-05	0	Tmem132a	0.00953354
Malignant	8.05420048819795e-10	0.221421	0.725	0.747	1.86535283306665e-05	0	Eif2s1	-0.00487127
Malignant	8.17045062825978e-10	0.487515	0.082	0.059	1.89227636550497e-05	0	Mir155hg	0.0112128
Malignant	8.33775115106551e-10	0.648733	0.091	0.068	1.93102316658677e-05	0	1700096K18Rik	0.0149209
Malignant	8.95660394695008e-10	0.427387	0.778	0.728	2.07434947411364e-05	0	H2-K1	0.0213693
Malignant	9.19125838325671e-10	0.637498	0.191	0.165	2.12869544156225e-05	0	Fnbp1	0.016575
Malignant	9.315262503539e-10	0.248086	0.255	0.218	2.15741479581963e-05	0	Stim2	0.00917918
Malignant	9.34443486570469e-10	1.06699	0.029	0.016	2.16417111489721e-05	0	Kdm6bos	0.0138709
Malignant	9.40662096930926e-10	1.61572	0.016	0.007	2.17857341649202e-05	0	A430057M04Rik	0.0145415
[truncated: 86,588 more rows]
