# Supplementary material for: Single-Cell RNA Analysis of Murine Osteosarcoma Uncovers Skp2 Function in Metastasis, Genomic Instability, and Immune Activation and Reveals Additional Target Pathways
Source: Cancer Res Commun. 2026 Apr 23;6(4):923–45. doi: 10.1158/2767-9764.CRC-25-0294 (PMC13103941; doi:10.1158/2767-9764.CRC-25-0294)
Supplement: Supplementary Table S9 — Table S9. Compositional analysis (differential abundance analysis) comparing proportions of cell subtypes from each genotype using the Propeller test from the Speckle package. [file crc-25-0294_supplementary_table_s9_suppst9.xlsx]

## Sheet: ST9 compositional analysis
Supplementary Table S9. Compositional analysis (differential abundance analysis) comparing proportions of cell subtypes from each genotype using the Propeller test from the Speckle package.
Celltype	Comparison	Cluster	Cluster_Label_Significant	BaselineProp.Freq	PropRatio	Tstatistic	P.Value	PropMean.TKO	PropMean.DKO	PropMean.DKOAA
Bcell	TKO_vs_DKO	4	4	0.0147929	7.26923	0.333816	0.746835	0.0346154	0.0047619	NA
Bcell	TKO_vs_DKO	3	3	0.184911	2.68415	1.11524	0.29614	0.527635	0.196575	NA
Bcell	TKO_vs_DKO	1	1	0.192308	1.13754	0.0449243	0.965235	0.375249	0.329878	NA
Bcell	TKO_vs_DKO	0	0	0.328402	0.272196	-1.17421	0.27305	0.0625	0.229614	NA
Bcell	TKO_vs_DKO	2	* 2 *	0.279586	0	-2.56745	0.0324159	0	0.239171	NA
Bcell	DKOAA_vs_DKO	4	4	0.017134	20.4557	0.998582	0.333834	NA	0.0047619	0.097408
Bcell	DKOAA_vs_DKO	1	* 1 *	0.247664	2.58279	2.54148	0.0225759	NA	0.329878	0.852007
Bcell	DKOAA_vs_DKO	3	3	0.0965732	0.208419	-0.77275	0.451676	NA	0.196575	0.0409699
Bcell	DKOAA_vs_DKO	0	0	0.344237	0.0418763	-1.36714	0.191721	NA	0.229614	0.00961538
Bcell	DKOAA_vs_DKO	2	2	0.294393	0	-1.85452	0.0834296	NA	0.239171	0
Bcell	TKO_vs_DKOAA	3	3	0.308696	12.8786	1.42823	0.190178	0.527635	NA	0.0409699
Bcell	TKO_vs_DKOAA	0	0	0.0130435	6.5	0.242712	0.814188	0.0625	NA	0.00961538
Bcell	TKO_vs_DKOAA	1	1	0.595652	0.44043	-1.78884	0.110514	0.375249	NA	0.852007
Bcell	TKO_vs_DKOAA	4	4	0.0826087	0.355365	-0.803895	0.44413	0.0346154	NA	0.097408
Endothelial	TKO_vs_DKO	6	6	0.0101902	14.5454	1.24924	0.241289	0.0473867	0.00325785	NA
Endothelial	TKO_vs_DKO	3	3	0.113451	7.57486	1.33186	0.216555	0.283357	0.0374075	NA
Endothelial	TKO_vs_DKO	10	10	0.015625	6.4563	1.00664	0.338898	0.0428071	0.00663028	NA
Endothelial	TKO_vs_DKO	0	0	0.177989	2.57742	0.79458	0.447872	0.175934	0.0682595	NA
Endothelial	TKO_vs_DKO	5	5	0.0754076	2.31108	1.0185	0.333513	0.0963648	0.0416968	NA
Endothelial	TKO_vs_DKO	2	2	0.131793	1.85346	0.371778	0.718901	0.246756	0.133133	NA
Endothelial	TKO_vs_DKO	8	8	0.0516304	0.470198	-0.807219	0.439156	0.0313137	0.0665968	NA
Endothelial	TKO_vs_DKO	4	4	0.111413	0.313031	-0.489765	0.635709	0.0324734	0.103739	NA
Endothelial	TKO_vs_DKO	1	1	0.17663	0.265632	-0.921496	0.381497	0.0418841	0.157677	NA
Endothelial	TKO_vs_DKO	7	7	0.0869565	0.00862998	-1.39517	0.197362	0.00172414	0.199785	NA
Endothelial	TKO_vs_DKO	9	9	0.048913	0	-1.37806	0.202399	0	0.181818	NA
Endothelial	DKOAA_vs_DKO	6	* 6 *	0.113101	114	3.76022	0.00520742	NA	0.00325785	0.371396
Endothelial	DKOAA_vs_DKO	3	3	0.0480679	6.28742	1.18211	0.269994	NA	0.0374075	0.235197
Endothelial	DKOAA_vs_DKO	8	8	0.0857681	1.87049	0.286326	0.781662	NA	0.0665968	0.124568
Endothelial	DKOAA_vs_DKO	5	5	0.072573	1.68953	0.260452	0.800875	NA	0.0416968	0.0704481
Endothelial	DKOAA_vs_DKO	4	4	0.141376	0.838882	0.112886	0.91281	NA	0.103739	0.0870246
Endothelial	DKOAA_vs_DKO	0	0	0.0471254	0.717608	-0.119747	0.907538	NA	0.0682595	0.0489836
Endothelial	DKOAA_vs_DKO	10	10	0.00377003	0.402195	-0.269306	0.794091	NA	0.00663028	0.00266667
Endothelial	DKOAA_vs_DKO	1	1	0.207352	0.224849	-0.945355	0.371243	NA	0.157677	0.0354536
Endothelial	DKOAA_vs_DKO	2	2	0.0933082	0.182241	-1.78208	0.110243	NA	0.133133	0.0242623
Endothelial	DKOAA_vs_DKO	7	7	0.119698	0	-1.32792	0.219642	NA	0.199785	0
Endothelial	DKOAA_vs_DKO	9	9	0.0678605	0	-1.2169	0.257186	NA	0.181818	0
Endothelial	TKO_vs_DKOAA	7	7	0.00106724	105762284753018528	0.311835	0.763867	0.00172414	NA	1.63020110151816e-20
Endothelial	TKO_vs_DKOAA	10	10	0.022412	16.0527	1.7322	0.125598	0.0428071	NA	0.00266667
Endothelial	TKO_vs_DKOAA	2	2	0.120598	10.1703	1.56275	0.161104	0.246756	NA	0.0242623
Endothelial	TKO_vs_DKOAA	0	0	0.264674	3.59168	0.927485	0.383854	0.175934	NA	0.0489836
Endothelial	TKO_vs_DKOAA	5	5	0.0917823	1.36788	0.742677	0.481312	0.0963648	NA	0.0704481
Endothelial	TKO_vs_DKOAA	3	3	0.166489	1.20476	0.136514	0.895171	0.283357	NA	0.235197
Endothelial	TKO_vs_DKOAA	1	1	0.0704376	1.18138	0.212417	0.837699	0.0418841	NA	0.0354536
Endothelial	TKO_vs_DKOAA	4	4	0.040555	0.373152	-0.923799	0.385645	0.0324734	NA	0.0870246
Endothelial	TKO_vs_DKOAA	8	8	0.0821772	0.251378	-1.07219	0.318414	0.0313137	NA	0.124568
Endothelial	TKO_vs_DKOAA	6	* 6 *	0.139808	0.127591	-3.35117	0.0118179	0.0473867	NA	0.371396
Fibroblast	TKO_vs_DKO	2	2	0.00364299	14427783945176538	0.88777	0.399867	0.015674	-1.08637e-18	NA
Fibroblast	TKO_vs_DKO	3	3	0.154827	2.35579	1.39385	0.199849	0.316754	0.134458	NA
Fibroblast	TKO_vs_DKO	5	5	0.0255009	2.04421	0.554261	0.594138	0.0378415	0.0185115	NA
Fibroblast	TKO_vs_DKO	1	1	0.204007	1.42279	0.69294	0.507429	0.248524	0.174674	NA
Fibroblast	TKO_vs_DKO	0	0	0.364299	0.771024	-0.335445	0.745682	0.318658	0.413291	NA
Fibroblast	TKO_vs_DKO	4	4	0.183971	0.337241	-1.0781	0.311575	0.0582386	0.172691	NA
Fibroblast	TKO_vs_DKO	6	6	0.0637523	0.0499034	-1.44468	0.185523	0.00431034	0.0863737	NA
Fibroblast	DKOAA_vs_DKO	2	2	0.21466	7101200418534687	1.71443	0.111778	NA	3.77818718335326e-17	0.268297
Fibroblast	DKOAA_vs_DKO	5	5	0.0431937	5.61116	1.17282	0.263311	NA	0.0185115	0.103871
Fibroblast	DKOAA_vs_DKO	1	1	0.232984	1.95519	0.801692	0.438103	NA	0.174674	0.341521
Fibroblast	DKOAA_vs_DKO	3	3	0.128272	1.55396	0.392621	0.701389	NA	0.134458	0.208942
Fibroblast	DKOAA_vs_DKO	4	4	0.132199	0.329865	-0.818226	0.428957	NA	0.172691	0.0569648
Fibroblast	DKOAA_vs_DKO	0	0	0.20288	0.0418324	-2.14654	0.0526598	NA	0.413291	0.017289
Fibroblast	DKOAA_vs_DKO	6	6	0.0458115	0.0360673	-0.991835	0.340587	NA	0.0863737	0.00311526
Fibroblast	TKO_vs_DKOAA	0	0	0.144828	18.4313	1.77976	0.115667	0.318658	NA	0.017289
Fibroblast	TKO_vs_DKOAA	3	3	0.149425	1.51599	0.745793	0.478609	0.316754	NA	0.208942
Fibroblast	TKO_vs_DKOAA	6	6	0.0045977	1.38362	0.00740464	0.994286	0.00431034	NA	0.00311526
Fibroblast	TKO_vs_DKOAA	4	4	0.0183908	1.02236	-0.130069	0.899947	0.0582386	NA	0.0569648
Fibroblast	TKO_vs_DKOAA	1	1	0.23908	0.727696	-0.409187	0.693887	0.248524	NA	0.341521
Fibroblast	TKO_vs_DKOAA	5	5	0.062069	0.364312	-1.42207	0.195405	0.0378415	NA	0.103871
Fibroblast	TKO_vs_DKOAA	2	2	0.381609	0.0584203	-1.44821	0.188213	0.015674	NA	0.268297
Macrophage	TKO_vs_DKO	6	6	0.00302115	16305179121522142	0.752252	0.476784	0.005444	-3.33882e-19	NA
Macrophage	TKO_vs_DKO	2	2	0.188542	51.0456	0.917728	0.390581	0.238199	0.0046664	NA
Macrophage	TKO_vs_DKO	3	3	0.085823	16.4611	1.10619	0.306753	0.155632	0.00945449	NA
Macrophage	TKO_vs_DKO	13	13	0.0120846	5.01155	0.851947	0.422838	0.0211284	0.00421594	NA
Macrophage	TKO_vs_DKO	0	0	0.12107	3.36938	0.958627	0.371031	0.171699	0.0509586	NA
Macrophage	TKO_vs_DKO	16	16	0.00906344	2.54794	0.417442	0.689044	0.0260248	0.0102141	NA
Macrophage	TKO_vs_DKO	7	7	0.0499049	2.37796	0.750531	0.477755	0.0604871	0.0254366	NA
Macrophage	TKO_vs_DKO	9	9	0.0149938	1.86335	0.244625	0.813865	0.0239758	0.012867	NA
Macrophage	TKO_vs_DKO	4	4	0.0562829	1.53351	0.305184	0.769482	0.079786	0.0520284	NA
Macrophage	TKO_vs_DKO	10	10	0.0271903	1.33936	0.14328	0.890165	0.0303804	0.0226828	NA
Macrophage	TKO_vs_DKO	5	5	0.100481	1.11464	0.131945	0.898817	0.0972327	0.0872324	NA
Macrophage	TKO_vs_DKO	14	14	0.00861587	0.981327	0.22822	0.826094	0.0101483	0.0103414	NA
Macrophage	TKO_vs_DKO	15	15	0.00783261	0.72734	-0.47734	0.647876	0.00605477	0.00832454	NA
Macrophage	TKO_vs_DKO	12	12	0.0132035	0.405228	-0.492705	0.637945	0.0355321	0.0876844	NA
Macrophage	TKO_vs_DKO	17	17	0.00682556	0.312016	-0.547496	0.601298	0.00328129	0.0105164	NA
Macrophage	TKO_vs_DKO	11	11	0.0176793	0.230019	-0.922651	0.388188	0.0214498	0.0932525	NA
Macrophage	TKO_vs_DKO	1	1	0.199843	0.0372936	-1.58032	0.159925	0.00815166	0.218581	NA
Macrophage	TKO_vs_DKO	8	8	0.0775428	0.0184999	-1.51668	0.174993	0.00539352	0.291544	NA
Macrophage	DKOAA_vs_DKO	6	6	0.101589	5164888279672833	1.48489	0.19334	NA	3.32237519451131e-17	0.171597
Macrophage	DKOAA_vs_DKO	3	3	0.0940553	16.7791	1.60116	0.165789	NA	0.00945449	0.158638
Macrophage	DKOAA_vs_DKO	13	13	0.0057681	4.3659	0.726964	0.496365	NA	0.00421594	0.0184064
Macrophage	DKOAA_vs_DKO	4	4	0.128311	3.61055	1.08073	0.325603	NA	0.0520284	0.187851
Macrophage	DKOAA_vs_DKO	9	9	0.0376692	3.41624	0.751334	0.483019	NA	0.012867	0.0439567
Macrophage	DKOAA_vs_DKO	7	7	0.0649794	2.9925	2.04945	0.0894294	NA	0.0254366	0.076119
Macrophage	DKOAA_vs_DKO	0	0	0.123249	2.82333	0.676656	0.526463	NA	0.0509586	0.143873
Macrophage	DKOAA_vs_DKO	10	10	0.0214244	1.34564	-0.129727	0.901295	NA	0.0226828	0.0305228
Macrophage	DKOAA_vs_DKO	15	15	0.00859329	1.25178	0.193782	0.853151	NA	0.00832454	0.0104205
Macrophage	DKOAA_vs_DKO	14	14	0.00882872	1.07547	0.161575	0.877285	NA	0.0103414	0.0111219
Macrophage	DKOAA_vs_DKO	5	5	0.067216	0.76449	-0.617056	0.562233	NA	0.0872324	0.0666883
Macrophage	DKOAA_vs_DKO	17	17	0.00623896	0.541479	-0.288809	0.783071	NA	0.0105164	0.00569441
Macrophage	DKOAA_vs_DKO	16	16	0.00776928	0.537712	-0.421204	0.689219	NA	0.0102141	0.00549223
Macrophage	DKOAA_vs_DKO	12	12	0.0168334	0.398654	-0.467186	0.658576	NA	0.0876844	0.0349557
Macrophage	DKOAA_vs_DKO	2	2	0.00223661	0.348456	-0.0986524	0.924834	NA	0.0046664	0.00162604
Macrophage	DKOAA_vs_DKO	11	11	0.0184815	0.293472	-0.746257	0.486644	NA	0.0932525	0.027367
Macrophage	DKOAA_vs_DKO	1	1	0.206004	0.0253232	-1.34926	0.230952	NA	0.218581	0.00553516
Macrophage	DKOAA_vs_DKO	8	8	0.0807534	0.000462703	-1.44392	0.204048	NA	0.291544	0.000134898
Macrophage	TKO_vs_DKOAA	2	2	0.171429	146.49	0.935146	0.382324	0.238199	NA	0.00162604
Macrophage	TKO_vs_DKOAA	8	8	0.000918367	39.9821	0.969316	0.36521	0.00539352	NA	0.000134898
Macrophage	TKO_vs_DKOAA	16	16	0.00520408	4.73848	0.73932	0.48416	0.0260248	NA	0.00549223
Macrophage	TKO_vs_DKOAA	1	1	0.00938776	1.4727	-0.0256962	0.980229	0.00815166	NA	0.00553516
Macrophage	TKO_vs_DKOAA	5	5	0.0690816	1.45802	0.781756	0.460535	0.0972327	NA	0.0666883
Macrophage	TKO_vs_DKOAA	0	0	0.178265	1.19341	0.226247	0.827785	0.171699	NA	0.143873
Macrophage	TKO_vs_DKOAA	13	13	0.015	1.14788	0.10757	0.917406	0.0211284	NA	0.0184064
Macrophage	TKO_vs_DKOAA	12	12	0.00908163	1.01649	0.0514015	0.960473	0.0355321	NA	0.0349557
Macrophage	TKO_vs_DKOAA	10	10	0.0258163	0.995336	0.238385	0.818525	0.0303804	NA	0.0305228
Macrophage	TKO_vs_DKOAA	3	3	0.153673	0.981051	-0.172413	0.868227	0.155632	NA	0.158638
Macrophage	TKO_vs_DKOAA	14	14	0.00836735	0.912461	0.0484891	0.962704	0.0101483	NA	0.0111219
Macrophage	TKO_vs_DKOAA	7	7	0.0734694	0.794638	-0.673713	0.522468	0.0604871	NA	0.076119
Macrophage	TKO_vs_DKOAA	11	11	0.0123469	0.783784	-0.0406812	0.968705	0.0214498	NA	0.027367
Macrophage	TKO_vs_DKOAA	15	15	0.00867347	0.581043	-0.68937	0.513154	0.00605477	NA	0.0104205
Macrophage	TKO_vs_DKOAA	17	17	0.00428571	0.57623	-0.258631	0.803484	0.00328129	NA	0.00569441
Macrophage	TKO_vs_DKOAA	9	9	0.0371429	0.54544	-0.536067	0.608793	0.0239758	NA	0.0439567
Macrophage	TKO_vs_DKOAA	4	4	0.127041	0.42473	-0.898329	0.400277	0.079786	NA	0.187851
Macrophage	TKO_vs_DKOAA	6	6	0.0908163	0.0317255	-1.48508	0.183182	0.005444	NA	0.171597
Malignant	TKO_vs_DKO	11	11	0.055236	39353990475011824	1.09077	0.318137	0.0382606	9.7221730027378e-19	NA
Malignant	TKO_vs_DKO	12	12	0.00109559	25785457034447912	1.32013	0.23471	0.00664844	-2.57837e-19	NA
Malignant	TKO_vs_DKO	1	1	0.00328677	16989563413219576	1.8231	0.11789	0.00313982	1.84808903705942e-19	NA
Malignant	TKO_vs_DKO	13	13	0.0383457	1028.78	1.50419	0.184337	0.261977	0.000254647	NA
Malignant	TKO_vs_DKO	9	9	0.0849082	245.662	0.939629	0.384466	0.0625572	0.000254647	NA
Malignant	TKO_vs_DKO	15	15	0.0419976	55.435	0.809217	0.449955	0.030644	0.000552792	NA
Malignant	TKO_vs_DKO	2	2	0.178125	15.9179	0.693097	0.514735	0.130386	0.00819116	NA
Malignant	TKO_vs_DKO	19	19	0.00849082	12.581	2.18481	0.0713815	0.00961116	0.000763942	NA
Malignant	TKO_vs_DKO	7	7	0.0732219	5.59483	1.82419	0.119052	0.196628	0.0351445	NA
Malignant	TKO_vs_DKO	20	20	0.00200858	4.93952	0.368506	0.725093	0.00661146	0.00133848	NA
Malignant	TKO_vs_DKO	4	4	0.129554	2.86372	0.457415	0.663822	0.0909116	0.031746	NA
Malignant	TKO_vs_DKO	17	17	0.0183511	1.18952	0.272923	0.794265	0.0462774	0.0389042	NA
Malignant	TKO_vs_DKO	3	3	0.139049	0.874963	-0.0490136	0.962534	0.102609	0.117272	NA
Malignant	TKO_vs_DKO	14	14	0.000182598	0.242104	-0.256008	0.806458	6.69164882226981e-05	0.000276396	NA
Malignant	TKO_vs_DKO	0	0	0.00219118	0.141135	-1.09812	0.314071	0.00126387	0.0089551	NA
Malignant	TKO_vs_DKO	18	18	0.00693874	0.0880241	-1.6758	0.145921	0.00792667	0.0900512	NA
Malignant	TKO_vs_DKO	5	5	0.123619	0.0119203	-2.33546	0.0591699	0.00448115	0.375925	NA
Malignant	TKO_vs_DKO	6	6	0.000273898	0	-1.8657	0.111119	0	0.00846755	NA
Malignant	TKO_vs_DKO	8	8	0.0925774	0	-1.29221	0.244846	0	0.280265	NA
Malignant	TKO_vs_DKO	10	10	0.000456496	0	-0.83724	0.434393	0	0.00138198	NA
Malignant	TKO_vs_DKO	16	16	9.12991874372318e-05	0	-0.439521	0.675605	0	0.000254647	NA
Malignant	DKOAA_vs_DKO	11	11	0.00360406	9875703904763856	0.819545	0.446888	NA	2.79720137045346e-19	0.00276243
Malignant	DKOAA_vs_DKO	1	1	0.180119	5795956137239225	1.31751	0.242078	NA	2.14547080108748e-17	0.124351
Malignant	DKOAA_vs_DKO	12	12	0.0464337	5728367677677033	1.13244	0.306364	NA	3.34758287357386e-17	0.191762
Malignant	DKOAA_vs_DKO	16	16	0.032688	196.293	1.18246	0.287648	NA	0.000254647	0.0499854
Malignant	DKOAA_vs_DKO	13	13	0.0110636	177.208	1.07278	0.330051	NA	0.000254647	0.0451256
Malignant	DKOAA_vs_DKO	14	14	0.0419076	103.865	0.93405	0.3911	NA	0.000276396	0.0287079
Malignant	DKOAA_vs_DKO	10	10	0.0724164	79.1711	0.994831	0.363308	NA	0.00138198	0.109413
Malignant	DKOAA_vs_DKO	9	9	0.00704048	18.7516	0.55571	0.600497	NA	0.000254647	0.00477505
Malignant	DKOAA_vs_DKO	0	0	0.237952	18.2389	0.873309	0.420528	NA	0.0089551	0.163331
Malignant	DKOAA_vs_DKO	6	6	0.0968905	17.3697	0.853266	0.430605	NA	0.00846755	0.147079
Malignant	DKOAA_vs_DKO	19	19	0.00159249	4.09952	0.605933	0.56896	NA	0.000763942	0.0031318
Malignant	DKOAA_vs_DKO	20	20	0.00201157	3.44252	0.465466	0.659646	NA	0.00133848	0.00460776
Malignant	DKOAA_vs_DKO	7	7	0.031766	1.70156	0.695994	0.515952	NA	0.0351445	0.0598004
Malignant	DKOAA_vs_DKO	17	17	0.016344	1.066	-0.0431321	0.967184	NA	0.0389042	0.0414718
Malignant	DKOAA_vs_DKO	15	15	0.000586707	0.520366	-0.0838985	0.936139	NA	0.000552792	0.000287654
Malignant	DKOAA_vs_DKO	2	2	0.000921968	0.177441	-0.432851	0.681754	NA	0.00819116	0.00145345
Malignant	DKOAA_vs_DKO	18	18	0.00921968	0.133089	-1.26383	0.25935	NA	0.0900512	0.0119848
Malignant	DKOAA_vs_DKO	3	3	0.00687285	0.0318411	-1.33885	0.235511	NA	0.117272	0.00373408
Malignant	DKOAA_vs_DKO	5	5	0.115078	0.0162846	-2.00618	0.0982629	NA	0.375925	0.0061218
Malignant	DKOAA_vs_DKO	4	4	0.000502892	0.00362444	-0.983935	0.36817	NA	0.031746	0.000115062
Malignant	DKOAA_vs_DKO	8	8	0.0849887	0	-1.13908	0.30382	NA	0.280265	0
Malignant	TKO_vs_DKOAA	4	4	0.0797411	790.113	1.13826	0.291725	0.0909116	NA	0.000115062
Malignant	TKO_vs_DKOAA	15	15	0.0260551	106.531	0.792581	0.453193	0.030644	NA	0.000287654
Malignant	TKO_vs_DKOAA	2	2	0.110186	89.7083	0.872336	0.41137	0.130386	NA	0.00145345
Malignant	TKO_vs_DKOAA	3	3	0.0861564	27.4791	1.43961	0.1923	0.102609	NA	0.00373408
Malignant	TKO_vs_DKOAA	11	11	0.036466	13.8503	0.6756	0.520405	0.0382606	NA	0.00276243
Malignant	TKO_vs_DKOAA	9	9	0.0569499	13.1008	0.713568	0.498127	0.0625572	NA	0.00477505
Malignant	TKO_vs_DKOAA	13	13	0.030951	5.80549	1.05299	0.326638	0.261977	NA	0.0451256
Malignant	TKO_vs_DKOAA	7	7	0.0611705	3.28807	1.3987	0.203768	0.196628	NA	0.0598004
Malignant	TKO_vs_DKOAA	19	19	0.00596511	3.06889	0.660872	0.528675	0.00961116	NA	0.0031318
Malignant	TKO_vs_DKOAA	20	20	0.00202589	1.43485	-0.0866776	0.933221	0.00661146	NA	0.00460776
Malignant	TKO_vs_DKOAA	17	17	0.0187957	1.11588	0.272573	0.792789	0.0462774	NA	0.0414718
Malignant	TKO_vs_DKOAA	5	5	0.00208216	0.731999	-0.218604	0.832851	0.00448115	NA	0.0061218
Malignant	TKO_vs_DKOAA	18	18	0.00483962	0.661392	-0.274442	0.79123	0.00792667	NA	0.0119848
Malignant	TKO_vs_DKOAA	12	12	0.0318514	0.0346703	-1.09099	0.310684	0.00664844	NA	0.191762
Malignant	TKO_vs_DKOAA	1	1	0.12296	0.0252498	-1.24081	0.253856	0.00313982	NA	0.124351
Malignant	TKO_vs_DKOAA	0	0	0.160551	0.00773813	-1.31646	0.228664	0.00126387	NA	0.163331
Malignant	TKO_vs_DKOAA	14	14	0.0281373	0.00233095	-1.04197	0.330839	6.69164882226981e-05	NA	0.0287079
Malignant	TKO_vs_DKOAA	6	6	0.0648846	0	-1.43748	0.192883	0	NA	0.147079
Malignant	TKO_vs_DKOAA	16	16	0.0218908	0	-1.39515	0.204254	0	NA	0.0499854
Malignant	TKO_vs_DKOAA	10	10	0.0483399	0	-1.32092	0.227248	0	NA	0.109413
Neutrophil	TKO_vs_DKO	2	2	0.0947515	4.94008	1.86006	0.08965	0.410982	0.0831933	NA
Neutrophil	TKO_vs_DKO	4	4	0.0431955	3.3802	1.05813	0.312551	0.133649	0.0395389	NA
Neutrophil	TKO_vs_DKO	5	5	0.050627	1.17868	0.295897	0.772789	0.122205	0.103679	NA
Neutrophil	TKO_vs_DKO	3	3	0.11333	0.962057	-0.128127	0.900348	0.286772	0.298082	NA
Neutrophil	TKO_vs_DKO	0	0	0.357176	0.129127	-1.28858	0.223838	0.0251159	0.194505	NA
Neutrophil	TKO_vs_DKO	1	1	0.34092	0.0757151	-1.74337	0.108955	0.021276	0.281001	NA
Neutrophil	DKOAA_vs_DKO	2	* 2 *	0.154058	6.5147	2.38711	0.0281615	NA	0.0831933	0.541979
Neutrophil	DKOAA_vs_DKO	4	4	0.041724	3.60846	0.986144	0.337134	NA	0.0395389	0.142675
Neutrophil	DKOAA_vs_DKO	3	3	0.0816139	0.788624	-0.1538	0.879478	NA	0.298082	0.235075
Neutrophil	DKOAA_vs_DKO	5	5	0.0348464	0.541983	-0.376008	0.711306	NA	0.103679	0.0561923
Neutrophil	DKOAA_vs_DKO	0	0	0.351674	0.0637811	-1.01455	0.323763	NA	0.194505	0.0124058
Neutrophil	DKOAA_vs_DKO	1	1	0.336084	0.0415413	-1.53924	0.141139	NA	0.281001	0.0116732
Neutrophil	TKO_vs_DKOAA	5	5	0.090249	2.17476	1.16777	0.28174	0.122205	NA	0.0561923
Neutrophil	TKO_vs_DKOAA	0	0	0.0145228	2.02453	0.00722678	0.994439	0.0251159	NA	0.0124058
Neutrophil	TKO_vs_DKOAA	1	1	0.0134855	1.82264	0.347232	0.738788	0.021276	NA	0.0116732
Neutrophil	TKO_vs_DKOAA	3	3	0.317427	1.21992	0.0145916	0.988772	0.286772	NA	0.235075
Neutrophil	TKO_vs_DKOAA	4	4	0.149378	0.936743	-0.379182	0.715975	0.133649	NA	0.142675
Neutrophil	TKO_vs_DKOAA	2	2	0.414938	0.758298	-0.67931	0.519117	0.410982	NA	0.541979
Osteoclast	TKO_vs_DKO	7	7	0.000354233	31201853486215844	0.420093	0.686335	0.0078125	2.50385766456193e-19	NA
Osteoclast	TKO_vs_DKO	1	1	0.175345	3.41364	1.30978	0.229425	0.231143	0.0677115	NA
Osteoclast	TKO_vs_DKO	0	0	0.235211	2.5355	1.12117	0.29724	0.215998	0.0851898	NA
Osteoclast	TKO_vs_DKO	3	3	0.143464	1.92533	0.863431	0.414978	0.16206	0.0841727	NA
Osteoclast	TKO_vs_DKO	2	2	0.165073	0.7852	0.0317736	0.975492	0.0782502	0.0996564	NA
Osteoclast	TKO_vs_DKO	6	6	0.0634077	0.776524	0.0834476	0.935706	0.0547359	0.0704883	NA
Osteoclast	TKO_vs_DKO	4	4	0.132483	0.508859	-0.764597	0.468164	0.25	0.491295	NA
Osteoclast	TKO_vs_DKO	5	5	0.0846617	0	-1.18018	0.274434	0	0.101486	NA
Osteoclast	DKOAA_vs_DKO	7	7	0.029361	8160484757933379	0.977915	0.335452	NA	2.26435823577775e-17	0.184783
Osteoclast	DKOAA_vs_DKO	0	* 0 *	0.145653	5.95378	2.42001	0.0213754	NA	0.0851898	0.507202
Osteoclast	DKOAA_vs_DKO	1	1	0.136442	1.75222	0.340018	0.736065	NA	0.0677115	0.118645
Osteoclast	DKOAA_vs_DKO	3	3	0.128382	1.42336	0.317666	0.752802	NA	0.0841727	0.119808
Osteoclast	DKOAA_vs_DKO	2	2	0.110535	0.619413	-0.155626	0.877306	NA	0.0996564	0.0617284
Osteoclast	DKOAA_vs_DKO	6	6	0.0972942	0.111143	-0.335157	0.739694	NA	0.0704883	0.00783427
Osteoclast	DKOAA_vs_DKO	4	* 4 *	0.214738	0	-2.7131	0.0106411	NA	0.491295	0
Osteoclast	DKOAA_vs_DKO	5	5	0.137594	0	-0.680578	0.501034	NA	0.101486	0
Osteoclast	TKO_vs_DKOAA	4	4	0.000415628	Inf	1.144	0.272655	0.25	NA	0
Osteoclast	TKO_vs_DKOAA	6	6	0.00665004	6.98673	0.535094	0.601356	0.0547359	NA	0.00783427
Osteoclast	TKO_vs_DKOAA	1	1	0.253533	1.94819	0.703876	0.493566	0.231143	NA	0.118645
Osteoclast	TKO_vs_DKOAA	3	3	0.197839	1.35267	0.323604	0.751235	0.16206	NA	0.119808
Osteoclast	TKO_vs_DKOAA	2	2	0.201164	1.26765	0.226464	0.82426	0.0782502	NA	0.0617284
Osteoclast	TKO_vs_DKOAA	0	0	0.318786	0.425863	-1.62588	0.127261	0.215998	NA	0.507202
Osteoclast	TKO_vs_DKOAA	7	7	0.0216126	0.0422794	-0.97168	0.348431	0.0078125	NA	0.184783
Tcell	TKO_vs_DKO	10	10	0.0332344	47.1736	0.870833	0.411517	0.189994	0.00402755	NA
Tcell	TKO_vs_DKO	1	1	0.15549	3.24601	2.02556	0.0785124	0.205903	0.0634324	NA
Tcell	TKO_vs_DKO	3	3	0.094362	2.70689	1.74825	0.119741	0.143477	0.0530045	NA
Tcell	TKO_vs_DKO	8	8	0.051632	1.67931	0.903074	0.393676	0.0574809	0.0342289	NA
Tcell	TKO_vs_DKO	6	6	0.0575668	1.48266	0.650741	0.534017	0.0532088	0.0358874	NA
Tcell	TKO_vs_DKO	2	2	0.115134	1.36726	0.147859	0.886226	0.10951	0.0800942	NA
Tcell	TKO_vs_DKO	11	11	0.0172107	1.08547	0.262688	0.799636	0.0197001	0.018149	NA
Tcell	TKO_vs_DKO	4	4	0.0848665	0.898923	-0.093059	0.928216	0.0577237	0.0642143	NA
Tcell	TKO_vs_DKO	7	7	0.0581602	0.361415	-1.44368	0.187986	0.0225828	0.0624843	NA
Tcell	TKO_vs_DKO	0	0	0.208309	0.318069	-1.3788	0.208654	0.123815	0.389271	NA
Tcell	TKO_vs_DKO	9	9	0.0172107	0.148861	-1.8115	0.108828	0.00611399	0.0410717	NA
Tcell	TKO_vs_DKO	5	* 5 *	0.106825	0.0680631	-2.87813	0.021256	0.0104909	0.154135	NA
Tcell	DKOAA_vs_DKO	3	3	0.0861173	4.8191	1.88736	0.0940968	NA	0.0530045	0.255434
Tcell	DKOAA_vs_DKO	2	2	0.128434	2.37972	2.00241	0.0754896	NA	0.0800942	0.190601
Tcell	DKOAA_vs_DKO	1	1	0.103935	1.9619	1.17007	0.271319	NA	0.0634324	0.124448
Tcell	DKOAA_vs_DKO	4	4	0.103192	1.85603	0.906898	0.38754	NA	0.0642143	0.119184
Tcell	DKOAA_vs_DKO	9	9	0.0467706	1.46771	-0.0129387	0.989952	NA	0.0410717	0.0602814
Tcell	DKOAA_vs_DKO	6	6	0.0571641	1.36826	0.284867	0.782039	NA	0.0358874	0.0491032
Tcell	DKOAA_vs_DKO	7	7	0.0727543	1.15374	0.368266	0.720985	NA	0.0624843	0.0720904
Tcell	DKOAA_vs_DKO	11	11	0.0178174	0.865651	-0.279536	0.786001	NA	0.018149	0.0157107
Tcell	DKOAA_vs_DKO	8	8	0.0408315	0.463731	-0.96912	0.357211	NA	0.0342289	0.015873
Tcell	DKOAA_vs_DKO	0	0	0.213808	0.239183	-1.50475	0.174661	NA	0.389271	0.0931069
Tcell	DKOAA_vs_DKO	5	* 5 *	0.127691	0.0270327	-3.0245	0.0139853	NA	0.154135	0.00416667
Tcell	DKOAA_vs_DKO	10	10	0.00148478	0	-0.652394	0.530069	NA	0.00402755	0
Tcell	TKO_vs_DKOAA	10	10	0.0490018	9496430885569080	1.00959	0.349218	0.189994	NA	2.00068775177296e-17
Tcell	TKO_vs_DKOAA	8	8	0.0490018	3.6213	1.94541	0.0803645	0.0574809	NA	0.015873
Tcell	TKO_vs_DKOAA	5	5	0.00907441	2.51781	0.713514	0.491848	0.0104909	NA	0.00416667
Tcell	TKO_vs_DKOAA	1	1	0.185118	1.65452	1.00012	0.340845	0.205903	NA	0.124448
Tcell	TKO_vs_DKOAA	0	0	0.124319	1.32982	0.465492	0.651555	0.123815	NA	0.0931069
Tcell	TKO_vs_DKOAA	11	11	0.0208711	1.25393	0.556803	0.589908	0.0197001	NA	0.0157107
Tcell	TKO_vs_DKOAA	6	6	0.0689655	1.08361	0.246292	0.81044	0.0532088	NA	0.0491032
Tcell	TKO_vs_DKOAA	2	2	0.156987	0.57455	-1.4893	0.167263	0.10951	NA	0.190601
Tcell	TKO_vs_DKOAA	3	3	0.162432	0.5617	-0.894705	0.393633	0.143477	NA	0.255434
Tcell	TKO_vs_DKOAA	4	4	0.0871143	0.484324	-1.13357	0.283426	0.0577237	NA	0.119184
Tcell	TKO_vs_DKOAA	7	7	0.0490018	0.313256	-1.93027	0.082405	0.0225828	NA	0.0720904
Tcell	TKO_vs_DKOAA	9	9	0.0381125	0.101424	-1.26294	0.23527	0.00611399	NA	0.0602814
