# Supplementary material for: Single-Cell RNA Analysis of Murine Osteosarcoma Uncovers Skp2 Function in Metastasis, Genomic Instability, and Immune Activation and Reveals Additional Target Pathways
Source: Cancer Res Commun. 2026 Apr 23;6(4):923–45. doi: 10.1158/2767-9764.CRC-25-0294 (PMC13103941; doi:10.1158/2767-9764.CRC-25-0294)
Supplement: Supplementary Table S10 — Table S10. Annotations of integrated human OS scRNAseq data from published studies. [file crc-25-0294_supplementary_table_s10_suppst10.xlsx]

## Sheet: ST10 human OS annotations
Supplementary Table S10. Annotations of integrated human OS scRNAseq data from published studies
Column definitions
Set_Barcode: sample-unique barcode labels
scBarcode: cell barcodes
nCount_RNA: number of UMIs detected per cell
nFeature_RNA: number of unique genes detected per cell
percent.mito: percent of cell transcriptome derived from mitochondrial genes
percent.hemoglobin: percent of cell transcriptome derived from hemoglobin genes
Code: Sample Code
Sample: sample ID
Dataset: dataset source
Set: Sample ID used by RISC
RISC_Louvain_npc30_neighbor10: Louvain Clustering from RISC using 30 PCs and 10 neighbors
AllCNV_genes: number of genes affected by CNVs per cell, counted as number of genes with InferCNV HMM state not equal to 1
ExtremeCNV_genes: number of genes affected by 2X amplifications or deletions, counted as number of genes with InferCNV HMM state equal to 0, 2,, or 3
CelltypeFinal: Celltype annotations
Set_Barcode	scBarcode	nCount_RNA	nFeature_RNA	percent.mito	percent.hemoglobin	Code	Sample	Dataset	Set	RISC_Louvain_npc30_neighbor10	ExtremeCNV_genes	AllCNV_genes	CelltypeFinal
Set1_AAACCCAAGAGATCGC-1	AAACCCAAGAGATCGC-1	16807	4422	6.48595	0	NatComm8	BC17	NatComm_2020	Set1	10	303	4340	Malignant
Set1_AAACCCAAGAGGTCGT-1	AAACCCAAGAGGTCGT-1	10234	3228	3.17689	0	NatComm8	BC17	NatComm_2020	Set1	10	284	3719	Malignant
Set1_AAACCCAAGCGTGAAC-1	AAACCCAAGCGTGAAC-1	4177	1817	7.25118	0	NatComm8	BC17	NatComm_2020	Set1	3	0	0	Macrophage
Set1_AAACCCAAGTGGCAGT-1	AAACCCAAGTGGCAGT-1	18902	4709	5.76883	0	NatComm8	BC17	NatComm_2020	Set1	10	253	3959	Malignant
Set1_AAACCCACACTCGATA-1	AAACCCACACTCGATA-1	14781	3905	5.23711	0	NatComm8	BC17	NatComm_2020	Set1	10	404	4400	Malignant
Set1_AAACCCACAGTCAGAG-1	AAACCCACAGTCAGAG-1	9771	3303	4.37683	0	NatComm8	BC17	NatComm_2020	Set1	10	218	4045	Malignant
Set1_AAACCCACATGTCAGT-1	AAACCCACATGTCAGT-1	2641	1295	1.76426	0	NatComm8	BC17	NatComm_2020	Set1	1	223	2840	Malignant
Set1_AAACCCAGTATTAAGG-1	AAACCCAGTATTAAGG-1	5794	2484	6.34163	0	NatComm8	BC17	NatComm_2020	Set1	10	271	3266	Malignant
Set1_AAACCCAGTCAGTTTG-1	AAACCCAGTCAGTTTG-1	8508	3003	3.93408	0	NatComm8	BC17	NatComm_2020	Set1	23	208	4388	Malignant
Set1_AAACCCAGTTCACGAT-1	AAACCCAGTTCACGAT-1	21024	4750	5.47236	0	NatComm8	BC17	NatComm_2020	Set1	10	282	3938	Malignant
Set1_AAACCCAGTTCCAGGC-1	AAACCCAGTTCCAGGC-1	1132	738	1.0453	0	NatComm8	BC17	NatComm_2020	Set1	1	40	1858	Macrophage
Set1_AAACCCATCACCATGA-1	AAACCCATCACCATGA-1	8503	2929	6.10252	0	NatComm8	BC17	NatComm_2020	Set1	10	245	3908	Malignant
Set1_AAACCCATCAGAGTTC-1	AAACCCATCAGAGTTC-1	9094	2985	3.38374	0.0108802	NatComm8	BC17	NatComm_2020	Set1	10	232	3971	Malignant
Set1_AAACCCATCCGAGATT-1	AAACCCATCCGAGATT-1	12778	4031	3.52914	0	NatComm8	BC17	NatComm_2020	Set1	10	262	3719	Malignant
Set1_AAACCCATCTCTTAAC-1	AAACCCATCTCTTAAC-1	3454	1156	3.99196	0	NatComm8	BC17	NatComm_2020	Set1	9	0	122	Macrophage
Set1_AAACGAAAGACTAGAT-1	AAACGAAAGACTAGAT-1	2436	1168	3.89452	0	NatComm8	BC17	NatComm_2020	Set1	4	0	546	Tcell
Set1_AAACGAAAGAGAGCGG-1	AAACGAAAGAGAGCGG-1	18007	4300	3.43726	0	NatComm8	BC17	NatComm_2020	Set1	9	0	0	Macrophage
Set1_AAACGAAAGGTCCTGC-1	AAACGAAAGGTCCTGC-1	9408	3318	4.70749	0	NatComm8	BC17	NatComm_2020	Set1	10	246	3664	Malignant
Set1_AAACGAAAGTATGCAA-1	AAACGAAAGTATGCAA-1	16535	4181	4.62774	0	NatComm8	BC17	NatComm_2020	Set1	10	321	4130	Malignant
Set1_AAACGAACAAACTGCT-1	AAACGAACAAACTGCT-1	6248	2646	6.93194	0	NatComm8	BC17	NatComm_2020	Set1	10	289	4128	Malignant
Set1_AAACGAACACTAACCA-1	AAACGAACACTAACCA-1	7159	2784	9.52578	0	NatComm8	BC17	NatComm_2020	Set1	10	303	4340	Malignant
Set1_AAACGAACAGAGTTGG-1	AAACGAACAGAGTTGG-1	10407	3304	5.32635	0	NatComm8	BC17	NatComm_2020	Set1	2	0	71	Macrophage
Set1_AAACGAATCAGACCGC-1	AAACGAATCAGACCGC-1	8809	3178	9.22559	0.0112233	NatComm8	BC17	NatComm_2020	Set1	10	733	5233	Malignant
Set1_AAACGAATCCACTTCG-1	AAACGAATCCACTTCG-1	5667	2227	11.2275	0	NatComm8	BC17	NatComm_2020	Set1	10	253	3987	Malignant
Set1_AAACGAATCCCTCTCC-1	AAACGAATCCCTCTCC-1	8468	3025	6.8283	0.0117123	NatComm8	BC17	NatComm_2020	Set1	3	0	118	Macrophage
Set1_AAACGAATCCGTATGA-1	AAACGAATCCGTATGA-1	10648	3403	3.78619	0	NatComm8	BC17	NatComm_2020	Set1	10	249	3357	Malignant
Set1_AAACGAATCCTCGATC-1	AAACGAATCCTCGATC-1	7762	2767	9.03991	0	NatComm8	BC17	NatComm_2020	Set1	10	266	4178	Malignant
Set1_AAACGAATCCTTCTTC-1	AAACGAATCCTTCTTC-1	22513	4765	1.23028	0	NatComm8	BC17	NatComm_2020	Set1	23	304	3571	Malignant
Set1_AAACGAATCGTGGCTG-1	AAACGAATCGTGGCTG-1	14806	3691	4.29448	0	NatComm8	BC17	NatComm_2020	Set1	10	686	4288	Malignant
Set1_AAACGCTCAACAGTGG-1	AAACGCTCAACAGTGG-1	7035	2245	5.61051	0	NatComm8	BC17	NatComm_2020	Set1	9	0	63	Macrophage
Set1_AAACGCTGTAGTATAG-1	AAACGCTGTAGTATAG-1	4317	2086	9.24198	0	NatComm8	BC17	NatComm_2020	Set1	10	110	3681	Malignant
Set1_AAACGCTGTCTCAAGT-1	AAACGCTGTCTCAAGT-1	11224	3756	4.42759	0	NatComm8	BC17	NatComm_2020	Set1	10	250	4281	Malignant
Set1_AAACGCTGTTCGTAAC-1	AAACGCTGTTCGTAAC-1	11105	3364	5.50107	0	NatComm8	BC17	NatComm_2020	Set1	10	296	4177	Malignant
Set1_AAACGCTTCGCTACAA-1	AAACGCTTCGCTACAA-1	31325	6306	6.31502	0	NatComm8	BC17	NatComm_2020	Set1	13	50	1002	Endothelial
Set1_AAAGAACAGCCACAAG-1	AAAGAACAGCCACAAG-1	15584	4279	2.73009	0.00633433	NatComm8	BC17	NatComm_2020	Set1	10	320	3954	Malignant
Set1_AAAGAACTCACGAACT-1	AAAGAACTCACGAACT-1	2219	1274	7.56564	0	NatComm8	BC17	NatComm_2020	Set1	17	149	3035	Malignant
Set1_AAAGAACTCACGGGAA-1	AAAGAACTCACGGGAA-1	2414	1342	12.8268	0	NatComm8	BC17	NatComm_2020	Set1	17	266	2880	Malignant
Set1_AAAGGATAGCTGGAGT-1	AAAGGATAGCTGGAGT-1	6809	2891	3.96297	0	NatComm8	BC17	NatComm_2020	Set1	10	239	3975	Malignant
Set1_AAAGGATAGCTTAAGA-1	AAAGGATAGCTTAAGA-1	5724	2176	6.07007	0	NatComm8	BC17	NatComm_2020	Set1	10	234	3434	Malignant
Set1_AAAGGATAGGCTTAAA-1	AAAGGATAGGCTTAAA-1	4000	2000	7.40558	0	NatComm8	BC17	NatComm_2020	Set1	17	291	4141	Malignant
Set1_AAAGGATCAAGAGTTA-1	AAAGGATCAAGAGTTA-1	9852	3789	5.45746	0	NatComm8	BC17	NatComm_2020	Set1	23	421	3643	Malignant
Set1_AAAGGATCACGCGCTA-1	AAAGGATCACGCGCTA-1	10507	3203	3.3884	0	NatComm8	BC17	NatComm_2020	Set1	10	214	3796	Malignant
Set1_AAAGGATGTAGAGTTA-1	AAAGGATGTAGAGTTA-1	2230	1293	10.1327	0	NatComm8	BC17	NatComm_2020	Set1	17	296	3838	Malignant
Set1_AAAGGATGTATCCCAA-1	AAAGGATGTATCCCAA-1	683	508	2.03488	0	NatComm8	BC17	NatComm_2020	Set1	1	94	1292	Macrophage
Set1_AAAGGATGTTCGTTCC-1	AAAGGATGTTCGTTCC-1	19792	5037	1.72672	0	NatComm8	BC17	NatComm_2020	Set1	24	246	3721	Malignant
Set1_AAAGGATTCCGTATAG-1	AAAGGATTCCGTATAG-1	16056	4745	6.58251	0	NatComm8	BC17	NatComm_2020	Set1	10	253	3959	Malignant
Set1_AAAGGGCAGAGGTGCT-1	AAAGGGCAGAGGTGCT-1	1808	1161	5.77028	0	NatComm8	BC17	NatComm_2020	Set1	17	209	3462	Malignant
Set1_AAAGGGCAGGAGTCTG-1	AAAGGGCAGGAGTCTG-1	12774	3767	3.67823	0	NatComm8	BC17	NatComm_2020	Set1	10	348	3742	Malignant
Set1_AAAGGGCCAACTTGGT-1	AAAGGGCCAACTTGGT-1	8943	3221	5.01439	0	NatComm8	BC17	NatComm_2020	Set1	10	335	3832	Malignant
Set1_AAAGGGCCAGCCATTA-1	AAAGGGCCAGCCATTA-1	17626	4367	6.0601	0	NatComm8	BC17	NatComm_2020	Set1	13	50	1002	Endothelial
Set1_AAAGGGCCATTGACAC-1	AAAGGGCCATTGACAC-1	14488	4246	8.96754	0.00681942	NatComm8	BC17	NatComm_2020	Set1	10	165	3595	Malignant
Set1_AAAGGGCGTCAATGGG-1	AAAGGGCGTCAATGGG-1	8872	2976	6.1874	0	NatComm8	BC17	NatComm_2020	Set1	10	427	4540	Malignant
Set1_AAAGGGCGTGAGCAGT-1	AAAGGGCGTGAGCAGT-1	8091	2891	5.00427	0	NatComm8	BC17	NatComm_2020	Set1	10	223	3843	Malignant
Set1_AAAGGGCGTTAGCTAC-1	AAAGGGCGTTAGCTAC-1	11964	3497	5.6596	0	NatComm8	BC17	NatComm_2020	Set1	13	50	1002	Endothelial
Set1_AAAGGGCGTTCACCGG-1	AAAGGGCGTTCACCGG-1	19246	4576	3.97099	0	NatComm8	BC17	NatComm_2020	Set1	10	240	3728	Malignant
Set1_AAAGGGCTCAAGCCAT-1	AAAGGGCTCAAGCCAT-1	11953	3763	7.91343	0	NatComm8	BC17	NatComm_2020	Set1	10	145	4393	Malignant
Set1_AAAGGGCTCACTTTGT-1	AAAGGGCTCACTTTGT-1	9660	3121	3.84339	0	NatComm8	BC17	NatComm_2020	Set1	10	212	4051	Malignant
Set1_AAAGGGCTCCTATTTG-1	AAAGGGCTCCTATTTG-1	13007	3342	2.68625	0	NatComm8	BC17	NatComm_2020	Set1	10	336	3849	Malignant
Set1_AAAGGGCTCTGCTTTA-1	AAAGGGCTCTGCTTTA-1	23101	5531	5.14454	0	NatComm8	BC17	NatComm_2020	Set1	10	311	4377	Malignant
Set1_AAAGGTAAGATTAGCA-1	AAAGGTAAGATTAGCA-1	12886	3981	4.05655	0	NatComm8	BC17	NatComm_2020	Set1	10	78	2693	Tcell
Set1_AAAGGTAAGCACACAG-1	AAAGGTAAGCACACAG-1	1454	829	6.09343	0	NatComm8	BC17	NatComm_2020	Set1	1	47	1975	Malignant
Set1_AAAGGTACAACGAGGT-1	AAAGGTACAACGAGGT-1	2600	1107	0.22805	0	NatComm8	BC17	NatComm_2020	Set1	23	234	3434	Malignant
Set1_AAAGGTACACCAATTG-1	AAAGGTACACCAATTG-1	10725	2761	4.6292	0	NatComm8	BC17	NatComm_2020	Set1	9	0	93	Macrophage
Set1_AAAGGTACACTTGTCC-1	AAAGGTACACTTGTCC-1	18120	4773	5.84706	0	NatComm8	BC17	NatComm_2020	Set1	23	378	4024	Malignant
Set1_AAAGGTACATTGGCAT-1	AAAGGTACATTGGCAT-1	20655	4885	4.7717	0	NatComm8	BC17	NatComm_2020	Set1	10	244	4389	Malignant
Set1_AAAGGTAGTCAAATCC-1	AAAGGTAGTCAAATCC-1	22002	5387	5.97685	0	NatComm8	BC17	NatComm_2020	Set1	10	327	4246	Malignant
Set1_AAAGGTAGTCAATGGG-1	AAAGGTAGTCAATGGG-1	17371	4333	5.63268	0	NatComm8	BC17	NatComm_2020	Set1	10	275	4289	Malignant
Set1_AAAGGTAGTCTCACGG-1	AAAGGTAGTCTCACGG-1	16477	3748	5.98203	0	NatComm8	BC17	NatComm_2020	Set1	25	0	359	Macrophage
Set1_AAAGGTAGTGCATGAG-1	AAAGGTAGTGCATGAG-1	10244	3006	6.15637	0	NatComm8	BC17	NatComm_2020	Set1	10	239	4034	Malignant
Set1_AAAGGTATCAAGAAAC-1	AAAGGTATCAAGAAAC-1	10206	2866	8.23759	0	NatComm8	BC17	NatComm_2020	Set1	2	0	0	Macrophage
Set1_AAAGGTATCGGTCTAA-1	AAAGGTATCGGTCTAA-1	3158	1624	4.89642	0	NatComm8	BC17	NatComm_2020	Set1	3	0	1171	Macrophage
Set1_AAAGGTATCGTGCTCT-1	AAAGGTATCGTGCTCT-1	5607	2396	2.49868	0	NatComm8	BC17	NatComm_2020	Set1	10	412	3790	Malignant
Set1_AAAGGTATCTTACACT-1	AAAGGTATCTTACACT-1	10254	3443	4.31932	0	NatComm8	BC17	NatComm_2020	Set1	10	147	3577	Malignant
Set1_AAAGGTATCTTGTTAC-1	AAAGGTATCTTGTTAC-1	31553	5756	3.21903	0	NatComm8	BC17	NatComm_2020	Set1	10	145	4393	Malignant
Set1_AAAGTCCAGAGAGCCT-1	AAAGTCCAGAGAGCCT-1	12039	4234	5.57149	0	NatComm8	BC17	NatComm_2020	Set1	10	284	3717	Malignant
Set1_AAAGTCCAGCAACAGC-1	AAAGTCCAGCAACAGC-1	15874	4613	3.61063	0	NatComm8	BC17	NatComm_2020	Set1	24	302	4261	Malignant
Set1_AAAGTCCAGCTGCCAC-1	AAAGTCCAGCTGCCAC-1	15845	4686	6.59848	0	NatComm8	BC17	NatComm_2020	Set1	10	427	4540	Malignant
Set1_AAAGTCCAGGAGGCAG-1	AAAGTCCAGGAGGCAG-1	1148	657	9.54033	0	NatComm8	BC17	NatComm_2020	Set1	2	0	122	Macrophage
Set1_AAAGTCCCAATGCAGG-1	AAAGTCCCAATGCAGG-1	24118	4636	2.48634	0	NatComm8	BC17	NatComm_2020	Set1	23	421	3643	Malignant
Set1_AAAGTCCGTGGCAGAT-1	AAAGTCCGTGGCAGAT-1	14895	4066	7.60074	0	NatComm8	BC17	NatComm_2020	Set1	10	333	3570	Malignant
Set1_AAAGTCCTCAATCCAG-1	AAAGTCCTCAATCCAG-1	11956	3690	3.51153	0	NatComm8	BC17	NatComm_2020	Set1	10	302	4039	Malignant
Set1_AAAGTCCTCGCCGAGT-1	AAAGTCCTCGCCGAGT-1	10078	3744	8.79906	0	NatComm8	BC17	NatComm_2020	Set1	10	254	4471	Malignant
Set1_AAAGTGAAGCTGAAAT-1	AAAGTGAAGCTGAAAT-1	19046	4621	4.40917	0	NatComm8	BC17	NatComm_2020	Set1	10	302	3762	Malignant
Set1_AAAGTGAAGTACAGCG-1	AAAGTGAAGTACAGCG-1	10003	3308	3.92953	0	NatComm8	BC17	NatComm_2020	Set1	10	345	4108	Malignant
Set1_AAAGTGACAGAGTAAT-1	AAAGTGACAGAGTAAT-1	20072	4265	3.59503	0	NatComm8	BC17	NatComm_2020	Set1	23	231	3822	Malignant
Set1_AAAGTGAGTCGTATGT-1	AAAGTGAGTCGTATGT-1	2175	1312	8.05794	0	NatComm8	BC17	NatComm_2020	Set1	17	45	2051	Malignant
Set1_AAAGTGATCCCGTGAG-1	AAAGTGATCCCGTGAG-1	5837	2354	2.71638	0.0168719	NatComm8	BC17	NatComm_2020	Set1	10	204	3379	Malignant
Set1_AAAGTGATCCTATTTG-1	AAAGTGATCCTATTTG-1	6592	2169	5.61983	0	NatComm8	BC17	NatComm_2020	Set1	2	0	50	Macrophage
Set1_AAAGTGATCGTGGGTC-1	AAAGTGATCGTGGGTC-1	6117	2614	5.86335	0	NatComm8	BC17	NatComm_2020	Set1	3	0	71	Macrophage
Set1_AAAGTGATCTATCCAT-1	AAAGTGATCTATCCAT-1	8908	3466	5.07343	0	NatComm8	BC17	NatComm_2020	Set1	13	49	972	Endothelial
Set1_AAAGTGATCTTCTTCC-1	AAAGTGATCTTCTTCC-1	14173	4298	4.56258	0	NatComm8	BC17	NatComm_2020	Set1	10	205	3849	Malignant
Set1_AAATGGAAGACATAGT-1	AAATGGAAGACATAGT-1	10602	3372	8.10962	0	NatComm8	BC17	NatComm_2020	Set1	10	248	3468	Malignant
Set1_AAATGGAAGCAGCAGT-1	AAATGGAAGCAGCAGT-1	9907	3347	5.11437	0	NatComm8	BC17	NatComm_2020	Set1	10	583	3954	Malignant
Set1_AAATGGAAGGGACTGT-1	AAATGGAAGGGACTGT-1	7146	2840	11.2879	0	NatComm8	BC17	NatComm_2020	Set1	10	398	3868	Malignant
Set1_AAATGGAAGTTCATCG-1	AAATGGAAGTTCATCG-1	2556	1379	5.72091	0	NatComm8	BC17	NatComm_2020	Set1	23	288	3934	Malignant
Set1_AAATGGACAAGAGGCT-1	AAATGGACAAGAGGCT-1	8505	2931	4.06003	0.0116333	NatComm8	BC17	NatComm_2020	Set1	10	257	3959	Malignant
Set1_AAATGGACACGTGAGA-1	AAATGGACACGTGAGA-1	8187	2421	3.90303	0	NatComm8	BC17	NatComm_2020	Set1	10	240	3728	Malignant
Set1_AAATGGACAGAAGCTG-1	AAATGGACAGAAGCTG-1	6193	2168	5.84468	0	NatComm8	BC17	NatComm_2020	Set1	3	0	0	Macrophage
Set1_AAATGGACAGGACTAG-1	AAATGGACAGGACTAG-1	10533	3374	3.92562	0	NatComm8	BC17	NatComm_2020	Set1	10	260	3439	Malignant
Set1_AAATGGACAGTAACAA-1	AAATGGACAGTAACAA-1	9235	3316	3.1307	0	NatComm8	BC17	NatComm_2020	Set1	10	444	4177	Malignant
Set1_AAATGGACATAACTCG-1	AAATGGACATAACTCG-1	2754	1330	10.6551	0	NatComm8	BC17	NatComm_2020	Set1	3	0	60	Macrophage
Set1_AAATGGAGTACGGCAA-1	AAATGGAGTACGGCAA-1	22176	5093	4.39516	0	NatComm8	BC17	NatComm_2020	Set1	10	248	4161	Malignant
Set1_AAATGGATCAATCTTC-1	AAATGGATCAATCTTC-1	8022	3196	3.44488	0	NatComm8	BC17	NatComm_2020	Set1	10	485	3885	Malignant
Set1_AAATGGATCGCTTGCT-1	AAATGGATCGCTTGCT-1	9314	3402	7.26346	0	NatComm8	BC17	NatComm_2020	Set1	10	137	3809	Malignant
Set1_AAATGGATCGGTAAGG-1	AAATGGATCGGTAAGG-1	7943	2846	6.45644	0	NatComm8	BC17	NatComm_2020	Set1	10	297	3846	Malignant
Set1_AAATGGATCTTCGGTC-1	AAATGGATCTTCGGTC-1	10250	3640	0.589201	0	NatComm8	BC17	NatComm_2020	Set1	24	191	3158	Malignant
Set1_AACAAAGAGACTGAGC-1	AACAAAGAGACTGAGC-1	11562	2863	3.61653	0	NatComm8	BC17	NatComm_2020	Set1	9	0	359	Macrophage
Set1_AACAAAGAGAGGACTC-1	AACAAAGAGAGGACTC-1	11902	3309	4.8285	0	NatComm8	BC17	NatComm_2020	Set1	10	281	3973	Malignant
Set1_AACAAAGAGCCAGAGT-1	AACAAAGAGCCAGAGT-1	7596	2864	2.92816	0	NatComm8	BC17	NatComm_2020	Set1	10	384	4201	Malignant
Set1_AACAAAGAGCTTCTAG-1	AACAAAGAGCTTCTAG-1	14567	4152	3.9036	0	NatComm8	BC17	NatComm_2020	Set1	10	348	3742	Malignant
Set1_AACAAAGAGGCCATAG-1	AACAAAGAGGCCATAG-1	9214	3126	6.02332	0	NatComm8	BC17	NatComm_2020	Set1	10	353	4047	Malignant
Set1_AACAAAGCACAATCTG-1	AACAAAGCACAATCTG-1	25791	5904	4.38308	0	NatComm8	BC17	NatComm_2020	Set1	10	246	4076	Malignant
Set1_AACAAAGCACTTGAGT-1	AACAAAGCACTTGAGT-1	22205	4613	6.44229	0	NatComm8	BC17	NatComm_2020	Set1	10	262	4136	Malignant
Set1_AACAAAGCAGCGTGAA-1	AACAAAGCAGCGTGAA-1	10458	3161	6.9719	0	NatComm8	BC17	NatComm_2020	Set1	10	226	3345	Malignant
Set1_AACAAAGGTGAGATTA-1	AACAAAGGTGAGATTA-1	1942	1132	10.7034	0	NatComm8	BC17	NatComm_2020	Set1	17	153	3241	Malignant
Set1_AACAAAGGTGTCTTAG-1	AACAAAGGTGTCTTAG-1	1226	889	1.75859	0	NatComm8	BC17	NatComm_2020	Set1	17	142	1881	Malignant
Set1_AACAAAGGTTGGGTTT-1	AACAAAGGTTGGGTTT-1	7075	2513	4.45129	0	NatComm8	BC17	NatComm_2020	Set1	13	50	1002	Endothelial
Set1_AACAAAGTCATCCTGC-1	AACAAAGTCATCCTGC-1	12050	3567	6.69453	0	NatComm8	BC17	NatComm_2020	Set1	10	225	3990	Malignant
Set1_AACAAAGTCCGAGGCT-1	AACAAAGTCCGAGGCT-1	14143	4177	4.65685	0	NatComm8	BC17	NatComm_2020	Set1	10	245	3754	Malignant
Set1_AACAACCAGCTGAAGC-1	AACAACCAGCTGAAGC-1	13349	4334	3.56296	0	NatComm8	BC17	NatComm_2020	Set1	10	392	3952	Malignant
Set1_AACAACCCATCGAAGG-1	AACAACCCATCGAAGG-1	7918	3134	6.30777	0	NatComm8	BC17	NatComm_2020	Set1	10	298	3936	Malignant
Set1_AACAACCGTTTACTGG-1	AACAACCGTTTACTGG-1	8181	2764	6.9165	0	NatComm8	BC17	NatComm_2020	Set1	10	381	3849	Malignant
Set1_AACAACCTCGATTCCC-1	AACAACCTCGATTCCC-1	3916	1974	9.69529	0	NatComm8	BC17	NatComm_2020	Set1	23	1380	4346	Malignant
Set1_AACAACCTCGTGGGAA-1	AACAACCTCGTGGGAA-1	23771	4574	4.91707	0	NatComm8	BC17	NatComm_2020	Set1	20	0	0	Macrophage
Set1_AACAAGAAGATCCTAC-1	AACAAGAAGATCCTAC-1	18358	4391	5.37704	0	NatComm8	BC17	NatComm_2020	Set1	20	0	0	Macrophage
Set1_AACAAGAGTACCTATG-1	AACAAGAGTACCTATG-1	4951	2165	8.15916	0	NatComm8	BC17	NatComm_2020	Set1	3	0	93	Macrophage
Set1_AACAAGAGTACGGCAA-1	AACAAGAGTACGGCAA-1	12079	3912	3.10097	0	NatComm8	BC17	NatComm_2020	Set1	10	257	3959	Malignant
Set1_AACAAGAGTTCAGGTT-1	AACAAGAGTTCAGGTT-1	31227	6499	4.21086	0	NatComm8	BC17	NatComm_2020	Set1	10	348	4042	Malignant
Set1_AACAAGATCATCGGGC-1	AACAAGATCATCGGGC-1	22701	5018	2.0458	0	NatComm8	BC17	NatComm_2020	Set1	24	332	3938	Malignant
Set1_AACAAGATCTGCGGAC-1	AACAAGATCTGCGGAC-1	30063	6047	7.54841	0	NatComm8	BC17	NatComm_2020	Set1	10	404	4400	Malignant
Set1_AACACACAGAAATTGC-1	AACACACAGAAATTGC-1	14655	4529	5.04649	0	NatComm8	BC17	NatComm_2020	Set1	10	232	3971	Malignant
Set1_AACACACAGACAGTCG-1	AACACACAGACAGTCG-1	12558	4179	3.54554	0	NatComm8	BC17	NatComm_2020	Set1	10	160	4290	Malignant
Set1_AACACACAGCACTCCG-1	AACACACAGCACTCCG-1	9176	3178	3.99351	0	NatComm8	BC17	NatComm_2020	Set1	3	0	101	Macrophage
Set1_AACACACAGGGATGTC-1	AACACACAGGGATGTC-1	15866	4789	5.21448	0	NatComm8	BC17	NatComm_2020	Set1	10	343	4366	Malignant
Set1_AACACACCATCCGAGC-1	AACACACCATCCGAGC-1	10970	3232	5.26411	0	NatComm8	BC17	NatComm_2020	Set1	9	0	0	Macrophage
Set1_AACACACGTAGATCCT-1	AACACACGTAGATCCT-1	925	589	10.7906	0	NatComm8	BC17	NatComm_2020	Set1	1	42	2009	Endothelial
Set1_AACACACGTAGCTGTT-1	AACACACGTAGCTGTT-1	10587	3558	2.92969	0	NatComm8	BC17	NatComm_2020	Set1	10	335	3832	Malignant
Set1_AACAGGGAGAGTGACC-1	AACAGGGAGAGTGACC-1	9141	3088	11.9788	0	NatComm8	BC17	NatComm_2020	Set1	10	440	4234	Malignant
Set1_AACAGGGAGAGTTCGG-1	AACAGGGAGAGTTCGG-1	9684	3149	8.28481	0	NatComm8	BC17	NatComm_2020	Set1	10	724	4540	Malignant
Set1_AACAGGGCAACAACAA-1	AACAGGGCAACAACAA-1	14420	3958	2.86967	0	NatComm8	BC17	NatComm_2020	Set1	10	232	3285	Malignant
Set1_AACAGGGGTACCCAGC-1	AACAGGGGTACCCAGC-1	12052	3521	8.64544	0	NatComm8	BC17	NatComm_2020	Set1	3	0	0	Macrophage
Set1_AACAGGGTCAAGTTGC-1	AACAGGGTCAAGTTGC-1	7617	2903	4.33545	0	NatComm8	BC17	NatComm_2020	Set1	10	278	4223	Malignant
Set1_AACAGGGTCCAACCGG-1	AACAGGGTCCAACCGG-1	12811	4022	3.62822	0	NatComm8	BC17	NatComm_2020	Set1	10	398	4360	Malignant
Set1_AACAGGGTCTGCATAG-1	AACAGGGTCTGCATAG-1	2962	1382	9.57944	0	NatComm8	BC17	NatComm_2020	Set1	3	0	144	Macrophage
Set1_AACAGGGTCTTCCCGA-1	AACAGGGTCTTCCCGA-1	12864	3816	4.9659	0.00766342	NatComm8	BC17	NatComm_2020	Set1	10	254	4295	Malignant
Set1_AACCAACAGAGATTCA-1	AACCAACAGAGATTCA-1	1165	761	4.72175	0	NatComm8	BC17	NatComm_2020	Set1	1	670	3413	Malignant
Set1_AACCAACAGCTTCTAG-1	AACCAACAGCTTCTAG-1	6331	2317	6.61338	0	NatComm8	BC17	NatComm_2020	Set1	3	0	329	Macrophage
Set1_AACCAACAGTGGTTGG-1	AACCAACAGTGGTTGG-1	5102	2118	5.15865	0.0194666	NatComm8	BC17	NatComm_2020	Set1	3	0	82	Macrophage
Set1_AACCAACCAAATCCCA-1	AACCAACCAAATCCCA-1	10399	3763	7.30594	0	NatComm8	BC17	NatComm_2020	Set1	10	255	4002	Malignant
Set1_AACCAACCAAGTGGAC-1	AACCAACCAAGTGGAC-1	8703	3212	5.77621	0	NatComm8	BC17	NatComm_2020	Set1	10	278	3880	Malignant
Set1_AACCAACGTAAGATAC-1	AACCAACGTAAGATAC-1	6548	2980	6.84973	0	NatComm8	BC17	NatComm_2020	Set1	3	0	356	Macrophage
Set1_AACCAACGTCCAGAAG-1	AACCAACGTCCAGAAG-1	18464	3616	6.19579	0	NatComm8	BC17	NatComm_2020	Set1	25	0	359	Macrophage
Set1_AACCAACGTCCATCTC-1	AACCAACGTCCATCTC-1	13701	3995	6.63203	0	NatComm8	BC17	NatComm_2020	Set1	10	238	4021	Malignant
Set1_AACCAACGTGCTCGTG-1	AACCAACGTGCTCGTG-1	10268	3889	3.45425	0	NatComm8	BC17	NatComm_2020	Set1	10	479	4197	Malignant
Set1_AACCAACGTGTTGACT-1	AACCAACGTGTTGACT-1	19981	4863	6.84023	0	NatComm8	BC17	NatComm_2020	Set1	10	266	4178	Malignant
Set1_AACCAACTCAGAACCT-1	AACCAACTCAGAACCT-1	24191	5669	4.84742	0	NatComm8	BC17	NatComm_2020	Set1	24	208	4332	Malignant
Set1_AACCACAAGCGCCATC-1	AACCACAAGCGCCATC-1	13142	4031	4.49346	0	NatComm8	BC17	NatComm_2020	Set1	10	325	4266	Malignant
Set1_AACCACACACAACGCC-1	AACCACACACAACGCC-1	28745	5757	3.65933	0	NatComm8	BC17	NatComm_2020	Set1	10	208	4388	Malignant
Set1_AACCACACACATTGTG-1	AACCACACACATTGTG-1	18082	4880	3.74144	0.00547795	NatComm8	BC17	NatComm_2020	Set1	10	367	3498	Malignant
Set1_AACCACATCGGCTTGG-1	AACCACATCGGCTTGG-1	10411	3142	6.79177	0	NatComm8	BC17	NatComm_2020	Set1	3	0	0	Macrophage
Set1_AACCACATCTCGCCTA-1	AACCACATCTCGCCTA-1	25085	4496	10.3716	0	NatComm8	BC17	NatComm_2020	Set1	25	0	0	Macrophage
Set1_AACCACATCTGCATAG-1	AACCACATCTGCATAG-1	24083	6071	7.24543	0	NatComm8	BC17	NatComm_2020	Set1	10	708	4435	Malignant
Set1_AACCATGAGATGAACT-1	AACCATGAGATGAACT-1	8511	3183	8.62509	0	NatComm8	BC17	NatComm_2020	Set1	10	610	4975	Malignant
Set1_AACCATGAGCTTTCTT-1	AACCATGAGCTTTCTT-1	9184	3208	5.45024	0	NatComm8	BC17	NatComm_2020	Set1	10	222	4163	Malignant
Set1_AACCATGAGGGTATAT-1	AACCATGAGGGTATAT-1	24836	4484	9.76068	0	NatComm8	BC17	NatComm_2020	Set1	6	NA	NA	Osteoclast
Set1_AACCATGAGTCTTCCC-1	AACCATGAGTCTTCCC-1	7776	2903	8.99505	0	NatComm8	BC17	NatComm_2020	Set1	10	312	3871	Malignant
Set1_AACCATGAGTGACACG-1	AACCATGAGTGACACG-1	8442	3114	7.90458	0	NatComm8	BC17	NatComm_2020	Set1	10	233	4191	Malignant
Set1_AACCATGCAGCATCTA-1	AACCATGCAGCATCTA-1	1500	983	3.93959	0	NatComm8	BC17	NatComm_2020	Set1	17	283	4144	Malignant
Set1_AACCATGCATCTGCGG-1	AACCATGCATCTGCGG-1	2787	1253	4.40497	0	NatComm8	BC17	NatComm_2020	Set1	4	0	421	Tcell
Set1_AACCATGCATGTGACT-1	AACCATGCATGTGACT-1	18174	4427	8.04367	0	NatComm8	BC17	NatComm_2020	Set1	10	708	4435	Malignant
Set1_AACCATGTCACGGGCT-1	AACCATGTCACGGGCT-1	21956	5250	4.69989	0	NatComm8	BC17	NatComm_2020	Set1	10	708	4435	Malignant
Set1_AACCATGTCCCGATCT-1	AACCATGTCCCGATCT-1	16745	4549	2.62009	0	NatComm8	BC17	NatComm_2020	Set1	10	180	3639	Malignant
Set1_AACCATGTCGCATTAG-1	AACCATGTCGCATTAG-1	18130	4888	3.93546	0	NatComm8	BC17	NatComm_2020	Set1	10	252	3934	Malignant
Set1_AACCATGTCTTGGGCG-1	AACCATGTCTTGGGCG-1	11568	3632	7.10812	0	NatComm8	BC17	NatComm_2020	Set1	10	139	4161	Malignant
Set1_AACCCAAAGCCATCCG-1	AACCCAAAGCCATCCG-1	1608	980	6.67483	0	NatComm8	BC17	NatComm_2020	Set1	17	47	2205	Malignant
Set1_AACCCAAAGGTAAGTT-1	AACCCAAAGGTAAGTT-1	7763	2902	6.49069	0	NatComm8	BC17	NatComm_2020	Set1	10	233	3626	Malignant
Set1_AACCCAAAGTCATAGA-1	AACCCAAAGTCATAGA-1	4840	2027	9.15608	0	NatComm8	BC17	NatComm_2020	Set1	3	0	171	Macrophage
Set1_AACCCAAGTCTTAGTG-1	AACCCAAGTCTTAGTG-1	19151	4519	4.0391	0	NatComm8	BC17	NatComm_2020	Set1	10	243	3936	Malignant
Set1_AACCCAAGTCTTGTCC-1	AACCCAAGTCTTGTCC-1	3890	1672	9.84403	0	NatComm8	BC17	NatComm_2020	Set1	17	404	4400	Malignant
Set1_AACCCAAGTTGCGGCT-1	AACCCAAGTTGCGGCT-1	9117	3007	8.10605	0	NatComm8	BC17	NatComm_2020	Set1	10	294	4044	Malignant
Set1_AACCCAAGTTGGTAGG-1	AACCCAAGTTGGTAGG-1	4747	1967	9.82478	0	NatComm8	BC17	NatComm_2020	Set1	3	0	0	Macrophage
Set1_AACCCAATCGCCTTGT-1	AACCCAATCGCCTTGT-1	20729	5204	4.69859	0	NatComm8	BC17	NatComm_2020	Set1	10	576	4493	Malignant
Set1_AACCTGAAGACAGCTG-1	AACCTGAAGACAGCTG-1	19764	4933	6.44871	0	NatComm8	BC17	NatComm_2020	Set1	10	404	4400	Malignant
Set1_AACCTGAAGATGCGAC-1	AACCTGAAGATGCGAC-1	12101	3723	4.83937	0	NatComm8	BC17	NatComm_2020	Set1	10	249	3856	Malignant
Set1_AACCTGAAGGTCATTC-1	AACCTGAAGGTCATTC-1	1605	994	5.4254	0	NatComm8	BC17	NatComm_2020	Set1	17	51	2901	Malignant
Set1_AACCTGAAGTAACCGG-1	AACCTGAAGTAACCGG-1	11484	3835	4.18424	0	NatComm8	BC17	NatComm_2020	Set1	10	400	4030	Malignant
Set1_AACCTGAAGTCCTGTA-1	AACCTGAAGTCCTGTA-1	4809	2066	5.35641	0	NatComm8	BC17	NatComm_2020	Set1	3	0	0	Macrophage
Set1_AACCTGACAATACGCT-1	AACCTGACAATACGCT-1	5450	2296	4.01818	0	NatComm8	BC17	NatComm_2020	Set1	10	250	3683	Malignant
Set1_AACCTGACACAACGTT-1	AACCTGACACAACGTT-1	13533	4280	4.24459	0	NatComm8	BC17	NatComm_2020	Set1	10	388	4523	Malignant
Set1_AACCTGACACTTGAAC-1	AACCTGACACTTGAAC-1	13227	4016	3.47917	0.00746603	NatComm8	BC17	NatComm_2020	Set1	10	261	3706	Malignant
Set1_AACCTGACAGCTACAT-1	AACCTGACAGCTACAT-1	10376	3611	5.28567	0	NatComm8	BC17	NatComm_2020	Set1	10	258	4017	Malignant
Set1_AACCTGACATGAGTAA-1	AACCTGACATGAGTAA-1	19360	4833	3.9955	0	NatComm8	BC17	NatComm_2020	Set1	10	243	3936	Malignant
Set1_AACCTGAGTAAGGCTG-1	AACCTGAGTAAGGCTG-1	10203	3166	9.45776	0	NatComm8	BC17	NatComm_2020	Set1	10	217	3606	Malignant
Set1_AACCTGAGTGTTGAGG-1	AACCTGAGTGTTGAGG-1	20499	4392	5.0487	0	NatComm8	BC17	NatComm_2020	Set1	10	263	3834	Malignant
Set1_AACCTGATCATCGCAA-1	AACCTGATCATCGCAA-1	11333	3113	2.68122	0	NatComm8	BC17	NatComm_2020	Set1	23	248	3352	Malignant
Set1_AACCTGATCATTTCGT-1	AACCTGATCATTTCGT-1	18324	5000	2.25487	0	NatComm8	BC17	NatComm_2020	Set1	10	359	4286	Malignant
Set1_AACCTGATCGTGGACC-1	AACCTGATCGTGGACC-1	21130	5540	4.00468	0.00467836	NatComm8	BC17	NatComm_2020	Set1	10	291	4011	Malignant
Set1_AACCTTTAGACAACTA-1	AACCTTTAGACAACTA-1	2328	1237	2.91508	0	NatComm8	BC17	NatComm_2020	Set1	4	0	837	Tcell
Set1_AACCTTTAGCACTCGC-1	AACCTTTAGCACTCGC-1	21001	5038	2.1074	0	NatComm8	BC17	NatComm_2020	Set1	24	281	3506	Malignant
Set1_AACCTTTAGGCCCGTT-1	AACCTTTAGGCCCGTT-1	26876	5872	7.04417	0	NatComm8	BC17	NatComm_2020	Set1	10	333	3570	Malignant
Set1_AACCTTTCAACGATTC-1	AACCTTTCAACGATTC-1	5534	2440	4.98387	0	NatComm8	BC17	NatComm_2020	Set1	3	0	89	Macrophage
Set1_AACCTTTCAGTGCGCT-1	AACCTTTCAGTGCGCT-1	13096	3902	7.80206	0	NatComm8	BC17	NatComm_2020	Set1	3	0	0	Macrophage
Set1_AACCTTTCATCGAACT-1	AACCTTTCATCGAACT-1	15522	4535	3.30889	0	NatComm8	BC17	NatComm_2020	Set1	10	308	4245	Malignant
Set1_AACCTTTGTAGTAAGT-1	AACCTTTGTAGTAAGT-1	1053	679	2.92177	0	NatComm8	BC17	NatComm_2020	Set1	1	49	1444	Macrophage
Set1_AACCTTTGTATGATCC-1	AACCTTTGTATGATCC-1	2605	1084	5.73926	0.0380084	NatComm8	BC17	NatComm_2020	Set1	4	0	816	Tcell
Set1_AACCTTTGTCCTCCAT-1	AACCTTTGTCCTCCAT-1	4887	1981	4.14896	0	NatComm8	BC17	NatComm_2020	Set1	10	262	3719	Malignant
Set1_AACCTTTGTTCAGGTT-1	AACCTTTGTTCAGGTT-1	17015	4748	4.31074	0	NatComm8	BC17	NatComm_2020	Set1	10	384	4438	Malignant
Set1_AACCTTTTCGTTCTAT-1	AACCTTTTCGTTCTAT-1	10673	3544	4.71996	0	NatComm8	BC17	NatComm_2020	Set1	10	165	3595	Malignant
Set1_AACGAAAAGTACCGGA-1	AACGAAAAGTACCGGA-1	5282	2260	5.01314	0	NatComm8	BC17	NatComm_2020	Set1	3	0	0	Macrophage
Set1_AACGAAAAGTGCAGCA-1	AACGAAAAGTGCAGCA-1	5030	2164	3.76429	0	NatComm8	BC17	NatComm_2020	Set1	3	0	70	Macrophage
Set1_AACGAAAAGTTGAATG-1	AACGAAAAGTTGAATG-1	10552	3391	10.6255	0	NatComm8	BC17	NatComm_2020	Set1	10	496	4407	Malignant
Set1_AACGAAACATGAGAAT-1	AACGAAACATGAGAAT-1	15951	4283	2.90755	0	NatComm8	BC17	NatComm_2020	Set1	10	281	4028	Malignant
Set1_AACGAAAGTAACATCC-1	AACGAAAGTAACATCC-1	8462	2763	8.51713	0	NatComm8	BC17	NatComm_2020	Set1	3	0	0	Macrophage
Set1_AACGAAAGTAGAGTTA-1	AACGAAAGTAGAGTTA-1	15932	4153	3.65399	0	NatComm8	BC17	NatComm_2020	Set1	10	262	3302	Malignant
Set1_AACGAAAGTAGTTACC-1	AACGAAAGTAGTTACC-1	7326	2525	6.23053	0	NatComm8	BC17	NatComm_2020	Set1	3	0	0	Macrophage
Set1_AACGAAAGTCGATGCC-1	AACGAAAGTCGATGCC-1	7908	2884	5.23619	0	NatComm8	BC17	NatComm_2020	Set1	10	245	3487	Malignant
Set1_AACGAAATCCACGTCT-1	AACGAAATCCACGTCT-1	14935	3868	3.34417	0	NatComm8	BC17	NatComm_2020	Set1	10	110	3728	Malignant
Set1_AACGAAATCGGCGATC-1	AACGAAATCGGCGATC-1	3513	1519	4.77528	0.0280899	NatComm8	BC17	NatComm_2020	Set1	4	0	1186	Tcell
Set1_AACGAAATCTCCAAGA-1	AACGAAATCTCCAAGA-1	6469	2102	3.41762	0	NatComm8	BC17	NatComm_2020	Set1	9	0	71	Macrophage
Set1_AACGGGAAGACCCTTA-1	AACGGGAAGACCCTTA-1	7777	2681	6.79995	0	NatComm8	BC17	NatComm_2020	Set1	10	221	4124	Malignant
Set1_AACGGGAAGACCGCCT-1	AACGGGAAGACCGCCT-1	4608	2107	6.28486	0	NatComm8	BC17	NatComm_2020	Set1	10	173	4244	Malignant
Set1_AACGGGACAATACCCA-1	AACGGGACAATACCCA-1	12302	3857	5.01688	0	NatComm8	BC17	NatComm_2020	Set1	10	239	4034	Malignant
Set1_AACGGGAGTCGATTAC-1	AACGGGAGTCGATTAC-1	5705	2401	4.69589	0	NatComm8	BC17	NatComm_2020	Set1	10	278	3880	Malignant
Set1_AACGGGAGTGCGAACA-1	AACGGGAGTGCGAACA-1	15737	3346	7.10134	0.00631792	NatComm8	BC17	NatComm_2020	Set1	16	49	788	Fibroblast
Set1_AACGGGAGTGCGACAA-1	AACGGGAGTGCGACAA-1	2464	1170	2.72218	0	NatComm8	BC17	NatComm_2020	Set1	4	0	443	Tcell
Set1_AACGGGAGTGTCATTG-1	AACGGGAGTGTCATTG-1	9723	3232	4.34124	0.0100959	NatComm8	BC17	NatComm_2020	Set1	10	291	4011	Malignant
Set1_AACGGGAGTTGATCGT-1	AACGGGAGTTGATCGT-1	23924	5241	5.26904	0	NatComm8	BC17	NatComm_2020	Set1	10	724	4540	Malignant
Set1_AACGGGAGTTTAGTCG-1	AACGGGAGTTTAGTCG-1	4198	1958	6.89492	0.0236128	NatComm8	BC17	NatComm_2020	Set1	13	50	1002	Endothelial
Set1_AACGGGATCAATGTCG-1	AACGGGATCAATGTCG-1	15950	4418	8.43866	0	NatComm8	BC17	NatComm_2020	Set1	10	610	4975	Malignant
Set1_AACGGGATCCGAAATC-1	AACGGGATCCGAAATC-1	1913	1056	12.0788	0	NatComm8	BC17	NatComm_2020	Set1	17	207	2947	Malignant
Set1_AACGTCAAGAACGTGC-1	AACGTCAAGAACGTGC-1	1735	975	12.8263	0	NatComm8	BC17	NatComm_2020	Set1	17	42	2241	Malignant
Set1_AACGTCAAGAGCATCG-1	AACGTCAAGAGCATCG-1	7134	2565	7.0256	0	NatComm8	BC17	NatComm_2020	Set1	10	234	3894	Malignant
Set1_AACGTCAAGATGCAGC-1	AACGTCAAGATGCAGC-1	10797	3254	5.44323	0	NatComm8	BC17	NatComm_2020	Set1	10	270	3648	Malignant
Set1_AACGTCAAGCCTATCA-1	AACGTCAAGCCTATCA-1	12982	4300	3.75598	0	NatComm8	BC17	NatComm_2020	Set1	10	300	4071	Malignant
Set1_AACGTCAAGGCACTCC-1	AACGTCAAGGCACTCC-1	8796	3518	3.14501	0	NatComm8	BC17	NatComm_2020	Set1	10	326	4624	Malignant
Set1_AACGTCAAGGCTTCCG-1	AACGTCAAGGCTTCCG-1	13119	3855	3.23261	0	NatComm8	BC17	NatComm_2020	Set1	10	217	3954	Malignant
Set1_AACGTCACACCACTGG-1	AACGTCACACCACTGG-1	24969	5915	4.7853	0	NatComm8	BC17	NatComm_2020	Set1	10	139	4161	Malignant
Set1_AACGTCACAGAATCGG-1	AACGTCACAGAATCGG-1	2042	1160	11.9942	0	NatComm8	BC17	NatComm_2020	Set1	17	233	3835	Malignant
Set1_AACGTCACAGATCACT-1	AACGTCACAGATCACT-1	7861	2964	5.28169	0	NatComm8	BC17	NatComm_2020	Set1	10	235	3879	Malignant
Set1_AACGTCACAGGCGATA-1	AACGTCACAGGCGATA-1	15609	3509	5.34964	0	NatComm8	BC17	NatComm_2020	Set1	25	0	359	Macrophage
Set1_AACGTCACATCCCGTT-1	AACGTCACATCCCGTT-1	4758	2015	3.93456	0	NatComm8	BC17	NatComm_2020	Set1	17	42	2009	Tcell
Set1_AACGTCAGTCACTAGT-1	AACGTCAGTCACTAGT-1	14397	3983	5.97497	0	NatComm8	BC17	NatComm_2020	Set1	10	266	3885	Malignant
Set1_AACGTCATCATCACTT-1	AACGTCATCATCACTT-1	7884	2899	5.78895	0	NatComm8	BC17	NatComm_2020	Set1	10	262	4003	Malignant
Set1_AACGTCATCATGGGAG-1	AACGTCATCATGGGAG-1	1243	745	6.44391	0	NatComm8	BC17	NatComm_2020	Set1	4	0	462	Tcell
Set1_AACTTCTAGGTGGGTT-1	AACTTCTAGGTGGGTT-1	10276	3535	8.52207	0.00959693	NatComm8	BC17	NatComm_2020	Set1	10	343	4354	Malignant
Set1_AACTTCTCAAGTGGGT-1	AACTTCTCAAGTGGGT-1	8158	3088	4.28951	0	NatComm8	BC17	NatComm_2020	Set1	10	485	3568	Malignant
Set1_AACTTCTCATTGAGGG-1	AACTTCTCATTGAGGG-1	2498	1250	6.40316	0	NatComm8	BC17	NatComm_2020	Set1	4	0	443	Tcell
Set1_AACTTCTGTACTGTTG-1	AACTTCTGTACTGTTG-1	13031	3725	4.47456	0	NatComm8	BC17	NatComm_2020	Set1	10	215	3800	Malignant
Set1_AACTTCTGTCCCACGA-1	AACTTCTGTCCCACGA-1	11607	3757	2.41056	0	NatComm8	BC17	NatComm_2020	Set1	23	224	3726	Malignant
Set1_AACTTCTGTGGTTCTA-1	AACTTCTGTGGTTCTA-1	9182	3349	6.15302	0	NatComm8	BC17	NatComm_2020	Set1	10	268	4257	Malignant
Set1_AACTTCTGTGTTTGCA-1	AACTTCTGTGTTTGCA-1	5827	2458	11.4325	0	NatComm8	BC17	NatComm_2020	Set1	17	276	4651	Malignant
Set1_AACTTCTTCACCTGGG-1	AACTTCTTCACCTGGG-1	22125	5516	3.74179	0	NatComm8	BC17	NatComm_2020	Set1	10	254	4295	Malignant
Set1_AACTTCTTCACTCTTA-1	AACTTCTTCACTCTTA-1	12083	4244	2.09133	0	NatComm8	BC17	NatComm_2020	Set1	10	269	3975	Malignant
Set1_AACTTCTTCCGCACTT-1	AACTTCTTCCGCACTT-1	9716	3540	2.44298	0	NatComm8	BC17	NatComm_2020	Set1	10	274	4095	Malignant
Set1_AACTTCTTCGAGATAA-1	AACTTCTTCGAGATAA-1	3474	1593	10.2615	0	NatComm8	BC17	NatComm_2020	Set1	10	248	3468	Malignant
Set1_AACTTCTTCGTTCATT-1	AACTTCTTCGTTCATT-1	29158	6172	3.12065	0.010176	NatComm8	BC17	NatComm_2020	Set1	10	274	4337	Malignant
Set1_AAGAACAAGCCAACCC-1	AAGAACAAGCCAACCC-1	1199	843	0.978793	0	NatComm8	BC17	NatComm_2020	Set1	17	142	1881	Malignant
Set1_AAGAACAAGCGTTGTT-1	AAGAACAAGCGTTGTT-1	7152	2521	9.64138	0	NatComm8	BC17	NatComm_2020	Set1	10	223	2929	Malignant
Set1_AAGAACAAGGCTCACC-1	AAGAACAAGGCTCACC-1	9647	3393	6.85521	0	NatComm8	BC17	NatComm_2020	Set1	10	264	4184	Malignant
Set1_AAGAACAAGGTTCCAT-1	AAGAACAAGGTTCCAT-1	11523	3549	3.21333	0	NatComm8	BC17	NatComm_2020	Set1	10	209	3697	Malignant
Set1_AAGAACACACTGTCGG-1	AAGAACACACTGTCGG-1	8401	2781	3.20976	0	NatComm8	BC17	NatComm_2020	Set1	3	0	45	Macrophage
Set1_AAGAACACATGACAGG-1	AAGAACACATGACAGG-1	12411	3690	4.72052	0	NatComm8	BC17	NatComm_2020	Set1	10	212	4051	Malignant
Set1_AAGAACACATGGCGCT-1	AAGAACACATGGCGCT-1	6779	2443	8.37956	0	NatComm8	BC17	NatComm_2020	Set1	10	248	3468	Malignant
Set1_AAGAACAGTACGACAG-1	AAGAACAGTACGACAG-1	17980	4444	3.09046	0	NatComm8	BC17	NatComm_2020	Set1	10	311	4108	Malignant
Set1_AAGAACAGTTCTTCAT-1	AAGAACAGTTCTTCAT-1	12798	3934	3.46454	0	NatComm8	BC17	NatComm_2020	Set1	10	262	3302	Malignant
Set1_AAGAACATCATGGTAC-1	AAGAACATCATGGTAC-1	12088	3705	4.72763	0.00817929	NatComm8	BC17	NatComm_2020	Set1	10	201	3299	Malignant
Set1_AAGACAAAGACTCTTG-1	AAGACAAAGACTCTTG-1	4823	1927	9.37371	0	NatComm8	BC17	NatComm_2020	Set1	3	0	0	Macrophage
Set1_AAGACAACAGACTCTA-1	AAGACAACAGACTCTA-1	10177	3547	3.25306	0	NatComm8	BC17	NatComm_2020	Set1	10	400	4030	Malignant
Set1_AAGACAACAGAGTGAC-1	AAGACAACAGAGTGAC-1	9754	3147	10.8231	0	NatComm8	BC17	NatComm_2020	Set1	10	381	3849	Malignant
Set1_AAGACAACAGTTCCAA-1	AAGACAACAGTTCCAA-1	16165	4358	2.22276	0	NatComm8	BC17	NatComm_2020	Set1	10	270	3648	Malignant
Set1_AAGACAAGTGATGTAA-1	AAGACAAGTGATGTAA-1	23198	5200	3.87732	0	NatComm8	BC17	NatComm_2020	Set1	10	400	4030	Malignant
Set1_AAGACAAGTGCAACGA-1	AAGACAAGTGCAACGA-1	20627	3962	5.19343	0	NatComm8	BC17	NatComm_2020	Set1	25	0	0	Macrophage
Set1_AAGACAATCAATCCGA-1	AAGACAATCAATCCGA-1	6301	2834	7.96113	0	NatComm8	BC17	NatComm_2020	Set1	10	255	3943	Malignant
Set1_AAGACAATCGGAAACG-1	AAGACAATCGGAAACG-1	7029	2611	4.08566	0	NatComm8	BC17	NatComm_2020	Set1	3	0	50	Macrophage
Set1_AAGACAATCTAACGCA-1	AAGACAATCTAACGCA-1	18834	4302	4.47479	0	NatComm8	BC17	NatComm_2020	Set1	10	308	3679	Malignant
Set1_AAGACAATCTGAGAGG-1	AAGACAATCTGAGAGG-1	8158	2792	10.1512	0	NatComm8	BC17	NatComm_2020	Set1	10	330	3874	Malignant
Set1_AAGACTCAGACAGTCG-1	AAGACTCAGACAGTCG-1	4626	1615	1.86615	0	NatComm8	BC17	NatComm_2020	Set1	4	0	932	Tcell
Set1_AAGACTCAGCCATATC-1	AAGACTCAGCCATATC-1	2163	1376	3.54223	0	NatComm8	BC17	NatComm_2020	Set1	17	234	3915	Malignant
Set1_AAGACTCCACTTGGGC-1	AAGACTCCACTTGGGC-1	8918	3184	5.70034	0	NatComm8	BC17	NatComm_2020	Set1	10	598	4876	Malignant
Set1_AAGACTCCATATCTGG-1	AAGACTCCATATCTGG-1	13654	3990	4.65706	0.0072427	NatComm8	BC17	NatComm_2020	Set1	10	262	3302	Malignant
Set1_AAGACTCGTATCAGCT-1	AAGACTCGTATCAGCT-1	5839	2676	3.56113	0	NatComm8	BC17	NatComm_2020	Set1	10	292	4166	Malignant
Set1_AAGACTCGTCGTCTCT-1	AAGACTCGTCGTCTCT-1	18652	5054	4.55459	0	NatComm8	BC17	NatComm_2020	Set1	10	268	4257	Malignant
Set1_AAGACTCGTGAGGATC-1	AAGACTCGTGAGGATC-1	9490	3596	3.18795	0	NatComm8	BC17	NatComm_2020	Set1	10	264	4184	Malignant
Set1_AAGACTCGTTACCGTA-1	AAGACTCGTTACCGTA-1	13608	3937	5.09522	0	NatComm8	BC17	NatComm_2020	Set1	10	353	3936	Malignant
Set1_AAGACTCTCATTACCT-1	AAGACTCTCATTACCT-1	3171	1774	5.66802	0	NatComm8	BC17	NatComm_2020	Set1	10	347	3843	Malignant
Set1_AAGACTCTCCACACCT-1	AAGACTCTCCACACCT-1	19772	5224	3.57268	0	NatComm8	BC17	NatComm_2020	Set1	24	375	3863	Malignant
Set1_AAGATAGAGCCGCTTG-1	AAGATAGAGCCGCTTG-1	18532	4860	5.70391	0	NatComm8	BC17	NatComm_2020	Set1	24	375	3863	Malignant
Set1_AAGATAGAGGCACCAA-1	AAGATAGAGGCACCAA-1	12431	3974	4.00412	0	NatComm8	BC17	NatComm_2020	Set1	10	204	3862	Malignant
Set1_AAGATAGCACCAAAGG-1	AAGATAGCACCAAAGG-1	1136	713	1.0453	0.087108	NatComm8	BC17	NatComm_2020	Set1	1	358	2562	Macrophage
Set1_AAGATAGCACTTCTCG-1	AAGATAGCACTTCTCG-1	3276	1435	3.30728	0	NatComm8	BC17	NatComm_2020	Set1	4	0	546	Tcell
Set1_AAGATAGCATACCAGT-1	AAGATAGCATACCAGT-1	2908	1380	4.22631	0	NatComm8	BC17	NatComm_2020	Set1	4	0	546	Tcell
Set1_AAGATAGCATCACCAA-1	AAGATAGCATCACCAA-1	46455	5653	7.20943	0	NatComm8	BC17	NatComm_2020	Set1	25	0	359	Macrophage
Set1_AAGATAGGTAGCCCTG-1	AAGATAGGTAGCCCTG-1	7808	2920	7.88707	0	NatComm8	BC17	NatComm_2020	Set1	10	390	3931	Malignant
Set1_AAGATAGGTATAATGG-1	AAGATAGGTATAATGG-1	9983	3670	3.30864	0	NatComm8	BC17	NatComm_2020	Set1	10	383	4440	Malignant
Set1_AAGATAGGTGTTTGCA-1	AAGATAGGTGTTTGCA-1	20204	4246	3.34414	0	NatComm8	BC17	NatComm_2020	Set1	10	348	3742	Malignant
Set1_AAGATAGTCGACGCGT-1	AAGATAGTCGACGCGT-1	4651	2017	6.11503	0	NatComm8	BC17	NatComm_2020	Set1	3	0	185	Macrophage
Set1_AAGCATCAGCAATTAG-1	AAGCATCAGCAATTAG-1	8333	3290	6.62244	0	NatComm8	BC17	NatComm_2020	Set1	10	347	4603	Malignant
Set1_AAGCATCAGTCTAACC-1	AAGCATCAGTCTAACC-1	36261	6866	7.58602	0	NatComm8	BC17	NatComm_2020	Set1	13	50	1002	Endothelial
Set1_AAGCATCCAGGATTCT-1	AAGCATCCAGGATTCT-1	1626	1002	6.30685	0	NatComm8	BC17	NatComm_2020	Set1	17	223	2840	Malignant
Set1_AAGCATCCATAATCCG-1	AAGCATCCATAATCCG-1	42932	7607	3.50098	0	NatComm8	BC17	NatComm_2020	Set1	10	247	3652	Malignant
Set1_AAGCATCGTCAAGTTC-1	AAGCATCGTCAAGTTC-1	5116	2265	11.3667	0	NatComm8	BC17	NatComm_2020	Set1	10	414	3737	Malignant
Set1_AAGCATCGTTGTTGAC-1	AAGCATCGTTGTTGAC-1	6465	2403	12.4062	0	NatComm8	BC17	NatComm_2020	Set1	10	319	3879	Malignant
Set1_AAGCATCGTTTCTATC-1	AAGCATCGTTTCTATC-1	11325	3640	1.91072	0	NatComm8	BC17	NatComm_2020	Set1	10	471	4368	Malignant
Set1_AAGCATCTCAGGAACG-1	AAGCATCTCAGGAACG-1	7170	2831	8.84907	0	NatComm8	BC17	NatComm_2020	Set1	10	496	3827	Malignant
Set1_AAGCATCTCCACAAGT-1	AAGCATCTCCACAAGT-1	5005	1887	4.33063	0	NatComm8	BC17	NatComm_2020	Set1	9	0	47	Macrophage
Set1_AAGCATCTCCCTTGGT-1	AAGCATCTCCCTTGGT-1	5271	2188	5.46992	0	NatComm8	BC17	NatComm_2020	Set1	22	0	319	Tcell
Set1_AAGCATCTCGAACCAT-1	AAGCATCTCGAACCAT-1	4338	1963	5.01144	0	NatComm8	BC17	NatComm_2020	Set1	3	0	0	Macrophage
Set1_AAGCATCTCTGATTCT-1	AAGCATCTCTGATTCT-1	2801	1483	5.15537	0	NatComm8	BC17	NatComm_2020	Set1	3	0	60	Macrophage
Set1_AAGCATCTCTTCCACG-1	AAGCATCTCTTCCACG-1	6489	2205	5.42896	0	NatComm8	BC17	NatComm_2020	Set1	9	0	0	Macrophage
Set1_AAGCCATAGACTACGG-1	AAGCCATAGACTACGG-1	10408	3221	11.3143	0	NatComm8	BC17	NatComm_2020	Set1	10	303	4340	Malignant
Set1_AAGCCATAGAGTTGTA-1	AAGCCATAGAGTTGTA-1	7854	2915	6.51216	0	NatComm8	BC17	NatComm_2020	Set1	10	248	3800	Malignant
Set1_AAGCCATAGGCCGCTT-1	AAGCCATAGGCCGCTT-1	14715	3653	5.18528	0	NatComm8	BC17	NatComm_2020	Set1	10	260	4315	Malignant
Set1_AAGCCATCAACAGAGC-1	AAGCCATCAACAGAGC-1	16460	4565	3.92404	0	NatComm8	BC17	NatComm_2020	Set1	10	289	3976	Malignant
Set1_AAGCCATCAATCGCCG-1	AAGCCATCAATCGCCG-1	10111	3620	3.60598	0.488615	NatComm8	BC17	NatComm_2020	Set1	10	238	3170	Malignant
Set1_AAGCCATCAATTTCTC-1	AAGCCATCAATTTCTC-1	13687	4306	5.22517	0.00721709	NatComm8	BC17	NatComm_2020	Set1	10	245	3487	Malignant
Set1_AAGCCATGTCACGCTG-1	AAGCCATGTCACGCTG-1	9073	2830	4.56083	0	NatComm8	BC17	NatComm_2020	Set1	9	0	112	Macrophage
Set1_AAGCCATGTGCTCTCT-1	AAGCCATGTGCTCTCT-1	18516	4490	3.5764	0	NatComm8	BC17	NatComm_2020	Set1	10	308	3679	Malignant
Set1_AAGCCATTCAGCTGAT-1	AAGCCATTCAGCTGAT-1	9020	3025	6.84228	0	NatComm8	BC17	NatComm_2020	Set1	10	235	3726	Malignant
Set1_AAGCCATTCCGCACTT-1	AAGCCATTCCGCACTT-1	1581	798	10.8464	0	NatComm8	BC17	NatComm_2020	Set1	1	48	2244	Malignant
Set1_AAGCCATTCTAATTCC-1	AAGCCATTCTAATTCC-1	5118	2202	3.52918	0.0193911	NatComm8	BC17	NatComm_2020	Set1	3	0	0	Macrophage
Set1_AAGCGAGAGGCATCTT-1	AAGCGAGAGGCATCTT-1	35882	6340	4.41675	0	NatComm8	BC17	NatComm_2020	Set1	24	266	4178	Malignant
Set1_AAGCGAGCAGCAGACA-1	AAGCGAGCAGCAGACA-1	24165	4862	3.57582	0	NatComm8	BC17	NatComm_2020	Set1	10	301	4013	Malignant
Set1_AAGCGAGGTCAATGGG-1	AAGCGAGGTCAATGGG-1	33069	6317	5.65767	0	NatComm8	BC17	NatComm_2020	Set1	10	275	4289	Malignant
Set1_AAGCGAGGTGTAGGAC-1	AAGCGAGGTGTAGGAC-1	9764	3240	3.89097	0	NatComm8	BC17	NatComm_2020	Set1	10	274	4337	Malignant
Set1_AAGCGAGTCCATGATG-1	AAGCGAGTCCATGATG-1	11176	3306	3.99575	0	NatComm8	BC17	NatComm_2020	Set1	10	244	4295	Malignant
Set1_AAGCGAGTCCTACTGC-1	AAGCGAGTCCTACTGC-1	36474	7047	3.08827	0	NatComm8	BC17	NatComm_2020	Set1	10	154	3948	Malignant
Set1_AAGCGTTAGTAACAGT-1	AAGCGTTAGTAACAGT-1	7138	2793	5.06785	0	NatComm8	BC17	NatComm_2020	Set1	10	222	3928	Malignant
Set1_AAGCGTTAGTACTGTC-1	AAGCGTTAGTACTGTC-1	10738	3330	4.11868	0	NatComm8	BC17	NatComm_2020	Set1	10	262	4136	Malignant
Set1_AAGCGTTAGTCATACC-1	AAGCGTTAGTCATACC-1	5092	2214	7.61313	0	NatComm8	BC17	NatComm_2020	Set1	10	235	4065	Malignant
Set1_AAGCGTTAGTCTAGCT-1	AAGCGTTAGTCTAGCT-1	10221	3385	5.26928	0	NatComm8	BC17	NatComm_2020	Set1	13	49	972	Endothelial
Set1_AAGCGTTCACGGGTAA-1	AAGCGTTCACGGGTAA-1	13985	3852	6.19676	0	NatComm8	BC17	NatComm_2020	Set1	3	0	0	Macrophage
Set1_AAGCGTTCAGACCTGC-1	AAGCGTTCAGACCTGC-1	13892	4023	5.84633	0	NatComm8	BC17	NatComm_2020	Set1	10	246	3664	Malignant
Set1_AAGCGTTGTATCGCTA-1	AAGCGTTGTATCGCTA-1	17253	4256	4.27154	0	NatComm8	BC17	NatComm_2020	Set1	10	298	3881	Malignant
Set1_AAGCGTTTCACCGCTT-1	AAGCGTTTCACCGCTT-1	1309	764	10.3709	0	NatComm8	BC17	NatComm_2020	Set1	1	236	2105	Tcell
Set1_AAGCGTTTCATCGACA-1	AAGCGTTTCATCGACA-1	5374	2269	3.1032	0	NatComm8	BC17	NatComm_2020	Set1	10	252	4154	Malignant
Set1_AAGCGTTTCGTGGTAT-1	AAGCGTTTCGTGGTAT-1	5245	2352	12.4811	0	NatComm8	BC17	NatComm_2020	Set1	10	261	3653	Malignant
Set1_AAGCGTTTCTCCTGTG-1	AAGCGTTTCTCCTGTG-1	4951	1977	6.19257	0	NatComm8	BC17	NatComm_2020	Set1	14	51	656	Pericyte
Set1_AAGGAATAGAAATGGG-1	AAGGAATAGAAATGGG-1	12236	3879	3.1014	0	NatComm8	BC17	NatComm_2020	Set1	10	232	3706	Malignant
Set1_AAGGAATAGAAGTCTA-1	AAGGAATAGAAGTCTA-1	10303	3439	3.14544	0.0192382	NatComm8	BC17	NatComm_2020	Set1	10	220	3914	Malignant
Set1_AAGGAATAGCTCCGAC-1	AAGGAATAGCTCCGAC-1	15910	4568	6.49754	0	NatComm8	BC17	NatComm_2020	Set1	10	315	4323	Malignant
Set1_AAGGAATAGGCCGCTT-1	AAGGAATAGGCCGCTT-1	1276	818	7.48457	0	NatComm8	BC17	NatComm_2020	Set1	17	40	3087	Malignant
Set1_AAGGAATAGGTGCATG-1	AAGGAATAGGTGCATG-1	7544	2923	4.6329	0	NatComm8	BC17	NatComm_2020	Set1	10	291	4077	Malignant
Set1_AAGGAATAGTCACTGT-1	AAGGAATAGTCACTGT-1	9039	3350	2.78143	0	NatComm8	BC17	NatComm_2020	Set1	10	320	3704	Malignant
Set1_AAGGAATCAACACAGG-1	AAGGAATCAACACAGG-1	17917	4475	2.85588	0	NatComm8	BC17	NatComm_2020	Set1	10	216	4177	Malignant
Set1_AAGGAATGTCGTTTCC-1	AAGGAATGTCGTTTCC-1	18506	4591	6.41286	0	NatComm8	BC17	NatComm_2020	Set1	10	274	4248	Malignant
Set1_AAGGAATGTCTGTGTA-1	AAGGAATGTCTGTGTA-1	7871	2551	3.48735	0	NatComm8	BC17	NatComm_2020	Set1	3	0	45	Macrophage
Set1_AAGGAATTCATTGTTC-1	AAGGAATTCATTGTTC-1	17696	4761	4.49401	0	NatComm8	BC17	NatComm_2020	Set1	10	245	3908	Malignant
Set1_AAGGAATTCGGCTATA-1	AAGGAATTCGGCTATA-1	10051	3078	9.58432	0	NatComm8	BC17	NatComm_2020	Set1	23	421	3643	Malignant
Set1_AAGGAATTCTTGCGCT-1	AAGGAATTCTTGCGCT-1	18021	4219	7.0777	0	NatComm8	BC17	NatComm_2020	Set1	10	507	4288	Malignant
Set1_AAGGTAAAGTCTAACC-1	AAGGTAAAGTCTAACC-1	14243	4283	4.96778	0	NatComm8	BC17	NatComm_2020	Set1	10	316	4153	Malignant
Set1_AAGGTAACACCCTAAA-1	AAGGTAACACCCTAAA-1	1364	786	6.68605	0	NatComm8	BC17	NatComm_2020	Set1	4	0	539	Tcell
Set1_AAGGTAACATCTAACG-1	AAGGTAACATCTAACG-1	15716	4548	3.89308	0	NatComm8	BC17	NatComm_2020	Set1	10	368	4199	Malignant
Set1_AAGGTAAGTGTTCCTC-1	AAGGTAAGTGTTCCTC-1	14387	3918	3.49564	0	NatComm8	BC17	NatComm_2020	Set1	10	247	3652	Malignant
Set1_AAGGTAATCACTAGCA-1	AAGGTAATCACTAGCA-1	12265	3697	7.87433	0	NatComm8	BC17	NatComm_2020	Set1	10	311	4377	Malignant
Set1_AAGTACCAGATGACCG-1	AAGTACCAGATGACCG-1	27355	5689	1.83035	0	NatComm8	BC17	NatComm_2020	Set1	11	436	3801	Malignant
Set1_AAGTACCAGGAAGAAC-1	AAGTACCAGGAAGAAC-1	14997	4263	3.8578	0	NatComm8	BC17	NatComm_2020	Set1	10	240	3728	Malignant
Set1_AAGTACCAGTCTAGCT-1	AAGTACCAGTCTAGCT-1	4754	2102	9.25423	0	NatComm8	BC17	NatComm_2020	Set1	3	0	60	Macrophage
Set1_AAGTACCCAATTAGGA-1	AAGTACCCAATTAGGA-1	6192	2520	11.6516	0	NatComm8	BC17	NatComm_2020	Set1	10	513	3022	Malignant
Set1_AAGTACCCAATTGAGA-1	AAGTACCCAATTGAGA-1	8761	2935	3.84875	0	NatComm8	BC17	NatComm_2020	Set1	10	383	4138	Malignant
Set1_AAGTACCCACACACTA-1	AAGTACCCACACACTA-1	8818	3125	5.17473	0.0112007	NatComm8	BC17	NatComm_2020	Set1	10	479	4197	Malignant
Set1_AAGTACCTCTCACGAA-1	AAGTACCTCTCACGAA-1	5535	2462	9.57848	0	NatComm8	BC17	NatComm_2020	Set1	3	0	202	Macrophage
Set1_AAGTACCTCTCATGGA-1	AAGTACCTCTCATGGA-1	21794	4730	3.74671	0.00453597	NatComm8	BC17	NatComm_2020	Set1	10	238	3170	Malignant
Set1_AAGTCGTAGAAGGATG-1	AAGTCGTAGAAGGATG-1	2990	1346	3.71107	0	NatComm8	BC17	NatComm_2020	Set1	4	0	752	Tcell
Set1_AAGTCGTAGCCGTTGC-1	AAGTCGTAGCCGTTGC-1	11695	3414	4.4785	0	NatComm8	BC17	NatComm_2020	Set1	10	300	3973	Malignant
Set1_AAGTCGTCAACCAGAG-1	AAGTCGTCAACCAGAG-1	4168	1690	6.49227	0	NatComm8	BC17	NatComm_2020	Set1	4	0	816	Tcell
Set1_AAGTCGTCAACCGCCA-1	AAGTCGTCAACCGCCA-1	7913	2550	3.82589	0	NatComm8	BC17	NatComm_2020	Set1	9	0	72	Macrophage
Set1_AAGTCGTCACGGATCC-1	AAGTCGTCACGGATCC-1	8110	3239	7.26298	0.0121862	NatComm8	BC17	NatComm_2020	Set1	10	496	3827	Malignant
Set1_AAGTCGTCACTGTGAT-1	AAGTCGTCACTGTGAT-1	6265	2619	7.54212	0	NatComm8	BC17	NatComm_2020	Set1	10	353	4047	Malignant
Set1_AAGTCGTCAGCTGCCA-1	AAGTCGTCAGCTGCCA-1	7115	2709	7.8341	0	NatComm8	BC17	NatComm_2020	Set1	3	0	63	Macrophage
Set1_AAGTCGTCATAGAAAC-1	AAGTCGTCATAGAAAC-1	17977	4542	3.8326	0.00550661	NatComm8	BC17	NatComm_2020	Set1	10	234	3894	Malignant
Set1_AAGTCGTCATCACAGT-1	AAGTCGTCATCACAGT-1	9442	3272	6.6457	0	NatComm8	BC17	NatComm_2020	Set1	10	333	3570	Malignant
Set1_AAGTCGTCATCCTAAG-1	AAGTCGTCATCCTAAG-1	1451	821	2.52215	0	NatComm8	BC17	NatComm_2020	Set1	1	44	1329	Macrophage
Set1_AAGTCGTGTAACTTCG-1	AAGTCGTGTAACTTCG-1	11409	3325	3.62156	0	NatComm8	BC17	NatComm_2020	Set1	11	436	3801	Malignant
Set1_AAGTCGTGTCACAGAG-1	AAGTCGTGTCACAGAG-1	5978	2267	7.20318	0	NatComm8	BC17	NatComm_2020	Set1	10	254	4471	Malignant
Set1_AAGTCGTGTTGTAGCT-1	AAGTCGTGTTGTAGCT-1	5620	2061	3.11236	0	NatComm8	BC17	NatComm_2020	Set1	10	251	4049	Malignant
Set1_AAGTCGTGTTTCTTAC-1	AAGTCGTGTTTCTTAC-1	9755	2875	8.35954	0	NatComm8	BC17	NatComm_2020	Set1	10	239	3975	Malignant
Set1_AAGTCGTTCAAGTGGG-1	AAGTCGTTCAAGTGGG-1	5600	2443	5.70113	0	NatComm8	BC17	NatComm_2020	Set1	3	0	118	Macrophage
Set1_AAGTCGTTCGCCGAGT-1	AAGTCGTTCGCCGAGT-1	13681	4289	3.67854	0	NatComm8	BC17	NatComm_2020	Set1	10	362	4186	Malignant
Set1_AAGTGAAAGACTGTTC-1	AAGTGAAAGACTGTTC-1	4137	1796	6.2485	0	NatComm8	BC17	NatComm_2020	Set1	3	0	329	Macrophage
Set1_AAGTGAAAGAGCTTTC-1	AAGTGAAAGAGCTTTC-1	24592	5290	4.54143	0	NatComm8	BC17	NatComm_2020	Set1	10	294	4274	Malignant
Set1_AAGTGAAAGTGAGGTC-1	AAGTGAAAGTGAGGTC-1	19614	4769	1.38784	0	NatComm8	BC17	NatComm_2020	Set1	24	288	3934	Malignant
Set1_AAGTGAACAACCTATG-1	AAGTGAACAACCTATG-1	4477	1871	5.66121	0	NatComm8	BC17	NatComm_2020	Set1	3	0	144	Macrophage
Set1_AAGTGAACACCTCGTT-1	AAGTGAACACCTCGTT-1	10523	3579	6.89039	0	NatComm8	BC17	NatComm_2020	Set1	13	49	972	Endothelial
Set1_AAGTGAATCGACCTAA-1	AAGTGAATCGACCTAA-1	15807	4491	3.2591	0.00625547	NatComm8	BC17	NatComm_2020	Set1	10	198	3216	Malignant
Set1_AAGTGAATCGTGCAGC-1	AAGTGAATCGTGCAGC-1	9530	3236	3.63163	0	NatComm8	BC17	NatComm_2020	Set1	3	0	0	Macrophage
Set1_AAGTGAATCTTACGTT-1	AAGTGAATCTTACGTT-1	11811	3664	3.51847	0	NatComm8	BC17	NatComm_2020	Set1	10	212	4051	Malignant
Set1_AAGTTCGAGATGGCGT-1	AAGTTCGAGATGGCGT-1	9846	2280	4.58123	0	NatComm8	BC17	NatComm_2020	Set1	9	0	0	Macrophage
Set1_AAGTTCGAGCCGAATG-1	AAGTTCGAGCCGAATG-1	11339	3475	7.57417	0	NatComm8	BC17	NatComm_2020	Set1	10	321	4130	Malignant
Set1_AAGTTCGAGGAAAGGT-1	AAGTTCGAGGAAAGGT-1	18030	4635	4.22775	0.00549058	NatComm8	BC17	NatComm_2020	Set1	24	507	4288	Malignant
Set1_AAGTTCGAGGGATCTG-1	AAGTTCGAGGGATCTG-1	5800	2519	4.68376	0.017094	NatComm8	BC17	NatComm_2020	Set1	3	0	118	Macrophage
Set1_AAGTTCGAGGTGAGAA-1	AAGTTCGAGGTGAGAA-1	9792	2864	5.04159	0	NatComm8	BC17	NatComm_2020	Set1	3	0	0	Macrophage
Set1_AAGTTCGAGTCATACC-1	AAGTTCGAGTCATACC-1	15604	4390	6.25635	0	NatComm8	BC17	NatComm_2020	Set1	10	525	4287	Malignant
Set1_AAGTTCGAGTTATGGA-1	AAGTTCGAGTTATGGA-1	4885	1891	4.47731	0	NatComm8	BC17	NatComm_2020	Set1	10	254	3775	Malignant
Set1_AAGTTCGCAGTGGGTA-1	AAGTTCGCAGTGGGTA-1	5567	2255	9.87589	0	NatComm8	BC17	NatComm_2020	Set1	17	345	4234	Malignant
Set1_AAGTTCGCAGTTCACA-1	AAGTTCGCAGTTCACA-1	10737	3625	6.68755	0	NatComm8	BC17	NatComm_2020	Set1	10	632	4584	Malignant
Set1_AAGTTCGGTACTCCCT-1	AAGTTCGGTACTCCCT-1	752	513	8.98438	0.130208	NatComm8	BC17	NatComm_2020	Set1	17	167	3221	Malignant
Set1_AAGTTCGTCCATTGTT-1	AAGTTCGTCCATTGTT-1	23424	5120	3.59514	0	NatComm8	BC17	NatComm_2020	Set1	24	724	4540	Malignant
Set1_AAGTTCGTCTCGGCTT-1	AAGTTCGTCTCGGCTT-1	643	447	1.07362	0	NatComm8	BC17	NatComm_2020	Set1	1	53	1525	Macrophage
Set1_AATAGAGAGAAGATCT-1	AATAGAGAGAAGATCT-1	12786	3778	3.01223	0	NatComm8	BC17	NatComm_2020	Set1	10	110	3728	Malignant
Set1_AATAGAGAGACGAAGA-1	AATAGAGAGACGAAGA-1	6604	2549	3.0806	0	NatComm8	BC17	NatComm_2020	Set1	10	258	3848	Malignant
Set1_AATAGAGAGTAGTGCG-1	AATAGAGAGTAGTGCG-1	1984	1161	11.3433	0	NatComm8	BC17	NatComm_2020	Set1	17	475	3685	Malignant
Set1_AATAGAGCAATTGCAC-1	AATAGAGCAATTGCAC-1	5019	2045	12.0449	0	NatComm8	BC17	NatComm_2020	Set1	17	0	1949	Malignant
Set1_AATAGAGCAGGTCAGA-1	AATAGAGCAGGTCAGA-1	38297	7187	5.60847	0	NatComm8	BC17	NatComm_2020	Set1	10	253	3834	Malignant
Set1_AATAGAGGTCAACATC-1	AATAGAGGTCAACATC-1	14393	3926	6.15596	0	NatComm8	BC17	NatComm_2020	Set1	10	266	4178	Malignant
Set1_AATAGAGTCAGACATC-1	AATAGAGTCAGACATC-1	10538	3923	4.53268	0	NatComm8	BC17	NatComm_2020	Set1	10	268	4257	Malignant
Set1_AATCACGAGCCATCCG-1	AATCACGAGCCATCCG-1	16123	4878	3.04718	0	NatComm8	BC17	NatComm_2020	Set1	10	311	4108	Malignant
Set1_AATCACGAGGTTCCGC-1	AATCACGAGGTTCCGC-1	3176	1502	5.58677	0	NatComm8	BC17	NatComm_2020	Set1	12	319	4323	Malignant
Set1_AATCACGAGTGACCTT-1	AATCACGAGTGACCTT-1	8814	3124	7.5938	0	NatComm8	BC17	NatComm_2020	Set1	10	743	4856	Malignant
Set1_AATCACGCAGGCGAAT-1	AATCACGCAGGCGAAT-1	22827	5401	7.14162	0	NatComm8	BC17	NatComm_2020	Set1	23	319	4323	Malignant
Set1_AATCACGCATAGGAGC-1	AATCACGCATAGGAGC-1	15518	4108	4.23432	0	NatComm8	BC17	NatComm_2020	Set1	10	247	3871	Malignant
Set1_AATCACGCATAGGTTC-1	AATCACGCATAGGTTC-1	26836	6187	4.18603	0	NatComm8	BC17	NatComm_2020	Set1	24	304	3996	Malignant
Set1_AATCACGTCGAAGAAT-1	AATCACGTCGAAGAAT-1	2345	1140	6.58228	0	NatComm8	BC17	NatComm_2020	Set1	10	204	3809	Malignant
Set1_AATCACGTCTAAGAAG-1	AATCACGTCTAAGAAG-1	20026	5235	2.15771	0	NatComm8	BC17	NatComm_2020	Set1	24	198	3216	Malignant
Set1_AATCACGTCTTACCGC-1	AATCACGTCTTACCGC-1	16993	4519	4.33465	0.00582615	NatComm8	BC17	NatComm_2020	Set1	10	271	3766	Malignant
Set1_AATCGACAGCAACTCT-1	AATCGACAGCAACTCT-1	25285	5645	4.37576	0.00391742	NatComm8	BC17	NatComm_2020	Set1	24	610	4975	Malignant
Set1_AATCGACCAACGACTT-1	AATCGACCAACGACTT-1	10564	3285	2.93787	0	NatComm8	BC17	NatComm_2020	Set1	10	250	3683	Malignant
Set1_AATCGACCACGCCAGT-1	AATCGACCACGCCAGT-1	21030	5358	4.79346	0	NatComm8	BC17	NatComm_2020	Set1	10	743	4856	Malignant
Set1_AATCGACCAGAGAGGG-1	AATCGACCAGAGAGGG-1	16500	3862	3.73188	0	NatComm8	BC17	NatComm_2020	Set1	10	375	3726	Malignant
Set1_AATCGACCAGCTCGGT-1	AATCGACCAGCTCGGT-1	8445	2812	4.70836	0.0117123	NatComm8	BC17	NatComm_2020	Set1	10	440	4234	Malignant
Set1_AATCGACTCCTCACTG-1	AATCGACTCCTCACTG-1	12884	3333	4.69845	0	NatComm8	BC17	NatComm_2020	Set1	9	0	0	Macrophage
Set1_AATCGACTCGTGGGAA-1	AATCGACTCGTGGGAA-1	7469	2627	6.5402	0	NatComm8	BC17	NatComm_2020	Set1	10	237	2925	Malignant
Set1_AATCGTGAGGGAGGTG-1	AATCGTGAGGGAGGTG-1	8575	3111	8.24563	0	NatComm8	BC17	NatComm_2020	Set1	3	0	45	Macrophage
Set1_AATCGTGCAGACCCGT-1	AATCGTGCAGACCCGT-1	5278	2279	7.82852	0	NatComm8	BC17	NatComm_2020	Set1	10	268	4257	Malignant
Set1_AATCGTGCATCTAACG-1	AATCGTGCATCTAACG-1	14472	4213	6.24106	0	NatComm8	BC17	NatComm_2020	Set1	10	242	3601	Malignant
Set1_AATCGTGGTGTCATCA-1	AATCGTGGTGTCATCA-1	11547	3518	3.73656	0	NatComm8	BC17	NatComm_2020	Set1	10	222	3928	Malignant
Set1_AATGAAGAGGATTCCT-1	AATGAAGAGGATTCCT-1	2495	1023	4.48413	0	NatComm8	BC17	NatComm_2020	Set1	4	0	546	Tcell
Set1_AATGAAGCACGCGCTA-1	AATGAAGCACGCGCTA-1	7227	2510	5.57539	0	NatComm8	BC17	NatComm_2020	Set1	3	0	0	Macrophage
Set1_AATGAAGCAGACTCTA-1	AATGAAGCAGACTCTA-1	1158	710	4.95726	0	NatComm8	BC17	NatComm_2020	Set1	2	0	356	Macrophage
Set1_AATGAAGTCATTGAGC-1	AATGAAGTCATTGAGC-1	1911	1129	11.499	0	NatComm8	BC17	NatComm_2020	Set1	17	42	2241	Malignant
Set1_AATGAAGTCGTGGGTC-1	AATGAAGTCGTGGGTC-1	9030	2916	2.30702	0	NatComm8	BC17	NatComm_2020	Set1	10	247	4085	Malignant
Set1_AATGACCAGGCGATAC-1	AATGACCAGGCGATAC-1	10667	3577	6.88628	0	NatComm8	BC17	NatComm_2020	Set1	20	0	0	Macrophage
Set1_AATGACCAGTCGTCTA-1	AATGACCAGTCGTCTA-1	9609	3497	6.32598	0	NatComm8	BC17	NatComm_2020	Set1	10	251	3818	Malignant
Set1_AATGACCCAAGCAGGT-1	AATGACCCAAGCAGGT-1	8897	3134	4.50361	0	NatComm8	BC17	NatComm_2020	Set1	10	261	4063	Malignant
Set1_AATGACCCAGGGTTGA-1	AATGACCCAGGGTTGA-1	34763	6357	3.29058	0	NatComm8	BC17	NatComm_2020	Set1	11	528	4107	Malignant
Set1_AATGACCCATCCTAAG-1	AATGACCCATCCTAAG-1	733	443	2.17391	0	NatComm8	BC17	NatComm_2020	Set1	1	51	1835	Macrophage
Set1_AATGACCGTGCGAGTA-1	AATGACCGTGCGAGTA-1	2242	1257	10.8724	0	NatComm8	BC17	NatComm_2020	Set1	23	288	3900	Malignant
Set1_AATGACCGTGGGTTGA-1	AATGACCGTGGGTTGA-1	22660	5161	3.0397	0	NatComm8	BC17	NatComm_2020	Set1	24	198	3216	Malignant
Set1_AATGACCTCACCTCAC-1	AATGACCTCACCTCAC-1	23329	5218	2.69872	0	NatComm8	BC17	NatComm_2020	Set1	10	595	4538	Malignant
Set1_AATGACCTCCGCAAAT-1	AATGACCTCCGCAAAT-1	1826	1161	5.99029	0	NatComm8	BC17	NatComm_2020	Set1	17	140	1873	Malignant
Set1_AATGACCTCTGATGGT-1	AATGACCTCTGATGGT-1	10590	3680	2.14652	0	NatComm8	BC17	NatComm_2020	Set1	10	348	3742	Malignant
Set1_AATGACCTCTGGGAGA-1	AATGACCTCTGGGAGA-1	4482	2011	6.1116	0	NatComm8	BC17	NatComm_2020	Set1	6	NA	NA	Osteoclast
Set1_AATGCCACAAGCGAGT-1	AATGCCACAAGCGAGT-1	20772	5061	4.72062	0	NatComm8	BC17	NatComm_2020	Set1	10	298	3881	Malignant
Set1_AATGCCACAGCGTTTA-1	AATGCCACAGCGTTTA-1	8305	2945	6.24851	0	NatComm8	BC17	NatComm_2020	Set1	3	0	0	Macrophage
Set1_AATGCCACATCAGTCA-1	AATGCCACATCAGTCA-1	20030	5060	5.70879	0.00493413	NatComm8	BC17	NatComm_2020	Set1	10	261	3706	Malignant
Set1_AATGCCACATGCGGTC-1	AATGCCACATGCGGTC-1	23998	5897	6.83951	0	NatComm8	BC17	NatComm_2020	Set1	10	257	4503	Malignant
Set1_AATGCCAGTAACGCGA-1	AATGCCAGTAACGCGA-1	12407	2980	5.31207	0	NatComm8	BC17	NatComm_2020	Set1	3	0	0	Macrophage
Set1_AATGCCAGTAGGCAGT-1	AATGCCAGTAGGCAGT-1	11192	3824	6.1064	0.00883704	NatComm8	BC17	NatComm_2020	Set1	10	277	4175	Malignant
Set1_AATGCCAGTGAGAGGG-1	AATGCCAGTGAGAGGG-1	13938	3368	3.57092	0	NatComm8	BC17	NatComm_2020	Set1	23	110	3681	Malignant
Set1_AATGCCATCACTGATG-1	AATGCCATCACTGATG-1	15781	4144	4.56796	0	NatComm8	BC17	NatComm_2020	Set1	10	253	3124	Malignant
Set1_AATGCCATCCATCAGA-1	AATGCCATCCATCAGA-1	18537	4335	2.54079	0	NatComm8	BC17	NatComm_2020	Set1	23	304	3571	Malignant
Set1_AATGCCATCTCATTGT-1	AATGCCATCTCATTGT-1	10564	2550	9.08578	0	NatComm8	BC17	NatComm_2020	Set1	16	43	1473	Fibroblast
Set1_AATGCCATCTCGAACA-1	AATGCCATCTCGAACA-1	7498	2996	5.76392	0	NatComm8	BC17	NatComm_2020	Set1	10	263	3169	Malignant
Set1_AATGGAAAGAGAATCT-1	AATGGAAAGAGAATCT-1	8743	3140	3.43309	0	NatComm8	BC17	NatComm_2020	Set1	10	418	4217	Malignant
Set1_AATGGAAAGAGCTTTC-1	AATGGAAAGAGCTTTC-1	33685	5283	6.66273	0	NatComm8	BC17	NatComm_2020	Set1	25	0	359	Macrophage
Set1_AATGGAACAGTCTTCC-1	AATGGAACAGTCTTCC-1	6678	2466	6.1173	0	NatComm8	BC17	NatComm_2020	Set1	3	0	0	Macrophage
Set1_AATGGAAGTACCTTCC-1	AATGGAAGTACCTTCC-1	10828	3697	6.23116	0	NatComm8	BC17	NatComm_2020	Set1	10	353	4047	Malignant
Set1_AATGGAAGTACTGGGA-1	AATGGAAGTACTGGGA-1	1488	900	9.08488	0	NatComm8	BC17	NatComm_2020	Set1	17	49	1371	Malignant
Set1_AATGGAAGTCAGTCCG-1	AATGGAAGTCAGTCCG-1	16384	4335	4.94303	0	NatComm8	BC17	NatComm_2020	Set1	10	239	3975	Malignant
Set1_AATGGAAGTGGTAATA-1	AATGGAAGTGGTAATA-1	7271	2893	4.63693	0	NatComm8	BC17	NatComm_2020	Set1	10	289	4189	Malignant
Set1_AATGGAAGTTGGAGAC-1	AATGGAAGTTGGAGAC-1	12462	3918	3.71136	0	NatComm8	BC17	NatComm_2020	Set1	10	208	3517	Malignant
Set1_AATGGAATCACTGGTA-1	AATGGAATCACTGGTA-1	6083	2638	11.0931	0	NatComm8	BC17	NatComm_2020	Set1	16	45	2051	Fibroblast
Set1_AATGGAATCCGCAACG-1	AATGGAATCCGCAACG-1	9362	3537	3.89528	0	NatComm8	BC17	NatComm_2020	Set1	10	291	4141	Malignant
Set1_AATGGCTAGCTGAGTG-1	AATGGCTAGCTGAGTG-1	1086	743	4.00364	0	NatComm8	BC17	NatComm_2020	Set1	1	47	2038	Endothelial
Set1_AATGGCTAGGATCATA-1	AATGGCTAGGATCATA-1	11052	3486	6.14875	0	NatComm8	BC17	NatComm_2020	Set1	10	228	3667	Malignant
Set1_AATGGCTCACATTACG-1	AATGGCTCACATTACG-1	9080	3098	7.08225	0	NatComm8	BC17	NatComm_2020	Set1	10	708	4435	Malignant
Set1_AATGGCTCACGTCGTG-1	AATGGCTCACGTCGTG-1	11632	3565	4.37813	0	NatComm8	BC17	NatComm_2020	Set1	10	275	4289	Malignant
Set1_AATGGCTCACTCCCTA-1	AATGGCTCACTCCCTA-1	8659	3218	8.32007	0	NatComm8	BC17	NatComm_2020	Set1	10	263	3265	Malignant
Set1_AATGGCTCATTGAGCT-1	AATGGCTCATTGAGCT-1	16406	4330	2.74353	0	NatComm8	BC17	NatComm_2020	Set1	23	304	3571	Malignant
Set1_AATGGCTGTAACTAAG-1	AATGGCTGTAACTAAG-1	7561	2868	7.25186	0	NatComm8	BC17	NatComm_2020	Set1	10	240	3732	Malignant
Set1_AATGGCTGTCATCGGC-1	AATGGCTGTCATCGGC-1	21249	4096	6.36019	0	NatComm8	BC17	NatComm_2020	Set1	25	0	359	Macrophage
Set1_AATGGCTGTCTACACA-1	AATGGCTGTCTACACA-1	11736	3597	5.62763	0	NatComm8	BC17	NatComm_2020	Set1	10	252	4154	Malignant
Set1_AATGGCTTCATTTGTC-1	AATGGCTTCATTTGTC-1	10963	3647	5.49708	0	NatComm8	BC17	NatComm_2020	Set1	10	296	3838	Malignant
Set1_AATGGCTTCCTACGGG-1	AATGGCTTCCTACGGG-1	11944	3619	4.05193	0	NatComm8	BC17	NatComm_2020	Set1	10	212	3772	Malignant
Set1_AATGGCTTCTTTCGAT-1	AATGGCTTCTTTCGAT-1	8092	2954	3.04252	0	NatComm8	BC17	NatComm_2020	Set1	10	247	3510	Malignant
Set1_AATTCCTAGAAGTGTT-1	AATTCCTAGAAGTGTT-1	23948	5298	3.94536	0	NatComm8	BC17	NatComm_2020	Set1	10	275	3952	Malignant
Set1_AATTCCTAGACCGCCT-1	AATTCCTAGACCGCCT-1	25343	5434	5.26295	0	NatComm8	BC17	NatComm_2020	Set1	24	198	3216	Malignant
Set1_AATTCCTAGTCTTGGT-1	AATTCCTAGTCTTGGT-1	4832	1956	8.45996	0	NatComm8	BC17	NatComm_2020	Set1	3	0	72	Macrophage
Set1_AATTCCTCACGCCAGT-1	AATTCCTCACGCCAGT-1	13033	3600	3.73605	0	NatComm8	BC17	NatComm_2020	Set1	10	221	4124	Malignant
Set1_AATTCCTCATAGGTAA-1	AATTCCTCATAGGTAA-1	10326	3348	5.54491	0	NatComm8	BC17	NatComm_2020	Set1	10	375	3726	Malignant
Set1_AATTCCTGTGCCAAGA-1	AATTCCTGTGCCAAGA-1	9482	3222	3.89597	0	NatComm8	BC17	NatComm_2020	Set1	10	223	3843	Malignant
Set1_AATTCCTGTGCGACAA-1	AATTCCTGTGCGACAA-1	25095	6058	4.2075	0	NatComm8	BC17	NatComm_2020	Set1	10	245	4226	Malignant
Set1_AATTCCTGTTATGTGC-1	AATTCCTGTTATGTGC-1	25202	6355	4.246	0	NatComm8	BC17	NatComm_2020	Set1	10	210	3811	Malignant
Set1_AATTCCTTCATCGCAA-1	AATTCCTTCATCGCAA-1	12246	3886	3.98612	0	NatComm8	BC17	NatComm_2020	Set1	10	216	4177	Malignant
Set1_AATTCCTTCATGCAGT-1	AATTCCTTCATGCAGT-1	6732	2867	5.82539	0	NatComm8	BC17	NatComm_2020	Set1	10	279	3879	Malignant
Set1_AATTCCTTCTCGCCTA-1	AATTCCTTCTCGCCTA-1	25588	5801	5.96951	0	NatComm8	BC17	NatComm_2020	Set1	10	343	4354	Malignant
Set1_AATTCCTTCTCGGGAC-1	AATTCCTTCTCGGGAC-1	22455	3516	12.2937	0	NatComm8	BC17	NatComm_2020	Set1	6	NA	NA	Osteoclast
Set1_AATTTCCAGCAGGCTA-1	AATTTCCAGCAGGCTA-1	11764	3740	4.54849	0	NatComm8	BC17	NatComm_2020	Set1	10	304	3996	Malignant
Set1_AATTTCCAGGAACGAA-1	AATTTCCAGGAACGAA-1	2084	1139	11.3431	0	NatComm8	BC17	NatComm_2020	Set1	17	223	2840	Malignant
Set1_AATTTCCAGGCTTAGG-1	AATTTCCAGGCTTAGG-1	23663	5705	3.65436	0	NatComm8	BC17	NatComm_2020	Set1	10	404	4400	Malignant
Set1_AATTTCCAGTGGTTGG-1	AATTTCCAGTGGTTGG-1	2932	1425	12.3394	0	NatComm8	BC17	NatComm_2020	Set1	3	0	313	Macrophage
Set1_AATTTCCCACATGTTG-1	AATTTCCCACATGTTG-1	12111	4254	4.01797	0	NatComm8	BC17	NatComm_2020	Set1	10	316	4153	Malignant
Set1_AATTTCCCAGACACCC-1	AATTTCCCAGACACCC-1	1051	674	9.03955	0	NatComm8	BC17	NatComm_2020	Set1	1	45	2051	Tcell
Set1_AATTTCCCATGTTCGA-1	AATTTCCCATGTTCGA-1	9723	3253	6.36586	0	NatComm8	BC17	NatComm_2020	Set1	10	262	4003	Malignant
Set1_AATTTCCGTACGAAAT-1	AATTTCCGTACGAAAT-1	829	588	5.62201	0	NatComm8	BC17	NatComm_2020	Set1	1	54	1508	Tcell
Set1_AATTTCCTCACCTCTG-1	AATTTCCTCACCTCTG-1	2224	1253	10.463	0	NatComm8	BC17	NatComm_2020	Set1	3	0	144	Macrophage
Set1_AATTTCCTCTTGCAAG-1	AATTTCCTCTTGCAAG-1	16705	4658	3.1869	0	NatComm8	BC17	NatComm_2020	Set1	10	390	3931	Malignant
Set1_ACAAAGAAGAGCTGCA-1	ACAAAGAAGAGCTGCA-1	22107	4250	9.82508	0	NatComm8	BC17	NatComm_2020	Set1	25	0	359	Macrophage
Set1_ACAAAGAAGATACTGA-1	ACAAAGAAGATACTGA-1	14529	3725	4.91558	0	NatComm8	BC17	NatComm_2020	Set1	23	311	4377	Malignant
Set1_ACAAAGAAGATTAGTG-1	ACAAAGAAGATTAGTG-1	6452	2406	6.77187	0	NatComm8	BC17	NatComm_2020	Set1	10	241	3930	Malignant
Set1_ACAAAGAAGCCTAGGA-1	ACAAAGAAGCCTAGGA-1	15195	4249	6.18175	0	NatComm8	BC17	NatComm_2020	Set1	10	261	4063	Malignant
Set1_ACAAAGAAGGGTGAAA-1	ACAAAGAAGGGTGAAA-1	13046	3701	2.59967	0	NatComm8	BC17	NatComm_2020	Set1	10	254	3801	Malignant
Set1_ACAAAGAAGTCATCGT-1	ACAAAGAAGTCATCGT-1	9842	3251	3.53956	0	NatComm8	BC17	NatComm_2020	Set1	10	239	4034	Malignant
Set1_ACAAAGACAATGTTGC-1	ACAAAGACAATGTTGC-1	9525	2613	4.72761	0	NatComm8	BC17	NatComm_2020	Set1	9	0	0	Macrophage
Set1_ACAAAGAGTGAATATG-1	ACAAAGAGTGAATATG-1	16385	4170	4.90119	0	NatComm8	BC17	NatComm_2020	Set1	10	425	3986	Malignant
Set1_ACAAAGAGTTGGACTT-1	ACAAAGAGTTGGACTT-1	8415	2709	11.3529	0	NatComm8	BC17	NatComm_2020	Set1	23	354	3137	Malignant
Set1_ACAAAGATCAATCGGT-1	ACAAAGATCAATCGGT-1	7823	2967	8.67863	0	NatComm8	BC17	NatComm_2020	Set1	10	427	4540	Malignant
Set1_ACAAAGATCCAGTTCC-1	ACAAAGATCCAGTTCC-1	1356	744	11.9239	0	NatComm8	BC17	NatComm_2020	Set1	17	42	2241	Malignant
Set1_ACAAAGATCGGCTCTT-1	ACAAAGATCGGCTCTT-1	7414	2889	4.94629	0	NatComm8	BC17	NatComm_2020	Set1	10	248	3468	Malignant
Set1_ACAAAGATCTGCGAGC-1	ACAAAGATCTGCGAGC-1	6923	2482	7.56904	0	NatComm8	BC17	NatComm_2020	Set1	23	336	3849	Malignant
Set1_ACAACCACACCGCTAG-1	ACAACCACACCGCTAG-1	4391	2376	12.0422	0	NatComm8	BC17	NatComm_2020	Set1	17	496	4291	Malignant
Set1_ACAACCACATCACAGT-1	ACAACCACATCACAGT-1	3380	1562	3.38036	0	NatComm8	BC17	NatComm_2020	Set1	4	0	562	Tcell
Set1_ACAACCACATCTGCGG-1	ACAACCACATCTGCGG-1	1554	900	1.02041	0	NatComm8	BC17	NatComm_2020	Set1	1	47	1909	Osteoclast
Set1_ACAACCAGTCAACCAT-1	ACAACCAGTCAACCAT-1	29553	5399	7.56488	0	NatComm8	BC17	NatComm_2020	Set1	6	NA	NA	Osteoclast
Set1_ACAACCAGTCAGGAGT-1	ACAACCAGTCAGGAGT-1	14421	4514	4.63921	0	NatComm8	BC17	NatComm_2020	Set1	17	331	3814	Malignant
Set1_ACAACCAGTGCATGAG-1	ACAACCAGTGCATGAG-1	2551	1161	5.49961	0	NatComm8	BC17	NatComm_2020	Set1	4	0	443	Tcell
Set1_ACAACCAGTTCTCCTG-1	ACAACCAGTTCTCCTG-1	20194	5156	4.50649	0	NatComm8	BC17	NatComm_2020	Set1	10	273	4243	Malignant
Set1_ACAACCATCCGTACGG-1	ACAACCATCCGTACGG-1	10794	2854	4.38177	0.00918611	NatComm8	BC17	NatComm_2020	Set1	9	0	0	Macrophage
Set1_ACAACCATCCTAGCGG-1	ACAACCATCCTAGCGG-1	14035	3877	3.17125	0	NatComm8	BC17	NatComm_2020	Set1	10	263	3649	Malignant
Set1_ACAACCATCCTATTTG-1	ACAACCATCCTATTTG-1	12064	4113	2.75873	0	NatComm8	BC17	NatComm_2020	Set1	10	398	4360	Malignant
Set1_ACAAGCTCACCTCTGT-1	ACAAGCTCACCTCTGT-1	8794	3322	5.66715	0	NatComm8	BC17	NatComm_2020	Set1	10	282	3655	Malignant
Set1_ACAAGCTGTAATGATG-1	ACAAGCTGTAATGATG-1	11415	3575	3.62771	0	NatComm8	BC17	NatComm_2020	Set1	10	320	3954	Malignant
Set1_ACAAGCTGTCCAATCA-1	ACAAGCTGTCCAATCA-1	754	524	2.72727	0	NatComm8	BC17	NatComm_2020	Set1	1	49	788	Macrophage
Set1_ACAAGCTGTGGAAATT-1	ACAAGCTGTGGAAATT-1	10460	2972	6.15852	0	NatComm8	BC17	NatComm_2020	Set1	3	57	129	Macrophage
Set1_ACAAGCTGTTAAGGAT-1	ACAAGCTGTTAAGGAT-1	23501	3932	9.64931	0	NatComm8	BC17	NatComm_2020	Set1	25	0	359	Macrophage
Set1_ACAAGCTGTTACCGTA-1	ACAAGCTGTTACCGTA-1	10304	3519	3.79232	0	NatComm8	BC17	NatComm_2020	Set1	10	319	3937	Malignant
Set1_ACACAGTAGCCTCTCT-1	ACACAGTAGCCTCTCT-1	14487	4165	5.70591	0	NatComm8	BC17	NatComm_2020	Set1	10	686	4288	Malignant
Set1_ACACAGTAGTGTACAA-1	ACACAGTAGTGTACAA-1	10184	3182	5.24571	0	NatComm8	BC17	NatComm_2020	Set1	13	50	1002	Endothelial
Set1_ACACAGTCAATTGCGT-1	ACACAGTCAATTGCGT-1	7519	2690	3.4215	0	NatComm8	BC17	NatComm_2020	Set1	10	215	3800	Malignant
Set1_ACACAGTGTATGAAGT-1	ACACAGTGTATGAAGT-1	27918	5774	3.10047	0	NatComm8	BC17	NatComm_2020	Set1	24	251	3818	Malignant
Set1_ACACAGTGTCGTGTTA-1	ACACAGTGTCGTGTTA-1	9917	3230	4.46145	0	NatComm8	BC17	NatComm_2020	Set1	10	355	3862	Malignant
Set1_ACACAGTGTGACCGAA-1	ACACAGTGTGACCGAA-1	11527	3740	4.51856	0.00857412	NatComm8	BC17	NatComm_2020	Set1	10	330	4294	Malignant
Set1_ACACAGTTCTACACTT-1	ACACAGTTCTACACTT-1	14069	4567	4.88711	0.00701164	NatComm8	BC17	NatComm_2020	Set1	10	249	4288	Malignant
Set1_ACACCAACAGTAGTTC-1	ACACCAACAGTAGTTC-1	5136	1917	2.40031	0	NatComm8	BC17	NatComm_2020	Set1	3	0	0	Macrophage
Set1_ACACCAAGTACGAGCA-1	ACACCAAGTACGAGCA-1	10516	3519	5.8912	0	NatComm8	BC17	NatComm_2020	Set1	10	646	4344	Malignant
Set1_ACACCAAGTCCAACGC-1	ACACCAAGTCCAACGC-1	7854	2949	5.97128	0	NatComm8	BC17	NatComm_2020	Set1	18	261	3653	Malignant
Set1_ACACCAAGTCCACTCT-1	ACACCAAGTCCACTCT-1	16755	4776	5.63945	0	NatComm8	BC17	NatComm_2020	Set1	10	315	4213	Malignant
Set1_ACACCAATCCGCTAGG-1	ACACCAATCCGCTAGG-1	9666	3078	8.11804	0	NatComm8	BC17	NatComm_2020	Set1	10	224	3978	Malignant
Set1_ACACCAATCCTTGGAA-1	ACACCAATCCTTGGAA-1	5652	2211	2.61587	0	NatComm8	BC17	NatComm_2020	Set1	3	0	66	Macrophage
Set1_ACACCAATCTGAGCAT-1	ACACCAATCTGAGCAT-1	43619	5844	10.3936	0	NatComm8	BC17	NatComm_2020	Set1	6	NA	NA	Osteoclast
Set1_ACACGCGAGCTGTCCG-1	ACACGCGAGCTGTCCG-1	7075	2735	11.6487	0	NatComm8	BC17	NatComm_2020	Set1	3	0	47	Macrophage
Set1_ACACGCGAGGGTAGCT-1	ACACGCGAGGGTAGCT-1	26684	5962	5.51847	0	NatComm8	BC17	NatComm_2020	Set1	24	288	3900	Malignant
Set1_ACACGCGAGTCACACT-1	ACACGCGAGTCACACT-1	6343	2436	5.41511	0	NatComm8	BC17	NatComm_2020	Set1	10	235	3726	Malignant
Set1_ACACGCGAGTGTCATC-1	ACACGCGAGTGTCATC-1	1143	736	5.89255	0	NatComm8	BC17	NatComm_2020	Set1	1	45	2829	Tcell
Set1_ACACGCGCAGAGCTAG-1	ACACGCGCAGAGCTAG-1	11459	3231	3.12635	0	NatComm8	BC17	NatComm_2020	Set1	10	304	3996	Malignant
Set1_ACACGCGGTACCAATC-1	ACACGCGGTACCAATC-1	8183	2959	5.05808	0	NatComm8	BC17	NatComm_2020	Set1	4	0	562	Tcell
Set1_ACACGCGGTAGCTGTT-1	ACACGCGGTAGCTGTT-1	17517	4335	3.10629	0	NatComm8	BC17	NatComm_2020	Set1	10	254	3801	Malignant
Set1_ACACGCGGTGACAACG-1	ACACGCGGTGACAACG-1	11524	3793	2.33968	0	NatComm8	BC17	NatComm_2020	Set1	10	257	3803	Malignant
Set1_ACACGCGGTGAGCAGT-1	ACACGCGGTGAGCAGT-1	12404	3690	4.97568	0	NatComm8	BC17	NatComm_2020	Set1	10	221	3908	Malignant
Set1_ACACTGAAGCAGCACA-1	ACACTGAAGCAGCACA-1	14158	3746	4.87958	0	NatComm8	BC17	NatComm_2020	Set1	10	425	3986	Malignant
Set1_ACACTGAAGCGCCTAC-1	ACACTGAAGCGCCTAC-1	5966	2505	4.75087	0	NatComm8	BC17	NatComm_2020	Set1	13	49	972	Endothelial
Set1_ACACTGAAGTTGCGCC-1	ACACTGAAGTTGCGCC-1	9846	3297	4.67871	0	NatComm8	BC17	NatComm_2020	Set1	10	285	4231	Malignant
Set1_ACACTGACAATCTAGC-1	ACACTGACAATCTAGC-1	2868	1272	3.42087	0	NatComm8	BC17	NatComm_2020	Set1	4	0	546	Tcell
Set1_ACACTGACACAGAAGC-1	ACACTGACACAGAAGC-1	5169	2186	10.1516	0	NatComm8	BC17	NatComm_2020	Set1	3	0	0	Macrophage
Set1_ACACTGACACATCCCT-1	ACACTGACACATCCCT-1	4796	1986	6.11658	0	NatComm8	BC17	NatComm_2020	Set1	17	207	3484	Malignant
Set1_ACACTGACACTGATTG-1	ACACTGACACTGATTG-1	7430	2434	6.65777	0	NatComm8	BC17	NatComm_2020	Set1	14	51	656	Pericyte
Set1_ACACTGAGTAGCCAGA-1	ACACTGAGTAGCCAGA-1	17281	4712	7.41334	0	NatComm8	BC17	NatComm_2020	Set1	10	311	4377	Malignant
Set1_ACACTGAGTAGGTCAG-1	ACACTGAGTAGGTCAG-1	2764	1369	6.91756	0	NatComm8	BC17	NatComm_2020	Set1	3	0	91	Macrophage
Set1_ACACTGAGTCCTCCTA-1	ACACTGAGTCCTCCTA-1	8678	3239	5.29131	0	NatComm8	BC17	NatComm_2020	Set1	10	304	3996	Malignant
Set1_ACACTGATCCAGCAAT-1	ACACTGATCCAGCAAT-1	2275	1169	2.59291	0	NatComm8	BC17	NatComm_2020	Set1	1	0	1949	Macrophage
Set1_ACACTGATCCAGTTCC-1	ACACTGATCCAGTTCC-1	12889	4025	5.1548	0	NatComm8	BC17	NatComm_2020	Set1	10	182	4253	Malignant
Set1_ACAGAAAAGTCATGAA-1	ACAGAAAAGTCATGAA-1	15959	4611	5.65746	0	NatComm8	BC17	NatComm_2020	Set1	10	245	4226	Malignant
Set1_ACAGAAAAGTCTAGCT-1	ACAGAAAAGTCTAGCT-1	9376	3252	3.51135	0	NatComm8	BC17	NatComm_2020	Set1	10	238	3170	Malignant
Set1_ACAGAAACAATCGCAT-1	ACAGAAACAATCGCAT-1	22879	5008	10.5468	0	NatComm8	BC17	NatComm_2020	Set1	10	595	4538	Malignant
Set1_ACAGAAAGTAGATCGG-1	ACAGAAAGTAGATCGG-1	631	439	7.05329	0	NatComm8	BC17	NatComm_2020	Set1	1	142	1881	Tcell
Set1_ACAGAAAGTATGCAAA-1	ACAGAAAGTATGCAAA-1	2711	1448	4.05405	0	NatComm8	BC17	NatComm_2020	Set1	3	0	60	Macrophage
Set1_ACAGAAAGTCCTTGTC-1	ACAGAAAGTCCTTGTC-1	11228	3171	5.45038	0	NatComm8	BC17	NatComm_2020	Set1	10	205	3849	Malignant
Set1_ACAGAAAGTCTAGATC-1	ACAGAAAGTCTAGATC-1	20888	4956	6.49012	0	NatComm8	BC17	NatComm_2020	Set1	10	595	4538	Malignant
Set1_ACAGAAAGTCTGTGAT-1	ACAGAAAGTCTGTGAT-1	22569	5123	5.45782	0	NatComm8	BC17	NatComm_2020	Set1	10	254	4471	Malignant
Set1_ACAGAAATCCTCACTG-1	ACAGAAATCCTCACTG-1	28234	4772	8.10535	0	NatComm8	BC17	NatComm_2020	Set1	25	0	359	Macrophage
Set1_ACAGAAATCTTCGTAT-1	ACAGAAATCTTCGTAT-1	801	544	1.97531	0	NatComm8	BC17	NatComm_2020	Set1	1	40	1858	Osteoclast
Set1_ACAGCCGCACACCGAC-1	ACAGCCGCACACCGAC-1	20210	5277	3.31333	0	NatComm8	BC17	NatComm_2020	Set1	11	429	4112	Malignant
Set1_ACAGCCGGTCAAATCC-1	ACAGCCGGTCAAATCC-1	3958	1467	5.36744	0	NatComm8	BC17	NatComm_2020	Set1	4	0	539	Tcell
Set1_ACAGCCGTCCAGCACG-1	ACAGCCGTCCAGCACG-1	2221	1069	6.96118	0.0446229	NatComm8	BC17	NatComm_2020	Set1	4	0	462	Tcell
Set1_ACAGCCGTCCCGTTGT-1	ACAGCCGTCCCGTTGT-1	1427	956	4.76519	0	NatComm8	BC17	NatComm_2020	Set1	17	191	4093	Malignant
Set1_ACAGCCGTCTCCTGAC-1	ACAGCCGTCTCCTGAC-1	1999	1040	0.496278	0	NatComm8	BC17	NatComm_2020	Set1	1	42	2253	Macrophage
Set1_ACAGCCGTCTGCATAG-1	ACAGCCGTCTGCATAG-1	31334	6425	4.74266	0	NatComm8	BC17	NatComm_2020	Set1	10	254	4471	Malignant
Set1_ACAGGGAAGCCGAACA-1	ACAGGGAAGCCGAACA-1	16692	4436	4.60854	0.0059312	NatComm8	BC17	NatComm_2020	Set1	10	251	4049	Malignant
Set1_ACAGGGAAGGACATCG-1	ACAGGGAAGGACATCG-1	2275	1057	5.9669	0	NatComm8	BC17	NatComm_2020	Set1	4	0	548	Tcell
Set1_ACAGGGAAGGATTTAG-1	ACAGGGAAGGATTTAG-1	10235	2951	8.06452	0	NatComm8	BC17	NatComm_2020	Set1	10	262	4136	Malignant
Set1_ACAGGGAAGGCATCGA-1	ACAGGGAAGGCATCGA-1	19452	5006	2.83695	0	NatComm8	BC17	NatComm_2020	Set1	10	239	4110	Malignant
Set1_ACAGGGAAGGGACCAT-1	ACAGGGAAGGGACCAT-1	9714	3377	5.61375	0	NatComm8	BC17	NatComm_2020	Set1	10	338	3633	Malignant
Set1_ACAGGGACAAAGGGTC-1	ACAGGGACAAAGGGTC-1	22051	5028	5.20815	0	NatComm8	BC17	NatComm_2020	Set1	10	145	4393	Malignant
Set1_ACAGGGACAACAGCTT-1	ACAGGGACAACAGCTT-1	13477	3964	3.17495	0	NatComm8	BC17	NatComm_2020	Set1	10	307	3946	Malignant
Set1_ACAGGGACAACCGACC-1	ACAGGGACAACCGACC-1	1758	1084	10.4494	0	NatComm8	BC17	NatComm_2020	Set1	17	485	2673	Malignant
Set1_ACAGGGACATGTCGTA-1	ACAGGGACATGTCGTA-1	2363	1274	12.9668	0	NatComm8	BC17	NatComm_2020	Set1	17	209	3101	Malignant
Set1_ACAGGGAGTAACAGTA-1	ACAGGGAGTAACAGTA-1	9784	3029	8.03888	0	NatComm8	BC17	NatComm_2020	Set1	10	266	4178	Malignant
Set1_ACAGGGAGTCTAACGT-1	ACAGGGAGTCTAACGT-1	11213	2918	4.29546	0	NatComm8	BC17	NatComm_2020	Set1	9	0	0	Macrophage
Set1_ACAGGGAGTGTGTCCG-1	ACAGGGAGTGTGTCCG-1	16156	4024	5.37944	0.00611995	NatComm8	BC17	NatComm_2020	Set1	10	234	3434	Malignant
Set1_ACAGGGAGTTGAAGTA-1	ACAGGGAGTTGAAGTA-1	5203	2271	4.90252	0	NatComm8	BC17	NatComm_2020	Set1	10	218	4081	Malignant
Set1_ACAGGGATCACGAGGA-1	ACAGGGATCACGAGGA-1	4131	2200	11.8154	0	NatComm8	BC17	NatComm_2020	Set1	10	248	3962	Malignant
Set1_ACAGGGATCATCCTGC-1	ACAGGGATCATCCTGC-1	11216	3725	3.03378	0	NatComm8	BC17	NatComm_2020	Set1	10	307	3946	Malignant
Set1_ACAGGGATCTGGCCAG-1	ACAGGGATCTGGCCAG-1	1734	1006	6.93807	0	NatComm8	BC17	NatComm_2020	Set1	2	0	356	Macrophage
Set1_ACATCCCCACGACAGA-1	ACATCCCCACGACAGA-1	8481	3106	5.78041	0	NatComm8	BC17	NatComm_2020	Set1	10	274	3963	Malignant
Set1_ACATCCCCAGAGTCTT-1	ACATCCCCAGAGTCTT-1	6795	2375	5.34463	0.0146028	NatComm8	BC17	NatComm_2020	Set1	3	0	118	Macrophage
Set1_ACATCCCGTATCTCTT-1	ACATCCCGTATCTCTT-1	17253	4131	6.57523	0	NatComm8	BC17	NatComm_2020	Set1	25	0	359	Macrophage
Set1_ACATCCCGTCATCCGG-1	ACATCCCGTCATCCGG-1	17814	4597	4.68125	0	NatComm8	BC17	NatComm_2020	Set1	10	289	4189	Malignant
Set1_ACATCCCGTCGATTCA-1	ACATCCCGTCGATTCA-1	7630	3002	6.35786	0	NatComm8	BC17	NatComm_2020	Set1	10	421	4113	Malignant
Set1_ACATCCCGTTCGTTCC-1	ACATCCCGTTCGTTCC-1	801	540	3.08261	0.246609	NatComm8	BC17	NatComm_2020	Set1	1	46	1089	Malignant
Set1_ACATCCCTCAAGTGGG-1	ACATCCCTCAAGTGGG-1	21628	5415	7.67791	0	NatComm8	BC17	NatComm_2020	Set1	10	708	4435	Malignant
Set1_ACATCCCTCCGTCACT-1	ACATCCCTCCGTCACT-1	30264	6326	6.24039	0	NatComm8	BC17	NatComm_2020	Set1	10	404	4400	Malignant
Set1_ACATCGAAGAATCGTA-1	ACATCGAAGAATCGTA-1	731	499	6.75676	0	NatComm8	BC17	NatComm_2020	Set1	1	49	1444	Endothelial
Set1_ACATCGAAGATGCAGC-1	ACATCGAAGATGCAGC-1	22746	3982	6.532	0	NatComm8	BC17	NatComm_2020	Set1	25	0	359	Macrophage
Set1_ACATCGAAGCCTGAGA-1	ACATCGAAGCCTGAGA-1	11552	3633	6.97934	0	NatComm8	BC17	NatComm_2020	Set1	10	239	3975	Malignant
Set1_ACATCGACAACAAGTA-1	ACATCGACAACAAGTA-1	3095	1176	4.9952	0	NatComm8	BC17	NatComm_2020	Set1	4	0	443	Tcell
Set1_ACATCGACACAACCGC-1	ACATCGACACAACCGC-1	8687	3020	4.58163	0	NatComm8	BC17	NatComm_2020	Set1	10	209	3462	Malignant
Set1_ACATCGACACAGGATG-1	ACATCGACACAGGATG-1	2909	1131	4.38776	0	NatComm8	BC17	NatComm_2020	Set1	4	0	546	Tcell
Set1_ACATCGACACTCGATA-1	ACATCGACACTCGATA-1	4168	1966	6.07577	0	NatComm8	BC17	NatComm_2020	Set1	3	0	396	Macrophage
Set1_ACATCGACAGAGGTAC-1	ACATCGACAGAGGTAC-1	13137	3966	12.2673	0	NatComm8	BC17	NatComm_2020	Set1	10	329	4403	Malignant
Set1_ACATCGACAGTAACAA-1	ACATCGACAGTAACAA-1	13746	4153	4.83859	0	NatComm8	BC17	NatComm_2020	Set1	10	253	3987	Malignant
Set1_ACATCGAGTAGCTTTG-1	ACATCGAGTAGCTTTG-1	42084	5915	9.87858	0	NatComm8	BC17	NatComm_2020	Set1	6	NA	NA	Osteoclast
Set1_ACATCGAGTATCCTTT-1	ACATCGAGTATCCTTT-1	860	612	4.25287	0	NatComm8	BC17	NatComm_2020	Set1	1	46	1736	Malignant
Set1_ACATCGAGTCAGACTT-1	ACATCGAGTCAGACTT-1	25708	5616	5.00231	0	NatComm8	BC17	NatComm_2020	Set1	10	266	4178	Malignant
Set1_ACATCGAGTCGTCTCT-1	ACATCGAGTCGTCTCT-1	12391	3525	3.25106	0	NatComm8	BC17	NatComm_2020	Set1	10	345	3941	Malignant
Set1_ACATCGAGTGGTCAAG-1	ACATCGAGTGGTCAAG-1	1903	1169	12.1622	0	NatComm8	BC17	NatComm_2020	Set1	17	149	3035	Malignant
Set1_ACATCGAGTTATCTGG-1	ACATCGAGTTATCTGG-1	12949	3643	5.0145	0	NatComm8	BC17	NatComm_2020	Set1	10	268	4051	Malignant
Set1_ACATCGATCATTCTTG-1	ACATCGATCATTCTTG-1	22775	5591	3.26568	0	NatComm8	BC17	NatComm_2020	Set1	10	223	4171	Malignant
Set1_ACATCGATCTCGCAGG-1	ACATCGATCTCGCAGG-1	13877	4059	3.08778	0	NatComm8	BC17	NatComm_2020	Set1	10	326	4258	Malignant
Set1_ACATCGATCTTACGGA-1	ACATCGATCTTACGGA-1	11035	3369	5.53466	0	NatComm8	BC17	NatComm_2020	Set1	10	204	3793	Malignant
Set1_ACATGCAAGAAGAGCA-1	ACATGCAAGAAGAGCA-1	17985	4171	5.28748	0	NatComm8	BC17	NatComm_2020	Set1	23	311	4108	Malignant
Set1_ACATGCAAGCGATGGT-1	ACATGCAAGCGATGGT-1	27299	5910	2.95183	0.00362188	NatComm8	BC17	NatComm_2020	Set1	24	743	4856	Malignant
Set1_ACATGCAAGTACAACA-1	ACATGCAAGTACAACA-1	13035	4029	4.57714	0	NatComm8	BC17	NatComm_2020	Set1	10	262	3719	Malignant
Set1_ACATGCAAGTCATCGT-1	ACATGCAAGTCATCGT-1	1345	943	5.97668	0	NatComm8	BC17	NatComm_2020	Set1	1	142	1881	Malignant
Set1_ACATGCAAGTGAGGCT-1	ACATGCAAGTGAGGCT-1	6832	2542	5.14046	0	NatComm8	BC17	NatComm_2020	Set1	10	248	3800	Malignant
Set1_ACATGCACAGCTGTAT-1	ACATGCACAGCTGTAT-1	8156	2921	4.3816	0	NatComm8	BC17	NatComm_2020	Set1	10	419	4017	Malignant
Set1_ACATGCACATACACCA-1	ACATGCACATACACCA-1	19514	4624	3.0137	0.00507357	NatComm8	BC17	NatComm_2020	Set1	13	50	1002	Endothelial
Set1_ACATGCAGTACAACGG-1	ACATGCAGTACAACGG-1	7487	2705	5.23734	0	NatComm8	BC17	NatComm_2020	Set1	3	0	71	Macrophage
Set1_ACATGCAGTCTTGGTA-1	ACATGCAGTCTTGGTA-1	6070	2456	7.16846	0	NatComm8	BC17	NatComm_2020	Set1	10	294	4274	Malignant
Set1_ACATGCAGTGGACAGT-1	ACATGCAGTGGACAGT-1	8186	2723	3.10115	0	NatComm8	BC17	NatComm_2020	Set1	2	0	70	Macrophage
Set1_ACATGCATCGAGTTGT-1	ACATGCATCGAGTTGT-1	5588	2461	9.95579	0	NatComm8	BC17	NatComm_2020	Set1	10	291	4141	Malignant
Set1_ACATGCATCGCGTGCA-1	ACATGCATCGCGTGCA-1	29875	6182	3.13897	0	NatComm8	BC17	NatComm_2020	Set1	24	413	3676	Malignant
Set1_ACATGCATCTGTTGGA-1	ACATGCATCTGTTGGA-1	1455	854	1.01971	0	NatComm8	BC17	NatComm_2020	Set1	1	0	1501	Malignant
Set1_ACATTTCAGATCCCAT-1	ACATTTCAGATCCCAT-1	21172	4765	4.80598	0	NatComm8	BC17	NatComm_2020	Set1	10	243	3936	Malignant
Set1_ACATTTCCAGCTGAGA-1	ACATTTCCAGCTGAGA-1	15270	4438	6.9662	0	NatComm8	BC17	NatComm_2020	Set1	10	234	3915	Malignant
Set1_ACATTTCCAGCTTTCC-1	ACATTTCCAGCTTTCC-1	4975	1784	8.55946	0	NatComm8	BC17	NatComm_2020	Set1	3	0	329	Macrophage
Set1_ACATTTCCAGTTAGAA-1	ACATTTCCAGTTAGAA-1	8293	3202	4.24848	0	NatComm8	BC17	NatComm_2020	Set1	10	307	4074	Malignant
Set1_ACATTTCCATAGAAAC-1	ACATTTCCATAGAAAC-1	9593	3256	3.85051	0	NatComm8	BC17	NatComm_2020	Set1	10	254	4295	Malignant
Set1_ACATTTCGTCCTGAAT-1	ACATTTCGTCCTGAAT-1	19722	3754	7.99052	0	NatComm8	BC17	NatComm_2020	Set1	25	0	359	Macrophage
Set1_ACATTTCTCTGATGGT-1	ACATTTCTCTGATGGT-1	23237	5464	3.17521	0	NatComm8	BC17	NatComm_2020	Set1	24	724	4540	Malignant
Set1_ACATTTCTCTTCACAT-1	ACATTTCTCTTCACAT-1	6855	3128	11.555	0	NatComm8	BC17	NatComm_2020	Set1	10	191	4093	Malignant
Set1_ACCAAACAGACCTCAT-1	ACCAAACAGACCTCAT-1	13934	4127	3.54057	0.00708115	NatComm8	BC17	NatComm_2020	Set1	10	345	4108	Malignant
Set1_ACCAAACAGCATGATA-1	ACCAAACAGCATGATA-1	10102	4166	4.20438	0	NatComm8	BC17	NatComm_2020	Set1	10	314	4225	Malignant
Set1_ACCAAACAGCCATCCG-1	ACCAAACAGCCATCCG-1	11389	3795	6.28304	0.00866626	NatComm8	BC17	NatComm_2020	Set1	10	353	4307	Malignant
Set1_ACCAAACAGTAGCATA-1	ACCAAACAGTAGCATA-1	16665	4472	3.38239	0	NatComm8	BC17	NatComm_2020	Set1	10	271	3766	Malignant
Set1_ACCAAACCAAGAGGTC-1	ACCAAACCAAGAGGTC-1	8604	3090	4.33188	0	NatComm8	BC17	NatComm_2020	Set1	10	262	4136	Malignant
Set1_ACCAAACCACACAGCC-1	ACCAAACCACACAGCC-1	15976	4873	2.99106	0	NatComm8	BC17	NatComm_2020	Set1	10	249	4288	Malignant
Set1_ACCAAACGTTCTATCT-1	ACCAAACGTTCTATCT-1	7886	2994	3.71303	0	NatComm8	BC17	NatComm_2020	Set1	10	248	4161	Malignant
Set1_ACCAAACTCGTAACAC-1	ACCAAACTCGTAACAC-1	13167	4159	3.25672	0	NatComm8	BC17	NatComm_2020	Set1	10	263	3649	Malignant
Set1_ACCAACAAGAATACAC-1	ACCAACAAGAATACAC-1	22860	5449	3.94748	0	NatComm8	BC17	NatComm_2020	Set1	24	232	3285	Malignant
Set1_ACCAACAAGACTCCGC-1	ACCAACAAGACTCCGC-1	11130	3730	4.96065	0	NatComm8	BC17	NatComm_2020	Set1	10	249	4288	Malignant
Set1_ACCAACACAGGTACGA-1	ACCAACACAGGTACGA-1	2377	1219	3.24459	0	NatComm8	BC17	NatComm_2020	Set1	4	0	445	Tcell
Set1_ACCAACAGTGAGCAGT-1	ACCAACAGTGAGCAGT-1	20692	3345	11.3287	0.00480031	NatComm8	BC17	NatComm_2020	Set1	6	NA	NA	Osteoclast
Set1_ACCAACATCAACTGGT-1	ACCAACATCAACTGGT-1	7755	3188	5.92063	0.01276	NatComm8	BC17	NatComm_2020	Set1	10	329	3845	Malignant
Set1_ACCAACATCATAGCAC-1	ACCAACATCATAGCAC-1	1171	742	5.48061	0	NatComm8	BC17	NatComm_2020	Set1	1	46	1787	Tcell
Set1_ACCAACATCCACCTCA-1	ACCAACATCCACCTCA-1	9667	3581	4.29855	0	NatComm8	BC17	NatComm_2020	Set1	10	300	4071	Malignant
Set1_ACCACAAAGACTTCCA-1	ACCACAAAGACTTCCA-1	24368	5291	4.09567	0	NatComm8	BC17	NatComm_2020	Set1	10	471	4889	Malignant
Set1_ACCACAAAGCGAATGC-1	ACCACAAAGCGAATGC-1	13635	4149	2.65045	0	NatComm8	BC17	NatComm_2020	Set1	10	398	4360	Malignant
Set1_ACCACAAAGGCTGGAT-1	ACCACAAAGGCTGGAT-1	3389	1612	7.37705	0	NatComm8	BC17	NatComm_2020	Set1	3	0	47	Macrophage
Set1_ACCACAAAGTTAACAG-1	ACCACAAAGTTAACAG-1	19088	4727	3.16829	0	NatComm8	BC17	NatComm_2020	Set1	11	907	5691	Malignant
Set1_ACCACAAAGTTGAAAC-1	ACCACAAAGTTGAAAC-1	12655	3495	6.44229	0	NatComm8	BC17	NatComm_2020	Set1	10	220	3914	Malignant
Set1_ACCACAACACAGCGCT-1	ACCACAACACAGCGCT-1	3571	1841	6.19469	0.0276549	NatComm8	BC17	NatComm_2020	Set1	17	166	3316	Malignant
Set1_ACCACAACACGCAGTC-1	ACCACAACACGCAGTC-1	21980	5561	3.5426	0.00896861	NatComm8	BC17	NatComm_2020	Set1	10	400	4030	Malignant
Set1_ACCACAACACGGCGTT-1	ACCACAACACGGCGTT-1	9350	2987	3.49894	0	NatComm8	BC17	NatComm_2020	Set1	10	268	4257	Malignant
Set1_ACCACAACACTCCACT-1	ACCACAACACTCCACT-1	15995	4801	4.52075	0	NatComm8	BC17	NatComm_2020	Set1	10	282	4024	Malignant
Set1_ACCACAACAGGTGTTT-1	ACCACAACAGGTGTTT-1	20610	5500	5.84826	0	NatComm8	BC17	NatComm_2020	Set1	10	221	4124	Malignant
Set1_ACCACAAGTATGGAAT-1	ACCACAAGTATGGAAT-1	1796	961	7.06402	0	NatComm8	BC17	NatComm_2020	Set1	1	49	1788	Tcell
Set1_ACCACAAGTGCAGGAT-1	ACCACAAGTGCAGGAT-1	20476	3913	1.85741	0	NatComm8	BC17	NatComm_2020	Set1	23	304	3571	Malignant
Set1_ACCACAAGTTCTGAGT-1	ACCACAAGTTCTGAGT-1	24865	5514	4.1728	0.00397788	NatComm8	BC17	NatComm_2020	Set1	23	444	4177	Malignant
Set1_ACCACAATCAAAGGTA-1	ACCACAATCAAAGGTA-1	4459	2131	5.6545	0	NatComm8	BC17	NatComm_2020	Set1	3	0	0	Macrophage
Set1_ACCACAATCCTAGCTC-1	ACCACAATCCTAGCTC-1	11586	3933	6.37552	0	NatComm8	BC17	NatComm_2020	Set1	10	237	3634	Malignant
Set1_ACCACAATCTACCTTA-1	ACCACAATCTACCTTA-1	3658	1642	2.53917	0.0270124	NatComm8	BC17	NatComm_2020	Set1	4	0	752	Tcell
Set1_ACCACAATCTCATTAC-1	ACCACAATCTCATTAC-1	5450	2164	4.82784	0	NatComm8	BC17	NatComm_2020	Set1	3	0	0	Macrophage
Set1_ACCATTTAGTGCAACG-1	ACCATTTAGTGCAACG-1	9396	3317	6.5984	0	NatComm8	BC17	NatComm_2020	Set1	3	0	36	Macrophage
Set1_ACCATTTCACATCCCT-1	ACCATTTCACATCCCT-1	4934	1895	5.42278	0	NatComm8	BC17	NatComm_2020	Set1	3	0	0	Macrophage
Set1_ACCATTTCAGAATGTA-1	ACCATTTCAGAATGTA-1	12239	3466	3.22294	0	NatComm8	BC17	NatComm_2020	Set1	10	294	4131	Malignant
Set1_ACCATTTCATATGGCT-1	ACCATTTCATATGGCT-1	7641	2875	6.23061	0	NatComm8	BC17	NatComm_2020	Set1	10	233	4191	Malignant
Set1_ACCATTTGTAGTTCCA-1	ACCATTTGTAGTTCCA-1	5855	2194	5.76243	0	NatComm8	BC17	NatComm_2020	Set1	10	381	3849	Malignant
Set1_ACCATTTTCCTCAGAA-1	ACCATTTTCCTCAGAA-1	12080	3697	7.6192	0	NatComm8	BC17	NatComm_2020	Set1	10	221	4124	Malignant
Set1_ACCCAAAAGACCATGG-1	ACCCAAAAGACCATGG-1	6398	2458	5.88961	0	NatComm8	BC17	NatComm_2020	Set1	10	312	3871	Malignant
Set1_ACCCAAAAGATAGCTA-1	ACCCAAAAGATAGCTA-1	11983	3928	5.36614	0.00825559	NatComm8	BC17	NatComm_2020	Set1	10	247	3652	Malignant
Set1_ACCCAAAAGATGGTCG-1	ACCCAAAAGATGGTCG-1	3767	1675	6.14173	0	NatComm8	BC17	NatComm_2020	Set1	3	0	0	Macrophage
Set1_ACCCAAAAGCTTGTTG-1	ACCCAAAAGCTTGTTG-1	10066	3271	3.41411	0	NatComm8	BC17	NatComm_2020	Set1	10	247	4085	Malignant
Set1_ACCCAAAAGGCCCACT-1	ACCCAAAAGGCCCACT-1	29002	6239	3.06938	0	NatComm8	BC17	NatComm_2020	Set1	10	274	4248	Malignant
Set1_ACCCAAACAGACTCTA-1	ACCCAAACAGACTCTA-1	10743	3911	4.03278	0	NatComm8	BC17	NatComm_2020	Set1	10	145	4393	Malignant
Set1_ACCCAAAGTACCACGC-1	ACCCAAAGTACCACGC-1	1113	670	9.10698	0	NatComm8	BC17	NatComm_2020	Set1	1	47	1909	Tcell
Set1_ACCCTCAAGAGCAGTC-1	ACCCTCAAGAGCAGTC-1	9077	2993	3.16456	0	NatComm8	BC17	NatComm_2020	Set1	10	235	4065	Malignant
Set1_ACCCTCAAGCGTTACT-1	ACCCTCAAGCGTTACT-1	7168	2704	5.76631	0	NatComm8	BC17	NatComm_2020	Set1	10	243	3936	Malignant
Set1_ACCCTCAAGTCGGCAA-1	ACCCTCAAGTCGGCAA-1	3245	1506	9.39988	0	NatComm8	BC17	NatComm_2020	Set1	3	0	0	Macrophage
Set1_ACCCTCACAACATACC-1	ACCCTCACAACATACC-1	14221	4345	5.80063	0	NatComm8	BC17	NatComm_2020	Set1	10	304	3791	Malignant
Set1_ACCCTCACAATAGAGT-1	ACCCTCACAATAGAGT-1	7681	2946	5.27331	0.0771704	NatComm8	BC17	NatComm_2020	Set1	10	215	3163	Malignant
Set1_ACCCTCACAGCTGAAG-1	ACCCTCACAGCTGAAG-1	11227	3374	4.6166	0	NatComm8	BC17	NatComm_2020	Set1	10	354	3137	Malignant
Set1_ACCCTCACAGTTGCGC-1	ACCCTCACAGTTGCGC-1	12654	3832	4.20889	0	NatComm8	BC17	NatComm_2020	Set1	23	282	3655	Malignant
Set1_ACCCTCAGTACGAAAT-1	ACCCTCAGTACGAAAT-1	10246	3318	3.1795	0	NatComm8	BC17	NatComm_2020	Set1	10	251	3614	Malignant
Set1_ACCCTCAGTCACTCAA-1	ACCCTCAGTCACTCAA-1	8245	3131	4.76076	0	NatComm8	BC17	NatComm_2020	Set1	10	263	3649	Malignant
Set1_ACCCTCAGTCGTAATC-1	ACCCTCAGTCGTAATC-1	16421	4545	5.73164	0	NatComm8	BC17	NatComm_2020	Set1	10	595	4538	Malignant
Set1_ACCCTCAGTTAGAGTA-1	ACCCTCAGTTAGAGTA-1	6471	2534	6.48574	0	NatComm8	BC17	NatComm_2020	Set1	3	0	0	Macrophage
Set1_ACCCTCAGTTCAGCTA-1	ACCCTCAGTTCAGCTA-1	8183	3087	7.44062	0	NatComm8	BC17	NatComm_2020	Set1	3	0	93	Macrophage
Set1_ACCCTCAGTTCTCCAC-1	ACCCTCAGTTCTCCAC-1	16861	4661	4.13301	0.00585412	NatComm8	BC17	NatComm_2020	Set1	10	147	3577	Malignant
Set1_ACCCTCATCCAACCAA-1	ACCCTCATCCAACCAA-1	11339	3179	9.56887	0	NatComm8	BC17	NatComm_2020	Set1	25	0	359	Macrophage
Set1_ACCCTTGAGCATCAGG-1	ACCCTTGAGCATCAGG-1	14467	3841	4.83386	0	NatComm8	BC17	NatComm_2020	Set1	10	320	3704	Malignant
Set1_ACCCTTGAGCCGAACA-1	ACCCTTGAGCCGAACA-1	10838	3651	4.63908	0	NatComm8	BC17	NatComm_2020	Set1	10	284	3322	Malignant
Set1_ACCCTTGAGGAACATT-1	ACCCTTGAGGAACATT-1	9614	3362	4.24373	0	NatComm8	BC17	NatComm_2020	Set1	10	311	4108	Malignant
Set1_ACCCTTGAGTGCTAGG-1	ACCCTTGAGTGCTAGG-1	12212	3706	6.5491	0	NatComm8	BC17	NatComm_2020	Set1	10	274	4095	Malignant
Set1_ACCCTTGCACAGTCCG-1	ACCCTTGCACAGTCCG-1	8384	3094	8.86374	0	NatComm8	BC17	NatComm_2020	Set1	10	234	3915	Malignant
Set1_ACCCTTGCATGGGAAC-1	ACCCTTGCATGGGAAC-1	10437	3175	6.51494	0	NatComm8	BC17	NatComm_2020	Set1	10	686	4288	Malignant
Set1_ACCCTTGGTCGACTTA-1	ACCCTTGGTCGACTTA-1	15587	4396	4.1797	0	NatComm8	BC17	NatComm_2020	Set1	24	332	3938	Malignant
Set1_ACCCTTGGTGGCGTAA-1	ACCCTTGGTGGCGTAA-1	863	539	3.31808	0	NatComm8	BC17	NatComm_2020	Set1	23	105	2097	Malignant
Set1_ACCCTTGTCAAGCGTT-1	ACCCTTGTCAAGCGTT-1	11183	3652	5.88546	0	NatComm8	BC17	NatComm_2020	Set1	10	251	3826	Malignant
Set1_ACCCTTGTCACTCGAA-1	ACCCTTGTCACTCGAA-1	10547	3612	2.79131	0	NatComm8	BC17	NatComm_2020	Set1	10	218	4045	Malignant
Set1_ACCGTTCAGATAACAC-1	ACCGTTCAGATAACAC-1	6012	2604	8.45812	0	NatComm8	BC17	NatComm_2020	Set1	10	242	3975	Malignant
Set1_ACCGTTCAGGAACGTC-1	ACCGTTCAGGAACGTC-1	10605	3135	4.37541	0	NatComm8	BC17	NatComm_2020	Set1	10	248	4161	Malignant
Set1_ACCGTTCCACTAGAGG-1	ACCGTTCCACTAGAGG-1	7488	3010	5.27774	0	NatComm8	BC17	NatComm_2020	Set1	10	319	3879	Malignant
Set1_ACCGTTCCAGCAGGAT-1	ACCGTTCCAGCAGGAT-1	9002	3049	2.93699	0	NatComm8	BC17	NatComm_2020	Set1	10	215	3163	Osteoclast
Set1_ACCGTTCGTCGCCACA-1	ACCGTTCGTCGCCACA-1	8786	3007	5.83596	0	NatComm8	BC17	NatComm_2020	Set1	10	235	3726	Malignant
Set1_ACCGTTCGTGCCGTTG-1	ACCGTTCGTGCCGTTG-1	13666	3753	3.49924	0	NatComm8	BC17	NatComm_2020	Set1	10	264	4184	Malignant
Set1_ACCGTTCTCGTGGAAG-1	ACCGTTCTCGTGGAAG-1	11652	3474	4.10599	0	NatComm8	BC17	NatComm_2020	Set1	10	271	3766	Malignant
Set1_ACCGTTCTCTATTGTC-1	ACCGTTCTCTATTGTC-1	8715	3278	5.18493	0	NatComm8	BC17	NatComm_2020	Set1	10	204	3793	Malignant
Set1_ACCTACCAGCACACAG-1	ACCTACCAGCACACAG-1	20219	5370	4.45651	0	NatComm8	BC17	NatComm_2020	Set1	24	283	4144	Malignant
Set1_ACCTACCAGTACAGCG-1	ACCTACCAGTACAGCG-1	22644	5464	5.79223	0	NatComm8	BC17	NatComm_2020	Set1	10	227	3737	Malignant
Set1_ACCTACCCAAGAGGCT-1	ACCTACCCAAGAGGCT-1	4958	2048	5.19142	0	NatComm8	BC17	NatComm_2020	Set1	3	0	0	Macrophage
Set1_ACCTACCCACCAGCCA-1	ACCTACCCACCAGCCA-1	3509	1662	4.71751	0	NatComm8	BC17	NatComm_2020	Set1	3	0	171	Macrophage
Set1_ACCTACCCAGAACATA-1	ACCTACCCAGAACATA-1	20692	4655	3.103	0	NatComm8	BC17	NatComm_2020	Set1	23	291	4077	Malignant
Set1_ACCTACCCATAATCGC-1	ACCTACCCATAATCGC-1	6559	2578	3.24921	0	NatComm8	BC17	NatComm_2020	Set1	3	0	171	Macrophage
Set1_ACCTACCGTACCACGC-1	ACCTACCGTACCACGC-1	23072	5159	2.67696	0	NatComm8	BC17	NatComm_2020	Set1	10	221	3908	Malignant
Set1_ACCTACCGTTGTTTGG-1	ACCTACCGTTGTTTGG-1	12804	3911	3.10593	0	NatComm8	BC17	NatComm_2020	Set1	10	232	3580	Malignant
Set1_ACCTACCTCAACCGAT-1	ACCTACCTCAACCGAT-1	13129	4422	5.52548	0	NatComm8	BC17	NatComm_2020	Set1	10	425	4635	Malignant
Set1_ACCTACCTCCTCTCGA-1	ACCTACCTCCTCTCGA-1	7754	2885	5.31956	0	NatComm8	BC17	NatComm_2020	Set1	10	192	3405	Malignant
Set1_ACCTACCTCGAAGGAC-1	ACCTACCTCGAAGGAC-1	15287	4038	7.16134	0	NatComm8	BC17	NatComm_2020	Set1	10	276	4651	Malignant
Set1_ACCTACCTCGTCAACA-1	ACCTACCTCGTCAACA-1	2675	1212	4.102	0	NatComm8	BC17	NatComm_2020	Set1	4	0	462	Tcell
Set1_ACCTGAAAGTCGCCAC-1	ACCTGAAAGTCGCCAC-1	3534	1375	10.2772	0	NatComm8	BC17	NatComm_2020	Set1	4	0	837	Tcell
Set1_ACCTGAACAACTGTGT-1	ACCTGAACAACTGTGT-1	19382	4605	2.45289	0	NatComm8	BC17	NatComm_2020	Set1	24	367	3498	Malignant
Set1_ACCTGAAGTAGGGTAC-1	ACCTGAAGTAGGGTAC-1	10465	3294	6.06863	0	NatComm8	BC17	NatComm_2020	Set1	10	223	2929	Malignant
Set1_ACCTGAAGTCAACCTA-1	ACCTGAAGTCAACCTA-1	3136	1593	10.0819	0	NatComm8	BC17	NatComm_2020	Set1	3	0	296	Macrophage
Set1_ACCTGAAGTGTAGGAC-1	ACCTGAAGTGTAGGAC-1	12138	3745	8.60636	0.00814996	NatComm8	BC17	NatComm_2020	Set1	10	375	3863	Malignant
Set1_ACCTGAATCAACGCTA-1	ACCTGAATCAACGCTA-1	8506	2909	3.83853	0	NatComm8	BC17	NatComm_2020	Set1	3	0	0	Macrophage
Set1_ACCTGAATCACATTGG-1	ACCTGAATCACATTGG-1	19620	5640	6.20124	0	NatComm8	BC17	NatComm_2020	Set1	10	246	4076	Malignant
Set1_ACCTGAATCGCACTCT-1	ACCTGAATCGCACTCT-1	8913	3295	5.79459	0	NatComm8	BC17	NatComm_2020	Set1	10	244	3771	Malignant
Set1_ACCTGAATCGCCGAAC-1	ACCTGAATCGCCGAAC-1	2163	1317	8.1781	0	NatComm8	BC17	NatComm_2020	Set1	17	169	3809	Malignant
Set1_ACCTGAATCGTGGCGT-1	ACCTGAATCGTGGCGT-1	3025	1490	1.5077	0	NatComm8	BC17	NatComm_2020	Set1	10	260	3439	Malignant
Set1_ACCTGTCAGCCTGGAA-1	ACCTGTCAGCCTGGAA-1	9922	3405	5.47453	0.00999001	NatComm8	BC17	NatComm_2020	Set1	10	343	4366	Malignant
Set1_ACCTGTCAGGATTCCT-1	ACCTGTCAGGATTCCT-1	11167	3298	4.53175	0.00886839	NatComm8	BC17	NatComm_2020	Set1	10	198	3216	Malignant
Set1_ACCTGTCAGTGCAACG-1	ACCTGTCAGTGCAACG-1	16029	4542	4.3819	0	NatComm8	BC17	NatComm_2020	Set1	10	294	3736	Malignant
Set1_ACCTGTCAGTGGACGT-1	ACCTGTCAGTGGACGT-1	8600	3177	2.42278	0	NatComm8	BC17	NatComm_2020	Set1	10	228	3230	Malignant
Set1_ACCTGTCCAATTGCGT-1	ACCTGTCCAATTGCGT-1	17429	4455	8.05297	0	NatComm8	BC17	NatComm_2020	Set1	8	192	4267	Malignant
Set1_ACCTGTCCACTTGTCC-1	ACCTGTCCACTTGTCC-1	17687	5068	8.30585	0	NatComm8	BC17	NatComm_2020	Set1	10	427	4540	Malignant
Set1_ACCTGTCCATCGCTGG-1	ACCTGTCCATCGCTGG-1	11810	3718	3.62937	0	NatComm8	BC17	NatComm_2020	Set1	10	240	3732	Malignant
Set1_ACCTGTCGTATACCCA-1	ACCTGTCGTATACCCA-1	8901	3085	4.60855	0	NatComm8	BC17	NatComm_2020	Set1	13	49	972	Endothelial
Set1_ACCTGTCGTCGCAGTC-1	ACCTGTCGTCGCAGTC-1	1769	1117	3.61915	0	NatComm8	BC17	NatComm_2020	Set1	17	231	3672	Malignant
Set1_ACCTGTCGTCTTTCTA-1	ACCTGTCGTCTTTCTA-1	6986	2580	5.48547	0	NatComm8	BC17	NatComm_2020	Set1	13	49	972	Endothelial
Set1_ACCTGTCTCTCTCCGA-1	ACCTGTCTCTCTCCGA-1	10609	3751	4.4082	0	NatComm8	BC17	NatComm_2020	Set1	10	222	4163	Malignant
Set1_ACCTGTCTCTGAATCG-1	ACCTGTCTCTGAATCG-1	13455	4102	1.15895	0	NatComm8	BC17	NatComm_2020	Set1	11	193	3155	Malignant
Set1_ACGATCAAGGAAAGAC-1	ACGATCAAGGAAAGAC-1	15181	3417	4.25726	0	NatComm8	BC17	NatComm_2020	Set1	10	255	3602	Malignant
Set1_ACGATCAAGGAACGCT-1	ACGATCAAGGAACGCT-1	4779	1985	3.83102	0	NatComm8	BC17	NatComm_2020	Set1	3	0	77	Macrophage
Set1_ACGATCAAGGTCACAG-1	ACGATCAAGGTCACAG-1	10271	3495	5.14706	0	NatComm8	BC17	NatComm_2020	Set1	10	224	3726	Malignant
Set1_ACGATCACACAAAGCG-1	ACGATCACACAAAGCG-1	4615	1875	8.42624	0	NatComm8	BC17	NatComm_2020	Set1	10	261	3953	Malignant
Set1_ACGATCACAGCATTGT-1	ACGATCACAGCATTGT-1	13186	3859	4.11566	0	NatComm8	BC17	NatComm_2020	Set1	10	289	4189	Malignant
Set1_ACGATCACAGCGTATT-1	ACGATCACAGCGTATT-1	9970	3609	6.08601	0	NatComm8	BC17	NatComm_2020	Set1	10	646	4344	Malignant
Set1_ACGATCACAGGAGGAG-1	ACGATCACAGGAGGAG-1	16443	4193	3.82602	0	NatComm8	BC17	NatComm_2020	Set1	10	315	4323	Malignant
Set1_ACGATCACATAGAAAC-1	ACGATCACATAGAAAC-1	2885	1242	12.6465	0	NatComm8	BC17	NatComm_2020	Set1	3	0	329	Macrophage
Set1_ACGATCAGTCGTTATG-1	ACGATCAGTCGTTATG-1	9147	3170	5.58979	0	NatComm8	BC17	NatComm_2020	Set1	10	217	3606	Malignant
Set1_ACGATCAGTGACTGAG-1	ACGATCAGTGACTGAG-1	9969	3047	7.16133	0	NatComm8	BC17	NatComm_2020	Set1	10	300	3973	Malignant
Set1_ACGATCAGTGTGACCC-1	ACGATCAGTGTGACCC-1	11408	3671	3.44558	0	NatComm8	BC17	NatComm_2020	Set1	10	314	4225	Malignant
Set1_ACGATCAGTTCCGCTT-1	ACGATCAGTTCCGCTT-1	16797	4822	4.55617	0	NatComm8	BC17	NatComm_2020	Set1	24	245	3908	Malignant
Set1_ACGATCATCGGACCAC-1	ACGATCATCGGACCAC-1	11530	3487	3.24987	0	NatComm8	BC17	NatComm_2020	Set1	10	274	4248	Malignant
Set1_ACGATCATCGGCCCAA-1	ACGATCATCGGCCCAA-1	19422	5110	5.84947	0	NatComm8	BC17	NatComm_2020	Set1	10	268	4051	Malignant
Set1_ACGATCATCTGAGTCA-1	ACGATCATCTGAGTCA-1	15721	4441	4.52975	0	NatComm8	BC17	NatComm_2020	Set1	10	248	3352	Malignant
Set1_ACGATCATCTTTCCAA-1	ACGATCATCTTTCCAA-1	10157	3481	6.88413	0	NatComm8	BC17	NatComm_2020	Set1	10	215	3800	Malignant
Set1_ACGATGTAGAGCAACC-1	ACGATGTAGAGCAACC-1	13999	4285	6.83313	0	NatComm8	BC17	NatComm_2020	Set1	10	214	3673	Macrophage
Set1_ACGATGTGTAGCGATG-1	ACGATGTGTAGCGATG-1	10442	3083	5.93477	0	NatComm8	BC17	NatComm_2020	Set1	10	256	3549	Malignant
Set1_ACGATGTGTCACCTTC-1	ACGATGTGTCACCTTC-1	10539	3256	4.53223	0	NatComm8	BC17	NatComm_2020	Set1	10	240	3728	Malignant
Set1_ACGATGTGTGGCGCTT-1	ACGATGTGTGGCGCTT-1	12095	3438	2.57542	0	NatComm8	BC17	NatComm_2020	Set1	10	205	3696	Malignant
Set1_ACGATGTGTGGTTCTA-1	ACGATGTGTGGTTCTA-1	3733	1643	6.44733	0	NatComm8	BC17	NatComm_2020	Set1	2	0	0	Macrophage
Set1_ACGATGTGTGTCATCA-1	ACGATGTGTGTCATCA-1	4959	1928	7.0699	0	NatComm8	BC17	NatComm_2020	Set1	9	0	0	Macrophage
Set1_ACGATGTGTTAATGAG-1	ACGATGTGTTAATGAG-1	8471	2940	5.55037	0.0116604	NatComm8	BC17	NatComm_2020	Set1	10	232	3706	Malignant
Set1_ACGATGTTCAGTGTTG-1	ACGATGTTCAGTGTTG-1	881	582	3.14961	0	NatComm8	BC17	NatComm_2020	Set1	1	49	1568	Macrophage
Set1_ACGATGTTCCTTCTAA-1	ACGATGTTCCTTCTAA-1	8902	3124	4.91111	0	NatComm8	BC17	NatComm_2020	Set1	10	180	3639	Malignant
Set1_ACGATGTTCGTACACA-1	ACGATGTTCGTACACA-1	6793	2596	3.5098	0	NatComm8	BC17	NatComm_2020	Set1	3	0	112	Macrophage
Set1_ACGCACGAGCTTACGT-1	ACGCACGAGCTTACGT-1	1302	851	6.0652	0	NatComm8	BC17	NatComm_2020	Set1	17	48	1981	Malignant
Set1_ACGCACGAGTGCCAGA-1	ACGCACGAGTGCCAGA-1	5997	2759	5.71287	0	NatComm8	BC17	NatComm_2020	Set1	10	284	3719	Malignant
Set1_ACGCACGCAACCGTGC-1	ACGCACGCAACCGTGC-1	21844	4802	6.58813	0	NatComm8	BC17	NatComm_2020	Set1	10	507	4288	Malignant
Set1_ACGCACGCACCACTGG-1	ACGCACGCACCACTGG-1	7174	2906	6.97963	0.0137665	NatComm8	BC17	NatComm_2020	Set1	10	269	4059	Malignant
Set1_ACGCACGCAGACTCTA-1	ACGCACGCAGACTCTA-1	4322	1851	8.88685	0	NatComm8	BC17	NatComm_2020	Set1	3	0	118	Macrophage
Set1_ACGCACGCAGATCACT-1	ACGCACGCAGATCACT-1	22156	5047	6.08295	0	NatComm8	BC17	NatComm_2020	Set1	10	268	4051	Malignant
Set1_ACGCACGCAGGACGAT-1	ACGCACGCAGGACGAT-1	8581	2890	6.526	0	NatComm8	BC17	NatComm_2020	Set1	10	257	4503	Malignant
Set1_ACGCACGCATGGATCT-1	ACGCACGCATGGATCT-1	13692	3817	6.15707	0	NatComm8	BC17	NatComm_2020	Set1	10	375	3863	Malignant
Set1_ACGCACGTCGACACTA-1	ACGCACGTCGACACTA-1	12147	3679	4.92258	0	NatComm8	BC17	NatComm_2020	Set1	10	191	3158	Malignant
Set1_ACGCACGTCGGTTAGT-1	ACGCACGTCGGTTAGT-1	3277	1663	7.50452	0	NatComm8	BC17	NatComm_2020	Set1	10	135	3321	Malignant
Set1_ACGCACGTCGTAATGC-1	ACGCACGTCGTAATGC-1	3610	1430	5.28343	0	NatComm8	BC17	NatComm_2020	Set1	4	0	445	Tcell
Set1_ACGCACGTCTGAGGCC-1	ACGCACGTCTGAGGCC-1	8567	3156	4.24968	0	NatComm8	BC17	NatComm_2020	Set1	10	258	3848	Malignant
Set1_ACGGAAGAGTTCCTGA-1	ACGGAAGAGTTCCTGA-1	13560	3972	4.30783	0	NatComm8	BC17	NatComm_2020	Set1	10	227	3737	Malignant
Set1_ACGGAAGCAACCAGAG-1	ACGGAAGCAACCAGAG-1	11352	3472	3.01788	0	NatComm8	BC17	NatComm_2020	Set1	10	209	3668	Malignant
Set1_ACGGAAGCAGCAGATG-1	ACGGAAGCAGCAGATG-1	8810	2895	4.85994	0	NatComm8	BC17	NatComm_2020	Set1	10	257	3959	Malignant
Set1_ACGGAAGGTCGTCTCT-1	ACGGAAGGTCGTCTCT-1	5806	2299	4.07816	0	NatComm8	BC17	NatComm_2020	Set1	10	204	3793	Malignant
Set1_ACGGAAGGTTCGGTCG-1	ACGGAAGGTTCGGTCG-1	3782	1663	9.37173	0	NatComm8	BC17	NatComm_2020	Set1	1	232	3285	Malignant
Set1_ACGGAAGGTTGGGAAC-1	ACGGAAGGTTGGGAAC-1	25185	4885	6.28834	0	NatComm8	BC17	NatComm_2020	Set1	10	266	4178	Malignant
Set1_ACGGGTCAGCATGGGT-1	ACGGGTCAGCATGGGT-1	6388	2369	12.6478	0	NatComm8	BC17	NatComm_2020	Set1	3	0	89	Macrophage
Set1_ACGGGTCAGCGAGTAC-1	ACGGGTCAGCGAGTAC-1	2988	1411	1.92435	0.0331785	NatComm8	BC17	NatComm_2020	Set1	4	0	443	Tcell
Set1_ACGGGTCAGCTACTAC-1	ACGGGTCAGCTACTAC-1	9345	3053	5.34448	0	NatComm8	BC17	NatComm_2020	Set1	10	212	4051	Malignant
Set1_ACGGGTCAGTACTGTC-1	ACGGGTCAGTACTGTC-1	12696	4200	4.54581	0	NatComm8	BC17	NatComm_2020	Set1	10	265	4369	Malignant
Set1_ACGGGTCAGTATAGGT-1	ACGGGTCAGTATAGGT-1	8136	2501	5.07751	0	NatComm8	BC17	NatComm_2020	Set1	3	0	79	Macrophage
Set1_ACGGGTCAGTTTCGAC-1	ACGGGTCAGTTTCGAC-1	2374	1231	2.00418	0	NatComm8	BC17	NatComm_2020	Set1	4	0	462	Tcell
Set1_ACGGGTCCAGTTACCA-1	ACGGGTCCAGTTACCA-1	1198	838	1.46819	0	NatComm8	BC17	NatComm_2020	Set1	1	621	3875	Malignant
Set1_ACGGGTCGTAGAGCTG-1	ACGGGTCGTAGAGCTG-1	14701	4094	3.40749	0	NatComm8	BC17	NatComm_2020	Set1	10	251	3526	Malignant
Set1_ACGGGTCGTCCCACGA-1	ACGGGTCGTCCCACGA-1	1387	891	8.5	0	NatComm8	BC17	NatComm_2020	Set1	17	243	2655	Malignant
Set1_ACGGGTCGTGGGCTTC-1	ACGGGTCGTGGGCTTC-1	6300	2483	8.94704	0	NatComm8	BC17	NatComm_2020	Set1	10	225	3990	Malignant
Set1_ACGGGTCTCCTCACCA-1	ACGGGTCTCCTCACCA-1	2520	1456	11.7601	0.0392003	NatComm8	BC17	NatComm_2020	Set1	17	42	2253	Malignant
Set1_ACGGTCGCACAAGCAG-1	ACGGTCGCACAAGCAG-1	8378	2995	6.15784	0	NatComm8	BC17	NatComm_2020	Set1	10	275	4289	Malignant
Set1_ACGGTCGCACCAAATC-1	ACGGTCGCACCAAATC-1	5220	2699	0.948407	0.0189681	NatComm8	BC17	NatComm_2020	Set1	16	48	1981	Fibroblast
Set1_ACGGTCGCACCTAAAC-1	ACGGTCGCACCTAAAC-1	8970	3215	2.98524	0	NatComm8	BC17	NatComm_2020	Set1	10	329	3845	Malignant
Set1_ACGGTCGCACTTCTCG-1	ACGGTCGCACTTCTCG-1	35701	5735	3.00963	0	NatComm8	BC17	NatComm_2020	Set1	10	333	3570	Malignant
Set1_ACGGTCGCAGAACTCT-1	ACGGTCGCAGAACTCT-1	19628	4798	3.30241	0	NatComm8	BC17	NatComm_2020	Set1	10	235	4065	Malignant
Set1_ACGGTCGCATACCATG-1	ACGGTCGCATACCATG-1	12510	3670	4.47514	0	NatComm8	BC17	NatComm_2020	Set1	10	708	4435	Malignant
Set1_ACGGTCGCATCCCGTT-1	ACGGTCGCATCCCGTT-1	5614	2646	5.3359	0	NatComm8	BC17	NatComm_2020	Set1	10	233	3626	Malignant
Set1_ACGGTCGGTCTTGAAC-1	ACGGTCGGTCTTGAAC-1	10721	3412	4.2514	0	NatComm8	BC17	NatComm_2020	Set1	10	304	3996	Malignant
Set1_ACGGTCGTCTCGCGTT-1	ACGGTCGTCTCGCGTT-1	18104	4406	5.94103	0	NatComm8	BC17	NatComm_2020	Set1	24	595	4538	Malignant
Set1_ACGGTTAAGAATCGAT-1	ACGGTTAAGAATCGAT-1	2581	1147	7.6746	0	NatComm8	BC17	NatComm_2020	Set1	4	0	562	Tcell
Set1_ACGGTTAAGCTCCCTT-1	ACGGTTAAGCTCCCTT-1	3341	1762	4.2836	0	NatComm8	BC17	NatComm_2020	Set1	17	508	3777	Malignant
Set1_ACGGTTAAGTCTCGTA-1	ACGGTTAAGTCTCGTA-1	22568	4975	6.81918	0	NatComm8	BC17	NatComm_2020	Set1	10	333	3570	Malignant
Set1_ACGGTTACAATGTCTG-1	ACGGTTACAATGTCTG-1	12219	3802	3.27537	0	NatComm8	BC17	NatComm_2020	Set1	10	230	3870	Malignant
Set1_ACGGTTAGTATGCGTT-1	ACGGTTAGTATGCGTT-1	20416	4001	8.66875	0	NatComm8	BC17	NatComm_2020	Set1	25	0	359	Macrophage
Set1_ACGGTTAGTGAATAAC-1	ACGGTTAGTGAATAAC-1	2372	1061	6.0808	0	NatComm8	BC17	NatComm_2020	Set1	4	0	319	Tcell
Set1_ACGGTTAGTTGTAGCT-1	ACGGTTAGTTGTAGCT-1	7361	2596	9.66702	0	NatComm8	BC17	NatComm_2020	Set1	10	165	3595	Malignant
Set1_ACGGTTAGTTTAGAGA-1	ACGGTTAGTTTAGAGA-1	4404	1879	9.01084	0	NatComm8	BC17	NatComm_2020	Set1	3	0	251	Macrophage
Set1_ACGGTTATCCGATGTA-1	ACGGTTATCCGATGTA-1	19444	5226	4.61038	0	NatComm8	BC17	NatComm_2020	Set1	10	361	4064	Malignant
Set1_ACGGTTATCGTGCATA-1	ACGGTTATCGTGCATA-1	2363	1155	5.3005	0	NatComm8	BC17	NatComm_2020	Set1	4	0	1186	Tcell
Set1_ACGTAACAGTATGTAG-1	ACGTAACAGTATGTAG-1	11249	3816	2.27572	0	NatComm8	BC17	NatComm_2020	Set1	10	345	3941	Malignant
Set1_ACGTAACCAATGAACA-1	ACGTAACCAATGAACA-1	9083	2984	6.64416	0	NatComm8	BC17	NatComm_2020	Set1	10	243	3936	Malignant
Set1_ACGTAACCACTCCTGT-1	ACGTAACCACTCCTGT-1	15854	4324	4.27064	0	NatComm8	BC17	NatComm_2020	Set1	10	271	3766	Malignant
Set1_ACGTAACGTACAGGTG-1	ACGTAACGTACAGGTG-1	11337	3386	8.21281	0	NatComm8	BC17	NatComm_2020	Set1	3	0	0	Macrophage
Set1_ACGTAACGTACTGTTG-1	ACGTAACGTACTGTTG-1	10078	3554	3.24097	0	NatComm8	BC17	NatComm_2020	Set1	10	233	3626	Malignant
Set1_ACGTAACGTCCGTACG-1	ACGTAACGTCCGTACG-1	2152	1210	12.4885	0	NatComm8	BC17	NatComm_2020	Set1	17	283	4144	Malignant
Set1_ACGTAACGTTCTCTAT-1	ACGTAACGTTCTCTAT-1	11084	4008	4.00071	0.00891027	NatComm8	BC17	NatComm_2020	Set1	10	595	4538	Malignant
Set1_ACGTAACTCTCCTACG-1	ACGTAACTCTCCTACG-1	29430	6205	4.72378	0.0033502	NatComm8	BC17	NatComm_2020	Set1	10	232	3971	Malignant
Set1_ACGTACAAGAGTCACG-1	ACGTACAAGAGTCACG-1	7898	2708	3.51406	0	NatComm8	BC17	NatComm_2020	Set1	10	271	3766	Malignant
Set1_ACGTACAAGCCTCAAT-1	ACGTACAAGCCTCAAT-1	38145	6535	6.13655	0	NatComm8	BC17	NatComm_2020	Set1	13	50	1002	Endothelial
Set1_ACGTACACACAAGCTT-1	ACGTACACACAAGCTT-1	16082	4320	4.00049	0	NatComm8	BC17	NatComm_2020	Set1	10	243	3936	Malignant
Set1_ACGTACAGTCCAGCAC-1	ACGTACAGTCCAGCAC-1	3391	1587	1.39819	0	NatComm8	BC17	NatComm_2020	Set1	1	376	4060	Malignant
Set1_ACGTACAGTGCCAAGA-1	ACGTACAGTGCCAAGA-1	6482	2684	7.13089	0	NatComm8	BC17	NatComm_2020	Set1	10	724	4540	Malignant
Set1_ACGTACATCACCCTGT-1	ACGTACATCACCCTGT-1	6572	2421	7.48381	0	NatComm8	BC17	NatComm_2020	Set1	10	251	3614	Malignant
Set1_ACGTACATCCATCCGT-1	ACGTACATCCATCCGT-1	8056	2754	4.60688	0	NatComm8	BC17	NatComm_2020	Set1	3	0	0	Macrophage
Set1_ACGTACATCTAATTCC-1	ACGTACATCTAATTCC-1	16025	3685	4.50009	0	NatComm8	BC17	NatComm_2020	Set1	3	0	0	Macrophage
Set1_ACGTAGTAGGAGGGTG-1	ACGTAGTAGGAGGGTG-1	15256	3656	3.23063	0	NatComm8	BC17	NatComm_2020	Set1	10	226	3345	Malignant
Set1_ACGTAGTAGTAATTGG-1	ACGTAGTAGTAATTGG-1	9577	3012	4.10506	0.0103402	NatComm8	BC17	NatComm_2020	Set1	10	274	3963	Malignant
Set1_ACGTAGTAGTGGCAGT-1	ACGTAGTAGTGGCAGT-1	6627	2447	8.37182	0	NatComm8	BC17	NatComm_2020	Set1	10	192	4267	Malignant
Set1_ACGTAGTAGTTGGACG-1	ACGTAGTAGTTGGACG-1	7940	3071	5.27623	0	NatComm8	BC17	NatComm_2020	Set1	10	242	3601	Malignant
Set1_ACGTAGTCACTCCCTA-1	ACGTAGTCACTCCCTA-1	5022	2297	2.91031	0	NatComm8	BC17	NatComm_2020	Set1	3	0	0	Macrophage
Set1_ACGTAGTCACTTCCTG-1	ACGTAGTCACTTCCTG-1	27128	4540	7.90623	0.00366878	NatComm8	BC17	NatComm_2020	Set1	25	0	359	Macrophage
Set1_ACGTAGTCAGAAATCA-1	ACGTAGTCAGAAATCA-1	24588	5156	2.57514	0	NatComm8	BC17	NatComm_2020	Set1	10	265	4369	Malignant
Set1_ACGTAGTCAGTCCGTG-1	ACGTAGTCAGTCCGTG-1	10422	3529	5.33485	0	NatComm8	BC17	NatComm_2020	Set1	10	238	4056	Malignant
Set1_ACGTAGTCATAGTCAC-1	ACGTAGTCATAGTCAC-1	28490	5786	4.65884	0	NatComm8	BC17	NatComm_2020	Set1	11	436	3801	Malignant
Set1_ACGTAGTCATCGGTTA-1	ACGTAGTCATCGGTTA-1	11630	3757	4.93197	0	NatComm8	BC17	NatComm_2020	Set1	10	632	4584	Malignant
Set1_ACGTAGTCATTGCCGG-1	ACGTAGTCATTGCCGG-1	12403	4113	3.22119	0	NatComm8	BC17	NatComm_2020	Set1	23	253	3959	Malignant
Set1_ACGTAGTGTACATTGC-1	ACGTAGTGTACATTGC-1	9220	2833	2.81872	0	NatComm8	BC17	NatComm_2020	Set1	9	0	141	Macrophage
Set1_ACGTAGTGTAGGTAGC-1	ACGTAGTGTAGGTAGC-1	6427	1933	5.87326	0	NatComm8	BC17	NatComm_2020	Set1	3	0	91	Macrophage
Set1_ACGTAGTGTATGAGGC-1	ACGTAGTGTATGAGGC-1	11842	3722	10.0092	0	NatComm8	BC17	NatComm_2020	Set1	10	239	4034	Malignant
Set1_ACGTAGTGTCGTGTTA-1	ACGTAGTGTCGTGTTA-1	3660	1586	8.75576	0	NatComm8	BC17	NatComm_2020	Set1	2	0	0	Macrophage
Set1_ACGTAGTGTCTACGAT-1	ACGTAGTGTCTACGAT-1	10345	3000	3.72356	0.00957213	NatComm8	BC17	NatComm_2020	Set1	10	209	3697	Malignant
Set1_ACGTAGTTCAGACTGT-1	ACGTAGTTCAGACTGT-1	2782	999	7.56333	0	NatComm8	BC17	NatComm_2020	Set1	9	0	122	Macrophage
Set1_ACGTAGTTCGCATAGT-1	ACGTAGTTCGCATAGT-1	9096	3300	5.12486	0	NatComm8	BC17	NatComm_2020	Set1	10	364	3928	Malignant
Set1_ACGTCCTAGCAATAAC-1	ACGTCCTAGCAATAAC-1	32311	6037	3.71939	0	NatComm8	BC17	NatComm_2020	Set1	24	327	4246	Malignant
Set1_ACGTCCTAGCAGGCTA-1	ACGTCCTAGCAGGCTA-1	11797	3996	3.578	0	NatComm8	BC17	NatComm_2020	Set1	10	218	4081	Malignant
Set1_ACGTCCTAGGAGAGTA-1	ACGTCCTAGGAGAGTA-1	10939	3227	8.52524	0.00903098	NatComm8	BC17	NatComm_2020	Set1	10	333	3570	Malignant
Set1_ACGTCCTAGGGTATAT-1	ACGTCCTAGGGTATAT-1	12826	4174	6.97208	0	NatComm8	BC17	NatComm_2020	Set1	10	404	4400	Malignant
Set1_ACGTCCTAGGTCTTTG-1	ACGTCCTAGGTCTTTG-1	12047	3800	2.32386	0	NatComm8	BC17	NatComm_2020	Set1	10	419	4017	Malignant
Set1_ACGTCCTAGTGTAGAT-1	ACGTCCTAGTGTAGAT-1	11217	3445	2.60187	0	NatComm8	BC17	NatComm_2020	Set1	10	222	3786	Malignant
Set1_ACGTCCTCAACGGTAG-1	ACGTCCTCAACGGTAG-1	10495	3166	3.60878	0.00942241	NatComm8	BC17	NatComm_2020	Set1	10	247	3652	Malignant
Set1_ACGTCCTCATCGGAAG-1	ACGTCCTCATCGGAAG-1	1123	650	8.78735	0	NatComm8	BC17	NatComm_2020	Set1	4	0	729	Tcell
Set1_ACGTCCTGTTGAAGTA-1	ACGTCCTGTTGAAGTA-1	7694	2898	5.87857	0	NatComm8	BC17	NatComm_2020	Set1	10	239	3975	Malignant
Set1_ACGTTCCAGTATGATG-1	ACGTTCCAGTATGATG-1	6718	2534	7.87344	0	NatComm8	BC17	NatComm_2020	Set1	10	235	3879	Malignant
Set1_ACGTTCCCAATACGAA-1	ACGTTCCCAATACGAA-1	10232	3230	7.20101	0	NatComm8	BC17	NatComm_2020	Set1	13	50	1002	Endothelial
Set1_ACGTTCCCAGGAGGTT-1	ACGTTCCCAGGAGGTT-1	3039	1576	5.16003	0	NatComm8	BC17	NatComm_2020	Set1	3	18	713	Macrophage
Set1_ACGTTCCCATGAATAG-1	ACGTTCCCATGAATAG-1	5862	2643	4.95465	0	NatComm8	BC17	NatComm_2020	Set1	10	260	4315	Malignant
Set1_ACGTTCCGTCCAGTTA-1	ACGTTCCGTCCAGTTA-1	10955	3706	7.12996	0	NatComm8	BC17	NatComm_2020	Set1	10	355	3862	Malignant
Set1_ACGTTCCGTCGCATGC-1	ACGTTCCGTCGCATGC-1	14689	4187	4.18714	0	NatComm8	BC17	NatComm_2020	Set1	10	348	3742	Malignant
Set1_ACGTTCCGTGACTAAA-1	ACGTTCCGTGACTAAA-1	3614	1748	6.80457	0	NatComm8	BC17	NatComm_2020	Set1	1	223	2929	Malignant
Set1_ACGTTCCGTGGAGGTT-1	ACGTTCCGTGGAGGTT-1	1021	713	4.1109	0	NatComm8	BC17	NatComm_2020	Set1	17	42	2009	Malignant
Set1_ACGTTCCGTTGCTGAT-1	ACGTTCCGTTGCTGAT-1	6490	2598	7.70637	0	NatComm8	BC17	NatComm_2020	Set1	10	346	4387	Malignant
Set1_ACGTTCCTCACTGAAC-1	ACGTTCCTCACTGAAC-1	15247	4766	6.06649	0	NatComm8	BC17	NatComm_2020	Set1	10	283	4144	Malignant
Set1_ACGTTCCTCCTTCTGG-1	ACGTTCCTCCTTCTGG-1	7457	2831	4.38083	0	NatComm8	BC17	NatComm_2020	Set1	3	0	112	Macrophage
Set1_ACGTTCCTCTGAGTCA-1	ACGTTCCTCTGAGTCA-1	18809	4921	5.05996	0	NatComm8	BC17	NatComm_2020	Set1	13	49	972	Endothelial
Set1_ACTACGAAGCGAGTCA-1	ACTACGAAGCGAGTCA-1	13930	3918	2.78388	0	NatComm8	BC17	NatComm_2020	Set1	10	248	4161	Malignant
Set1_ACTACGAAGGAGATAG-1	ACTACGAAGGAGATAG-1	16031	4180	3.80177	0	NatComm8	BC17	NatComm_2020	Set1	23	215	3522	Malignant
Set1_ACTACGAAGTAGGGTC-1	ACTACGAAGTAGGGTC-1	5996	2166	5.00413	0	NatComm8	BC17	NatComm_2020	Set1	9	0	0	Macrophage
Set1_ACTACGACAATGAAAC-1	ACTACGACAATGAAAC-1	32392	6171	4.245	0	NatComm8	BC17	NatComm_2020	Set1	10	404	4400	Malignant
Set1_ACTACGATCAACGTGT-1	ACTACGATCAACGTGT-1	9186	3157	4.57038	0	NatComm8	BC17	NatComm_2020	Set1	10	409	3407	Malignant
Set1_ACTACGATCCAGCTCT-1	ACTACGATCCAGCTCT-1	5396	2200	0.312098	0	NatComm8	BC17	NatComm_2020	Set1	12	44	1664	Malignant
Set1_ACTACGATCCTCTCGA-1	ACTACGATCCTCTCGA-1	3479	1730	2.65487	0	NatComm8	BC17	NatComm_2020	Set1	3	0	0	Macrophage
Set1_ACTATCTAGCAACTTC-1	ACTATCTAGCAACTTC-1	2659	1364	12.5835	0	NatComm8	BC17	NatComm_2020	Set1	17	165	3595	Malignant
Set1_ACTATCTAGGCGAACT-1	ACTATCTAGGCGAACT-1	9426	3134	3.22716	0	NatComm8	BC17	NatComm_2020	Set1	10	362	4186	Malignant
Set1_ACTATCTCAACAGCCC-1	ACTATCTCAACAGCCC-1	8557	3132	5.22423	0	NatComm8	BC17	NatComm_2020	Set1	10	232	3285	Malignant
Set1_ACTATCTCACACGTGC-1	ACTATCTCACACGTGC-1	12226	2942	4.90857	0.00812678	NatComm8	BC17	NatComm_2020	Set1	9	0	85	Macrophage
Set1_ACTATCTCAGGTCCCA-1	ACTATCTCAGGTCCCA-1	13907	4469	3.16483	0	NatComm8	BC17	NatComm_2020	Set1	10	400	4030	Malignant
Set1_ACTATCTCATCCTAAG-1	ACTATCTCATCCTAAG-1	1375	757	9.11047	0	NatComm8	BC17	NatComm_2020	Set1	4	0	729	Tcell
Set1_ACTATCTCATGGAGAC-1	ACTATCTCATGGAGAC-1	3658	1717	6.06143	0	NatComm8	BC17	NatComm_2020	Set1	3	0	313	Macrophage
Set1_ACTATCTCATGGCTAT-1	ACTATCTCATGGCTAT-1	6987	2937	5.38897	0	NatComm8	BC17	NatComm_2020	Set1	10	245	3487	Malignant
Set1_ACTATCTCATTAAGCC-1	ACTATCTCATTAAGCC-1	35051	6927	3.13434	0	NatComm8	BC17	NatComm_2020	Set1	10	214	3796	Malignant
Set1_ACTATCTGTCACCTTC-1	ACTATCTGTCACCTTC-1	742	497	2.94118	0	NatComm8	BC17	NatComm_2020	Set1	1	44	1664	Macrophage
Set1_ACTATCTGTTCAAACC-1	ACTATCTGTTCAAACC-1	20169	5104	2.4284	0	NatComm8	BC17	NatComm_2020	Set1	24	298	3936	Malignant
Set1_ACTATCTTCAACCTTT-1	ACTATCTTCAACCTTT-1	21452	5448	4.51298	0	NatComm8	BC17	NatComm_2020	Set1	10	276	4651	Malignant
Set1_ACTATCTTCACGGTCG-1	ACTATCTTCACGGTCG-1	17432	5053	3.98684	0	NatComm8	BC17	NatComm_2020	Set1	10	274	3963	Malignant
Set1_ACTATCTTCAGTGGGA-1	ACTATCTTCAGTGGGA-1	11659	3764	7.93813	0.00849907	NatComm8	BC17	NatComm_2020	Set1	3	0	0	Macrophage
Set1_ACTATCTTCCTTGACC-1	ACTATCTTCCTTGACC-1	13229	4551	3.76965	0	NatComm8	BC17	NatComm_2020	Set1	10	260	4315	Malignant
Set1_ACTATCTTCGACATAC-1	ACTATCTTCGACATAC-1	15263	4490	6.27347	0	NatComm8	BC17	NatComm_2020	Set1	10	425	4635	Malignant
Set1_ACTATGGCAAGACGAC-1	ACTATGGCAAGACGAC-1	17771	4201	3.65759	0	NatComm8	BC17	NatComm_2020	Set1	10	425	3986	Malignant
Set1_ACTATGGCACCAGACC-1	ACTATGGCACCAGACC-1	19818	4960	5.14089	0.004996	NatComm8	BC17	NatComm_2020	Set1	10	254	4471	Malignant
Set1_ACTATGGCATCGGATT-1	ACTATGGCATCGGATT-1	3333	1483	9.20428	0	NatComm8	BC17	NatComm_2020	Set1	3	0	296	Macrophage
Set1_ACTATGGGTGTCATGT-1	ACTATGGGTGTCATGT-1	9282	3226	7.463	0.0106462	NatComm8	BC17	NatComm_2020	Set1	10	262	3302	Malignant
Set1_ACTATGGGTTCCTACC-1	ACTATGGGTTCCTACC-1	11906	3772	5.29505	0	NatComm8	BC17	NatComm_2020	Set1	10	275	3826	Malignant
Set1_ACTATGGGTTTATGCG-1	ACTATGGGTTTATGCG-1	15069	3732	4.09917	0	NatComm8	BC17	NatComm_2020	Set1	10	248	4161	Malignant
Set1_ACTATTCAGCCATTCA-1	ACTATTCAGCCATTCA-1	18102	5235	4.1321	0	NatComm8	BC17	NatComm_2020	Set1	10	326	4258	Malignant
Set1_ACTATTCAGCGCCATC-1	ACTATTCAGCGCCATC-1	10924	3882	3.30347	0	NatComm8	BC17	NatComm_2020	Set1	23	304	3571	Malignant
Set1_ACTATTCAGGGTGGGA-1	ACTATTCAGGGTGGGA-1	14824	3677	4.22516	0.00668539	NatComm8	BC17	NatComm_2020	Set1	10	223	2929	Malignant
Set1_ACTATTCAGGTTAAAC-1	ACTATTCAGGTTAAAC-1	3679	1652	1.63583	0.0268168	NatComm8	BC17	NatComm_2020	Set1	4	0	319	Tcell
Set1_ACTATTCCATATGCGT-1	ACTATTCCATATGCGT-1	7044	2764	4.145	0	NatComm8	BC17	NatComm_2020	Set1	10	269	3661	Malignant
Set1_ACTATTCCATCTTTCA-1	ACTATTCCATCTTTCA-1	16042	4609	3.05752	0	NatComm8	BC17	NatComm_2020	Set1	10	269	4059	Malignant
Set1_ACTATTCGTAAGATTG-1	ACTATTCGTAAGATTG-1	14222	3874	3.50414	0	NatComm8	BC17	NatComm_2020	Set1	10	275	4289	Malignant
Set1_ACTATTCGTGAGTGAC-1	ACTATTCGTGAGTGAC-1	1338	784	1.25369	0	NatComm8	BC17	NatComm_2020	Set1	1	47	2020	Macrophage
Set1_ACTATTCGTTCCTACC-1	ACTATTCGTTCCTACC-1	8974	3267	5.01705	0	NatComm8	BC17	NatComm_2020	Set1	10	262	4136	Malignant
Set1_ACTATTCGTTCTCTAT-1	ACTATTCGTTCTCTAT-1	42327	7097	4.24353	0	NatComm8	BC17	NatComm_2020	Set1	10	253	3834	Malignant
Set1_ACTATTCTCCAGTGCG-1	ACTATTCTCCAGTGCG-1	23764	5756	3.63727	0	NatComm8	BC17	NatComm_2020	Set1	10	285	4231	Malignant
Set1_ACTATTCTCCGTTGAA-1	ACTATTCTCCGTTGAA-1	7061	2721	4.36486	0	NatComm8	BC17	NatComm_2020	Set1	10	294	4275	Malignant
Set1_ACTATTCTCTCTAGGA-1	ACTATTCTCTCTAGGA-1	11690	3844	4.84879	0	NatComm8	BC17	NatComm_2020	Set1	10	320	3704	Malignant
Set1_ACTATTCTCTGGCCGA-1	ACTATTCTCTGGCCGA-1	9443	3299	4.3733	0	NatComm8	BC17	NatComm_2020	Set1	10	217	3954	Malignant
Set1_ACTCCCAAGGCATGCA-1	ACTCCCAAGGCATGCA-1	11671	3287	5.01232	0.00849545	NatComm8	BC17	NatComm_2020	Set1	9	0	79	Macrophage
Set1_ACTCCCAAGTTGTCAC-1	ACTCCCAAGTTGTCAC-1	14745	3755	2.08068	0	NatComm8	BC17	NatComm_2020	Set1	10	262	3302	Malignant
Set1_ACTCCCACAAGGCTTT-1	ACTCCCACAAGGCTTT-1	9611	2933	7.41543	0	NatComm8	BC17	NatComm_2020	Set1	10	253	3959	Malignant
Set1_ACTCCCACAATATCCG-1	ACTCCCACAATATCCG-1	3852	1803	10.1204	0	NatComm8	BC17	NatComm_2020	Set1	17	238	4056	Malignant
Set1_ACTCCCACACAAGTGG-1	ACTCCCACACAAGTGG-1	19048	5042	3.18868	0.0103697	NatComm8	BC17	NatComm_2020	Set1	10	237	3521	Malignant
Set1_ACTCCCACACCAGTAT-1	ACTCCCACACCAGTAT-1	10272	3642	4.5717	0	NatComm8	BC17	NatComm_2020	Set1	10	208	3517	Malignant
Set1_ACTCCCACATAACTCG-1	ACTCCCACATAACTCG-1	13502	4176	2.84319	0	NatComm8	BC17	NatComm_2020	Set1	10	344	4018	Malignant
Set1_ACTCCCACATCGAACT-1	ACTCCCACATCGAACT-1	27147	5915	5.03906	0	NatComm8	BC17	NatComm_2020	Set1	10	610	4975	Malignant
Set1_ACTCCCAGTCACCGAC-1	ACTCCCAGTCACCGAC-1	10221	4051	7.7553	0	NatComm8	BC17	NatComm_2020	Set1	10	390	3931	Malignant
Set1_ACTCCCAGTCACTCAA-1	ACTCCCAGTCACTCAA-1	1139	712	5.61798	0	NatComm8	BC17	NatComm_2020	Set1	1	243	3214	Malignant
Set1_ACTCCCAGTCGTGGTC-1	ACTCCCAGTCGTGGTC-1	30564	5778	3.54321	0	NatComm8	BC17	NatComm_2020	Set1	24	346	4387	Malignant
Set1_ACTCCCAGTCTAGGTT-1	ACTCCCAGTCTAGGTT-1	10648	3846	8.10585	0	NatComm8	BC17	NatComm_2020	Set1	10	331	3814	Malignant
Set1_ACTCCCAGTGCAAGAC-1	ACTCCCAGTGCAAGAC-1	13938	3803	5.94798	0	NatComm8	BC17	NatComm_2020	Set1	10	297	3846	Malignant
Set1_ACTCCCATCGTAGCTA-1	ACTCCCATCGTAGCTA-1	11903	3597	3.68991	0	NatComm8	BC17	NatComm_2020	Set1	10	245	3754	Malignant
Set1_ACTCTCGAGAAGGCTC-1	ACTCTCGAGAAGGCTC-1	916	608	0.971922	0	NatComm8	BC17	NatComm_2020	Set1	1	40	1858	Macrophage
Set1_ACTCTCGAGACCTCCG-1	ACTCTCGAGACCTCCG-1	9151	3104	3.30882	0	NatComm8	BC17	NatComm_2020	Set1	10	294	4131	Malignant
Set1_ACTCTCGAGAGAGGTA-1	ACTCTCGAGAGAGGTA-1	8011	3043	5.33909	0	NatComm8	BC17	NatComm_2020	Set1	10	233	3448	Malignant
Set1_ACTCTCGAGCACGTCC-1	ACTCTCGAGCACGTCC-1	15925	4469	4.19329	0	NatComm8	BC17	NatComm_2020	Set1	10	221	3908	Malignant
Set1_ACTCTCGTCAAGAGGC-1	ACTCTCGTCAAGAGGC-1	16999	4080	5.90087	0	NatComm8	BC17	NatComm_2020	Set1	10	160	4290	Malignant
Set1_ACTCTCGTCACTCCGT-1	ACTCTCGTCACTCCGT-1	5238	2261	8.57843	0	NatComm8	BC17	NatComm_2020	Set1	13	50	1002	Endothelial
Set1_ACTCTCGTCTGGCCGA-1	ACTCTCGTCTGGCCGA-1	12823	3624	4.83547	0	NatComm8	BC17	NatComm_2020	Set1	10	163	3757	Osteoclast
Set1_ACTGATGAGCCTCAAT-1	ACTGATGAGCCTCAAT-1	10996	3555	4.65158	0	NatComm8	BC17	NatComm_2020	Set1	10	320	3704	Malignant
Set1_ACTGATGAGCGACAGT-1	ACTGATGAGCGACAGT-1	21175	3991	11.1142	0	NatComm8	BC17	NatComm_2020	Set1	6	NA	NA	Osteoclast
Set1_ACTGATGCAAGTAGTA-1	ACTGATGCAAGTAGTA-1	1657	1037	6.92951	0	NatComm8	BC17	NatComm_2020	Set1	17	37	1866	Malignant
Set1_ACTGATGCACAAATCC-1	ACTGATGCACAAATCC-1	38808	6549	5.64422	0	NatComm8	BC17	NatComm_2020	Set1	24	346	4387	Malignant
Set1_ACTGATGCACCTCTAC-1	ACTGATGCACCTCTAC-1	4878	1814	2.81116	0	NatComm8	BC17	NatComm_2020	Set1	9	0	71	Macrophage
Set1_ACTGATGCAGGCAATG-1	ACTGATGCAGGCAATG-1	881	583	5.80357	0	NatComm8	BC17	NatComm_2020	Set1	1	42	2253	Tcell
Set1_ACTGATGCAGTTGTTG-1	ACTGATGCAGTTGTTG-1	4815	1933	7.51694	0	NatComm8	BC17	NatComm_2020	Set1	10	412	4141	Malignant
Set1_ACTGATGTCACCGACG-1	ACTGATGTCACCGACG-1	30599	6729	3.47034	0	NatComm8	BC17	NatComm_2020	Set1	10	340	3995	Malignant
Set1_ACTGATGTCGCATTAG-1	ACTGATGTCGCATTAG-1	19253	4767	6.3726	0	NatComm8	BC17	NatComm_2020	Set1	10	319	4323	Malignant
Set1_ACTGATGTCTATCGCC-1	ACTGATGTCTATCGCC-1	15635	4194	6.4775	0	NatComm8	BC17	NatComm_2020	Set1	10	262	4136	Malignant
Set1_ACTGATGTCTTTGCTA-1	ACTGATGTCTTTGCTA-1	20746	5023	4.54112	0	NatComm8	BC17	NatComm_2020	Set1	10	284	3717	Malignant
Set1_ACTGCAAAGAGCATAT-1	ACTGCAAAGAGCATAT-1	9618	2972	4.01891	0.0102785	NatComm8	BC17	NatComm_2020	Set1	10	316	4153	Malignant
Set1_ACTGCAAAGTGAATAC-1	ACTGCAAAGTGAATAC-1	4556	1568	5.07294	0	NatComm8	BC17	NatComm_2020	Set1	1	44	1329	Tcell
Set1_ACTGCAACATTCCTAT-1	ACTGCAACATTCCTAT-1	8311	2974	7.73986	0	NatComm8	BC17	NatComm_2020	Set1	10	221	4124	Malignant
Set1_ACTGCAAGTTCGGGTC-1	ACTGCAAGTTCGGGTC-1	8975	3288	7.1202	0	NatComm8	BC17	NatComm_2020	Set1	23	364	3928	Malignant
Set1_ACTGCAATCTTCGGTC-1	ACTGCAATCTTCGGTC-1	11035	3456	5.08627	0	NatComm8	BC17	NatComm_2020	Set1	10	222	3786	Malignant
Set1_ACTGTCCAGATTGGGC-1	ACTGTCCAGATTGGGC-1	12085	3379	5.5801	0	NatComm8	BC17	NatComm_2020	Set1	10	266	4178	Malignant
Set1_ACTGTCCAGGCCTTCG-1	ACTGTCCAGGCCTTCG-1	16619	4314	6.2422	0	NatComm8	BC17	NatComm_2020	Set1	10	439	3533	Malignant
Set1_ACTGTCCAGGGTACAC-1	ACTGTCCAGGGTACAC-1	23971	4355	5.51593	0	NatComm8	BC17	NatComm_2020	Set1	25	0	359	Macrophage
Set1_ACTGTCCCAAGTGGTG-1	ACTGTCCCAAGTGGTG-1	11823	4014	4.48648	0	NatComm8	BC17	NatComm_2020	Set1	10	315	4213	Malignant
Set1_ACTGTCCCATCCGATA-1	ACTGTCCCATCCGATA-1	14401	4273	4.52299	0	NatComm8	BC17	NatComm_2020	Set1	10	338	3633	Malignant
Set1_ACTGTCCGTACAGAAT-1	ACTGTCCGTACAGAAT-1	14524	4464	2.82217	0	NatComm8	BC17	NatComm_2020	Set1	10	240	3732	Malignant
Set1_ACTGTCCGTATCCTCC-1	ACTGTCCGTATCCTCC-1	1527	1022	4.30315	0	NatComm8	BC17	NatComm_2020	Set1	17	137	3809	Malignant
Set1_ACTGTCCGTCCGAAAG-1	ACTGTCCGTCCGAAAG-1	14112	4170	5.75706	0	NatComm8	BC17	NatComm_2020	Set1	3	0	68	Macrophage
Set1_ACTGTCCGTCGTCATA-1	ACTGTCCGTCGTCATA-1	3092	1491	7.13372	0	NatComm8	BC17	NatComm_2020	Set1	3	0	313	Macrophage
Set1_ACTGTCCGTGGCTCTG-1	ACTGTCCGTGGCTCTG-1	1156	685	10.3863	0	NatComm8	BC17	NatComm_2020	Set1	1	34	1774	Macrophage
Set1_ACTGTCCGTGGGACAT-1	ACTGTCCGTGGGACAT-1	813	521	2.07824	0	NatComm8	BC17	NatComm_2020	Set1	1	142	1881	Macrophage
Set1_ACTGTCCTCCCTTCCC-1	ACTGTCCTCCCTTCCC-1	2552	1481	2.98103	0	NatComm8	BC17	NatComm_2020	Set1	17	209	3101	Malignant
Set1_ACTGTCCTCCTAGCCT-1	ACTGTCCTCCTAGCCT-1	2602	1331	2.61959	0	NatComm8	BC17	NatComm_2020	Set1	4	0	443	Tcell
Set1_ACTGTCCTCTTCGATT-1	ACTGTCCTCTTCGATT-1	4269	1841	9.84252	0	NatComm8	BC17	NatComm_2020	Set1	22	0	319	Tcell
Set1_ACTGTGAAGCGCATCC-1	ACTGTGAAGCGCATCC-1	9203	3185	3.64761	0	NatComm8	BC17	NatComm_2020	Set1	10	278	4223	Malignant
Set1_ACTGTGAAGGAGACCT-1	ACTGTGAAGGAGACCT-1	3887	1612	9.50192	0	NatComm8	BC17	NatComm_2020	Set1	3	0	0	Macrophage
Set1_ACTGTGAAGGTTATAG-1	ACTGTGAAGGTTATAG-1	10153	3618	5.67231	0	NatComm8	BC17	NatComm_2020	Set1	10	485	3885	Malignant
Set1_ACTGTGACATACATCG-1	ACTGTGACATACATCG-1	12041	3560	4.67413	0	NatComm8	BC17	NatComm_2020	Set1	10	245	3754	Malignant
Set1_ACTGTGAGTATCCCAA-1	ACTGTGAGTATCCCAA-1	8077	3194	4.71063	0	NatComm8	BC17	NatComm_2020	Set1	10	314	4225	Malignant
Set1_ACTGTGAGTTACGATC-1	ACTGTGAGTTACGATC-1	793	542	0.871731	0	NatComm8	BC17	NatComm_2020	Set1	1	41	1664	Macrophage
Set1_ACTGTGATCACGTCCT-1	ACTGTGATCACGTCCT-1	19484	5042	4.88363	0	NatComm8	BC17	NatComm_2020	Set1	24	268	4138	Malignant
Set1_ACTGTGATCCTCTAAT-1	ACTGTGATCCTCTAAT-1	4953	2335	8.18037	0	NatComm8	BC17	NatComm_2020	Set1	3	0	356	Macrophage
Set1_ACTGTGATCCTGGCTT-1	ACTGTGATCCTGGCTT-1	16013	4295	5.60887	0	NatComm8	BC17	NatComm_2020	Set1	23	413	3676	Malignant
Set1_ACTGTGATCGTCGATA-1	ACTGTGATCGTCGATA-1	6335	2564	4.53763	0	NatComm8	BC17	NatComm_2020	Set1	3	0	82	Macrophage
Set1_ACTGTGATCGTGGGAA-1	ACTGTGATCGTGGGAA-1	20717	4309	5.0222	0	NatComm8	BC17	NatComm_2020	Set1	10	182	4253	Malignant
Set1_ACTGTGATCTCGGCTT-1	ACTGTGATCTCGGCTT-1	8610	3213	6.2787	0	NatComm8	BC17	NatComm_2020	Set1	10	381	3849	Malignant
Set1_ACTGTGATCTTGGTGA-1	ACTGTGATCTTGGTGA-1	11843	3549	5.61067	0	NatComm8	BC17	NatComm_2020	Set1	23	218	3148	Malignant
Set1_ACTTAGGCAAGTATCC-1	ACTTAGGCAAGTATCC-1	9837	3389	10.9895	0.0100452	NatComm8	BC17	NatComm_2020	Set1	10	278	4223	Malignant
Set1_ACTTAGGCAGAGGTAC-1	ACTTAGGCAGAGGTAC-1	4472	1912	10.4587	0	NatComm8	BC17	NatComm_2020	Set1	3	0	0	Macrophage
Set1_ACTTAGGCAGCTGCCA-1	ACTTAGGCAGCTGCCA-1	1378	891	7.1582	0	NatComm8	BC17	NatComm_2020	Set1	1	83	2494	Malignant
Set1_ACTTAGGGTCTCCTGT-1	ACTTAGGGTCTCCTGT-1	2686	1242	4.05904	0	NatComm8	BC17	NatComm_2020	Set1	4	0	443	Tcell
Set1_ACTTAGGTCTAATTCC-1	ACTTAGGTCTAATTCC-1	4982	1871	7.73216	0	NatComm8	BC17	NatComm_2020	Set1	3	0	177	Macrophage
Set1_ACTTAGGTCTGTCCCA-1	ACTTAGGTCTGTCCCA-1	2900	1441	4.39074	0	NatComm8	BC17	NatComm_2020	Set1	4	0	443	Tcell
Set1_ACTTATCAGTCCCAAT-1	ACTTATCAGTCCCAAT-1	4853	1770	1.61753	0	NatComm8	BC17	NatComm_2020	Set1	9	0	47	Macrophage
Set1_ACTTATCAGTGGTTCT-1	ACTTATCAGTGGTTCT-1	8240	2609	2.93554	0	NatComm8	BC17	NatComm_2020	Set1	23	110	3681	Malignant
Set1_ACTTATCCAAGAAACT-1	ACTTATCCAAGAAACT-1	8164	2736	6.01622	0	NatComm8	BC17	NatComm_2020	Set1	10	205	3696	Malignant
Set1_ACTTATCCAAGGTACG-1	ACTTATCCAAGGTACG-1	7679	2864	11.3173	0	NatComm8	BC17	NatComm_2020	Set1	10	218	3148	Malignant
Set1_ACTTATCGTGCTATTG-1	ACTTATCGTGCTATTG-1	10999	3596	5.69529	0	NatComm8	BC17	NatComm_2020	Set1	10	632	4584	Malignant
Set1_ACTTATCGTGTTGCCG-1	ACTTATCGTGTTGCCG-1	8874	3157	5.70792	0	NatComm8	BC17	NatComm_2020	Set1	10	311	4377	Malignant
Set1_ACTTATCTCACGACTA-1	ACTTATCTCACGACTA-1	6800	2705	6.05086	0	NatComm8	BC17	NatComm_2020	Set1	3	0	50	Macrophage
Set1_ACTTATCTCGAGTCCG-1	ACTTATCTCGAGTCCG-1	11189	4018	4.01801	0	NatComm8	BC17	NatComm_2020	Set1	10	325	4266	Malignant
Set1_ACTTCCGAGCCAAGCA-1	ACTTCCGAGCCAAGCA-1	9015	3472	3.62169	0	NatComm8	BC17	NatComm_2020	Set1	10	245	3487	Malignant
Set1_ACTTCCGAGGACCCAA-1	ACTTCCGAGGACCCAA-1	7853	3014	4.21824	0	NatComm8	BC17	NatComm_2020	Set1	3	0	296	Macrophage
Set1_ACTTCCGCAACTCATG-1	ACTTCCGCAACTCATG-1	11643	3950	5.33944	0	NatComm8	BC17	NatComm_2020	Set1	10	418	4217	Malignant
Set1_ACTTCCGCACGTCGTG-1	ACTTCCGCACGTCGTG-1	6147	2328	5.27162	0	NatComm8	BC17	NatComm_2020	Set1	10	324	3754	Malignant
Set1_ACTTCCGCATGACTTG-1	ACTTCCGCATGACTTG-1	5173	2203	10.7548	0	NatComm8	BC17	NatComm_2020	Set1	3	65	1114	Macrophage
Set1_ACTTCCGCATGTCAGT-1	ACTTCCGCATGTCAGT-1	12777	3837	6.43162	0	NatComm8	BC17	NatComm_2020	Set1	10	235	4024	Malignant
Set1_ACTTCCGGTACGATGG-1	ACTTCCGGTACGATGG-1	9471	3131	6.53492	0	NatComm8	BC17	NatComm_2020	Set1	10	212	3772	Malignant
Set1_ACTTCCGGTTCGAACT-1	ACTTCCGGTTCGAACT-1	6643	2588	1.87612	0	NatComm8	BC17	NatComm_2020	Set1	1	362	2267	Tcell
Set1_ACTTCCGTCCTTATCA-1	ACTTCCGTCCTTATCA-1	9744	3513	2.72109	0	NatComm8	BC17	NatComm_2020	Set1	10	246	4076	Malignant
Set1_ACTTCCGTCGGAATTC-1	ACTTCCGTCGGAATTC-1	9997	3360	4.36374	0.0197902	NatComm8	BC17	NatComm_2020	Set1	10	239	3975	Malignant
Set1_ACTTCCGTCTGCTTTA-1	ACTTCCGTCTGCTTTA-1	639	455	5.27132	0	NatComm8	BC17	NatComm_2020	Set1	1	42	1239	Osteoclast
Set1_ACTTCGCAGACTGAGC-1	ACTTCGCAGACTGAGC-1	9404	3226	5.57845	0	NatComm8	BC17	NatComm_2020	Set1	3	0	0	Macrophage
Set1_ACTTCGCAGGAAGTGA-1	ACTTCGCAGGAAGTGA-1	34308	6340	4.62934	0	NatComm8	BC17	NatComm_2020	Set1	10	245	4226	Malignant
Set1_ACTTCGCAGTAGTCCT-1	ACTTCGCAGTAGTCCT-1	5343	2361	11.6895	0	NatComm8	BC17	NatComm_2020	Set1	17	283	4144	Malignant
Set1_ACTTCGCAGTGTTGAA-1	ACTTCGCAGTGTTGAA-1	10107	3302	4.38777	0	NatComm8	BC17	NatComm_2020	Set1	10	275	4289	Malignant
Set1_ACTTCGCCAGAGTCTT-1	ACTTCGCCAGAGTCTT-1	3632	1679	8.46995	0	NatComm8	BC17	NatComm_2020	Set1	3	0	0	Macrophage
Set1_ACTTCGCCAGAGTTGG-1	ACTTCGCCAGAGTTGG-1	10817	3722	5.96906	0.027465	NatComm8	BC17	NatComm_2020	Set1	10	281	4028	Malignant
Set1_ACTTCGCCAGGACTAG-1	ACTTCGCCAGGACTAG-1	5556	2284	11.6634	0	NatComm8	BC17	NatComm_2020	Set1	10	575	3958	Malignant
Set1_ACTTCGCGTATGCTAC-1	ACTTCGCGTATGCTAC-1	10362	3331	8.27777	0	NatComm8	BC17	NatComm_2020	Set1	10	275	4289	Malignant
Set1_ACTTCGCTCAGAATAG-1	ACTTCGCTCAGAATAG-1	4982	2321	7.75794	0	NatComm8	BC17	NatComm_2020	Set1	10	243	2655	Malignant
Set1_ACTTCGCTCCCATGGG-1	ACTTCGCTCCCATGGG-1	3693	1906	10.4925	0	NatComm8	BC17	NatComm_2020	Set1	23	248	3962	Malignant
Set1_ACTTCGCTCCTGGGTG-1	ACTTCGCTCCTGGGTG-1	1154	806	2.82051	0	NatComm8	BC17	NatComm_2020	Set1	1	45	2051	Tcell
Set1_ACTTCGCTCCTTGGAA-1	ACTTCGCTCCTTGGAA-1	25720	6200	5.48308	0.00767401	NatComm8	BC17	NatComm_2020	Set1	10	261	3953	Malignant
Set1_ACTTCGCTCGCTTACC-1	ACTTCGCTCGCTTACC-1	9466	3295	5.62278	0.0104319	NatComm8	BC17	NatComm_2020	Set1	10	257	3855	Malignant
Set1_ACTTTCAAGAGGATCC-1	ACTTTCAAGAGGATCC-1	10020	3284	4.37913	0	NatComm8	BC17	NatComm_2020	Set1	10	344	4018	Malignant
Set1_ACTTTCAAGCAAATGT-1	ACTTTCAAGCAAATGT-1	8709	3077	3.72141	0	NatComm8	BC17	NatComm_2020	Set1	10	218	4081	Malignant
Set1_ACTTTCAAGGAAGTCC-1	ACTTTCAAGGAAGTCC-1	32809	5932	5.07032	0	NatComm8	BC17	NatComm_2020	Set1	10	514	3794	Malignant
Set1_ACTTTCAAGTGCTCAT-1	ACTTTCAAGTGCTCAT-1	15613	4489	4.25397	0	NatComm8	BC17	NatComm_2020	Set1	10	294	4275	Malignant
Set1_ACTTTCACACTTTAGG-1	ACTTTCACACTTTAGG-1	30041	5207	8.01228	0	NatComm8	BC17	NatComm_2020	Set1	6	NA	NA	Osteoclast
Set1_ACTTTCACATCCGTGG-1	ACTTTCACATCCGTGG-1	1000	666	1.9802	0	NatComm8	BC17	NatComm_2020	Set1	1	44	1329	Macrophage
Set1_ACTTTCAGTAACGGTG-1	ACTTTCAGTAACGGTG-1	7027	2633	4.60351	0	NatComm8	BC17	NatComm_2020	Set1	10	223	3600	Malignant
Set1_ACTTTCAGTACACGTT-1	ACTTTCAGTACACGTT-1	21865	5282	7.04752	0	NatComm8	BC17	NatComm_2020	Set1	10	275	4289	Malignant
Set1_ACTTTCAGTTATTCTC-1	ACTTTCAGTTATTCTC-1	2822	1261	4.31579	0	NatComm8	BC17	NatComm_2020	Set1	4	0	462	Tcell
Set1_ACTTTCATCACTTGGA-1	ACTTTCATCACTTGGA-1	21298	5509	5.14283	0.00463736	NatComm8	BC17	NatComm_2020	Set1	10	221	3922	Malignant
Set1_ACTTTGTAGTATGAAC-1	ACTTTGTAGTATGAAC-1	10695	3359	4.03397	0	NatComm8	BC17	NatComm_2020	Set1	10	239	4034	Malignant
Set1_ACTTTGTAGTGCGACA-1	ACTTTGTAGTGCGACA-1	12214	3767	3.94918	0	NatComm8	BC17	NatComm_2020	Set1	10	251	3826	Malignant
Set1_ACTTTGTCAAGTATCC-1	ACTTTGTCAAGTATCC-1	10475	3596	5.73345	0	NatComm8	BC17	NatComm_2020	Set1	10	498	4160	Malignant
Set1_ACTTTGTCACGGCGTT-1	ACTTTGTCACGGCGTT-1	1427	810	9.59666	0	NatComm8	BC17	NatComm_2020	Set1	4	0	462	Tcell
Set1_ACTTTGTCAGACTGCC-1	ACTTTGTCAGACTGCC-1	8778	3372	4.20282	0	NatComm8	BC17	NatComm_2020	Set1	10	270	3648	Malignant
Set1_ACTTTGTCAGAGAATT-1	ACTTTGTCAGAGAATT-1	12040	3882	4.69545	0	NatComm8	BC17	NatComm_2020	Set1	10	414	3737	Malignant
Set1_ACTTTGTCATGTTCGA-1	ACTTTGTCATGTTCGA-1	20031	5275	5.88729	0	NatComm8	BC17	NatComm_2020	Set1	13	49	972	Endothelial
Set1_ACTTTGTGTGCAGTGA-1	ACTTTGTGTGCAGTGA-1	6318	2659	8.66917	0.0156201	NatComm8	BC17	NatComm_2020	Set1	10	686	4288	Malignant
Set1_ACTTTGTTCCTGCCAT-1	ACTTTGTTCCTGCCAT-1	9268	2690	6.42398	0	NatComm8	BC17	NatComm_2020	Set1	9	0	71	Macrophage
Set1_ACTTTGTTCTCTAAGG-1	ACTTTGTTCTCTAAGG-1	6743	2689	4.85151	0	NatComm8	BC17	NatComm_2020	Set1	3	0	0	Macrophage
Set1_ACTTTGTTCTTCGCTG-1	ACTTTGTTCTTCGCTG-1	28425	5678	3.92307	0	NatComm8	BC17	NatComm_2020	Set1	10	300	3973	Malignant
Set1_AGAAATGAGAAATGGG-1	AGAAATGAGAAATGGG-1	13346	4166	4.69389	0	NatComm8	BC17	NatComm_2020	Set1	20	0	118	Macrophage
Set1_AGAAATGAGCGACTAG-1	AGAAATGAGCGACTAG-1	9103	2990	2.38638	0	NatComm8	BC17	NatComm_2020	Set1	10	298	3881	Malignant
Set1_AGAAATGAGCTCTTCC-1	AGAAATGAGCTCTTCC-1	6626	2646	5.03576	0	NatComm8	BC17	NatComm_2020	Set1	10	255	3943	Malignant
Set1_AGAAATGAGGTATCTC-1	AGAAATGAGGTATCTC-1	705	496	2.37099	0	NatComm8	BC17	NatComm_2020	Set1	1	46	1781	Macrophage
Set1_AGAAATGAGTAAGAGG-1	AGAAATGAGTAAGAGG-1	15159	3989	6.33904	0	NatComm8	BC17	NatComm_2020	Set1	10	221	4491	Malignant
Set1_AGAAATGCACATCATG-1	AGAAATGCACATCATG-1	9790	3507	3.70295	0	NatComm8	BC17	NatComm_2020	Set1	10	237	2925	Macrophage
Set1_AGAAATGCACGGCTAC-1	AGAAATGCACGGCTAC-1	9063	3022	4.49842	0	NatComm8	BC17	NatComm_2020	Set1	10	198	3216	Malignant
Set1_AGAAATGCAGAGGTTG-1	AGAAATGCAGAGGTTG-1	3100	1364	4.47141	0	NatComm8	BC17	NatComm_2020	Set1	4	0	539	Tcell
Set1_AGAAATGGTATTGGCT-1	AGAAATGGTATTGGCT-1	10032	3674	4.19173	0	NatComm8	BC17	NatComm_2020	Set1	10	296	4177	Malignant
Set1_AGAAATGGTCCCAAAT-1	AGAAATGGTCCCAAAT-1	15428	4253	3.38093	0	NatComm8	BC17	NatComm_2020	Set1	10	263	3713	Malignant
Set1_AGAAATGGTCGGCCTA-1	AGAAATGGTCGGCCTA-1	16240	4522	6.72561	0	NatComm8	BC17	NatComm_2020	Set1	10	285	4231	Malignant
Set1_AGAAATGGTCTGCATA-1	AGAAATGGTCTGCATA-1	22071	5133	5.40067	0	NatComm8	BC17	NatComm_2020	Set1	10	333	3570	Malignant
Set1_AGAAATGGTGTTGACT-1	AGAAATGGTGTTGACT-1	13835	4152	4.44095	0	NatComm8	BC17	NatComm_2020	Set1	10	282	4024	Malignant
Set1_AGAAATGGTTGCTCGG-1	AGAAATGGTTGCTCGG-1	14972	3587	5.57098	0	NatComm8	BC17	NatComm_2020	Set1	23	304	3571	Malignant
Set1_AGAAATGGTTTCCAAG-1	AGAAATGGTTTCCAAG-1	5697	2268	5.89258	0.0173822	NatComm8	BC17	NatComm_2020	Set1	3	0	0	Macrophage
Set1_AGAAATGTCCCAGTGG-1	AGAAATGTCCCAGTGG-1	25892	4411	7.71655	0	NatComm8	BC17	NatComm_2020	Set1	25	0	359	Macrophage
Set1_AGAAATGTCGAGAATA-1	AGAAATGTCGAGAATA-1	1876	1131	11.7678	0	NatComm8	BC17	NatComm_2020	Set1	17	180	3639	Malignant
Set1_AGAACAAAGTACTGTC-1	AGAACAAAGTACTGTC-1	9954	2855	7.53343	0	NatComm8	BC17	NatComm_2020	Set1	9	0	0	Macrophage
Set1_AGAACAACAAACGGCA-1	AGAACAACAAACGGCA-1	8200	2882	7.61997	0	NatComm8	BC17	NatComm_2020	Set1	10	262	3302	Malignant
Set1_AGAACAACAACACGTT-1	AGAACAACAACACGTT-1	2167	1206	9.87203	0	NatComm8	BC17	NatComm_2020	Set1	3	0	60	Macrophage
Set1_AGAACAACACCTTCGT-1	AGAACAACACCTTCGT-1	13916	4325	2.37909	0	NatComm8	BC17	NatComm_2020	Set1	10	281	4028	Malignant
Set1_AGAACAACATGGAAGC-1	AGAACAACATGGAAGC-1	2261	1363	4.27388	0	NatComm8	BC17	NatComm_2020	Set1	17	48	2244	Malignant
Set1_AGAACAACATGTTCAG-1	AGAACAACATGTTCAG-1	24058	5487	5.04677	0	NatComm8	BC17	NatComm_2020	Set1	9	0	47	Macrophage
Set1_AGAACAACATTGACCA-1	AGAACAACATTGACCA-1	15343	4394	6.23589	0	NatComm8	BC17	NatComm_2020	Set1	10	440	4234	Malignant
Set1_AGAACAAGTCACCGAC-1	AGAACAAGTCACCGAC-1	11341	3446	3.78331	0.00873744	NatComm8	BC17	NatComm_2020	Set1	10	284	3719	Malignant
Set1_AGAACAAGTGAACCGA-1	AGAACAAGTGAACCGA-1	11259	3339	10.8215	0.00877655	NatComm8	BC17	NatComm_2020	Set1	10	289	4189	Malignant
Set1_AGAACAAGTGGGTATG-1	AGAACAAGTGGGTATG-1	2744	1471	5.16992	0	NatComm8	BC17	NatComm_2020	Set1	3	0	122	Macrophage
Set1_AGAACAATCACGATCA-1	AGAACAATCACGATCA-1	9798	3647	3.26317	0	NatComm8	BC17	NatComm_2020	Set1	10	218	4081	Malignant
Set1_AGAACAATCATGCCCT-1	AGAACAATCATGCCCT-1	4619	2218	4.05779	0	NatComm8	BC17	NatComm_2020	Set1	10	302	4039	Malignant
Set1_AGAACAATCCCGTTCA-1	AGAACAATCCCGTTCA-1	22181	5582	3.37973	0	NatComm8	BC17	NatComm_2020	Set1	10	251	3826	Malignant
Set1_AGAACAATCCGTGGCA-1	AGAACAATCCGTGGCA-1	31824	6008	5.16791	0	NatComm8	BC17	NatComm_2020	Set1	10	329	4403	Malignant
Set1_AGAACAATCGCACGGT-1	AGAACAATCGCACGGT-1	2847	1306	1.59722	0	NatComm8	BC17	NatComm_2020	Set1	4	0	816	Tcell
Set1_AGAACCTAGATACGAT-1	AGAACCTAGATACGAT-1	698	487	5.48523	0	NatComm8	BC17	NatComm_2020	Set1	1	48	1936	Tcell
Set1_AGAACCTGTCGTATTG-1	AGAACCTGTCGTATTG-1	6171	2704	8.96386	0	NatComm8	BC17	NatComm_2020	Set1	10	237	3820	Malignant
Set1_AGAACCTGTGCCCTTT-1	AGAACCTGTGCCCTTT-1	13454	4312	3.97711	0	NatComm8	BC17	NatComm_2020	Set1	10	364	3928	Malignant
Set1_AGAACCTGTTTCTATC-1	AGAACCTGTTTCTATC-1	12533	3841	8.50847	0	NatComm8	BC17	NatComm_2020	Set1	10	274	4095	Malignant
Set1_AGAACCTTCAACCTTT-1	AGAACCTTCAACCTTT-1	9111	3216	3.30454	0	NatComm8	BC17	NatComm_2020	Set1	10	316	4153	Malignant
Set1_AGAACCTTCATTCGGA-1	AGAACCTTCATTCGGA-1	8675	3217	6.99237	0	NatComm8	BC17	NatComm_2020	Set1	10	264	3921	Malignant
Set1_AGAACCTTCGAAGAAT-1	AGAACCTTCGAAGAAT-1	3773	1684	8.69452	0	NatComm8	BC17	NatComm_2020	Set1	10	432	4700	Malignant
Set1_AGAAGCGCAAAGCACG-1	AGAAGCGCAAAGCACG-1	9354	2674	4.43078	0.0106	NatComm8	BC17	NatComm_2020	Set1	10	254	3775	Malignant
Set1_AGAAGCGCAAATACGA-1	AGAAGCGCAAATACGA-1	10117	3300	3.41989	0	NatComm8	BC17	NatComm_2020	Set1	3	0	71	Macrophage
Set1_AGAAGCGGTAATGCTC-1	AGAAGCGGTAATGCTC-1	12204	3963	5.5524	0	NatComm8	BC17	NatComm_2020	Set1	10	247	3871	Malignant
Set1_AGAAGCGGTTGTGTAC-1	AGAAGCGGTTGTGTAC-1	10349	2595	8.43246	0	NatComm8	BC17	NatComm_2020	Set1	16	49	1444	Fibroblast
Set1_AGAAGCGTCAAGATAG-1	AGAAGCGTCAAGATAG-1	6276	2570	8.39095	0	NatComm8	BC17	NatComm_2020	Set1	10	282	3655	Malignant
Set1_AGAAGCGTCCCATGGG-1	AGAAGCGTCCCATGGG-1	10911	3260	7.71113	0	NatComm8	BC17	NatComm_2020	Set1	10	262	4136	Malignant
Set1_AGAAGCGTCGTCCTTG-1	AGAAGCGTCGTCCTTG-1	3561	1664	5.61267	0	NatComm8	BC17	NatComm_2020	Set1	10	223	2929	Malignant
Set1_AGAAGTAAGCACCTGC-1	AGAAGTAAGCACCTGC-1	8468	2914	6.09557	0	NatComm8	BC17	NatComm_2020	Set1	10	254	3801	Malignant
Set1_AGAAGTAAGGCAGTCA-1	AGAAGTAAGGCAGTCA-1	3090	1634	11.6421	0	NatComm8	BC17	NatComm_2020	Set1	17	567	4826	Malignant
Set1_AGAAGTAAGGCCTGAA-1	AGAAGTAAGGCCTGAA-1	6739	2628	6.37643	0.0146585	NatComm8	BC17	NatComm_2020	Set1	10	415	3864	Malignant
Set1_AGAAGTAAGTGAATAC-1	AGAAGTAAGTGAATAC-1	7359	2821	4.25931	0	NatComm8	BC17	NatComm_2020	Set1	10	237	3820	Malignant
Set1_AGAAGTACAGGCGATA-1	AGAAGTACAGGCGATA-1	10628	3415	5.48707	0.0092687	NatComm8	BC17	NatComm_2020	Set1	10	440	4234	Malignant
Set1_AGAAGTAGTAGCTGTT-1	AGAAGTAGTAGCTGTT-1	10592	3478	4.67028	0	NatComm8	BC17	NatComm_2020	Set1	10	220	3914	Malignant
Set1_AGAAGTAGTCTTCAAG-1	AGAAGTAGTCTTCAAG-1	12276	3674	7.732	0	NatComm8	BC17	NatComm_2020	Set1	10	222	3582	Malignant
Set1_AGAAGTAGTGATACCT-1	AGAAGTAGTGATACCT-1	7922	2702	5.23969	0	NatComm8	BC17	NatComm_2020	Set1	10	209	3101	Malignant
Set1_AGAAGTAGTGGTCAAG-1	AGAAGTAGTGGTCAAG-1	18044	4283	9.749	0	NatComm8	BC17	NatComm_2020	Set1	24	217	3606	Malignant
Set1_AGAAGTAGTGTTGAGG-1	AGAAGTAGTGTTGAGG-1	6153	2536	8.70683	0	NatComm8	BC17	NatComm_2020	Set1	10	242	3601	Malignant
Set1_AGAAGTATCAAAGACA-1	AGAAGTATCAAAGACA-1	8229	2480	3.68098	0	NatComm8	BC17	NatComm_2020	Set1	10	215	3800	Malignant
Set1_AGAAGTATCACTGTCC-1	AGAAGTATCACTGTCC-1	27375	5756	3.63256	0	NatComm8	BC17	NatComm_2020	Set1	10	204	3862	Malignant
Set1_AGAAGTATCCTTATGT-1	AGAAGTATCCTTATGT-1	13357	3885	9.99926	0	NatComm8	BC17	NatComm_2020	Set1	10	686	4288	Malignant
Set1_AGAAGTATCGACGATT-1	AGAAGTATCGACGATT-1	8642	3282	6.31915	0.0228128	NatComm8	BC17	NatComm_2020	Set1	10	525	4287	Malignant
Set1_AGACAAACAATAACCC-1	AGACAAACAATAACCC-1	12474	4133	3.82125	0	NatComm8	BC17	NatComm_2020	Set1	10	223	3843	Malignant
Set1_AGACAAACACCAATTG-1	AGACAAACACCAATTG-1	11747	3202	2.86487	0	NatComm8	BC17	NatComm_2020	Set1	9	0	79	Macrophage
Set1_AGACAAACATACAGAA-1	AGACAAACATACAGAA-1	25019	5267	4.45742	0	NatComm8	BC17	NatComm_2020	Set1	10	240	3732	Malignant
Set1_AGACAAAGTAATGATG-1	AGACAAAGTAATGATG-1	10083	3415	2.08885	0.00980681	NatComm8	BC17	NatComm_2020	Set1	10	319	4319	Malignant
Set1_AGACAAAGTGAGTTGG-1	AGACAAAGTGAGTTGG-1	16049	4096	4.91884	0	NatComm8	BC17	NatComm_2020	Set1	10	182	4253	Malignant
Set1_AGACAAAGTTAACAGA-1	AGACAAAGTTAACAGA-1	29572	5806	6.08742	0	NatComm8	BC17	NatComm_2020	Set1	10	623	4039	Malignant
Set1_AGACACTAGAAACTGT-1	AGACACTAGAAACTGT-1	19918	5061	5.20461	0	NatComm8	BC17	NatComm_2020	Set1	10	610	4975	Malignant
Set1_AGACACTAGAACAAGG-1	AGACACTAGAACAAGG-1	13492	3882	5.41194	0	NatComm8	BC17	NatComm_2020	Set1	10	404	4400	Malignant
Set1_AGACACTAGACCAGAC-1	AGACACTAGACCAGAC-1	12319	3295	2.45671	0	NatComm8	BC17	NatComm_2020	Set1	23	218	3148	Malignant
Set1_AGACACTAGATCGGTG-1	AGACACTAGATCGGTG-1	20812	4916	3.92269	0	NatComm8	BC17	NatComm_2020	Set1	24	444	3218	Malignant
Set1_AGACACTAGATGAATC-1	AGACACTAGATGAATC-1	7922	3019	6.9403	0.0124378	NatComm8	BC17	NatComm_2020	Set1	10	348	4042	Malignant
Set1_AGACACTCAAATCCCA-1	AGACACTCAAATCCCA-1	22870	5240	2.07955	0	NatComm8	BC17	NatComm_2020	Set1	24	256	3549	Malignant
Set1_AGACACTCAGGGATAC-1	AGACACTCAGGGATAC-1	27925	5821	3.2434	0	NatComm8	BC17	NatComm_2020	Set1	10	270	3648	Malignant
Set1_AGACACTGTCCGTACG-1	AGACACTGTCCGTACG-1	1777	1094	12.5416	0	NatComm8	BC17	NatComm_2020	Set1	17	48	1978	Malignant
Set1_AGACACTGTTCACGAT-1	AGACACTGTTCACGAT-1	15752	4519	4.26306	0	NatComm8	BC17	NatComm_2020	Set1	10	212	3772	Malignant
Set1_AGACACTTCAGTGGGA-1	AGACACTTCAGTGGGA-1	7374	2892	7.02623	0	NatComm8	BC17	NatComm_2020	Set1	10	231	3822	Malignant
Set1_AGACACTTCTGGCCGA-1	AGACACTTCTGGCCGA-1	16297	4270	3.75871	0	NatComm8	BC17	NatComm_2020	Set1	10	243	4399	Malignant
Set1_AGACACTTCTTTGCAT-1	AGACACTTCTTTGCAT-1	7549	2770	9.48762	0	NatComm8	BC17	NatComm_2020	Set1	10	245	3908	Malignant
Set1_AGACAGGAGCTGTGCC-1	AGACAGGAGCTGTGCC-1	6605	2513	4.09848	0	NatComm8	BC17	NatComm_2020	Set1	3	0	0	Macrophage
Set1_AGACAGGAGGGCAGTT-1	AGACAGGAGGGCAGTT-1	12776	3696	8.47983	0	NatComm8	BC17	NatComm_2020	Set1	10	243	4399	Malignant
Set1_AGACAGGCAAATGGAT-1	AGACAGGCAAATGGAT-1	7654	2836	4.86102	0	NatComm8	BC17	NatComm_2020	Set1	10	404	4400	Malignant
Set1_AGACAGGCAACTGTGT-1	AGACAGGCAACTGTGT-1	18318	4546	2.19656	0	NatComm8	BC17	NatComm_2020	Set1	10	192	4267	Malignant
Set1_AGACAGGCACCACATA-1	AGACAGGCACCACATA-1	7507	2866	12.1631	0	NatComm8	BC17	NatComm_2020	Set1	10	425	4635	Malignant
Set1_AGACAGGCACCTCGTT-1	AGACAGGCACCTCGTT-1	10517	3754	5.36906	0	NatComm8	BC17	NatComm_2020	Set1	10	257	4503	Malignant
Set1_AGACAGGCATAGTCGT-1	AGACAGGCATAGTCGT-1	18407	4466	4.12271	0	NatComm8	BC17	NatComm_2020	Set1	10	191	3158	Malignant
Set1_AGACAGGGTTCTCCTG-1	AGACAGGGTTCTCCTG-1	10478	3333	6.16315	0	NatComm8	BC17	NatComm_2020	Set1	10	193	3293	Malignant
Set1_AGACAGGGTTTACCAG-1	AGACAGGGTTTACCAG-1	10470	3466	3.25871	0	NatComm8	BC17	NatComm_2020	Set1	10	193	3293	Malignant
Set1_AGACAGGTCAACTTTC-1	AGACAGGTCAACTTTC-1	16969	4635	2.80863	0	NatComm8	BC17	NatComm_2020	Set1	23	209	3668	Malignant
Set1_AGACAGGTCGCGTTTC-1	AGACAGGTCGCGTTTC-1	9089	3126	9.35934	0	NatComm8	BC17	NatComm_2020	Set1	10	246	3664	Malignant
Set1_AGACAGGTCGGTGCAC-1	AGACAGGTCGGTGCAC-1	15862	4306	4.16719	0	NatComm8	BC17	NatComm_2020	Set1	10	300	3973	Malignant
Set1_AGACAGGTCTCATGGA-1	AGACAGGTCTCATGGA-1	10674	2932	5.25973	0	NatComm8	BC17	NatComm_2020	Set1	9	0	71	Macrophage
Set1_AGACCATAGGCTCTCG-1	AGACCATAGGCTCTCG-1	818	540	4.35308	0	NatComm8	BC17	NatComm_2020	Set1	1	47	2205	Tcell
Set1_AGACCATAGTAGTGCG-1	AGACCATAGTAGTGCG-1	16235	3739	5.38095	0	NatComm8	BC17	NatComm_2020	Set1	25	0	359	Macrophage
Set1_AGACCATAGTGAGGTC-1	AGACCATAGTGAGGTC-1	10205	3094	4.74803	0	NatComm8	BC17	NatComm_2020	Set1	10	243	3936	Malignant
Set1_AGACCATCAAGTTCCA-1	AGACCATCAAGTTCCA-1	25294	5618	7.57522	0	NatComm8	BC17	NatComm_2020	Set1	10	275	4289	Malignant
Set1_AGACCATCAATGAAAC-1	AGACCATCAATGAAAC-1	35180	5322	8.20955	0	NatComm8	BC17	NatComm_2020	Set1	25	0	359	Macrophage
Set1_AGACCATGTCGTTGGC-1	AGACCATGTCGTTGGC-1	12550	3585	1.14453	0	NatComm8	BC17	NatComm_2020	Set1	10	218	3802	Malignant
Set1_AGACCATGTGTAACGG-1	AGACCATGTGTAACGG-1	8873	2973	5.17357	0	NatComm8	BC17	NatComm_2020	Set1	3	0	0	Macrophage
Set1_AGACCATGTGTCCACG-1	AGACCATGTGTCCACG-1	2495	1121	12.4206	0	NatComm8	BC17	NatComm_2020	Set1	4	0	445	Tcell
Set1_AGACCATTCTTCTTCC-1	AGACCATTCTTCTTCC-1	10069	3662	8.49121	0	NatComm8	BC17	NatComm_2020	Set1	10	217	3606	Malignant
Set1_AGACCCGAGAAGAGCA-1	AGACCCGAGAAGAGCA-1	10695	3455	4.99954	0	NatComm8	BC17	NatComm_2020	Set1	10	362	4186	Malignant
Set1_AGACCCGAGAGCCATG-1	AGACCCGAGAGCCATG-1	15668	4449	4.73049	0	NatComm8	BC17	NatComm_2020	Set1	10	724	4540	Malignant
Set1_AGACCCGAGTGGTGAC-1	AGACCCGAGTGGTGAC-1	8705	3292	5.04249	0	NatComm8	BC17	NatComm_2020	Set1	10	338	3633	Malignant
Set1_AGACCCGCACTCGATA-1	AGACCCGCACTCGATA-1	12337	3958	4.12156	0	NatComm8	BC17	NatComm_2020	Set1	10	375	3726	Malignant
Set1_AGACCCGCACTGGACC-1	AGACCCGCACTGGACC-1	11124	3625	4.74582	0	NatComm8	BC17	NatComm_2020	Set1	10	294	4044	Malignant
Set1_AGACCCGCATAAGCGG-1	AGACCCGCATAAGCGG-1	863	575	2.98507	0	NatComm8	BC17	NatComm_2020	Set1	1	42	2009	Macrophage
Set1_AGACCCGGTCCATAGT-1	AGACCCGGTCCATAGT-1	23635	4885	6.95656	0	NatComm8	BC17	NatComm_2020	Set1	10	204	4193	Malignant
Set1_AGACCCGGTGATACCT-1	AGACCCGGTGATACCT-1	9849	3386	7.41521	0	NatComm8	BC17	NatComm_2020	Set1	10	355	4092	Malignant
Set1_AGACCCGGTGTGGACA-1	AGACCCGGTGTGGACA-1	2872	1467	5.14858	0	NatComm8	BC17	NatComm_2020	Set1	3	0	251	Macrophage
Set1_AGACCCGGTTGGGTAG-1	AGACCCGGTTGGGTAG-1	26636	5930	5.61647	0.00743412	NatComm8	BC17	NatComm_2020	Set1	10	264	3921	Malignant
Set1_AGACCCGTCACGAGGA-1	AGACCCGTCACGAGGA-1	8286	3368	7.37278	0	NatComm8	BC17	NatComm_2020	Set1	10	268	4138	Malignant
Set1_AGACCCGTCAGACAAA-1	AGACCCGTCAGACAAA-1	9091	3198	6.81744	0	NatComm8	BC17	NatComm_2020	Set1	10	398	4360	Malignant
Set1_AGACCCGTCCGCAAAT-1	AGACCCGTCCGCAAAT-1	8786	2876	7.14768	0	NatComm8	BC17	NatComm_2020	Set1	10	204	3793	Malignant
Set1_AGACCCGTCCGTCCTA-1	AGACCCGTCCGTCCTA-1	2064	1144	1.43954	0	NatComm8	BC17	NatComm_2020	Set1	1	236	3097	Macrophage
Set1_AGACCCGTCCTACGAA-1	AGACCCGTCCTACGAA-1	12959	3977	4.49378	0	NatComm8	BC17	NatComm_2020	Set1	10	311	4377	Malignant
Set1_AGACCCGTCTATTTCG-1	AGACCCGTCTATTTCG-1	2961	1483	9.23026	0	NatComm8	BC17	NatComm_2020	Set1	17	189	3608	Malignant
Set1_AGACCCGTCTCGCCTA-1	AGACCCGTCTCGCCTA-1	4644	2221	11.5116	0	NatComm8	BC17	NatComm_2020	Set1	17	251	3614	Malignant
Set1_AGACCCGTCTCGCTTG-1	AGACCCGTCTCGCTTG-1	9297	3210	3.51509	0	NatComm8	BC17	NatComm_2020	Set1	10	282	3655	Malignant
Set1_AGACTCAAGAAACCAT-1	AGACTCAAGAAACCAT-1	25176	5295	6.28071	0	NatComm8	BC17	NatComm_2020	Set1	10	375	3863	Malignant
Set1_AGACTCACACCTATCC-1	AGACTCACACCTATCC-1	9909	3378	3.66096	0	NatComm8	BC17	NatComm_2020	Set1	10	369	4224	Malignant
Set1_AGACTCACACTCCGAG-1	AGACTCACACTCCGAG-1	20832	4716	3.1576	0	NatComm8	BC17	NatComm_2020	Set1	10	226	3345	Malignant
Set1_AGACTCACAGCTGTCG-1	AGACTCACAGCTGTCG-1	6648	2708	4.40849	0	NatComm8	BC17	NatComm_2020	Set1	10	221	4124	Malignant
Set1_AGACTCAGTCCGGACT-1	AGACTCAGTCCGGACT-1	27285	6284	4.91204	0	NatComm8	BC17	NatComm_2020	Set1	10	261	4063	Malignant
Set1_AGACTCAGTTACCGTA-1	AGACTCAGTTACCGTA-1	6347	2187	11.6956	0	NatComm8	BC17	NatComm_2020	Set1	3	0	112	Macrophage
Set1_AGACTCAGTTACGTAC-1	AGACTCAGTTACGTAC-1	12001	3309	5.14173	0	NatComm8	BC17	NatComm_2020	Set1	10	271	3766	Malignant
Set1_AGACTCATCCTTACCG-1	AGACTCATCCTTACCG-1	10321	2670	7.61162	0	NatComm8	BC17	NatComm_2020	Set1	16	55	774	Fibroblast
Set1_AGACTCATCCTTGAAG-1	AGACTCATCCTTGAAG-1	11982	3743	4.0264	0	NatComm8	BC17	NatComm_2020	Set1	10	207	3484	Malignant
Set1_AGAGAATAGACCTCCG-1	AGAGAATAGACCTCCG-1	14715	4262	4.55616	0	NatComm8	BC17	NatComm_2020	Set1	24	384	4438	Malignant
Set1_AGAGAATAGGGAGGGT-1	AGAGAATAGGGAGGGT-1	4651	2161	7.1747	0	NatComm8	BC17	NatComm_2020	Set1	10	284	3719	Malignant
Set1_AGAGAATCAAAGCTCT-1	AGAGAATCAAAGCTCT-1	18460	4493	3.75811	0	NatComm8	BC17	NatComm_2020	Set1	24	221	4491	Malignant
Set1_AGAGAATCAACGTAAA-1	AGAGAATCAACGTAAA-1	23391	5547	5.43529	0	NatComm8	BC17	NatComm_2020	Set1	10	239	4034	Malignant
Set1_AGAGAATCAAGCCTGC-1	AGAGAATCAAGCCTGC-1	18340	4726	4.53983	0	NatComm8	BC17	NatComm_2020	Set1	10	311	4377	Malignant
Set1_AGAGAATCAAGGAGTC-1	AGAGAATCAAGGAGTC-1	16619	4290	3.50188	0	NatComm8	BC17	NatComm_2020	Set1	10	296	3838	Malignant
Set1_AGAGAATCACACCGCA-1	AGAGAATCACACCGCA-1	1118	693	0.443262	0	NatComm8	BC17	NatComm_2020	Set1	1	55	774	Macrophage
Set1_AGAGAATGTGCCAAGA-1	AGAGAATGTGCCAAGA-1	3790	1777	5.41667	0	NatComm8	BC17	NatComm_2020	Set1	3	0	329	Macrophage
Set1_AGAGAATGTTTACCAG-1	AGAGAATGTTTACCAG-1	13752	4069	3.19218	0	NatComm8	BC17	NatComm_2020	Set1	10	345	4108	Malignant
Set1_AGAGAATTCAGGACAG-1	AGAGAATTCAGGACAG-1	16125	4822	7.87633	0	NatComm8	BC17	NatComm_2020	Set1	13	49	1146	Endothelial
Set1_AGAGAATTCTTCACGC-1	AGAGAATTCTTCACGC-1	7248	2836	5.2437	0.0136911	NatComm8	BC17	NatComm_2020	Set1	13	49	972	Endothelial
Set1_AGAGAATTCTTTCCAA-1	AGAGAATTCTTTCCAA-1	6959	2816	4.97371	0	NatComm8	BC17	NatComm_2020	Set1	10	347	3843	Malignant
Set1_AGAGAGCAGTGCAACG-1	AGAGAGCAGTGCAACG-1	8572	3229	7.14533	0	NatComm8	BC17	NatComm_2020	Set1	10	686	4288	Malignant
Set1_AGAGAGCCATCTGGGC-1	AGAGAGCCATCTGGGC-1	13486	3176	8.63834	0	NatComm8	BC17	NatComm_2020	Set1	9	0	79	Macrophage
Set1_AGAGAGCCATGCGGTC-1	AGAGAGCCATGCGGTC-1	6141	2450	2.73242	0	NatComm8	BC17	NatComm_2020	Set1	3	0	101	Macrophage
Set1_AGAGAGCGTATCGAGG-1	AGAGAGCGTATCGAGG-1	7538	2994	4.81865	0	NatComm8	BC17	NatComm_2020	Set1	10	345	4108	Malignant
Set1_AGAGAGCGTGGCAACA-1	AGAGAGCGTGGCAACA-1	13483	3884	6.74941	0	NatComm8	BC17	NatComm_2020	Set1	10	234	3434	Malignant
Set1_AGAGAGCTCCCAATAG-1	AGAGAGCTCCCAATAG-1	9811	3240	3.33703	0	NatComm8	BC17	NatComm_2020	Set1	10	245	3754	Malignant
Set1_AGAGAGCTCCCACAGG-1	AGAGAGCTCCCACAGG-1	9016	3199	4.8263	0	NatComm8	BC17	NatComm_2020	Set1	10	274	3634	Malignant
Set1_AGAGAGCTCCTAAGTG-1	AGAGAGCTCCTAAGTG-1	1299	750	10.2719	0	NatComm8	BC17	NatComm_2020	Set1	17	44	1591	Malignant
Set1_AGAGAGCTCGGTAGGA-1	AGAGAGCTCGGTAGGA-1	19987	4609	5.26107	0	NatComm8	BC17	NatComm_2020	Set1	10	275	4289	Malignant
Set1_AGAGCAGAGGTACATA-1	AGAGCAGAGGTACATA-1	13113	3608	6.64452	0	NatComm8	BC17	NatComm_2020	Set1	10	275	4289	Malignant
Set1_AGAGCAGAGTGGAATT-1	AGAGCAGAGTGGAATT-1	7948	2921	4.84675	0	NatComm8	BC17	NatComm_2020	Set1	10	219	3301	Malignant
Set1_AGAGCAGCAGCGTAGA-1	AGAGCAGCAGCGTAGA-1	14197	4000	3.28211	0	NatComm8	BC17	NatComm_2020	Set1	10	250	3683	Malignant
Set1_AGAGCAGGTGGACAGT-1	AGAGCAGGTGGACAGT-1	14521	3964	3.54223	0	NatComm8	BC17	NatComm_2020	Set1	10	262	3302	Malignant
Set1_AGAGCAGGTTACGTAC-1	AGAGCAGGTTACGTAC-1	10818	3555	2.82166	0	NatComm8	BC17	NatComm_2020	Set1	10	507	4288	Malignant
Set1_AGAGCAGTCCCGTTCA-1	AGAGCAGTCCCGTTCA-1	75065	8198	3.9629	0.00263842	NatComm8	BC17	NatComm_2020	Set1	12	708	4435	Malignant
Set1_AGAGCAGTCCGTGTGG-1	AGAGCAGTCCGTGTGG-1	7057	2907	9.45211	0	NatComm8	BC17	NatComm_2020	Set1	23	304	3571	Malignant
Set1_AGAGCAGTCCTTGACC-1	AGAGCAGTCCTTGACC-1	26043	5396	5.29902	0	NatComm8	BC17	NatComm_2020	Set1	10	289	3976	Malignant
Set1_AGAGCCCAGAAGCCTG-1	AGAGCCCAGAAGCCTG-1	9997	3316	6.65085	0.0098824	NatComm8	BC17	NatComm_2020	Set1	10	245	3908	Malignant
Set1_AGAGCCCAGAAGTATC-1	AGAGCCCAGAAGTATC-1	10892	3429	4.40936	0	NatComm8	BC17	NatComm_2020	Set1	10	308	3679	Malignant
Set1_AGAGCCCAGATTTGCC-1	AGAGCCCAGATTTGCC-1	39407	6761	4.21756	0	NatComm8	BC17	NatComm_2020	Set1	10	218	4355	Malignant
Set1_AGAGCCCAGGAACGAA-1	AGAGCCCAGGAACGAA-1	10505	3350	6.71937	0	NatComm8	BC17	NatComm_2020	Set1	10	225	3990	Malignant
Set1_AGAGCCCAGGCTCACC-1	AGAGCCCAGGCTCACC-1	7822	2832	4.6742	0	NatComm8	BC17	NatComm_2020	Set1	3	0	0	Macrophage
Set1_AGAGCCCAGTAGTCTC-1	AGAGCCCAGTAGTCTC-1	10699	3641	7.2675	0	NatComm8	BC17	NatComm_2020	Set1	20	0	0	Macrophage
Set1_AGAGCCCCAATGGCCC-1	AGAGCCCCAATGGCCC-1	18919	4678	5.14337	0	NatComm8	BC17	NatComm_2020	Set1	13	49	972	Endothelial
Set1_AGAGCCCCACGCGCTA-1	AGAGCCCCACGCGCTA-1	10160	3171	7.33561	0	NatComm8	BC17	NatComm_2020	Set1	10	291	4077	Malignant
Set1_AGAGCCCCATTAAAGG-1	AGAGCCCCATTAAAGG-1	35233	6443	5.37577	0	NatComm8	BC17	NatComm_2020	Set1	13	50	1002	Endothelial
Set1_AGAGCCCGTACCAATC-1	AGAGCCCGTACCAATC-1	11788	3460	6.82104	0	NatComm8	BC17	NatComm_2020	Set1	10	348	4042	Malignant
Set1_AGAGCCCGTCGCGGTT-1	AGAGCCCGTCGCGGTT-1	9603	3060	5.97015	0	NatComm8	BC17	NatComm_2020	Set1	10	311	4108	Malignant
Set1_AGAGCCCGTGTTAAAG-1	AGAGCCCGTGTTAAAG-1	8649	2730	3.85189	0	NatComm8	BC17	NatComm_2020	Set1	10	260	3439	Malignant
Set1_AGAGCCCTCGGAATGG-1	AGAGCCCTCGGAATGG-1	1742	848	9.15772	0	NatComm8	BC17	NatComm_2020	Set1	4	0	539	Tcell
Set1_AGATAGACAGAGGCAT-1	AGATAGACAGAGGCAT-1	6943	2043	7.6659	0	NatComm8	BC17	NatComm_2020	Set1	3	0	91	Macrophage
Set1_AGATAGACATAGATCC-1	AGATAGACATAGATCC-1	11225	3224	5.77331	0	NatComm8	BC17	NatComm_2020	Set1	10	247	4085	Malignant
Set1_AGATAGAGTCATTGCA-1	AGATAGAGTCATTGCA-1	4676	2029	12.3924	0	NatComm8	BC17	NatComm_2020	Set1	17	800	4729	Malignant
Set1_AGATAGAGTGCTGTCG-1	AGATAGAGTGCTGTCG-1	6226	2301	6.7112	0	NatComm8	BC17	NatComm_2020	Set1	10	235	3726	Malignant
Set1_AGATAGATCCTCTAGC-1	AGATAGATCCTCTAGC-1	12731	3865	2.97882	0	NatComm8	BC17	NatComm_2020	Set1	10	266	3885	Malignant
Set1_AGATCCAAGATGTTGA-1	AGATCCAAGATGTTGA-1	11364	3473	6.75359	0	NatComm8	BC17	NatComm_2020	Set1	10	404	4400	Malignant
Set1_AGATCCAAGGATTACA-1	AGATCCAAGGATTACA-1	835	567	6.45161	0	NatComm8	BC17	NatComm_2020	Set1	1	41	1694	Macrophage
Set1_AGATCCAAGGTAATCA-1	AGATCCAAGGTAATCA-1	8736	3165	6.61382	0	NatComm8	BC17	NatComm_2020	Set1	10	390	4101	Malignant
Set1_AGATCCACAAAGGGTC-1	AGATCCACAAAGGGTC-1	7987	2791	3.73208	0	NatComm8	BC17	NatComm_2020	Set1	10	282	3938	Malignant
Set1_AGATCCACAACAGCCC-1	AGATCCACAACAGCCC-1	7510	3031	6.89429	0	NatComm8	BC17	NatComm_2020	Set1	10	248	3468	Malignant
Set1_AGATCCACAGAAATTG-1	AGATCCACAGAAATTG-1	7657	3078	4.0129	0	NatComm8	BC17	NatComm_2020	Set1	10	444	4177	Malignant
Set1_AGATCCACATGCGGTC-1	AGATCCACATGCGGTC-1	8180	2810	5.16802	0.0121315	NatComm8	BC17	NatComm_2020	Set1	3	0	54	Macrophage
Set1_AGATCCAGTCAGTTTG-1	AGATCCAGTCAGTTTG-1	2830	1365	9.72368	0	NatComm8	BC17	NatComm_2020	Set1	14	51	656	Pericyte
Set1_AGATCCATCCTATGGA-1	AGATCCATCCTATGGA-1	21244	5272	6.88532	0.00465224	NatComm8	BC17	NatComm_2020	Set1	10	301	4013	Malignant
Set1_AGATCCATCGGTCTGG-1	AGATCCATCGGTCTGG-1	1192	845	3.06038	0	NatComm8	BC17	NatComm_2020	Set1	17	43	1886	Malignant
Set1_AGATCCATCGTGGCGT-1	AGATCCATCGTGGCGT-1	11715	3562	2.43017	0	NatComm8	BC17	NatComm_2020	Set1	10	261	3983	Malignant
Set1_AGATCGTAGCTATCCA-1	AGATCGTAGCTATCCA-1	7216	2750	2.36589	0	NatComm8	BC17	NatComm_2020	Set1	3	0	396	Macrophage
Set1_AGATCGTAGTGGCCTC-1	AGATCGTAGTGGCCTC-1	10144	3600	2.12437	0	NatComm8	BC17	NatComm_2020	Set1	10	307	4074	Malignant
Set1_AGATCGTGTATTCCTT-1	AGATCGTGTATTCCTT-1	10517	3640	4.50569	0	NatComm8	BC17	NatComm_2020	Set1	10	384	4438	Malignant
Set1_AGATCGTGTCCAGAAG-1	AGATCGTGTCCAGAAG-1	7875	2981	5.31795	0	NatComm8	BC17	NatComm_2020	Set1	10	127	3529	Malignant
Set1_AGATCGTGTGTTCGTA-1	AGATCGTGTGTTCGTA-1	14666	4008	6.18174	0	NatComm8	BC17	NatComm_2020	Set1	10	333	3570	Malignant
Set1_AGATCGTGTTCCACGG-1	AGATCGTGTTCCACGG-1	24766	5673	5.01299	0	NatComm8	BC17	NatComm_2020	Set1	24	139	4161	Malignant
Set1_AGATCGTTCAGCCCAG-1	AGATCGTTCAGCCCAG-1	12543	3655	7.10176	0	NatComm8	BC17	NatComm_2020	Set1	10	220	3914	Malignant
Set1_AGATCGTTCATGCAGT-1	AGATCGTTCATGCAGT-1	21630	5413	4.20464	0	NatComm8	BC17	NatComm_2020	Set1	24	209	3462	Malignant
Set1_AGATCGTTCCGCTAGG-1	AGATCGTTCCGCTAGG-1	7813	2931	4.21238	0	NatComm8	BC17	NatComm_2020	Set1	10	316	4153	Malignant
Set1_AGATGAAAGGAGACCT-1	AGATGAAAGGAGACCT-1	9265	3103	6.09652	0	NatComm8	BC17	NatComm_2020	Set1	10	247	3652	Malignant
Set1_AGATGAACAGACGGAT-1	AGATGAACAGACGGAT-1	21775	4880	5.01932	0	NatComm8	BC17	NatComm_2020	Set1	10	264	4184	Malignant
Set1_AGATGAACAGCGGATA-1	AGATGAACAGCGGATA-1	5138	2347	7.23077	0.0192308	NatComm8	BC17	NatComm_2020	Set1	17	251	3614	Malignant
Set1_AGATGAACAGGCATGA-1	AGATGAACAGGCATGA-1	9333	3262	5.54143	0	NatComm8	BC17	NatComm_2020	Set1	13	49	972	Endothelial
Set1_AGATGAAGTATGACAA-1	AGATGAAGTATGACAA-1	10347	3639	9.61153	0	NatComm8	BC17	NatComm_2020	Set1	10	348	4042	Malignant
Set1_AGATGAATCAAACTGC-1	AGATGAATCAAACTGC-1	2345	1220	3.66162	0	NatComm8	BC17	NatComm_2020	Set1	4	0	539	Tcell
Set1_AGATGCTAGATGGCAC-1	AGATGCTAGATGGCAC-1	13928	3992	6.80167	0	NatComm8	BC17	NatComm_2020	Set1	10	311	4108	Malignant
Set1_AGATGCTAGGTAAAGG-1	AGATGCTAGGTAAAGG-1	1220	706	10.8065	0	NatComm8	BC17	NatComm_2020	Set1	1	49	1598	Tcell
Set1_AGATGCTAGTCTTCGA-1	AGATGCTAGTCTTCGA-1	17144	4262	8.48888	0	NatComm8	BC17	NatComm_2020	Set1	23	267	3685	Malignant
Set1_AGATGCTCACTGAGGA-1	AGATGCTCACTGAGGA-1	10252	3432	3.48187	0	NatComm8	BC17	NatComm_2020	Set1	10	215	3522	Malignant
Set1_AGATGCTCAGCTATAC-1	AGATGCTCAGCTATAC-1	2637	1605	2.50374	0	NatComm8	BC17	NatComm_2020	Set1	17	231	3672	Malignant
Set1_AGATGCTGTCATCGCG-1	AGATGCTGTCATCGCG-1	10382	3246	10.8787	0	NatComm8	BC17	NatComm_2020	Set1	10	355	4092	Malignant
Set1_AGATGCTGTCCGTACG-1	AGATGCTGTCCGTACG-1	10856	3288	2.32367	0	NatComm8	BC17	NatComm_2020	Set1	3	0	0	Macrophage
Set1_AGATGCTGTGTACAGG-1	AGATGCTGTGTACAGG-1	10249	3421	5.94145	0	NatComm8	BC17	NatComm_2020	Set1	10	328	3956	Malignant
Set1_AGATGCTGTGTCTAAC-1	AGATGCTGTGTCTAAC-1	1195	849	6.22441	0	NatComm8	BC17	NatComm_2020	Set1	17	321	3197	Malignant
Set1_AGATGCTTCGCTACAA-1	AGATGCTTCGCTACAA-1	8082	2969	5.56847	0	NatComm8	BC17	NatComm_2020	Set1	10	254	4471	Malignant
Set1_AGATGCTTCTACCTTA-1	AGATGCTTCTACCTTA-1	13614	4014	6.55726	0	NatComm8	BC17	NatComm_2020	Set1	10	321	4130	Malignant
Set1_AGCATCAAGATTGAGT-1	AGCATCAAGATTGAGT-1	15971	4456	8.42053	0	NatComm8	BC17	NatComm_2020	Set1	10	708	4435	Malignant
Set1_AGCATCAAGGTCCCGT-1	AGCATCAAGGTCCCGT-1	15695	4580	6.33701	0	NatComm8	BC17	NatComm_2020	Set1	10	271	3766	Malignant
Set1_AGCATCAAGTAACGTA-1	AGCATCAAGTAACGTA-1	35717	6146	3.26596	0	NatComm8	BC17	NatComm_2020	Set1	24	214	3673	Malignant
Set1_AGCATCACAAGTTGGG-1	AGCATCACAAGTTGGG-1	15053	3554	3.07277	0	NatComm8	BC17	NatComm_2020	Set1	23	421	3643	Malignant
Set1_AGCATCACAATCCAGT-1	AGCATCACAATCCAGT-1	1130	641	8.42745	0	NatComm8	BC17	NatComm_2020	Set1	17	136	1978	Malignant
Set1_AGCATCACACTCTGCT-1	AGCATCACACTCTGCT-1	6835	2980	9.15004	0	NatComm8	BC17	NatComm_2020	Set1	10	215	4253	Malignant
Set1_AGCATCACAGAGGCTA-1	AGCATCACAGAGGCTA-1	10434	2212	8.62906	0	NatComm8	BC17	NatComm_2020	Set1	10	116	2848	Malignant
Set1_AGCATCACATCGTGCG-1	AGCATCACATCGTGCG-1	3199	1690	5.68955	0	NatComm8	BC17	NatComm_2020	Set1	3	0	144	Macrophage
Set1_AGCATCAGTCGAGTTT-1	AGCATCAGTCGAGTTT-1	17023	4185	5.83101	0	NatComm8	BC17	NatComm_2020	Set1	23	246	3664	Malignant
Set1_AGCATCAGTGAGTCAG-1	AGCATCAGTGAGTCAG-1	6723	2527	3.57037	0	NatComm8	BC17	NatComm_2020	Set1	3	0	0	Macrophage
Set1_AGCATCAGTGTCATCA-1	AGCATCAGTGTCATCA-1	1333	860	1.03704	0	NatComm8	BC17	NatComm_2020	Set1	1	460	2847	Macrophage
Set1_AGCATCAGTTGTAGCT-1	AGCATCAGTTGTAGCT-1	1515	955	7.89302	0	NatComm8	BC17	NatComm_2020	Set1	17	46	1787	Malignant
Set1_AGCATCATCCGTTGAA-1	AGCATCATCCGTTGAA-1	10614	3373	3.342	0	NatComm8	BC17	NatComm_2020	Set1	10	282	3655	Malignant
Set1_AGCATCATCGACATTG-1	AGCATCATCGACATTG-1	17719	4913	7.87305	0	NatComm8	BC17	NatComm_2020	Set1	10	612	5325	Malignant
Set1_AGCCAATAGATACGAT-1	AGCCAATAGATACGAT-1	6923	2862	6.15693	0	NatComm8	BC17	NatComm_2020	Set1	3	0	0	Macrophage
Set1_AGCCAATGTAGGCTCC-1	AGCCAATGTAGGCTCC-1	9149	3138	5.00647	0	NatComm8	BC17	NatComm_2020	Set1	10	388	4196	Malignant
Set1_AGCCAATGTCCAGAAG-1	AGCCAATGTCCAGAAG-1	26395	5733	5.67299	0	NatComm8	BC17	NatComm_2020	Set1	3	0	356	Macrophage
Set1_AGCCAATGTGACTAAA-1	AGCCAATGTGACTAAA-1	10724	3322	4.66019	0	NatComm8	BC17	NatComm_2020	Set1	10	337	3656	Malignant
Set1_AGCCAATGTTAAGCAA-1	AGCCAATGTTAAGCAA-1	18342	5134	4.86754	0	NatComm8	BC17	NatComm_2020	Set1	10	251	3826	Malignant
Set1_AGCCAATGTTAGTCGT-1	AGCCAATGTTAGTCGT-1	9429	3271	4.79481	0	NatComm8	BC17	NatComm_2020	Set1	10	263	3713	Malignant
Set1_AGCCAATTCAGTGATC-1	AGCCAATTCAGTGATC-1	24031	5650	5.35105	0	NatComm8	BC17	NatComm_2020	Set1	10	425	3986	Malignant
Set1_AGCCAATTCGTCTAAG-1	AGCCAATTCGTCTAAG-1	13593	3746	6.16772	0	NatComm8	BC17	NatComm_2020	Set1	10	337	3656	Malignant
Set1_AGCCAATTCTTCGGAA-1	AGCCAATTCTTCGGAA-1	14624	4423	1.80381	0	NatComm8	BC17	NatComm_2020	Set1	10	400	4030	Malignant
Set1_AGCCACGAGGGACTGT-1	AGCCACGAGGGACTGT-1	1486	708	12.5084	0	NatComm8	BC17	NatComm_2020	Set1	1	44	1293	Tcell
Set1_AGCCACGCAAGGCCTC-1	AGCCACGCAAGGCCTC-1	12475	3992	4.51235	0	NatComm8	BC17	NatComm_2020	Set1	10	231	3822	Malignant
Set1_AGCCACGCAGTCTTCC-1	AGCCACGCAGTCTTCC-1	12333	3834	3.24441	0	NatComm8	BC17	NatComm_2020	Set1	10	254	3801	Malignant
Set1_AGCCACGGTCCTGAAT-1	AGCCACGGTCCTGAAT-1	12929	3478	3.21864	0	NatComm8	BC17	NatComm_2020	Set1	10	234	3434	Malignant
Set1_AGCCACGGTGCGAACA-1	AGCCACGGTGCGAACA-1	8007	2898	5.44184	0	NatComm8	BC17	NatComm_2020	Set1	10	215	3163	Malignant
Set1_AGCCACGTCTGTCGCT-1	AGCCACGTCTGTCGCT-1	14662	3929	4.79212	0	NatComm8	BC17	NatComm_2020	Set1	10	404	4400	Malignant
Set1_AGCCAGCAGCAATAGT-1	AGCCAGCAGCAATAGT-1	19146	4902	5.41839	0	NatComm8	BC17	NatComm_2020	Set1	23	343	4354	Malignant
Set1_AGCCAGCAGCCTTTGA-1	AGCCAGCAGCCTTTGA-1	17722	3517	11.9695	0	NatComm8	BC17	NatComm_2020	Set1	6	NA	NA	Osteoclast
Set1_AGCCAGCAGGTAAAGG-1	AGCCAGCAGGTAAAGG-1	8780	2829	7.39989	0	NatComm8	BC17	NatComm_2020	Set1	10	217	3606	Malignant
Set1_AGCCAGCAGTAGACAT-1	AGCCAGCAGTAGACAT-1	10194	2815	4.42452	0	NatComm8	BC17	NatComm_2020	Set1	9	57	129	Macrophage
Set1_AGCCAGCCACCCTATC-1	AGCCAGCCACCCTATC-1	8423	3382	1.29169	0.0117426	NatComm8	BC17	NatComm_2020	Set1	10	289	4128	Malignant
Set1_AGCCAGCGTAGACAAT-1	AGCCAGCGTAGACAAT-1	9069	3473	6.19411	0	NatComm8	BC17	NatComm_2020	Set1	10	237	3521	Tcell
Set1_AGCCAGCGTCGAAGCA-1	AGCCAGCGTCGAAGCA-1	6627	2231	5.11091	0	NatComm8	BC17	NatComm_2020	Set1	9	0	0	Macrophage
Set1_AGCCAGCGTGACACAG-1	AGCCAGCGTGACACAG-1	35931	6337	3.13323	0	NatComm8	BC17	NatComm_2020	Set1	10	319	4323	Malignant
Set1_AGCCAGCTCCCTCGAT-1	AGCCAGCTCCCTCGAT-1	2200	1289	1.07	0	NatComm8	BC17	NatComm_2020	Set1	17	50	2094	Malignant
Set1_AGCCAGCTCTTGCAGA-1	AGCCAGCTCTTGCAGA-1	7875	2768	7.95526	0	NatComm8	BC17	NatComm_2020	Set1	10	333	3570	Malignant
Set1_AGCGATTCACAAGCCC-1	AGCGATTCACAAGCCC-1	23780	5404	5.22028	0	NatComm8	BC17	NatComm_2020	Set1	10	471	4889	Malignant
Set1_AGCGATTCACGCTTAA-1	AGCGATTCACGCTTAA-1	12401	3748	3.60755	0	NatComm8	BC17	NatComm_2020	Set1	23	421	3643	Malignant
Set1_AGCGATTCAGCAGACA-1	AGCGATTCAGCAGACA-1	5813	2088	7.20368	0	NatComm8	BC17	NatComm_2020	Set1	10	192	3405	Malignant
Set1_AGCGATTGTAACTAAG-1	AGCGATTGTAACTAAG-1	7100	2653	9.42634	0	NatComm8	BC17	NatComm_2020	Set1	10	235	4024	Malignant
Set1_AGCGATTGTAAGACCG-1	AGCGATTGTAAGACCG-1	7890	2825	6.80451	0.0125313	NatComm8	BC17	NatComm_2020	Set1	10	250	3683	Malignant
Set1_AGCGATTGTTCTCCTG-1	AGCGATTGTTCTCCTG-1	5729	2837	7.66977	0	NatComm8	BC17	NatComm_2020	Set1	16	53	1480	Fibroblast
Set1_AGCGATTGTTTGACAC-1	AGCGATTGTTTGACAC-1	6607	2745	6.73048	0	NatComm8	BC17	NatComm_2020	Set1	10	251	3826	Malignant
Set1_AGCGATTTCAACGCTA-1	AGCGATTTCAACGCTA-1	1465	791	0.472973	0	NatComm8	BC17	NatComm_2020	Set1	23	45	1664	Malignant
Set1_AGCGATTTCACGATCA-1	AGCGATTTCACGATCA-1	13345	3214	4.75022	0	NatComm8	BC17	NatComm_2020	Set1	9	57	57	Macrophage
Set1_AGCGATTTCGATGCTA-1	AGCGATTTCGATGCTA-1	10172	3291	4.96157	0	NatComm8	BC17	NatComm_2020	Set1	10	296	4177	Malignant
Set1_AGCGATTTCGCTAAAC-1	AGCGATTTCGCTAAAC-1	14168	4396	4.52495	0	NatComm8	BC17	NatComm_2020	Set1	10	361	4064	Malignant
Set1_AGCGCCAAGACATCAA-1	AGCGCCAAGACATCAA-1	7741	2650	7.3989	0	NatComm8	BC17	NatComm_2020	Set1	10	137	3809	Malignant
Set1_AGCGCCAAGCTGTCCG-1	AGCGCCAAGCTGTCCG-1	3302	1454	2.03593	0	NatComm8	BC17	NatComm_2020	Set1	4	0	319	Tcell
Set1_AGCGCCACACAAGGTG-1	AGCGCCACACAAGGTG-1	11648	2815	6.90478	0	NatComm8	BC17	NatComm_2020	Set1	9	0	63	Macrophage
Set1_AGCGCCACACGGTAGA-1	AGCGCCACACGGTAGA-1	9864	3390	10.7272	0	NatComm8	BC17	NatComm_2020	Set1	10	285	4231	Malignant
Set1_AGCGCCACAGTAGTTC-1	AGCGCCACAGTAGTTC-1	9492	3436	5.14476	0	NatComm8	BC17	NatComm_2020	Set1	10	311	4108	Malignant
Set1_AGCGCCAGTCGTATTG-1	AGCGCCAGTCGTATTG-1	10836	3662	4.73938	0	NatComm8	BC17	NatComm_2020	Set1	10	251	3902	Malignant
Set1_AGCGCCATCTCGCTCA-1	AGCGCCATCTCGCTCA-1	10457	3746	3.43555	0	NatComm8	BC17	NatComm_2020	Set1	10	291	4011	Malignant
Set1_AGCGCTGAGCCTCGTG-1	AGCGCTGAGCCTCGTG-1	4891	2030	6.22356	0	NatComm8	BC17	NatComm_2020	Set1	10	223	3600	Malignant
Set1_AGCGCTGAGCGTTACT-1	AGCGCTGAGCGTTACT-1	11822	3500	7.17035	0	NatComm8	BC17	NatComm_2020	Set1	10	321	4130	Malignant
Set1_AGCGCTGAGTACGAGC-1	AGCGCTGAGTACGAGC-1	17585	4013	5.02853	0	NatComm8	BC17	NatComm_2020	Set1	9	0	0	Macrophage
Set1_AGCGCTGAGTGTTGTC-1	AGCGCTGAGTGTTGTC-1	8419	2936	6.44743	0	NatComm8	BC17	NatComm_2020	Set1	3	0	70	Macrophage
Set1_AGCGCTGCACAGAGCA-1	AGCGCTGCACAGAGCA-1	4212	1752	4.98706	0	NatComm8	BC17	NatComm_2020	Set1	3	0	313	Macrophage
Set1_AGCGCTGCAGGTGTGA-1	AGCGCTGCAGGTGTGA-1	3532	1556	5.7423	0	NatComm8	BC17	NatComm_2020	Set1	10	224	3726	Malignant
Set1_AGCGCTGCATTGAAGA-1	AGCGCTGCATTGAAGA-1	8948	2800	4.59885	0	NatComm8	BC17	NatComm_2020	Set1	14	51	656	Pericyte
Set1_AGCGCTGGTAATGTGA-1	AGCGCTGGTAATGTGA-1	7917	2897	5.15631	0	NatComm8	BC17	NatComm_2020	Set1	10	205	3696	Malignant
Set1_AGCGCTGGTAGACAAT-1	AGCGCTGGTAGACAAT-1	6902	2024	6.87132	0	NatComm8	BC17	NatComm_2020	Set1	9	0	71	Macrophage
Set1_AGCGCTGGTAGTAAGT-1	AGCGCTGGTAGTAAGT-1	9943	3043	3.85798	0	NatComm8	BC17	NatComm_2020	Set1	10	207	3484	Malignant
Set1_AGCGCTGGTTCAACGT-1	AGCGCTGGTTCAACGT-1	14265	3883	4.73812	0	NatComm8	BC17	NatComm_2020	Set1	10	300	3973	Malignant
Set1_AGCGCTGTCACCATCC-1	AGCGCTGTCACCATCC-1	6409	2063	5.6338	0	NatComm8	BC17	NatComm_2020	Set1	2	0	114	Macrophage
Set1_AGCGCTGTCAGCCTCT-1	AGCGCTGTCAGCCTCT-1	14160	4233	6.29449	0	NatComm8	BC17	NatComm_2020	Set1	10	303	4340	Malignant
Set1_AGCGCTGTCTAAGGAA-1	AGCGCTGTCTAAGGAA-1	7662	2795	6.41223	0	NatComm8	BC17	NatComm_2020	Set1	10	204	3862	Malignant
Set1_AGCGCTGTCTAGGAAA-1	AGCGCTGTCTAGGAAA-1	18750	3808	2.58133	0	NatComm8	BC17	NatComm_2020	Set1	23	319	3879	Malignant
Set1_AGCGCTGTCTATGTGG-1	AGCGCTGTCTATGTGG-1	8291	3191	4.47832	0	NatComm8	BC17	NatComm_2020	Set1	10	284	3322	Malignant
Set1_AGCGTATAGAAGCGAA-1	AGCGTATAGAAGCGAA-1	5421	2094	12.7143	0	NatComm8	BC17	NatComm_2020	Set1	10	232	3971	Malignant
Set1_AGCGTATAGACATACA-1	AGCGTATAGACATACA-1	21798	5096	3.41028	0	NatComm8	BC17	NatComm_2020	Set1	23	88	2524	Malignant
Set1_AGCGTATAGAGAGAAC-1	AGCGTATAGAGAGAAC-1	16347	4510	6.66103	0	NatComm8	BC17	NatComm_2020	Set1	10	743	4856	Malignant
Set1_AGCGTATAGGGACTGT-1	AGCGTATAGGGACTGT-1	14630	4025	7.697	0	NatComm8	BC17	NatComm_2020	Set1	10	239	4034	Malignant
Set1_AGCGTATCAGATTAAG-1	AGCGTATCAGATTAAG-1	15500	4159	4.78717	0	NatComm8	BC17	NatComm_2020	Set1	10	261	3983	Malignant
Set1_AGCGTATCATAACAGA-1	AGCGTATCATAACAGA-1	7759	3196	10.8198	0	NatComm8	BC17	NatComm_2020	Set1	10	800	4729	Malignant
Set1_AGCGTATGTCATCCCT-1	AGCGTATGTCATCCCT-1	7866	2648	8.93441	0	NatComm8	BC17	NatComm_2020	Set1	23	120	2560	Malignant
Set1_AGCGTATGTCTTGAGT-1	AGCGTATGTCTTGAGT-1	3495	1870	11.4949	0	NatComm8	BC17	NatComm_2020	Set1	17	477	3908	Malignant
Set1_AGCGTATGTGAGCAGT-1	AGCGTATGTGAGCAGT-1	7822	2488	6.45817	0	NatComm8	BC17	NatComm_2020	Set1	9	0	0	Macrophage
Set1_AGCGTATGTTGTTTGG-1	AGCGTATGTTGTTTGG-1	10813	3460	7.99781	0	NatComm8	BC17	NatComm_2020	Set1	10	208	4388	Malignant
Set1_AGCGTATTCCCGTGAG-1	AGCGTATTCCCGTGAG-1	18187	4885	6.13987	0	NatComm8	BC17	NatComm_2020	Set1	10	245	4226	Malignant
Set1_AGCGTATTCCCTCGTA-1	AGCGTATTCCCTCGTA-1	2521	1301	7.32572	0	NatComm8	BC17	NatComm_2020	Set1	4	0	660	Tcell
Set1_AGCGTATTCTACGCGG-1	AGCGTATTCTACGCGG-1	16602	4649	5.12484	0	NatComm8	BC17	NatComm_2020	Set1	10	221	3908	Malignant
Set1_AGCGTATTCTTGGTGA-1	AGCGTATTCTTGGTGA-1	8056	2842	4.81559	0	NatComm8	BC17	NatComm_2020	Set1	10	248	4161	Malignant
Set1_AGCGTCGAGCAACAGC-1	AGCGTCGAGCAACAGC-1	5854	2146	4.81644	0	NatComm8	BC17	NatComm_2020	Set1	10	235	4065	Malignant
Set1_AGCGTCGAGCTTAAGA-1	AGCGTCGAGCTTAAGA-1	3187	1424	6.46565	0	NatComm8	BC17	NatComm_2020	Set1	14	51	656	Pericyte
Set1_AGCGTCGGTTCACCGG-1	AGCGTCGGTTCACCGG-1	6493	2329	6.48698	0	NatComm8	BC17	NatComm_2020	Set1	10	289	4189	Malignant
Set1_AGCTACAAGAAGCGCT-1	AGCTACAAGAAGCGCT-1	1227	810	1.27796	0	NatComm8	BC17	NatComm_2020	Set1	1	45	2051	Malignant
Set1_AGCTACAAGGATACAT-1	AGCTACAAGGATACAT-1	26362	5878	6.92917	0	NatComm8	BC17	NatComm_2020	Set1	10	266	4178	Malignant
Set1_AGCTACAAGTGTAGAT-1	AGCTACAAGTGTAGAT-1	13213	3916	3.32834	0	NatComm8	BC17	NatComm_2020	Set1	10	265	4369	Malignant
Set1_AGCTACACAAGTGGCA-1	AGCTACACAAGTGGCA-1	10908	3586	4.58416	0	NatComm8	BC17	NatComm_2020	Set1	10	261	4063	Malignant
Set1_AGCTACACAATCGCAT-1	AGCTACACAATCGCAT-1	15341	3878	6.29235	0	NatComm8	BC17	NatComm_2020	Set1	10	249	3357	Malignant
Set1_AGCTACACACGGGCTT-1	AGCTACACACGGGCTT-1	18895	5092	4.8436	0	NatComm8	BC17	NatComm_2020	Set1	10	271	3766	Malignant
Set1_AGCTACACATGACGAG-1	AGCTACACATGACGAG-1	3812	1621	4.52418	0	NatComm8	BC17	NatComm_2020	Set1	4	0	548	Tcell
Set1_AGCTACAGTGAGCTCC-1	AGCTACAGTGAGCTCC-1	8998	3263	9.24259	0	NatComm8	BC17	NatComm_2020	Set1	10	412	3790	Malignant
Set1_AGCTACAGTGCTTCAA-1	AGCTACAGTGCTTCAA-1	12277	3472	4.76152	0	NatComm8	BC17	NatComm_2020	Set1	10	640	4276	Malignant
Set1_AGCTCAAAGGGTACGT-1	AGCTCAAAGGGTACGT-1	11874	3741	5.47326	0	NatComm8	BC17	NatComm_2020	Set1	3	0	0	Macrophage
Set1_AGCTCAACAGAACTAA-1	AGCTCAACAGAACTAA-1	21353	5455	5.21147	0.00463242	NatComm8	BC17	NatComm_2020	Set1	10	257	3803	Malignant
Set1_AGCTCAAGTATAGCTC-1	AGCTCAAGTATAGCTC-1	11177	3623	4.31636	0	NatComm8	BC17	NatComm_2020	Set1	10	248	4203	Malignant
Set1_AGCTCAATCTTGGTGA-1	AGCTCAATCTTGGTGA-1	23939	4318	6.17933	0	NatComm8	BC17	NatComm_2020	Set1	6	NA	NA	Osteoclast
Set1_AGCTTCCAGCCTCTGG-1	AGCTTCCAGCCTCTGG-1	16415	4462	10.5136	0	NatComm8	BC17	NatComm_2020	Set1	10	328	3956	Malignant
Set1_AGCTTCCAGCTCTGTA-1	AGCTTCCAGCTCTGTA-1	31433	6780	5.66091	0	NatComm8	BC17	NatComm_2020	Set1	10	266	4483	Malignant
Set1_AGCTTCCAGGCTCTAT-1	AGCTTCCAGGCTCTAT-1	6349	2370	6.0573	0	NatComm8	BC17	NatComm_2020	Set1	13	49	972	Endothelial
Set1_AGCTTCCCACACCTGG-1	AGCTTCCCACACCTGG-1	21780	5680	7.20308	0	NatComm8	BC17	NatComm_2020	Set1	10	375	3863	Malignant
Set1_AGCTTCCTCTCGAACA-1	AGCTTCCTCTCGAACA-1	14610	4609	2.38273	0	NatComm8	BC17	NatComm_2020	Set1	10	320	3704	Malignant
Set1_AGCTTCCTCTCGTGAA-1	AGCTTCCTCTCGTGAA-1	2748	1389	5.71635	0	NatComm8	BC17	NatComm_2020	Set1	3	0	60	Macrophage
Set1_AGCTTCCTCTTCCACG-1	AGCTTCCTCTTCCACG-1	8137	3355	6.26822	0	NatComm8	BC17	NatComm_2020	Set1	10	215	4253	Malignant
Set1_AGCTTCCTCTTCGTAT-1	AGCTTCCTCTTCGTAT-1	5618	2322	12.4011	0	NatComm8	BC17	NatComm_2020	Set1	10	381	3849	Malignant
Set1_AGGAAATAGCTGGTGA-1	AGGAAATAGCTGGTGA-1	14097	3876	3.87777	0	NatComm8	BC17	NatComm_2020	Set1	10	215	3163	Malignant
Set1_AGGAAATAGGGAGGAC-1	AGGAAATAGGGAGGAC-1	14692	3821	12.5716	0	NatComm8	BC17	NatComm_2020	Set1	10	333	3570	Malignant
Set1_AGGAAATAGTGTTCCA-1	AGGAAATAGTGTTCCA-1	7573	2971	4.17321	0.0130822	NatComm8	BC17	NatComm_2020	Set1	20	0	68	Macrophage
Set1_AGGAAATCAAGTGGAC-1	AGGAAATCAAGTGGAC-1	13094	4143	9.90651	0	NatComm8	BC17	NatComm_2020	Set1	10	308	4523	Malignant
Set1_AGGAAATCACAACCGC-1	AGGAAATCACAACCGC-1	11622	3762	4.59907	0	NatComm8	BC17	NatComm_2020	Set1	10	196	4053	Malignant
Set1_AGGAAATGTATTGACC-1	AGGAAATGTATTGACC-1	10492	3345	6.90727	0.00942329	NatComm8	BC17	NatComm_2020	Set1	10	319	3937	Malignant
Set1_AGGAAATTCCGTAGTA-1	AGGAAATTCCGTAGTA-1	2068	1149	9.46074	0	NatComm8	BC17	NatComm_2020	Set1	17	251	3614	Malignant
Set1_AGGAAATTCGCGTTTC-1	AGGAAATTCGCGTTTC-1	11583	3945	5.03757	0	NatComm8	BC17	NatComm_2020	Set1	10	304	3996	Malignant
Set1_AGGAATAAGAAGGGAT-1	AGGAATAAGAAGGGAT-1	10219	3375	10.0455	0	NatComm8	BC17	NatComm_2020	Set1	23	384	4438	Malignant
Set1_AGGAATAAGAAGTCTA-1	AGGAATAAGAAGTCTA-1	1036	708	4.44234	0	NatComm8	BC17	NatComm_2020	Set1	17	189	3608	Malignant
Set1_AGGAATAAGACCCTTA-1	AGGAATAAGACCCTTA-1	10671	3219	3.24705	0	NatComm8	BC17	NatComm_2020	Set1	10	227	3737	Malignant
Set1_AGGAATACAAACCATC-1	AGGAATACAAACCATC-1	20982	4168	3.97467	0	NatComm8	BC17	NatComm_2020	Set1	6	NA	NA	Osteoclast
Set1_AGGAATACAAACGGCA-1	AGGAATACAAACGGCA-1	25474	4927	3.88037	0	NatComm8	BC17	NatComm_2020	Set1	23	425	3986	Malignant
Set1_AGGAATACAATTCGTG-1	AGGAATACAATTCGTG-1	8160	2768	2.70139	0	NatComm8	BC17	NatComm_2020	Set1	10	215	3163	Malignant
Set1_AGGAATACACACACTA-1	AGGAATACACACACTA-1	8020	2936	4.182	0	NatComm8	BC17	NatComm_2020	Set1	10	248	3468	Malignant
Set1_AGGAATACAGGTATGG-1	AGGAATACAGGTATGG-1	11642	4011	5.09511	0	NatComm8	BC17	NatComm_2020	Set1	10	294	3736	Malignant
Set1_AGGAATACAGTATTCG-1	AGGAATACAGTATTCG-1	22827	5789	5.68128	0	NatComm8	BC17	NatComm_2020	Set1	10	208	4332	Malignant
Set1_AGGAATAGTAAGTTAG-1	AGGAATAGTAAGTTAG-1	14238	4127	6.71002	0	NatComm8	BC17	NatComm_2020	Set1	10	220	3914	Malignant
Set1_AGGAATAGTGCAATAA-1	AGGAATAGTGCAATAA-1	18774	4856	5.38206	0	NatComm8	BC17	NatComm_2020	Set1	14	51	656	Pericyte
Set1_AGGAATAGTTGCACGC-1	AGGAATAGTTGCACGC-1	3575	1887	8.4643	0	NatComm8	BC17	NatComm_2020	Set1	17	216	3201	Malignant
Set1_AGGAATAGTTGGTGTT-1	AGGAATAGTTGGTGTT-1	7469	2865	5.84966	0	NatComm8	BC17	NatComm_2020	Set1	10	247	3652	Malignant
Set1_AGGACGACAATCGAAA-1	AGGACGACAATCGAAA-1	3579	1628	12.091	0.0277316	NatComm8	BC17	NatComm_2020	Set1	3	0	118	Macrophage
Set1_AGGACGACAGATTTCG-1	AGGACGACAGATTTCG-1	2891	1182	6.69183	0	NatComm8	BC17	NatComm_2020	Set1	4	0	445	Tcell
Set1_AGGACGAGTCCGAAAG-1	AGGACGAGTCCGAAAG-1	9773	3304	3.62752	0	NatComm8	BC17	NatComm_2020	Set1	10	246	3721	Malignant
Set1_AGGACGAGTGCCGAAA-1	AGGACGAGTGCCGAAA-1	10239	3276	8.43257	0.00968148	NatComm8	BC17	NatComm_2020	Set1	10	226	3345	Malignant
Set1_AGGACGAGTTCTCTCG-1	AGGACGAGTTCTCTCG-1	6455	2645	1.75169	0	NatComm8	BC17	NatComm_2020	Set1	3	0	0	Macrophage
Set1_AGGACGATCACTTCTA-1	AGGACGATCACTTCTA-1	1005	701	1.47059	0	NatComm8	BC17	NatComm_2020	Set1	1	120	2560	Osteoclast
Set1_AGGACGATCATAGACC-1	AGGACGATCATAGACC-1	2948	1320	4.34051	0	NatComm8	BC17	NatComm_2020	Set1	4	0	837	Tcell
Set1_AGGACGATCCGTGGCA-1	AGGACGATCCGTGGCA-1	11765	3730	7.73481	0	NatComm8	BC17	NatComm_2020	Set1	10	421	4113	Malignant
Set1_AGGACGATCGAGAAAT-1	AGGACGATCGAGAAAT-1	8706	2610	5.17045	0	NatComm8	BC17	NatComm_2020	Set1	10	186	3177	Malignant
Set1_AGGACTTAGGCCTGAA-1	AGGACTTAGGCCTGAA-1	9937	2680	6.64336	0	NatComm8	BC17	NatComm_2020	Set1	9	0	85	Macrophage
Set1_AGGACTTAGGTCCCTG-1	AGGACTTAGGTCCCTG-1	13953	4419	7.56975	0	NatComm8	BC17	NatComm_2020	Set1	10	326	4258	Malignant
Set1_AGGACTTCATGGACAG-1	AGGACTTCATGGACAG-1	11532	3847	9.23512	0	NatComm8	BC17	NatComm_2020	Set1	10	348	4042	Malignant
Set1_AGGACTTCATTCAGGT-1	AGGACTTCATTCAGGT-1	3078	1333	3.34836	0.0321958	NatComm8	BC17	NatComm_2020	Set1	4	0	752	Tcell
Set1_AGGACTTGTCCGATCG-1	AGGACTTGTCCGATCG-1	8329	2946	6.88095	0	NatComm8	BC17	NatComm_2020	Set1	10	448	3606	Malignant
Set1_AGGACTTGTTAGGCTT-1	AGGACTTGTTAGGCTT-1	12175	3644	3.87767	0	NatComm8	BC17	NatComm_2020	Set1	10	274	4248	Malignant
Set1_AGGACTTTCATACGAC-1	AGGACTTTCATACGAC-1	1237	704	4.10298	0	NatComm8	BC17	NatComm_2020	Set1	4	0	932	Tcell
Set1_AGGACTTTCGGCATTA-1	AGGACTTTCGGCATTA-1	15281	4297	3.77834	0	NatComm8	BC17	NatComm_2020	Set1	10	248	3571	Malignant
Set1_AGGACTTTCTACTGAG-1	AGGACTTTCTACTGAG-1	5850	1932	4.78209	0	NatComm8	BC17	NatComm_2020	Set1	9	0	54	Macrophage
Set1_AGGAGGTCAAGCCTGC-1	AGGAGGTCAAGCCTGC-1	9593	2858	5.24035	0.0103157	NatComm8	BC17	NatComm_2020	Set1	10	439	3533	Malignant
Set1_AGGAGGTCAGTAACCT-1	AGGAGGTCAGTAACCT-1	4523	1689	9.65472	0	NatComm8	BC17	NatComm_2020	Set1	3	0	165	Macrophage
Set1_AGGAGGTCATATTCGG-1	AGGAGGTCATATTCGG-1	13804	3410	10.5411	0	NatComm8	BC17	NatComm_2020	Set1	25	0	0	Macrophage
Set1_AGGAGGTGTACTCAAC-1	AGGAGGTGTACTCAAC-1	33194	5885	4.81741	0	NatComm8	BC17	NatComm_2020	Set1	10	682	4555	Malignant
Set1_AGGAGGTGTTTAAGGA-1	AGGAGGTGTTTAAGGA-1	2712	1205	7.11404	0	NatComm8	BC17	NatComm_2020	Set1	3	0	143	Macrophage
Set1_AGGAGGTTCCATGATG-1	AGGAGGTTCCATGATG-1	7607	3170	9.22797	0	NatComm8	BC17	NatComm_2020	Set1	10	260	4520	Malignant
Set1_AGGAGGTTCCGAACGC-1	AGGAGGTTCCGAACGC-1	34447	6346	5.15674	0	NatComm8	BC17	NatComm_2020	Set1	24	200	3565	Malignant
Set1_AGGAGGTTCGGTCGGT-1	AGGAGGTTCGGTCGGT-1	12625	3896	5.71631	0	NatComm8	BC17	NatComm_2020	Set1	20	0	66	Macrophage
Set1_AGGAGGTTCTCTCGAC-1	AGGAGGTTCTCTCGAC-1	11435	3096	7.17574	0	NatComm8	BC17	NatComm_2020	Set1	16	44	1293	Fibroblast
Set1_AGGATAAAGCGTATGG-1	AGGATAAAGCGTATGG-1	11578	2866	3.07943	0	NatComm8	BC17	NatComm_2020	Set1	9	0	0	Macrophage
Set1_AGGATAACAACACAAA-1	AGGATAACAACACAAA-1	12331	3281	6.96887	0	NatComm8	BC17	NatComm_2020	Set1	3	0	359	Macrophage
Set1_AGGATAACAACATCGT-1	AGGATAACAACATCGT-1	18530	4523	7.09364	0	NatComm8	BC17	NatComm_2020	Set1	10	375	4612	Malignant
Set1_AGGATAACAGCCTTCT-1	AGGATAACAGCCTTCT-1	12234	3820	3.54318	0	NatComm8	BC17	NatComm_2020	Set1	10	204	3793	Malignant
Set1_AGGATAACAGGAGACT-1	AGGATAACAGGAGACT-1	10976	3575	5.40784	0	NatComm8	BC17	NatComm_2020	Set1	10	300	3973	Malignant
Set1_AGGATAACAGTTCACA-1	AGGATAACAGTTCACA-1	18582	4715	1.69853	0	NatComm8	BC17	NatComm_2020	Set1	10	251	3826	Malignant
Set1_AGGATAAGTCTACTGA-1	AGGATAAGTCTACTGA-1	16807	3593	10.3852	0	NatComm8	BC17	NatComm_2020	Set1	6	NA	NA	Osteoclast
Set1_AGGATAAGTTAGGCCC-1	AGGATAAGTTAGGCCC-1	8650	2858	5.78352	0	NatComm8	BC17	NatComm_2020	Set1	10	241	3930	Malignant
Set1_AGGATAAGTTCTCCTG-1	AGGATAAGTTCTCCTG-1	8922	3124	3.72588	0	NatComm8	BC17	NatComm_2020	Set1	10	485	3885	Malignant
Set1_AGGATAATCCGAGTGC-1	AGGATAATCCGAGTGC-1	9140	3429	5.94338	0	NatComm8	BC17	NatComm_2020	Set1	10	276	4651	Malignant
Set1_AGGATCTAGTTGAAGT-1	AGGATCTAGTTGAAGT-1	716	523	0.829876	0	NatComm8	BC17	NatComm_2020	Set1	1	46	1089	Macrophage
Set1_AGGATCTCACTAACCA-1	AGGATCTCACTAACCA-1	16189	4205	4.48208	0	NatComm8	BC17	NatComm_2020	Set1	23	304	3571	Malignant
Set1_AGGATCTCAGGCATGA-1	AGGATCTCAGGCATGA-1	24187	5455	3.78806	0.00408197	NatComm8	BC17	NatComm_2020	Set1	10	232	3706	Malignant
Set1_AGGATCTCAGTCGAGA-1	AGGATCTCAGTCGAGA-1	11158	3422	4.04379	0	NatComm8	BC17	NatComm_2020	Set1	10	182	4253	Malignant
Set1_AGGATCTCATGCAGGA-1	AGGATCTCATGCAGGA-1	25284	5373	3.40655	0	NatComm8	BC17	NatComm_2020	Set1	10	233	4191	Malignant
Set1_AGGATCTGTGCTCTTC-1	AGGATCTGTGCTCTTC-1	10235	3599	5.34403	0	NatComm8	BC17	NatComm_2020	Set1	10	205	3696	Malignant
Set1_AGGATCTTCAATGTCG-1	AGGATCTTCAATGTCG-1	1528	877	2.85529	0	NatComm8	BC17	NatComm_2020	Set1	1	0	1116	Macrophage
Set1_AGGATCTTCCGACAGC-1	AGGATCTTCCGACAGC-1	12033	4040	3.26621	0	NatComm8	BC17	NatComm_2020	Set1	10	214	3796	Malignant
Set1_AGGCATTAGAGCAGAA-1	AGGCATTAGAGCAGAA-1	10865	3634	4.40509	0	NatComm8	BC17	NatComm_2020	Set1	10	254	4471	Malignant
Set1_AGGCATTAGCTTTGTG-1	AGGCATTAGCTTTGTG-1	32652	6594	5.52292	0	NatComm8	BC17	NatComm_2020	Set1	10	471	4889	Malignant
Set1_AGGCATTGTACCGCGT-1	AGGCATTGTACCGCGT-1	7711	3068	5.20713	0	NatComm8	BC17	NatComm_2020	Set1	10	266	4483	Malignant
Set1_AGGCATTGTTCCAGGC-1	AGGCATTGTTCCAGGC-1	5231	2510	9.50851	0	NatComm8	BC17	NatComm_2020	Set1	17	496	4291	Malignant
Set1_AGGCATTGTTCGAACT-1	AGGCATTGTTCGAACT-1	10180	2908	6.88614	0	NatComm8	BC17	NatComm_2020	Set1	10	260	4315	Malignant
Set1_AGGCATTTCATCGTAG-1	AGGCATTTCATCGTAG-1	9620	2958	5.95495	0	NatComm8	BC17	NatComm_2020	Set1	10	312	3871	Malignant
Set1_AGGCCACCAGGACGAT-1	AGGCCACCAGGACGAT-1	19432	4778	2.9707	0	NatComm8	BC17	NatComm_2020	Set1	10	304	3996	Malignant
Set1_AGGCCACGTCGTTCAA-1	AGGCCACGTCGTTCAA-1	5173	2508	7.67327	0	NatComm8	BC17	NatComm_2020	Set1	10	649	3610	Malignant
Set1_AGGCCACGTCTCACAA-1	AGGCCACGTCTCACAA-1	6028	2411	4.24971	0	NatComm8	BC17	NatComm_2020	Set1	3	0	0	Macrophage
Set1_AGGCCACGTCTTACAG-1	AGGCCACGTCTTACAG-1	1185	739	2.4207	0	NatComm8	BC17	NatComm_2020	Set1	1	40	1805	Malignant
Set1_AGGCCACGTGGGATTG-1	AGGCCACGTGGGATTG-1	10399	3789	5.49805	0	NatComm8	BC17	NatComm_2020	Set1	10	268	4138	Malignant
Set1_AGGCCACGTTCAAACC-1	AGGCCACGTTCAAACC-1	21776	3719	7.61553	0	NatComm8	BC17	NatComm_2020	Set1	6	NA	NA	Osteoclast
Set1_AGGCTGCAGTTAACGA-1	AGGCTGCAGTTAACGA-1	2260	1131	3.4528	0	NatComm8	BC17	NatComm_2020	Set1	4	0	816	Tcell
Set1_AGGCTGCCAATAACGA-1	AGGCTGCCAATAACGA-1	6156	2125	3.22425	0	NatComm8	BC17	NatComm_2020	Set1	9	0	0	Macrophage
Set1_AGGCTGCCAGGCAATG-1	AGGCTGCCAGGCAATG-1	4694	2165	9.71694	0	NatComm8	BC17	NatComm_2020	Set1	13	50	1002	Endothelial
Set1_AGGCTGCTCGTCAAAC-1	AGGCTGCTCGTCAAAC-1	3147	1319	3.08661	0	NatComm8	BC17	NatComm_2020	Set1	4	0	421	Tcell
Set1_AGGCTGCTCTGTCCCA-1	AGGCTGCTCTGTCCCA-1	14196	4093	5.6078	0	NatComm8	BC17	NatComm_2020	Set1	23	250	3683	Malignant
Set1_AGGCTGCTCTTGCAGA-1	AGGCTGCTCTTGCAGA-1	18681	4368	4.00656	0	NatComm8	BC17	NatComm_2020	Set1	23	508	3777	Malignant
Set1_AGGGAGTAGAGGACTC-1	AGGGAGTAGAGGACTC-1	6754	2215	12.4229	0	NatComm8	BC17	NatComm_2020	Set1	23	304	3571	Malignant
Set1_AGGGAGTAGCCTAGGA-1	AGGGAGTAGCCTAGGA-1	21062	5559	4.41363	0	NatComm8	BC17	NatComm_2020	Set1	10	400	4030	Malignant
Set1_AGGGAGTAGCGTGCTC-1	AGGGAGTAGCGTGCTC-1	11390	3758	4.57936	0	NatComm8	BC17	NatComm_2020	Set1	10	632	4584	Malignant
Set1_AGGGAGTAGTAGACAT-1	AGGGAGTAGTAGACAT-1	3164	1223	9.84375	0	NatComm8	BC17	NatComm_2020	Set1	4	0	546	Tcell
Set1_AGGGAGTAGTGGGAAA-1	AGGGAGTAGTGGGAAA-1	1033	652	2.50482	0	NatComm8	BC17	NatComm_2020	Set1	1	49	1598	Macrophage
Set1_AGGGAGTCATAGACTC-1	AGGGAGTCATAGACTC-1	954	635	2.39085	0	NatComm8	BC17	NatComm_2020	Set1	1	47	1768	Macrophage
Set1_AGGGAGTGTACCGGAA-1	AGGGAGTGTACCGGAA-1	10500	3353	3.4567	0	NatComm8	BC17	NatComm_2020	Set1	10	281	4028	Malignant
Set1_AGGGAGTGTTGTTTGG-1	AGGGAGTGTTGTTTGG-1	13621	3797	4.44348	0	NatComm8	BC17	NatComm_2020	Set1	10	326	4258	Malignant
Set1_AGGGAGTGTTTAGTCG-1	AGGGAGTGTTTAGTCG-1	7825	2940	4.08034	0	NatComm8	BC17	NatComm_2020	Set1	10	359	4286	Malignant
Set1_AGGGAGTTCATGAGGG-1	AGGGAGTTCATGAGGG-1	7463	2799	4.00106	0	NatComm8	BC17	NatComm_2020	Set1	10	536	3802	Malignant
Set1_AGGGCCTAGATGTTCC-1	AGGGCCTAGATGTTCC-1	15803	4719	11.2904	0.00625508	NatComm8	BC17	NatComm_2020	Set1	10	632	4584	Malignant
Set1_AGGGCCTAGCGACATG-1	AGGGCCTAGCGACATG-1	4233	1664	5.18086	0	NatComm8	BC17	NatComm_2020	Set1	9	0	0	Macrophage
Set1_AGGGCCTAGTAGCTCT-1	AGGGCCTAGTAGCTCT-1	8615	3124	6.19347	0	NatComm8	BC17	NatComm_2020	Set1	10	245	3487	Malignant
Set1_AGGGCCTAGTGGTTGG-1	AGGGCCTAGTGGTTGG-1	10014	3470	4.18394	0	NatComm8	BC17	NatComm_2020	Set1	10	212	3772	Malignant
Set1_AGGGCCTCAATAACCC-1	AGGGCCTCAATAACCC-1	4231	1838	6.42223	0	NatComm8	BC17	NatComm_2020	Set1	3	0	329	Macrophage
Set1_AGGGCCTGTAAGACCG-1	AGGGCCTGTAAGACCG-1	10172	3341	1.87835	0.00973236	NatComm8	BC17	NatComm_2020	Set1	10	448	3606	Malignant
Set1_AGGGCCTGTAGAAACT-1	AGGGCCTGTAGAAACT-1	23860	5296	6.86279	0	NatComm8	BC17	NatComm_2020	Set1	14	51	656	Pericyte
Set1_AGGGCCTGTCAGTCCG-1	AGGGCCTGTCAGTCCG-1	3338	1467	4.50771	0	NatComm8	BC17	NatComm_2020	Set1	4	0	546	Tcell
Set1_AGGGCCTGTCATATGC-1	AGGGCCTGTCATATGC-1	13556	4224	4.9344	0	NatComm8	BC17	NatComm_2020	Set1	10	263	3649	Malignant
Set1_AGGGCCTGTTATCTTC-1	AGGGCCTGTTATCTTC-1	20619	5289	2.79589	0	NatComm8	BC17	NatComm_2020	Set1	24	331	4293	Malignant
Set1_AGGGCCTGTTCATCTT-1	AGGGCCTGTTCATCTT-1	2310	1217	12.4786	0	NatComm8	BC17	NatComm_2020	Set1	17	207	2947	Malignant
Set1_AGGGCCTTCCCAGGAC-1	AGGGCCTTCCCAGGAC-1	20493	4686	6.1187	0	NatComm8	BC17	NatComm_2020	Set1	10	235	4024	Malignant
Set1_AGGGCCTTCGCGGTAC-1	AGGGCCTTCGCGGTAC-1	15131	3663	5.24974	0	NatComm8	BC17	NatComm_2020	Set1	23	305	4755	Malignant
Set1_AGGGCTCAGCAATTCC-1	AGGGCTCAGCAATTCC-1	25091	5406	5.7833	0.00393422	NatComm8	BC17	NatComm_2020	Set1	10	243	4399	Malignant
Set1_AGGGCTCAGGTTCCAT-1	AGGGCTCAGGTTCCAT-1	7839	2906	3.02954	0	NatComm8	BC17	NatComm_2020	Set1	10	263	3713	Malignant
Set1_AGGGCTCAGTAGCATA-1	AGGGCTCAGTAGCATA-1	14566	4111	6.07742	0	NatComm8	BC17	NatComm_2020	Set1	10	343	4354	Malignant
Set1_AGGGCTCCAACAGAGC-1	AGGGCTCCAACAGAGC-1	9591	3563	3.58169	0	NatComm8	BC17	NatComm_2020	Set1	10	325	4266	Malignant
Set1_AGGGCTCCACTTGAAC-1	AGGGCTCCACTTGAAC-1	14887	4120	2.62617	0	NatComm8	BC17	NatComm_2020	Set1	10	304	3791	Malignant
Set1_AGGGCTCGTCTGCATA-1	AGGGCTCGTCTGCATA-1	11318	3565	5.21175	0	NatComm8	BC17	NatComm_2020	Set1	10	262	3719	Malignant
Set1_AGGGCTCTCCACAGCG-1	AGGGCTCTCCACAGCG-1	5778	2472	3.69035	0	NatComm8	BC17	NatComm_2020	Set1	20	0	0	Macrophage
Set1_AGGGCTCTCCCAAGCG-1	AGGGCTCTCCCAAGCG-1	7611	2729	3.54545	0	NatComm8	BC17	NatComm_2020	Set1	10	243	3214	Malignant
Set1_AGGGCTCTCCCAGGAC-1	AGGGCTCTCCCAGGAC-1	1219	788	6.02116	0	NatComm8	BC17	NatComm_2020	Set1	1	48	1978	Macrophage
Set1_AGGGCTCTCGATGCAT-1	AGGGCTCTCGATGCAT-1	12946	4075	2.56391	0	NatComm8	BC17	NatComm_2020	Set1	10	251	3826	Malignant
Set1_AGGGTCCAGGTTGACG-1	AGGGTCCAGGTTGACG-1	6194	2571	5.64837	0	NatComm8	BC17	NatComm_2020	Set1	10	298	3881	Malignant
Set1_AGGGTCCAGTCAGCGA-1	AGGGTCCAGTCAGCGA-1	14952	4022	7.43364	0	NatComm8	BC17	NatComm_2020	Set1	10	266	4178	Malignant
Set1_AGGGTCCCATCTTTCA-1	AGGGTCCCATCTTTCA-1	12997	3645	3.63526	0	NatComm8	BC17	NatComm_2020	Set1	10	425	3986	Malignant
Set1_AGGGTCCCATGGCTAT-1	AGGGTCCCATGGCTAT-1	13142	3388	6.83407	0	NatComm8	BC17	NatComm_2020	Set1	10	249	3357	Malignant
Set1_AGGGTCCGTGGACAGT-1	AGGGTCCGTGGACAGT-1	3574	1743	7.04772	0	NatComm8	BC17	NatComm_2020	Set1	3	0	329	Macrophage
Set1_AGGGTCCGTGGTAACG-1	AGGGTCCGTGGTAACG-1	11875	3816	5.14571	0	NatComm8	BC17	NatComm_2020	Set1	10	250	3683	Malignant
Set1_AGGGTCCTCTTAGTTC-1	AGGGTCCTCTTAGTTC-1	11560	3705	4.41667	0	NatComm8	BC17	NatComm_2020	Set1	10	326	4258	Malignant
Set1_AGGGTCCTCTTCGCTG-1	AGGGTCCTCTTCGCTG-1	20457	4595	4.34467	0	NatComm8	BC17	NatComm_2020	Set1	18	237	3521	Malignant
Set1_AGGGTGAAGAGCTGAC-1	AGGGTGAAGAGCTGAC-1	11848	3628	4.12534	0	NatComm8	BC17	NatComm_2020	Set1	10	284	3719	Malignant
Set1_AGGGTGAAGATTGGGC-1	AGGGTGAAGATTGGGC-1	8161	3002	5.36945	0	NatComm8	BC17	NatComm_2020	Set1	13	49	972	Endothelial
Set1_AGGGTGAAGCCTGTCG-1	AGGGTGAAGCCTGTCG-1	1659	964	3.10078	0	NatComm8	BC17	NatComm_2020	Set1	4	0	562	Tcell
Set1_AGGGTGAAGCTACTGT-1	AGGGTGAAGCTACTGT-1	11553	3557	7.24959	0	NatComm8	BC17	NatComm_2020	Set1	10	145	4393	Malignant
Set1_AGGGTGAAGCTCTTCC-1	AGGGTGAAGCTCTTCC-1	14756	4180	8.62185	0	NatComm8	BC17	NatComm_2020	Set1	10	686	4288	Malignant
Set1_AGGGTGAAGTAACCGG-1	AGGGTGAAGTAACCGG-1	14347	4401	5.80339	0	NatComm8	BC17	NatComm_2020	Set1	10	275	4289	Malignant
Set1_AGGGTGAAGTCTTCCC-1	AGGGTGAAGTCTTCCC-1	6352	2524	5.39613	0.0155958	NatComm8	BC17	NatComm_2020	Set1	3	0	118	Macrophage
Set1_AGGGTGACATAACCCA-1	AGGGTGACATAACCCA-1	35884	6338	3.75917	0.00275801	NatComm8	BC17	NatComm_2020	Set1	24	708	4435	Malignant
Set1_AGGGTGACATTCTTCA-1	AGGGTGACATTCTTCA-1	12494	3716	3.12574	0	NatComm8	BC17	NatComm_2020	Set1	3	0	0	Macrophage
Set1_AGGGTGAGTAGCGTCC-1	AGGGTGAGTAGCGTCC-1	3855	1399	6.75225	0	NatComm8	BC17	NatComm_2020	Set1	4	0	562	Tcell
Set1_AGGGTGAGTATAGCTC-1	AGGGTGAGTATAGCTC-1	9568	3009	2.83029	0	NatComm8	BC17	NatComm_2020	Set1	10	247	3510	Malignant
Set1_AGGGTGAGTCGGCCTA-1	AGGGTGAGTCGGCCTA-1	14262	3972	4.33123	0	NatComm8	BC17	NatComm_2020	Set1	10	412	4141	Malignant
Set1_AGGGTGAGTCTGTGGC-1	AGGGTGAGTCTGTGGC-1	8184	2527	5.41652	0	NatComm8	BC17	NatComm_2020	Set1	10	210	3811	Malignant
Set1_AGGGTGATCATGCCCT-1	AGGGTGATCATGCCCT-1	973	624	6.38945	0	NatComm8	BC17	NatComm_2020	Set1	1	54	1508	Endothelial
Set1_AGGGTGATCGTTGTTT-1	AGGGTGATCGTTGTTT-1	24738	5466	6.18775	0	NatComm8	BC17	NatComm_2020	Set1	24	427	4540	Malignant
Set1_AGGGTTTAGCGTGTCC-1	AGGGTTTAGCGTGTCC-1	7418	2913	4.32115	0	NatComm8	BC17	NatComm_2020	Set1	10	269	4132	Malignant
Set1_AGGGTTTAGCTCGCAC-1	AGGGTTTAGCTCGCAC-1	16494	4487	3.59371	0	NatComm8	BC17	NatComm_2020	Set1	10	223	4171	Malignant
Set1_AGGGTTTAGGGCAATC-1	AGGGTTTAGGGCAATC-1	9639	3011	3.35453	0.0102585	NatComm8	BC17	NatComm_2020	Set1	10	249	3856	Malignant
Set1_AGGGTTTAGTCACTCA-1	AGGGTTTAGTCACTCA-1	1533	701	11.3256	0	NatComm8	BC17	NatComm_2020	Set1	1	53	1416	Tcell
Set1_AGGGTTTCAAGTCCCG-1	AGGGTTTCAAGTCCCG-1	2685	1603	9.51506	0	NatComm8	BC17	NatComm_2020	Set1	17	251	3614	Malignant
Set1_AGGGTTTCAGATCCTA-1	AGGGTTTCAGATCCTA-1	3255	1489	4.44039	0	NatComm8	BC17	NatComm_2020	Set1	4	0	816	Tcell
Set1_AGGGTTTGTAACATCC-1	AGGGTTTGTAACATCC-1	24069	5232	12.3452	0	NatComm8	BC17	NatComm_2020	Set1	23	421	3643	Malignant
Set1_AGGGTTTGTAACGGTG-1	AGGGTTTGTAACGGTG-1	14791	4288	9.40068	0	NatComm8	BC17	NatComm_2020	Set1	10	404	4400	Malignant
Set1_AGGTAGGAGCCTCAGC-1	AGGTAGGAGCCTCAGC-1	14448	4020	6.64613	0.00684463	NatComm8	BC17	NatComm_2020	Set1	10	182	4253	Malignant
Set1_AGGTAGGAGGACGGAG-1	AGGTAGGAGGACGGAG-1	7637	2942	2.2363	0.0129266	NatComm8	BC17	NatComm_2020	Set1	23	291	4141	Malignant
Set1_AGGTAGGAGGTTGACG-1	AGGTAGGAGGTTGACG-1	3303	1507	9.39658	0	NatComm8	BC17	NatComm_2020	Set1	3	0	0	Macrophage
Set1_AGGTAGGCAACACAGG-1	AGGTAGGCAACACAGG-1	8502	2959	5.18665	0	NatComm8	BC17	NatComm_2020	Set1	10	275	4289	Malignant
Set1_AGGTAGGCACAAGCCC-1	AGGTAGGCACAAGCCC-1	13313	3535	6.32073	0	NatComm8	BC17	NatComm_2020	Set1	10	425	3986	Malignant
Set1_AGGTAGGCACACGTGC-1	AGGTAGGCACACGTGC-1	15431	4420	2.75959	0.00641766	NatComm8	BC17	NatComm_2020	Set1	24	367	3498	Malignant
Set1_AGGTAGGCAGAATCGG-1	AGGTAGGCAGAATCGG-1	5953	2436	3.36218	0	NatComm8	BC17	NatComm_2020	Set1	3	0	0	Macrophage
Set1_AGGTAGGCAGCGGATA-1	AGGTAGGCAGCGGATA-1	14276	3721	6.02092	0	NatComm8	BC17	NatComm_2020	Set1	10	232	3706	Malignant
Set1_AGGTAGGGTCCTCAGG-1	AGGTAGGGTCCTCAGG-1	11120	3652	2.17006	0	NatComm8	BC17	NatComm_2020	Set1	10	248	3962	Malignant
Set1_AGGTAGGGTGCCTTTC-1	AGGTAGGGTGCCTTTC-1	3614	1757	12.3971	0	NatComm8	BC17	NatComm_2020	Set1	17	233	3626	Malignant
Set1_AGGTAGGGTGTTTCTT-1	AGGTAGGGTGTTTCTT-1	11161	3433	3.14599	0	NatComm8	BC17	NatComm_2020	Set1	10	227	3737	Malignant
Set1_AGGTAGGTCTAGCATG-1	AGGTAGGTCTAGCATG-1	15056	4148	7.50921	0	NatComm8	BC17	NatComm_2020	Set1	10	632	4584	Malignant
Set1_AGGTCATAGCAATAAC-1	AGGTCATAGCAATAAC-1	10605	4032	4.56108	0	NatComm8	BC17	NatComm_2020	Set1	10	274	4248	Malignant
Set1_AGGTCATCATCCCACT-1	AGGTCATCATCCCACT-1	2117	1261	12.8837	0	NatComm8	BC17	NatComm_2020	Set1	17	169	3809	Malignant
Set1_AGGTCATCATCGAACT-1	AGGTCATCATCGAACT-1	38141	6662	1.88019	0	NatComm8	BC17	NatComm_2020	Set1	24	268	4257	Malignant
Set1_AGGTCATGTTGTGGAG-1	AGGTCATGTTGTGGAG-1	25884	5708	3.79263	0	NatComm8	BC17	NatComm_2020	Set1	10	237	3634	Malignant
Set1_AGGTCTAAGTTGAAGT-1	AGGTCTAAGTTGAAGT-1	6684	2670	6.25092	0	NatComm8	BC17	NatComm_2020	Set1	10	320	3704	Malignant
Set1_AGGTCTAAGTTGCATC-1	AGGTCTAAGTTGCATC-1	24899	5311	5.73676	0	NatComm8	BC17	NatComm_2020	Set1	10	254	4471	Malignant
Set1_AGGTCTACAATCGAAA-1	AGGTCTACAATCGAAA-1	11107	3578	5.38879	0.0089071	NatComm8	BC17	NatComm_2020	Set1	5	328	3956	Malignant
Set1_AGGTCTACACGTTGGC-1	AGGTCTACACGTTGGC-1	3279	1555	4.21433	0	NatComm8	BC17	NatComm_2020	Set1	4	0	546	Tcell
Set1_AGGTCTAGTATGAAAC-1	AGGTCTAGTATGAAAC-1	3113	1420	10.6248	0	NatComm8	BC17	NatComm_2020	Set1	23	304	3571	Malignant
Set1_AGGTCTAGTCTCAGGC-1	AGGTCTAGTCTCAGGC-1	3340	1754	7.46224	0	NatComm8	BC17	NatComm_2020	Set1	17	0	2294	Malignant
Set1_AGGTCTAGTGCACAAG-1	AGGTCTAGTGCACAAG-1	7092	2737	10.315	0	NatComm8	BC17	NatComm_2020	Set1	10	404	4400	Malignant
Set1_AGGTCTATCATTACCT-1	AGGTCTATCATTACCT-1	11177	3946	3.68741	0	NatComm8	BC17	NatComm_2020	Set1	10	264	3940	Malignant
Set1_AGGTCTATCATTTGTC-1	AGGTCTATCATTTGTC-1	19427	5168	5.38305	0	NatComm8	BC17	NatComm_2020	Set1	10	233	3448	Malignant
Set1_AGGTCTATCCGTATGA-1	AGGTCTATCCGTATGA-1	11829	3170	4.73323	0	NatComm8	BC17	NatComm_2020	Set1	7	205	3696	Malignant
Set1_AGGTCTATCGAGTGGA-1	AGGTCTATCGAGTGGA-1	6389	2597	5.49536	0	NatComm8	BC17	NatComm_2020	Set1	10	319	3879	Malignant
Set1_AGGTCTATCGTCAGAT-1	AGGTCTATCGTCAGAT-1	9176	3153	6.11981	0	NatComm8	BC17	NatComm_2020	Set1	10	320	3704	Malignant
Set1_AGGTGTTAGACTAGAT-1	AGGTGTTAGACTAGAT-1	8195	2676	4.67357	0	NatComm8	BC17	NatComm_2020	Set1	10	127	3529	Malignant
Set1_AGGTGTTAGAGCCGTA-1	AGGTGTTAGAGCCGTA-1	35449	6999	4.81461	0	NatComm8	BC17	NatComm_2020	Set1	10	400	4030	Malignant
Set1_AGGTGTTAGCAATAAC-1	AGGTGTTAGCAATAAC-1	19404	4086	5.36926	0	NatComm8	BC17	NatComm_2020	Set1	10	268	4051	Malignant
Set1_AGGTGTTAGCGCCTAC-1	AGGTGTTAGCGCCTAC-1	20172	4958	3.82088	0	NatComm8	BC17	NatComm_2020	Set1	10	311	4377	Malignant
Set1_AGGTGTTAGTGCTCAT-1	AGGTGTTAGTGCTCAT-1	10903	3638	3.85577	0	NatComm8	BC17	NatComm_2020	Set1	10	316	4153	Malignant
Set1_AGGTGTTCAAACCACT-1	AGGTGTTCAAACCACT-1	4488	1878	6.73438	0	NatComm8	BC17	NatComm_2020	Set1	3	0	70	Macrophage
Set1_AGGTGTTCACCGTACG-1	AGGTGTTCACCGTACG-1	14114	3996	5.6662	0	NatComm8	BC17	NatComm_2020	Set1	10	212	4051	Malignant
Set1_AGGTGTTGTGTTCGAT-1	AGGTGTTGTGTTCGAT-1	2514	1203	3.14589	0	NatComm8	BC17	NatComm_2020	Set1	4	0	539	Tcell
Set1_AGGTTACAGAATAACC-1	AGGTTACAGAATAACC-1	15962	4928	7.52089	0.00619003	NatComm8	BC17	NatComm_2020	Set1	10	307	4264	Malignant
Set1_AGGTTACAGAGTCTTC-1	AGGTTACAGAGTCTTC-1	7222	2843	3.04837	0	NatComm8	BC17	NatComm_2020	Set1	10	253	3959	Malignant
Set1_AGGTTACAGTAACCGG-1	AGGTTACAGTAACCGG-1	4135	1944	10.5188	0	NatComm8	BC17	NatComm_2020	Set1	10	204	3862	Malignant
Set1_AGGTTACAGTGATTCC-1	AGGTTACAGTGATTCC-1	2240	1198	10.5705	0	NatComm8	BC17	NatComm_2020	Set1	17	209	3101	Malignant
Set1_AGGTTACAGTGCCAGA-1	AGGTTACAGTGCCAGA-1	7831	2784	5.88235	0	NatComm8	BC17	NatComm_2020	Set1	10	312	3884	Malignant
Set1_AGGTTACCAAACTCGT-1	AGGTTACCAAACTCGT-1	7634	2841	6.38849	0	NatComm8	BC17	NatComm_2020	Set1	12	408	3588	Malignant
Set1_AGGTTACCAAGACTGG-1	AGGTTACCAAGACTGG-1	15320	4557	7.79556	0	NatComm8	BC17	NatComm_2020	Set1	10	313	4107	Malignant
Set1_AGGTTACCAGACCAGA-1	AGGTTACCAGACCAGA-1	8365	3155	4.84138	0	NatComm8	BC17	NatComm_2020	Set1	10	245	4141	Malignant
Set1_AGGTTACCATAATGCC-1	AGGTTACCATAATGCC-1	13348	3842	2.60039	0	NatComm8	BC17	NatComm_2020	Set1	10	344	4018	Malignant
Set1_AGGTTACCATGAGGGT-1	AGGTTACCATGAGGGT-1	2623	1275	3.82739	0	NatComm8	BC17	NatComm_2020	Set1	4	0	421	Tcell
Set1_AGGTTACGTAGTCGTT-1	AGGTTACGTAGTCGTT-1	7565	2760	3.18871	0	NatComm8	BC17	NatComm_2020	Set1	10	223	2929	Malignant
Set1_AGGTTACGTATAGGAT-1	AGGTTACGTATAGGAT-1	17420	4551	8.59831	0	NatComm8	BC17	NatComm_2020	Set1	10	246	4076	Malignant
Set1_AGGTTACGTCCAAAGG-1	AGGTTACGTCCAAAGG-1	3314	1485	11.4891	0	NatComm8	BC17	NatComm_2020	Set1	17	408	3588	Malignant
Set1_AGGTTACGTGACCGTC-1	AGGTTACGTGACCGTC-1	13009	4223	5.87391	0	NatComm8	BC17	NatComm_2020	Set1	10	284	3818	Malignant
Set1_AGGTTACGTGCCCAGT-1	AGGTTACGTGCCCAGT-1	11661	3744	2.58752	0	NatComm8	BC17	NatComm_2020	Set1	10	302	3762	Malignant
Set1_AGGTTACGTGCCGAAA-1	AGGTTACGTGCCGAAA-1	15791	3841	4.19278	0	NatComm8	BC17	NatComm_2020	Set1	10	208	3517	Malignant
Set1_AGGTTACTCATGCGGC-1	AGGTTACTCATGCGGC-1	12574	3616	6.51765	0	NatComm8	BC17	NatComm_2020	Set1	7	328	3956	Malignant
Set1_AGGTTACTCGTGGGTC-1	AGGTTACTCGTGGGTC-1	19053	4958	6.70066	0	NatComm8	BC17	NatComm_2020	Set1	10	249	3856	Malignant
Set1_AGGTTACTCTAGAACC-1	AGGTTACTCTAGAACC-1	21805	5022	3.00793	0	NatComm8	BC17	NatComm_2020	Set1	10	743	4856	Malignant
Set1_AGGTTGTCACCGTCTT-1	AGGTTGTCACCGTCTT-1	23279	5188	5.9775	0	NatComm8	BC17	NatComm_2020	Set1	10	275	4289	Malignant
Set1_AGGTTGTTCATCGACA-1	AGGTTGTTCATCGACA-1	706	503	0.424328	0	NatComm8	BC17	NatComm_2020	Set1	1	44	1591	Macrophage
Set1_AGGTTGTTCCTGGGAC-1	AGGTTGTTCCTGGGAC-1	12992	3762	7.25036	0	NatComm8	BC17	NatComm_2020	Set1	3	0	0	Macrophage
Set1_AGGTTGTTCGTGTGGC-1	AGGTTGTTCGTGTGGC-1	1545	961	1.90961	0	NatComm8	BC17	NatComm_2020	Set1	17	549	3644	Malignant
Set1_AGTAACCAGAGAGTTT-1	AGTAACCAGAGAGTTT-1	12509	3363	4.36095	0	NatComm8	BC17	NatComm_2020	Set1	16	55	774	Fibroblast
Set1_AGTAACCAGAGGGTAA-1	AGTAACCAGAGGGTAA-1	13545	3984	3.24524	0.00726006	NatComm8	BC17	NatComm_2020	Set1	10	238	4021	Malignant
Set1_AGTAACCAGGCCACCT-1	AGTAACCAGGCCACCT-1	12155	4166	7.07785	0	NatComm8	BC17	NatComm_2020	Set1	10	610	4975	Malignant
Set1_AGTAACCAGGGAACAA-1	AGTAACCAGGGAACAA-1	41336	7244	4.99368	0	NatComm8	BC17	NatComm_2020	Set1	10	298	4162	Malignant
Set1_AGTAACCCAACAAGTA-1	AGTAACCCAACAAGTA-1	9843	2881	4.06439	0	NatComm8	BC17	NatComm_2020	Set1	9	0	71	Macrophage
Set1_AGTAACCCAAGCCTGC-1	AGTAACCCAAGCCTGC-1	14521	4383	4.89629	0	NatComm8	BC17	NatComm_2020	Set1	10	212	3772	Malignant
Set1_AGTAACCCAATCTGCA-1	AGTAACCCAATCTGCA-1	10751	3282	2.15241	0	NatComm8	BC17	NatComm_2020	Set1	10	255	3943	Malignant
Set1_AGTAACCTCAGGAAAT-1	AGTAACCTCAGGAAAT-1	21049	4158	5.0394	0	NatComm8	BC17	NatComm_2020	Set1	9	0	71	Macrophage
Set1_AGTAACCTCCACGAAT-1	AGTAACCTCCACGAAT-1	15890	3643	9.05564	0	NatComm8	BC17	NatComm_2020	Set1	25	0	0	Macrophage
Set1_AGTAACCTCGTGGCGT-1	AGTAACCTCGTGGCGT-1	8476	2584	4.84324	0	NatComm8	BC17	NatComm_2020	Set1	10	257	3803	Malignant
Set1_AGTAACCTCTCTGCCA-1	AGTAACCTCTCTGCCA-1	38070	5621	6.76169	0	NatComm8	BC17	NatComm_2020	Set1	6	NA	NA	Osteoclast
Set1_AGTACCAAGCGAGTCA-1	AGTACCAAGCGAGTCA-1	10594	3354	8.51104	0	NatComm8	BC17	NatComm_2020	Set1	10	277	3965	Malignant
Set1_AGTACCAAGTGTGTTC-1	AGTACCAAGTGTGTTC-1	12416	3245	2.34226	0	NatComm8	BC17	NatComm_2020	Set1	10	282	3655	Malignant
Set1_AGTACCACAAACCACT-1	AGTACCACAAACCACT-1	9140	3176	7.51027	0	NatComm8	BC17	NatComm_2020	Set1	10	147	3577	Malignant
Set1_AGTACCACAATTGCCA-1	AGTACCACAATTGCCA-1	25458	5553	5.38671	0	NatComm8	BC17	NatComm_2020	Set1	10	507	4288	Malignant
Set1_AGTACCACAGCGTTGC-1	AGTACCACAGCGTTGC-1	8843	2993	7.2308	0	NatComm8	BC17	NatComm_2020	Set1	10	724	4540	Malignant
Set1_AGTACCACAGTGCCTG-1	AGTACCACAGTGCCTG-1	15060	4403	7.01119	0	NatComm8	BC17	NatComm_2020	Set1	13	50	1002	Macrophage
Set1_AGTACCACATTCGGGC-1	AGTACCACATTCGGGC-1	10205	3492	5.18662	0	NatComm8	BC17	NatComm_2020	Set1	10	365	4299	Malignant
Set1_AGTACCAGTGTTGACT-1	AGTACCAGTGTTGACT-1	21392	5274	6.86438	0	NatComm8	BC17	NatComm_2020	Set1	10	412	4141	Malignant
Set1_AGTACCATCGACACTA-1	AGTACCATCGACACTA-1	6770	2532	6.86375	0	NatComm8	BC17	NatComm_2020	Set1	10	232	3971	Malignant
Set1_AGTACCATCGCTGTTC-1	AGTACCATCGCTGTTC-1	3231	1057	6.21156	0	NatComm8	BC17	NatComm_2020	Set1	4	0	816	Tcell
Set1_AGTACTGAGACCTGGA-1	AGTACTGAGACCTGGA-1	25133	5135	3.8513	0.00393391	NatComm8	BC17	NatComm_2020	Set1	10	724	4540	Malignant
Set1_AGTACTGAGCTGAAGC-1	AGTACTGAGCTGAAGC-1	2089	1129	0.801887	0.0471698	NatComm8	BC17	NatComm_2020	Set1	14	51	656	Pericyte
Set1_AGTACTGAGGACTAAT-1	AGTACTGAGGACTAAT-1	20528	5123	7.97475	0	NatComm8	BC17	NatComm_2020	Set1	10	266	4178	Malignant
Set1_AGTACTGCAGCTACAT-1	AGTACTGCAGCTACAT-1	840	569	3.90533	0	NatComm8	BC17	NatComm_2020	Set1	1	142	1881	Osteoclast
Set1_AGTACTGCAGGTACGA-1	AGTACTGCAGGTACGA-1	6949	2656	6.93238	0	NatComm8	BC17	NatComm_2020	Set1	10	253	3959	Malignant
Set1_AGTACTGGTCTGTGCG-1	AGTACTGGTCTGTGCG-1	45600	7640	4.7773	0	NatComm8	BC17	NatComm_2020	Set1	10	246	4076	Malignant
Set1_AGTACTGGTTCTCGTC-1	AGTACTGGTTCTCGTC-1	4455	2014	4.36331	0	NatComm8	BC17	NatComm_2020	Set1	22	0	445	Tcell
Set1_AGTACTGTCAGTCACA-1	AGTACTGTCAGTCACA-1	3873	1796	7.39887	0	NatComm8	BC17	NatComm_2020	Set1	3	0	165	Macrophage
Set1_AGTACTGTCTGGTGCG-1	AGTACTGTCTGGTGCG-1	5292	2286	3.44054	0	NatComm8	BC17	NatComm_2020	Set1	10	413	4144	Malignant
Set1_AGTAGCTAGATAGCTA-1	AGTAGCTAGATAGCTA-1	29550	5583	3.71945	0.00334784	NatComm8	BC17	NatComm_2020	Set1	10	223	4171	Malignant
Set1_AGTAGCTAGCTGGCCT-1	AGTAGCTAGCTGGCCT-1	2450	1138	10.2554	0	NatComm8	BC17	NatComm_2020	Set1	4	0	539	Tcell
Set1_AGTAGCTAGGTTATAG-1	AGTAGCTAGGTTATAG-1	4687	2082	6.21696	0	NatComm8	BC17	NatComm_2020	Set1	3	0	72	Macrophage
Set1_AGTAGCTAGTCACTGT-1	AGTAGCTAGTCACTGT-1	22771	4776	7.03815	0	NatComm8	BC17	NatComm_2020	Set1	11	436	3801	Malignant
Set1_AGTAGCTCAACCGTGC-1	AGTAGCTCAACCGTGC-1	1303	872	2.34848	0	NatComm8	BC17	NatComm_2020	Set1	17	90	3233	Malignant
Set1_AGTAGCTGTCTGATAC-1	AGTAGCTGTCTGATAC-1	7745	2989	6.16289	0	NatComm8	BC17	NatComm_2020	Set1	10	328	3956	Malignant
Set1_AGTAGCTGTGATAGTA-1	AGTAGCTGTGATAGTA-1	8705	3113	3.79718	0	NatComm8	BC17	NatComm_2020	Set1	10	348	4042	Malignant
Set1_AGTAGCTGTGGTCTAT-1	AGTAGCTGTGGTCTAT-1	13646	4181	9.19948	0	NatComm8	BC17	NatComm_2020	Set1	7	249	3357	Malignant
Set1_AGTAGCTTCGACCCAG-1	AGTAGCTTCGACCCAG-1	7374	2592	4.10922	0	NatComm8	BC17	NatComm_2020	Set1	23	415	3864	Malignant
Set1_AGTAGTCAGTACTCGT-1	AGTAGTCAGTACTCGT-1	5057	2345	10.1874	0	NatComm8	BC17	NatComm_2020	Set1	17	288	3824	Malignant
Set1_AGTAGTCAGTAGGCCA-1	AGTAGTCAGTAGGCCA-1	755	513	3.0303	0	NatComm8	BC17	NatComm_2020	Set1	1	49	788	Macrophage
Set1_AGTAGTCAGTTGCCTA-1	AGTAGTCAGTTGCCTA-1	5198	2274	6.24525	0	NatComm8	BC17	NatComm_2020	Set1	10	316	4153	Malignant
Set1_AGTAGTCCAACGACAG-1	AGTAGTCCAACGACAG-1	2611	1172	4.91122	0	NatComm8	BC17	NatComm_2020	Set1	4	0	443	Tcell
Set1_AGTAGTCCAAGTAGTA-1	AGTAGTCCAAGTAGTA-1	4674	1961	4.0374	0	NatComm8	BC17	NatComm_2020	Set1	3	0	68	Macrophage
Set1_AGTAGTCCACTCCTTG-1	AGTAGTCCACTCCTTG-1	10820	3647	1.48465	0	NatComm8	BC17	NatComm_2020	Set1	10	429	4112	Malignant
Set1_AGTAGTCCATGTAACC-1	AGTAGTCCATGTAACC-1	10280	2618	4.95117	0	NatComm8	BC17	NatComm_2020	Set1	9	0	79	Macrophage
Set1_AGTAGTCGTCATCCGG-1	AGTAGTCGTCATCCGG-1	1624	922	3.46505	0	NatComm8	BC17	NatComm_2020	Set1	4	0	319	Tcell
Set1_AGTAGTCGTGGTACAG-1	AGTAGTCGTGGTACAG-1	8343	2928	4.61685	0	NatComm8	BC17	NatComm_2020	Set1	9	0	0	Macrophage
Set1_AGTAGTCTCACAACCA-1	AGTAGTCTCACAACCA-1	5956	2354	11.883	0	NatComm8	BC17	NatComm_2020	Set1	10	245	3487	Malignant
Set1_AGTAGTCTCGAAGCCC-1	AGTAGTCTCGAAGCCC-1	3312	1420	3.94855	0	NatComm8	BC17	NatComm_2020	Set1	4	0	462	Tcell
Set1_AGTCAACAGACGCTCC-1	AGTCAACAGACGCTCC-1	11103	3671	2.79136	0	NatComm8	BC17	NatComm_2020	Set1	23	209	3611	Malignant
Set1_AGTCAACCAACGTAAA-1	AGTCAACCAACGTAAA-1	11298	3553	3.97936	0	NatComm8	BC17	NatComm_2020	Set1	10	232	3706	Malignant
Set1_AGTCAACCAGGACGAT-1	AGTCAACCAGGACGAT-1	10689	3014	4.17245	0	NatComm8	BC17	NatComm_2020	Set1	10	215	3800	Malignant
Set1_AGTCAACGTAACTAAG-1	AGTCAACGTAACTAAG-1	13049	3919	6.33648	0.00756144	NatComm8	BC17	NatComm_2020	Set1	10	244	4295	Malignant
Set1_AGTCAACTCGACCCAG-1	AGTCAACTCGACCCAG-1	21518	5382	5.328	0.00459707	NatComm8	BC17	NatComm_2020	Set1	10	220	3914	Malignant
Set1_AGTCACAAGAACGCGT-1	AGTCACAAGAACGCGT-1	13940	3996	5.99787	0	NatComm8	BC17	NatComm_2020	Set1	10	274	4337	Malignant
Set1_AGTCACAAGGCCTTCG-1	AGTCACAAGGCCTTCG-1	12173	3980	3.12069	0	NatComm8	BC17	NatComm_2020	Set1	10	316	4153	Malignant
Set1_AGTCACAAGGCGCTTC-1	AGTCACAAGGCGCTTC-1	11176	3717	4.36897	0	NatComm8	BC17	NatComm_2020	Set1	10	269	3975	Malignant
Set1_AGTCACAAGTAGTGCG-1	AGTCACAAGTAGTGCG-1	5198	2219	5.34249	0	NatComm8	BC17	NatComm_2020	Set1	3	0	0	Macrophage
Set1_AGTCACACAATACGCT-1	AGTCACACAATACGCT-1	17043	4497	3.82162	0	NatComm8	BC17	NatComm_2020	Set1	10	234	3894	Malignant
Set1_AGTCACACAATGAGCG-1	AGTCACACAATGAGCG-1	22692	6057	9.2996	0	NatComm8	BC17	NatComm_2020	Set1	10	343	4354	Malignant
Set1_AGTCACACACATTCGA-1	AGTCACACACATTCGA-1	10063	3397	5.49062	0	NatComm8	BC17	NatComm_2020	Set1	10	296	3838	Malignant
Set1_AGTCACACAGTCGCAC-1	AGTCACACAGTCGCAC-1	2723	1308	12.4864	0.0362976	NatComm8	BC17	NatComm_2020	Set1	3	0	329	Macrophage
Set1_AGTCACACATCGAGCC-1	AGTCACACATCGAGCC-1	17797	4560	5.15355	0	NatComm8	BC17	NatComm_2020	Set1	10	303	4340	Malignant
Set1_AGTCACAGTACTCGAT-1	AGTCACAGTACTCGAT-1	3724	1724	10.136	0	NatComm8	BC17	NatComm_2020	Set1	3	0	329	Macrophage
Set1_AGTCACATCCGGCAAC-1	AGTCACATCCGGCAAC-1	13556	3171	4.51343	0	NatComm8	BC17	NatComm_2020	Set1	25	0	0	Macrophage
Set1_AGTCACATCGGTTAGT-1	AGTCACATCGGTTAGT-1	1568	1049	6.62461	0	NatComm8	BC17	NatComm_2020	Set1	17	98	3070	Malignant
Set1_AGTCATGAGCAACAGC-1	AGTCATGAGCAACAGC-1	7441	2910	3.43405	0	NatComm8	BC17	NatComm_2020	Set1	10	315	4213	Malignant
Set1_AGTCATGAGCTCTATG-1	AGTCATGAGCTCTATG-1	1296	825	3.84906	0	NatComm8	BC17	NatComm_2020	Set1	17	430	3628	Malignant
Set1_AGTCATGCAAAGGCAC-1	AGTCATGCAAAGGCAC-1	6825	2711	4.34281	0	NatComm8	BC17	NatComm_2020	Set1	10	281	4028	Malignant
Set1_AGTCATGCACAAAGCG-1	AGTCATGCACAAAGCG-1	18034	4600	4.47769	0	NatComm8	BC17	NatComm_2020	Set1	24	346	4387	Malignant
Set1_AGTCATGCAGGCAATG-1	AGTCATGCAGGCAATG-1	11157	3766	3.47528	0	NatComm8	BC17	NatComm_2020	Set1	10	268	4257	Malignant
Set1_AGTCATGGTTCAACGT-1	AGTCATGGTTCAACGT-1	25413	5449	1.61655	0	NatComm8	BC17	NatComm_2020	Set1	11	240	3728	Malignant
Set1_AGTCATGTCTGCTTAT-1	AGTCATGTCTGCTTAT-1	4018	1960	3.18676	0	NatComm8	BC17	NatComm_2020	Set1	3	0	296	Macrophage
Set1_AGTCTCCAGAGGATGA-1	AGTCTCCAGAGGATGA-1	5335	1943	7.4274	0	NatComm8	BC17	NatComm_2020	Set1	3	0	0	Macrophage
Set1_AGTCTCCAGCGAGTAC-1	AGTCTCCAGCGAGTAC-1	636	384	11.9122	0	NatComm8	BC17	NatComm_2020	Set1	17	49	1598	Malignant
Set1_AGTCTCCCAAATGAGT-1	AGTCTCCCAAATGAGT-1	26417	5981	4.76886	0	NatComm8	BC17	NatComm_2020	Set1	10	225	3990	Malignant
Set1_AGTCTCCCACATTCTT-1	AGTCTCCCACATTCTT-1	5233	2499	8.70059	0	NatComm8	BC17	NatComm_2020	Set1	17	292	4166	Malignant
Set1_AGTCTCCCACTTGAGT-1	AGTCTCCCACTTGAGT-1	28136	5555	7.78883	0	NatComm8	BC17	NatComm_2020	Set1	23	743	4856	Malignant
Set1_AGTCTCCGTCATACCA-1	AGTCTCCGTCATACCA-1	9156	3436	2.75417	0	NatComm8	BC17	NatComm_2020	Set1	10	294	4131	Malignant
Set1_AGTCTCCTCCATACAG-1	AGTCTCCTCCATACAG-1	10405	3696	3.63447	0	NatComm8	BC17	NatComm_2020	Set1	10	398	4360	Malignant
Set1_AGTCTCCTCCATCGTC-1	AGTCTCCTCCATCGTC-1	12818	4460	3.35178	0	NatComm8	BC17	NatComm_2020	Set1	10	398	4360	Malignant
Set1_AGTCTCCTCGCTAAAC-1	AGTCTCCTCGCTAAAC-1	9806	3198	4.945	0	NatComm8	BC17	NatComm_2020	Set1	10	217	3954	Malignant
Set1_AGTGACTAGGAACGCT-1	AGTGACTAGGAACGCT-1	823	560	3.83693	0	NatComm8	BC17	NatComm_2020	Set1	1	142	1881	Malignant
Set1_AGTGACTAGGTTCTAC-1	AGTGACTAGGTTCTAC-1	2292	1095	4.52781	0	NatComm8	BC17	NatComm_2020	Set1	4	0	443	Tcell
Set1_AGTGACTCAATCTAGC-1	AGTGACTCAATCTAGC-1	3371	1797	11.6667	0	NatComm8	BC17	NatComm_2020	Set1	17	266	2880	Malignant
Set1_AGTGACTCACAGTCAT-1	AGTGACTCACAGTCAT-1	12312	3791	6.20024	0	NatComm8	BC17	NatComm_2020	Set1	10	294	4274	Malignant
Set1_AGTGACTGTACTAACC-1	AGTGACTGTACTAACC-1	8621	2976	7.98671	0	NatComm8	BC17	NatComm_2020	Set1	10	425	4635	Malignant
Set1_AGTGACTGTCCTTTGC-1	AGTGACTGTCCTTTGC-1	3248	1288	6.56735	0	NatComm8	BC17	NatComm_2020	Set1	4	0	421	Tcell
Set1_AGTGACTGTCTAACTG-1	AGTGACTGTCTAACTG-1	913	592	0.436205	0	NatComm8	BC17	NatComm_2020	Set1	1	0	1192	Macrophage
Set1_AGTGACTTCAAGGACG-1	AGTGACTTCAAGGACG-1	10618	3250	4.28545	0	NatComm8	BC17	NatComm_2020	Set1	10	250	3683	Malignant
Set1_AGTGATCAGCCTAGGA-1	AGTGATCAGCCTAGGA-1	13247	3181	4.8837	0	NatComm8	BC17	NatComm_2020	Set1	23	248	3800	Malignant
Set1_AGTGATCAGGCTTCCG-1	AGTGATCAGGCTTCCG-1	14705	3606	5.95736	0	NatComm8	BC17	NatComm_2020	Set1	6	NA	NA	Osteoclast
Set1_AGTGATCAGTAAACAC-1	AGTGATCAGTAAACAC-1	2957	1478	12.8514	0	NatComm8	BC17	NatComm_2020	Set1	17	207	2947	Malignant
Set1_AGTGATCAGTCCGTCG-1	AGTGATCAGTCCGTCG-1	1282	892	4.0458	0	NatComm8	BC17	NatComm_2020	Set1	17	575	3958	Malignant
Set1_AGTGATCAGTTTCAGC-1	AGTGATCAGTTTCAGC-1	4409	2000	3.21927	0	NatComm8	BC17	NatComm_2020	Set1	3	0	101	Macrophage
Set1_AGTGATCCAACGGCTC-1	AGTGATCCAACGGCTC-1	8860	3274	9.10816	0	NatComm8	BC17	NatComm_2020	Set1	17	360	3954	Malignant
Set1_AGTGATCCAACTCGAT-1	AGTGATCCAACTCGAT-1	13483	3804	3.41385	0	NatComm8	BC17	NatComm_2020	Set1	10	383	4440	Malignant
Set1_AGTGATCCAAGAATAC-1	AGTGATCCAAGAATAC-1	7283	2791	3.52957	0	NatComm8	BC17	NatComm_2020	Set1	10	247	3407	Malignant
Set1_AGTGATCGTCGACGCT-1	AGTGATCGTCGACGCT-1	15272	4545	4.05842	0	NatComm8	BC17	NatComm_2020	Set1	10	338	4655	Malignant
Set1_AGTGATCTCACTGAAC-1	AGTGATCTCACTGAAC-1	9502	3236	8.0437	0	NatComm8	BC17	NatComm_2020	Set1	10	623	4039	Malignant
Set1_AGTGCCGAGCATGAAT-1	AGTGCCGAGCATGAAT-1	6097	2306	4.36767	0	NatComm8	BC17	NatComm_2020	Set1	3	0	66	Macrophage
Set1_AGTGCCGAGCTCGTGC-1	AGTGCCGAGCTCGTGC-1	8069	2716	7.80524	0	NatComm8	BC17	NatComm_2020	Set1	10	254	3775	Malignant
Set1_AGTGCCGAGTATAACG-1	AGTGCCGAGTATAACG-1	13239	3800	6.85974	0	NatComm8	BC17	NatComm_2020	Set1	10	163	3757	Malignant
Set1_AGTGCCGAGTCGCCAC-1	AGTGCCGAGTCGCCAC-1	6589	2688	7.83169	0	NatComm8	BC17	NatComm_2020	Set1	10	262	4003	Malignant
Set1_AGTGCCGCAACGGGTA-1	AGTGCCGCAACGGGTA-1	6676	2477	10.5458	0	NatComm8	BC17	NatComm_2020	Set1	10	209	3611	Malignant
Set1_AGTGCCGCAAGCACCC-1	AGTGCCGCAAGCACCC-1	18421	4180	4.19806	0	NatComm8	BC17	NatComm_2020	Set1	10	246	3664	Malignant
Set1_AGTGCCGCATCCCACT-1	AGTGCCGCATCCCACT-1	12090	3207	6.39678	0	NatComm8	BC17	NatComm_2020	Set1	9	0	0	Macrophage
Set1_AGTGCCGCATGTCTAG-1	AGTGCCGCATGTCTAG-1	10979	3282	7.00614	0	NatComm8	BC17	NatComm_2020	Set1	10	243	3936	Malignant
Set1_AGTGCCGGTATGTCAC-1	AGTGCCGGTATGTCAC-1	17345	4167	4.01187	0	NatComm8	BC17	NatComm_2020	Set1	10	249	4288	Malignant
Set1_AGTGCCGTCCCTCGAT-1	AGTGCCGTCCCTCGAT-1	16048	3720	3.32429	0	NatComm8	BC17	NatComm_2020	Set1	10	262	3719	Malignant
Set1_AGTGCCGTCTTCTAAC-1	AGTGCCGTCTTCTAAC-1	9186	3296	6.04337	0.0107342	NatComm8	BC17	NatComm_2020	Set1	10	248	3571	Malignant
Set1_AGTGTTGAGAAATTGC-1	AGTGTTGAGAAATTGC-1	7437	2613	6.64099	0	NatComm8	BC17	NatComm_2020	Set1	10	246	3664	Malignant
Set1_AGTGTTGAGACCATAA-1	AGTGTTGAGACCATAA-1	17437	3521	6.97369	0	NatComm8	BC17	NatComm_2020	Set1	25	0	359	Macrophage
Set1_AGTGTTGAGATCGCTT-1	AGTGTTGAGATCGCTT-1	7033	2694	4.69167	0	NatComm8	BC17	NatComm_2020	Set1	10	298	3881	Malignant
Set1_AGTGTTGAGATGTAGT-1	AGTGTTGAGATGTAGT-1	20442	4148	4.75868	0	NatComm8	BC17	NatComm_2020	Set1	10	198	4362	Malignant
Set1_AGTGTTGAGCGATGGT-1	AGTGTTGAGCGATGGT-1	4526	2220	10.6008	0	NatComm8	BC17	NatComm_2020	Set1	17	362	3928	Malignant
Set1_AGTGTTGAGTAAATGC-1	AGTGTTGAGTAAATGC-1	13442	3449	10.9807	0	NatComm8	BC17	NatComm_2020	Set1	6	NA	NA	Osteoclast
Set1_AGTGTTGGTCTCGGAC-1	AGTGTTGGTCTCGGAC-1	5558	1961	6.61778	0	NatComm8	BC17	NatComm_2020	Set1	9	0	141	Macrophage
Set1_AGTGTTGGTTGTCATG-1	AGTGTTGGTTGTCATG-1	9498	2940	8.98783	0	NatComm8	BC17	NatComm_2020	Set1	10	331	3814	Malignant
Set1_AGTTAGCAGAGAGGTA-1	AGTTAGCAGAGAGGTA-1	8832	3094	4.66965	0	NatComm8	BC17	NatComm_2020	Set1	10	218	3802	Malignant
Set1_AGTTAGCAGCTGTTAC-1	AGTTAGCAGCTGTTAC-1	25451	5829	3.79143	0.00387672	NatComm8	BC17	NatComm_2020	Set1	10	253	3834	Malignant
Set1_AGTTAGCAGGTGCAGT-1	AGTTAGCAGGTGCAGT-1	2703	1122	5.92972	0	NatComm8	BC17	NatComm_2020	Set1	4	0	443	Tcell
Set1_AGTTAGCAGTCGGGAT-1	AGTTAGCAGTCGGGAT-1	11699	4077	6.85541	0	NatComm8	BC17	NatComm_2020	Set1	10	355	4092	Malignant
Set1_AGTTAGCAGTGGTGAC-1	AGTTAGCAGTGGTGAC-1	2382	1258	12.9382	0	NatComm8	BC17	NatComm_2020	Set1	12	243	3214	Malignant
Set1_AGTTAGCCACTTGGGC-1	AGTTAGCCACTTGGGC-1	9931	3315	5.11364	0.0099681	NatComm8	BC17	NatComm_2020	Set1	10	147	3577	Malignant
Set1_AGTTAGCCATGGGATG-1	AGTTAGCCATGGGATG-1	11219	3423	5.29152	0.00883392	NatComm8	BC17	NatComm_2020	Set1	10	231	3822	Malignant
Set1_AGTTAGCGTGACGCCT-1	AGTTAGCGTGACGCCT-1	8207	2423	3.37242	0	NatComm8	BC17	NatComm_2020	Set1	9	0	0	Macrophage
Set1_AGTTAGCGTGGCTACC-1	AGTTAGCGTGGCTACC-1	7549	2632	8.78023	0	NatComm8	BC17	NatComm_2020	Set1	3	0	45	Macrophage
Set1_AGTTAGCTCCATTGGA-1	AGTTAGCTCCATTGGA-1	2007	1121	6.59449	0	NatComm8	BC17	NatComm_2020	Set1	17	40	1858	Malignant
Set1_AGTTCCCAGCCACTCG-1	AGTTCCCAGCCACTCG-1	13982	4274	4.26782	0.00707764	NatComm8	BC17	NatComm_2020	Set1	10	380	3691	Malignant
Set1_AGTTCCCCAACATCGT-1	AGTTCCCCAACATCGT-1	2945	1542	11.7785	0	NatComm8	BC17	NatComm_2020	Set1	17	209	4034	Malignant
Set1_AGTTCCCCAACTGCCG-1	AGTTCCCCAACTGCCG-1	1792	1159	2.31278	0	NatComm8	BC17	NatComm_2020	Set1	17	190	2789	Malignant
Set1_AGTTCCCCACTTCATT-1	AGTTCCCCACTTCATT-1	12890	3941	3.74131	0	NatComm8	BC17	NatComm_2020	Set1	10	223	3843	Malignant
Set1_AGTTCCCCAGTCAACT-1	AGTTCCCCAGTCAACT-1	13204	4093	4.09996	0	NatComm8	BC17	NatComm_2020	Set1	10	262	3719	Malignant
Set1_AGTTCCCCATCGAGCC-1	AGTTCCCCATCGAGCC-1	7923	3207	9.76825	0	NatComm8	BC17	NatComm_2020	Set1	10	443	4164	Malignant
Set1_AGTTCCCGTACAGAAT-1	AGTTCCCGTACAGAAT-1	11747	3728	4.5114	0	NatComm8	BC17	NatComm_2020	Set1	10	238	4021	Malignant
Set1_AGTTCCCGTAGATCCT-1	AGTTCCCGTAGATCCT-1	2054	1137	0.963855	0	NatComm8	BC17	NatComm_2020	Set1	4	0	539	Tcell
Set1_AGTTCCCGTCTGTGTA-1	AGTTCCCGTCTGTGTA-1	18907	5135	4.44595	0	NatComm8	BC17	NatComm_2020	Set1	10	308	3679	Malignant
Set1_AGTTCCCGTCTTTCAT-1	AGTTCCCGTCTTTCAT-1	2211	1259	4.5781	0	NatComm8	BC17	NatComm_2020	Set1	13	49	1146	Tcell
Set1_AGTTCGAAGAGTGTTA-1	AGTTCGAAGAGTGTTA-1	9973	3107	5.35944	0	NatComm8	BC17	NatComm_2020	Set1	23	304	3571	Malignant
Set1_AGTTCGAAGGAACTAT-1	AGTTCGAAGGAACTAT-1	16379	4511	4.5534	0	NatComm8	BC17	NatComm_2020	Set1	10	248	4161	Malignant
Set1_AGTTCGAAGGTGAGCT-1	AGTTCGAAGGTGAGCT-1	3724	1768	7.68823	0	NatComm8	BC17	NatComm_2020	Set1	17	244	3383	Malignant
Set1_AGTTCGAAGTCTAGCT-1	AGTTCGAAGTCTAGCT-1	10434	2915	4.16036	0	NatComm8	BC17	NatComm_2020	Set1	23	245	4226	Malignant
Set1_AGTTCGAAGTGGAATT-1	AGTTCGAAGTGGAATT-1	9883	3500	3.12125	0.010004	NatComm8	BC17	NatComm_2020	Set1	10	246	4076	Malignant
Set1_AGTTCGACACAGCATT-1	AGTTCGACACAGCATT-1	12655	3862	5.94477	0	NatComm8	BC17	NatComm_2020	Set1	10	262	3302	Malignant
Set1_AGTTCGACACTCTGCT-1	AGTTCGACACTCTGCT-1	17707	3897	7.20847	0	NatComm8	BC17	NatComm_2020	Set1	16	49	788	Fibroblast
Set1_AGTTCGACATCCGTGG-1	AGTTCGACATCCGTGG-1	25444	4587	5.65581	0	NatComm8	BC17	NatComm_2020	Set1	25	0	359	Macrophage
Set1_AGTTCGATCCACAGGC-1	AGTTCGATCCACAGGC-1	8312	3156	2.07223	0	NatComm8	BC17	NatComm_2020	Set1	10	353	4047	Malignant
Set1_AGTTCGATCGAACTCA-1	AGTTCGATCGAACTCA-1	13739	4232	4.7732	0	NatComm8	BC17	NatComm_2020	Set1	10	284	3717	Malignant
Set1_ATACCGAAGACACACG-1	ATACCGAAGACACACG-1	2395	1090	5.21955	0	NatComm8	BC17	NatComm_2020	Set1	4	0	443	Tcell
Set1_ATACCGAAGACAGTCG-1	ATACCGAAGACAGTCG-1	9036	3166	4.71605	0	NatComm8	BC17	NatComm_2020	Set1	10	209	3611	Malignant
Set1_ATACCGAGTAGAGCTG-1	ATACCGAGTAGAGCTG-1	16961	5253	8.61797	0.00583873	NatComm8	BC17	NatComm_2020	Set1	10	525	4287	Malignant
Set1_ATACCGAGTAGTGATA-1	ATACCGAGTAGTGATA-1	11465	3725	8.2232	0.00863782	NatComm8	BC17	NatComm_2020	Set1	10	555	4207	Malignant
Set1_ATACCGAGTATGAGAT-1	ATACCGAGTATGAGAT-1	1342	795	2.20913	0	NatComm8	BC17	NatComm_2020	Set1	1	47	2020	Malignant
Set1_ATACCGAGTGACTAAA-1	ATACCGAGTGACTAAA-1	12428	3754	2.54696	0	NatComm8	BC17	NatComm_2020	Set1	10	274	4248	Malignant
Set1_ATACCGATCCATTCGC-1	ATACCGATCCATTCGC-1	14637	4138	6.43745	0	NatComm8	BC17	NatComm_2020	Set1	10	251	3526	Malignant
Set1_ATACCTTAGAACCCGA-1	ATACCTTAGAACCCGA-1	13509	3963	4.14197	0	NatComm8	BC17	NatComm_2020	Set1	10	254	3801	Malignant
Set1_ATACCTTAGTAAGCAT-1	ATACCTTAGTAAGCAT-1	14595	4137	5.41162	0	NatComm8	BC17	NatComm_2020	Set1	10	235	4024	Malignant
Set1_ATACCTTAGTCGAAAT-1	ATACCTTAGTCGAAAT-1	5987	2341	5.40007	0	NatComm8	BC17	NatComm_2020	Set1	10	254	4471	Malignant
Set1_ATACCTTCACAGGATG-1	ATACCTTCACAGGATG-1	19910	4161	7.62632	0	NatComm8	BC17	NatComm_2020	Set1	25	0	0	Macrophage
Set1_ATACCTTCATCTGTTT-1	ATACCTTCATCTGTTT-1	5044	2488	7.71951	0	NatComm8	BC17	NatComm_2020	Set1	10	595	4538	Malignant
Set1_ATACCTTGTCACTGAT-1	ATACCTTGTCACTGAT-1	8456	3258	2.5728	0.0116945	NatComm8	BC17	NatComm_2020	Set1	10	277	3965	Malignant
Set1_ATACCTTGTTATCCAG-1	ATACCTTGTTATCCAG-1	9542	3377	3.19269	0	NatComm8	BC17	NatComm_2020	Set1	10	245	3754	Malignant
Set1_ATACCTTGTTGGGATG-1	ATACCTTGTTGGGATG-1	12854	3869	5.05813	0	NatComm8	BC17	NatComm_2020	Set1	10	209	3697	Malignant
Set1_ATACCTTTCAAAGGAT-1	ATACCTTTCAAAGGAT-1	2951	1635	3.76218	0	NatComm8	BC17	NatComm_2020	Set1	3	0	329	Macrophage
Set1_ATACCTTTCCGAGTGC-1	ATACCTTTCCGAGTGC-1	9829	3557	2.59531	0.0100594	NatComm8	BC17	NatComm_2020	Set1	10	307	4074	Malignant
Set1_ATACTTCAGACACACG-1	ATACTTCAGACACACG-1	1700	942	1.98135	0	NatComm8	BC17	NatComm_2020	Set1	4	0	932	Tcell
Set1_ATACTTCAGGTCTACT-1	ATACTTCAGGTCTACT-1	13371	3997	3.85838	0	NatComm8	BC17	NatComm_2020	Set1	10	294	4275	Malignant
Set1_ATACTTCCAATAACGA-1	ATACTTCCAATAACGA-1	1173	704	1.67785	0	NatComm8	BC17	NatComm_2020	Set1	23	40	1805	Malignant
Set1_ATACTTCCACGATAGG-1	ATACTTCCACGATAGG-1	14131	4275	4.33566	0	NatComm8	BC17	NatComm_2020	Set1	10	271	3766	Malignant
Set1_ATACTTCCACTTGGGC-1	ATACTTCCACTTGGGC-1	12009	3527	3.08163	0	NatComm8	BC17	NatComm_2020	Set1	9	0	0	Macrophage
Set1_ATACTTCCATTGGGAG-1	ATACTTCCATTGGGAG-1	21083	4886	6.28019	0	NatComm8	BC17	NatComm_2020	Set1	10	261	3653	Malignant
Set1_ATACTTCGTGGCTAGA-1	ATACTTCGTGGCTAGA-1	9699	3279	6.42006	0	NatComm8	BC17	NatComm_2020	Set1	10	248	3468	Malignant
Set1_ATACTTCGTTTATGCG-1	ATACTTCGTTTATGCG-1	9824	3270	7.60662	0	NatComm8	BC17	NatComm_2020	Set1	10	333	3570	Malignant
Set1_ATACTTCTCATCGCAA-1	ATACTTCTCATCGCAA-1	7024	2329	3.5447	0	NatComm8	BC17	NatComm_2020	Set1	9	0	71	Macrophage
Set1_ATACTTCTCGTAATGC-1	ATACTTCTCGTAATGC-1	2041	1031	10.534	0	NatComm8	BC17	NatComm_2020	Set1	4	0	443	Tcell
Set1_ATACTTCTCTGAATCG-1	ATACTTCTCTGAATCG-1	14377	4424	3.8937	0	NatComm8	BC17	NatComm_2020	Set1	10	268	4257	Malignant
Set1_ATAGACCAGGCGTCCT-1	ATAGACCAGGCGTCCT-1	1479	846	1.40656	0	NatComm8	BC17	NatComm_2020	Set1	2	0	329	Macrophage
Set1_ATAGACCCAAATAAGC-1	ATAGACCCAAATAAGC-1	30459	6464	4.05033	0	NatComm8	BC17	NatComm_2020	Set1	10	245	4226	Malignant
Set1_ATAGACCCAACAGAGC-1	ATAGACCCAACAGAGC-1	10262	3594	2.4702	0	NatComm8	BC17	NatComm_2020	Set1	10	362	4186	Malignant
Set1_ATAGACCCAACCTAAC-1	ATAGACCCAACCTAAC-1	18934	4904	5.2335	0.00521785	NatComm8	BC17	NatComm_2020	Set1	10	249	3357	Malignant
Set1_ATAGACCCACACGTGC-1	ATAGACCCACACGTGC-1	32851	6145	5.06878	0	NatComm8	BC17	NatComm_2020	Set1	10	110	3728	Malignant
Set1_ATAGACCCAGCCCAGT-1	ATAGACCCAGCCCAGT-1	11954	3912	3.53038	0	NatComm8	BC17	NatComm_2020	Set1	10	268	4257	Malignant
Set1_ATAGACCCAGCTATTG-1	ATAGACCCAGCTATTG-1	13337	4161	4.80291	0	NatComm8	BC17	NatComm_2020	Set1	13	49	972	Endothelial
Set1_ATAGACCCAGTTAAAG-1	ATAGACCCAGTTAAAG-1	25015	5698	6.17162	0	NatComm8	BC17	NatComm_2020	Set1	10	261	3953	Malignant
Set1_ATAGACCCATGCTGCG-1	ATAGACCCATGCTGCG-1	9154	3373	4.70881	0	NatComm8	BC17	NatComm_2020	Set1	10	262	3719	Malignant
Set1_ATAGACCGTAACGATA-1	ATAGACCGTAACGATA-1	3553	1720	7.75453	0	NatComm8	BC17	NatComm_2020	Set1	3	0	329	Macrophage
Set1_ATAGACCGTAGGGAGG-1	ATAGACCGTAGGGAGG-1	8487	3187	5.14518	0	NatComm8	BC17	NatComm_2020	Set1	10	235	4065	Malignant
Set1_ATAGACCGTGCGTTTA-1	ATAGACCGTGCGTTTA-1	19215	4841	6.12182	0	NatComm8	BC17	NatComm_2020	Set1	10	225	3990	Malignant
Set1_ATAGACCGTTTGAACC-1	ATAGACCGTTTGAACC-1	9919	3690	2.95683	0	NatComm8	BC17	NatComm_2020	Set1	10	731	4503	Malignant
Set1_ATAGACCTCTCTATGT-1	ATAGACCTCTCTATGT-1	13837	3895	3.67589	0	NatComm8	BC17	NatComm_2020	Set1	10	163	3757	Malignant
Set1_ATAGAGAAGGAACGAA-1	ATAGAGAAGGAACGAA-1	959	595	6.30165	0	NatComm8	BC17	NatComm_2020	Set1	1	140	1873	Tcell
Set1_ATAGAGAAGGTTGTTC-1	ATAGAGAAGGTTGTTC-1	13359	3609	2.49667	0	NatComm8	BC17	NatComm_2020	Set1	10	251	4049	Malignant
Set1_ATAGAGACAAATCCCA-1	ATAGAGACAAATCCCA-1	3634	1835	3.55206	0	NatComm8	BC17	NatComm_2020	Set1	10	312	3805	Malignant
Set1_ATAGAGACAGGCTTGC-1	ATAGAGACAGGCTTGC-1	11499	3388	6.47624	0	NatComm8	BC17	NatComm_2020	Set1	10	708	4435	Malignant
Set1_ATAGAGACATCACCAA-1	ATAGAGACATCACCAA-1	11193	3562	8.39593	0	NatComm8	BC17	NatComm_2020	Set1	10	328	3956	Malignant
Set1_ATAGAGATCATTGTTC-1	ATAGAGATCATTGTTC-1	14684	4117	5.88869	0	NatComm8	BC17	NatComm_2020	Set1	10	254	4471	Malignant
Set1_ATAGAGATCCACGGGT-1	ATAGAGATCCACGGGT-1	11994	3115	2.6507	0	NatComm8	BC17	NatComm_2020	Set1	10	205	3696	Malignant
Set1_ATAGAGATCGAGAGCA-1	ATAGAGATCGAGAGCA-1	5900	2387	3.60859	0	NatComm8	BC17	NatComm_2020	Set1	10	313	4107	Malignant
Set1_ATAGAGATCGATTCCC-1	ATAGAGATCGATTCCC-1	3073	1454	7.62767	0	NatComm8	BC17	NatComm_2020	Set1	2	0	0	Macrophage
Set1_ATAGGCTAGAATTGTG-1	ATAGGCTAGAATTGTG-1	14514	4083	3.50065	0	NatComm8	BC17	NatComm_2020	Set1	10	266	4178	Malignant
Set1_ATAGGCTAGCAAATCA-1	ATAGGCTAGCAAATCA-1	10826	3818	2.68524	0.00910249	NatComm8	BC17	NatComm_2020	Set1	10	314	4225	Malignant
Set1_ATAGGCTAGCGAGAAA-1	ATAGGCTAGCGAGAAA-1	16370	3080	11.8644	0	NatComm8	BC17	NatComm_2020	Set1	6	NA	NA	Osteoclast
Set1_ATAGGCTAGGTTCCAT-1	ATAGGCTAGGTTCCAT-1	17871	4824	5.27772	0	NatComm8	BC17	NatComm_2020	Set1	10	222	3928	Malignant
Set1_ATAGGCTCAACCAATC-1	ATAGGCTCAACCAATC-1	1184	743	6.95142	0	NatComm8	BC17	NatComm_2020	Set1	4	0	421	Tcell
Set1_ATAGGCTCAGACGGAT-1	ATAGGCTCAGACGGAT-1	1186	806	2.24252	0	NatComm8	BC17	NatComm_2020	Set1	17	233	3835	Malignant
Set1_ATAGGCTCATCCTATT-1	ATAGGCTCATCCTATT-1	7849	3261	5.96902	0	NatComm8	BC17	NatComm_2020	Set1	13	49	972	Endothelial
Set1_ATAGGCTGTATGATCC-1	ATAGGCTGTATGATCC-1	18758	5238	6.33065	0.00526676	NatComm8	BC17	NatComm_2020	Set1	10	304	3791	Malignant
Set1_ATAGGCTTCACCGGTG-1	ATAGGCTTCACCGGTG-1	7050	2966	8.05191	0	NatComm8	BC17	NatComm_2020	Set1	10	214	3796	Malignant
Set1_ATAGGCTTCCCATTCG-1	ATAGGCTTCCCATTCG-1	697	501	2.53879	0	NatComm8	BC17	NatComm_2020	Set1	1	55	774	Macrophage
Set1_ATAGGCTTCGAGTTGT-1	ATAGGCTTCGAGTTGT-1	8764	3263	3.29422	0	NatComm8	BC17	NatComm_2020	Set1	10	517	4588	Malignant
Set1_ATAGGCTTCGTCAAAC-1	ATAGGCTTCGTCAAAC-1	19165	4204	4.75551	0	NatComm8	BC17	NatComm_2020	Set1	10	289	3976	Malignant
Set1_ATATCCTAGACAGTCG-1	ATATCCTAGACAGTCG-1	21941	5132	5.06232	0	NatComm8	BC17	NatComm_2020	Set1	10	314	4225	Malignant
Set1_ATATCCTAGGCTGTAG-1	ATATCCTAGGCTGTAG-1	5135	2100	8.14872	0	NatComm8	BC17	NatComm_2020	Set1	10	303	4340	Malignant
Set1_ATATCCTAGTTTGTCG-1	ATATCCTAGTTTGTCG-1	8343	2772	3.64003	0	NatComm8	BC17	NatComm_2020	Set1	10	263	3649	Malignant
Set1_ATATCCTCAACTTCTT-1	ATATCCTCAACTTCTT-1	5951	2980	4.72337	0	NatComm8	BC17	NatComm_2020	Set1	10	245	3754	Malignant
Set1_ATATCCTCACCTATCC-1	ATATCCTCACCTATCC-1	28648	5515	1.73109	0	NatComm8	BC17	NatComm_2020	Set1	10	502	4067	Malignant
Set1_ATATCCTCAGACATCT-1	ATATCCTCAGACATCT-1	668	483	0.296736	0.148368	NatComm8	BC17	NatComm_2020	Set1	1	0	2298	Macrophage
Set1_ATATCCTCAGCGGATA-1	ATATCCTCAGCGGATA-1	16470	4283	4.23719	0	NatComm8	BC17	NatComm_2020	Set1	10	239	4034	Malignant
Set1_ATATCCTCATCCGCGA-1	ATATCCTCATCCGCGA-1	8803	3303	4.22472	0	NatComm8	BC17	NatComm_2020	Set1	10	194	3891	Malignant
Set1_ATATCCTTCACCGGGT-1	ATATCCTTCACCGGGT-1	55976	7703	5.06414	0	NatComm8	BC17	NatComm_2020	Set1	11	436	3801	Malignant
Set1_ATCACAGAGCAAGTGC-1	ATCACAGAGCAAGTGC-1	12696	3716	5.77148	0	NatComm8	BC17	NatComm_2020	Set1	10	595	4538	Malignant
Set1_ATCACAGAGTGCAGCA-1	ATCACAGAGTGCAGCA-1	18520	4509	6.79368	0	NatComm8	BC17	NatComm_2020	Set1	10	440	4234	Malignant
Set1_ATCACAGCAACCCTAA-1	ATCACAGCAACCCTAA-1	10781	3735	5.49471	0	NatComm8	BC17	NatComm_2020	Set1	3	0	118	Macrophage
Set1_ATCACAGCACGACAGA-1	ATCACAGCACGACAGA-1	5327	2113	8.57994	0	NatComm8	BC17	NatComm_2020	Set1	2	0	93	Macrophage
Set1_ATCACAGCACGCGTGT-1	ATCACAGCACGCGTGT-1	8117	2827	4.18038	0	NatComm8	BC17	NatComm_2020	Set1	10	253	3987	Malignant
Set1_ATCACAGCACTACCCT-1	ATCACAGCACTACCCT-1	11146	3489	3.97269	0	NatComm8	BC17	NatComm_2020	Set1	10	412	3790	Malignant
Set1_ATCACAGCATTGACCA-1	ATCACAGCATTGACCA-1	12024	4034	4.78855	0	NatComm8	BC17	NatComm_2020	Set1	10	304	3996	Malignant
Set1_ATCACAGGTAAGGCTG-1	ATCACAGGTAAGGCTG-1	21139	4914	3.11651	0	NatComm8	BC17	NatComm_2020	Set1	10	346	4387	Malignant
Set1_ATCACAGGTAGCTGAG-1	ATCACAGGTAGCTGAG-1	12828	4135	3.80652	0	NatComm8	BC17	NatComm_2020	Set1	10	247	4085	Malignant
Set1_ATCACAGGTCGGAACA-1	ATCACAGGTCGGAACA-1	22050	4890	5.87681	0	NatComm8	BC17	NatComm_2020	Set1	10	237	3521	Malignant
Set1_ATCACAGGTCTCTCCA-1	ATCACAGGTCTCTCCA-1	7649	2846	4.53662	0	NatComm8	BC17	NatComm_2020	Set1	3	0	171	Macrophage
Set1_ATCACAGTCACACGAT-1	ATCACAGTCACACGAT-1	16761	4632	3.78216	0	NatComm8	BC17	NatComm_2020	Set1	10	444	4177	Malignant
Set1_ATCACAGTCACTTGTT-1	ATCACAGTCACTTGTT-1	1610	962	2.46305	0	NatComm8	BC17	NatComm_2020	Set1	1	45	1664	Osteoclast
Set1_ATCACAGTCCTTCGAC-1	ATCACAGTCCTTCGAC-1	806	525	3.45679	0	NatComm8	BC17	NatComm_2020	Set1	1	47	1975	Macrophage
Set1_ATCACAGTCTCTCGAC-1	ATCACAGTCTCTCGAC-1	37814	6945	3.0433	0	NatComm8	BC17	NatComm_2020	Set1	23	198	3216	Malignant
Set1_ATCACGAAGCGTGAGT-1	ATCACGAAGCGTGAGT-1	23272	5261	5.07616	0	NatComm8	BC17	NatComm_2020	Set1	10	296	4177	Malignant
Set1_ATCACGACAACAAGTA-1	ATCACGACAACAAGTA-1	25263	5630	3.48095	0	NatComm8	BC17	NatComm_2020	Set1	10	404	4400	Malignant
Set1_ATCACGATCAACTGGT-1	ATCACGATCAACTGGT-1	24761	4601	8.30027	0	NatComm8	BC17	NatComm_2020	Set1	6	NA	NA	Osteoclast
Set1_ATCACGATCATTGGTG-1	ATCACGATCATTGGTG-1	11466	3623	9.54436	0	NatComm8	BC17	NatComm_2020	Set1	10	333	3570	Malignant
Set1_ATCACGATCCCGTGTT-1	ATCACGATCCCGTGTT-1	14516	4153	4.08844	0	NatComm8	BC17	NatComm_2020	Set1	10	182	4253	Malignant
Set1_ATCACGATCCTGGGAC-1	ATCACGATCCTGGGAC-1	12363	3860	10.0584	0	NatComm8	BC17	NatComm_2020	Set1	10	344	4014	Malignant
Set1_ATCACGATCGAGATAA-1	ATCACGATCGAGATAA-1	18927	4940	4.97197	0	NatComm8	BC17	NatComm_2020	Set1	10	284	3717	Malignant
Set1_ATCACGATCTTACGGA-1	ATCACGATCTTACGGA-1	12525	4088	5.15879	0	NatComm8	BC17	NatComm_2020	Set1	10	409	3407	Macrophage
Set1_ATCACTTAGAATCGTA-1	ATCACTTAGAATCGTA-1	13249	3476	7.09591	0	NatComm8	BC17	NatComm_2020	Set1	10	507	4288	Malignant
Set1_ATCACTTAGCACTGGA-1	ATCACTTAGCACTGGA-1	1861	1111	9.5941	0	NatComm8	BC17	NatComm_2020	Set1	17	243	3214	Malignant
Set1_ATCACTTAGCGTATAA-1	ATCACTTAGCGTATAA-1	8908	3381	4.57168	0	NatComm8	BC17	NatComm_2020	Set1	10	316	4153	Malignant
Set1_ATCACTTAGGGACCAT-1	ATCACTTAGGGACCAT-1	5081	2368	3.4133	0	NatComm8	BC17	NatComm_2020	Set1	3	0	329	Macrophage
Set1_ATCACTTAGTCTTCCC-1	ATCACTTAGTCTTCCC-1	6355	2851	5.58486	0	NatComm8	BC17	NatComm_2020	Set1	10	191	4093	Malignant
Set1_ATCACTTCACAATTCG-1	ATCACTTCACAATTCG-1	14137	4406	5.371	0.0069935	NatComm8	BC17	NatComm_2020	Set1	10	348	4042	Malignant
Set1_ATCACTTCACACCTTC-1	ATCACTTCACACCTTC-1	1674	971	1.06446	0	NatComm8	BC17	NatComm_2020	Set1	1	222	3237	Macrophage
Set1_ATCACTTCAGCGTGCT-1	ATCACTTCAGCGTGCT-1	3719	1681	10.8296	0	NatComm8	BC17	NatComm_2020	Set1	3	0	185	Macrophage
Set1_ATCACTTGTCAAACGG-1	ATCACTTGTCAAACGG-1	13078	4148	3.60388	0	NatComm8	BC17	NatComm_2020	Set1	10	311	4377	Malignant
Set1_ATCACTTGTCGATTCA-1	ATCACTTGTCGATTCA-1	12588	3597	5.29911	0	NatComm8	BC17	NatComm_2020	Set1	10	212	3772	Malignant
Set1_ATCACTTGTGTATCCA-1	ATCACTTGTGTATCCA-1	13511	3932	2.61079	0	NatComm8	BC17	NatComm_2020	Set1	10	234	3894	Malignant
Set1_ATCACTTTCTAACGCA-1	ATCACTTTCTAACGCA-1	22819	5136	5.0761	0	NatComm8	BC17	NatComm_2020	Set1	10	507	4288	Malignant
Set1_ATCACTTTCTGAGAGG-1	ATCACTTTCTGAGAGG-1	8409	2837	8.92647	0	NatComm8	BC17	NatComm_2020	Set1	10	235	3726	Malignant
Set1_ATCAGGTAGTCAGCCC-1	ATCAGGTAGTCAGCCC-1	14522	3709	5.17676	0	NatComm8	BC17	NatComm_2020	Set1	10	251	3818	Malignant
Set1_ATCAGGTCAATTGCCA-1	ATCAGGTCAATTGCCA-1	13784	4196	3.70185	0	NatComm8	BC17	NatComm_2020	Set1	10	239	4034	Malignant
Set1_ATCAGGTCACCTATCC-1	ATCAGGTCACCTATCC-1	22555	4379	6.04912	0	NatComm8	BC17	NatComm_2020	Set1	25	0	0	Macrophage
Set1_ATCAGGTCATCATTTC-1	ATCAGGTCATCATTTC-1	11662	3862	3.99256	0	NatComm8	BC17	NatComm_2020	Set1	10	282	4024	Malignant
Set1_ATCAGGTCATCCTTCG-1	ATCAGGTCATCCTTCG-1	8861	3441	1.8	0.0111111	NatComm8	BC17	NatComm_2020	Set1	10	260	4315	Malignant
Set1_ATCAGGTGTTAAGGGC-1	ATCAGGTGTTAAGGGC-1	9859	3198	8.00842	0	NatComm8	BC17	NatComm_2020	Set1	10	311	4377	Malignant
Set1_ATCAGGTTCATCCTGC-1	ATCAGGTTCATCCTGC-1	11120	3819	2.89829	0	NatComm8	BC17	NatComm_2020	Set1	10	320	3704	Malignant
Set1_ATCAGGTTCCTGTACC-1	ATCAGGTTCCTGTACC-1	5724	2154	3.98062	0.0346141	NatComm8	BC17	NatComm_2020	Set1	4	0	546	Tcell
Set1_ATCAGGTTCTACGCAA-1	ATCAGGTTCTACGCAA-1	7140	2949	5.11718	0.0277354	NatComm8	BC17	NatComm_2020	Set1	18	217	4303	Malignant
Set1_ATCAGGTTCTCTTAAC-1	ATCAGGTTCTCTTAAC-1	3279	1450	3.70817	0	NatComm8	BC17	NatComm_2020	Set1	4	0	539	Tcell
Set1_ATCAGGTTCTGTCGCT-1	ATCAGGTTCTGTCGCT-1	887	605	3.89321	0	NatComm8	BC17	NatComm_2020	Set1	1	38	1450	Tcell
Set1_ATCATTCAGCAACTTC-1	ATCATTCAGCAACTTC-1	1067	705	0.558659	0	NatComm8	BC17	NatComm_2020	Set1	1	0	1861	Macrophage
Set1_ATCATTCAGCCATGCC-1	ATCATTCAGCCATGCC-1	13289	4345	3.52976	0	NatComm8	BC17	NatComm_2020	Set1	10	326	4624	Malignant
Set1_ATCATTCAGGACAACC-1	ATCATTCAGGACAACC-1	1009	649	8.2922	0	NatComm8	BC17	NatComm_2020	Set1	1	249	3418	Malignant
Set1_ATCATTCCACAAAGTA-1	ATCATTCCACAAAGTA-1	9096	3339	4.18156	0	NatComm8	BC17	NatComm_2020	Set1	23	217	3606	Malignant
Set1_ATCATTCCACAAGCAG-1	ATCATTCCACAAGCAG-1	8274	3113	5.57945	0.0238949	NatComm8	BC17	NatComm_2020	Set1	10	311	4108	Malignant
Set1_ATCATTCCACGTGAGA-1	ATCATTCCACGTGAGA-1	10934	3672	4.33653	0	NatComm8	BC17	NatComm_2020	Set1	10	252	3934	Malignant
Set1_ATCATTCCAGTTGTCA-1	ATCATTCCAGTTGTCA-1	4082	1899	2.27438	0	NatComm8	BC17	NatComm_2020	Set1	4	0	443	Tcell
Set1_ATCATTCCATTGCCTC-1	ATCATTCCATTGCCTC-1	11600	3780	2.97898	6.57077	NatComm8	BC17	NatComm_2020	Set1	10	292	4166	Malignant
Set1_ATCATTCGTAAGTCAA-1	ATCATTCGTAAGTCAA-1	22854	5301	10.0225	0	NatComm8	BC17	NatComm_2020	Set1	24	682	4555	Malignant
Set1_ATCATTCGTTCCATTT-1	ATCATTCGTTCCATTT-1	23509	3902	7.54597	0	NatComm8	BC17	NatComm_2020	Set1	25	0	0	Macrophage
Set1_ATCATTCTCATGCCAA-1	ATCATTCTCATGCCAA-1	13810	3891	3.16293	0	NatComm8	BC17	NatComm_2020	Set1	10	388	4196	Malignant
Set1_ATCCACCAGAGCAGTC-1	ATCCACCAGAGCAGTC-1	27113	5122	4.27204	0	NatComm8	BC17	NatComm_2020	Set1	10	192	4267	Malignant
Set1_ATCCACCAGAGCTGCA-1	ATCCACCAGAGCTGCA-1	1755	1084	9.60674	0	NatComm8	BC17	NatComm_2020	Set1	17	236	2105	Malignant
Set1_ATCCACCAGCACTCAT-1	ATCCACCAGCACTCAT-1	13136	4317	3.93398	0	NatComm8	BC17	NatComm_2020	Set1	10	274	4248	Malignant
Set1_ATCCACCAGGGCCAAT-1	ATCCACCAGGGCCAAT-1	2165	1305	10.919	0	NatComm8	BC17	NatComm_2020	Set1	17	231	3672	Malignant
Set1_ATCCACCAGTACGAGC-1	ATCCACCAGTACGAGC-1	11552	3748	3.43857	0	NatComm8	BC17	NatComm_2020	Set1	10	261	3983	Malignant
Set1_ATCCACCAGTCGTTAC-1	ATCCACCAGTCGTTAC-1	16207	4414	4.38843	0	NatComm8	BC17	NatComm_2020	Set1	10	260	3439	Malignant
Set1_ATCCACCCAACAACAA-1	ATCCACCCAACAACAA-1	6908	2587	3.37644	0	NatComm8	BC17	NatComm_2020	Set1	3	57	57	Macrophage
Set1_ATCCACCCATGAATCC-1	ATCCACCCATGAATCC-1	43261	6632	4.88436	0	NatComm8	BC17	NatComm_2020	Set1	13	50	1002	Endothelial
Set1_ATCCACCGTAACTTCG-1	ATCCACCGTAACTTCG-1	1743	1114	3.08815	0	NatComm8	BC17	NatComm_2020	Set1	17	50	2094	Malignant
Set1_ATCCACCGTACGGGAT-1	ATCCACCGTACGGGAT-1	23458	5273	6.90165	0	NatComm8	BC17	NatComm_2020	Set1	10	275	4289	Malignant
Set1_ATCCACCGTAGGAGGG-1	ATCCACCGTAGGAGGG-1	16895	4866	6.09093	0	NatComm8	BC17	NatComm_2020	Set1	10	212	4051	Malignant
Set1_ATCCACCGTATGTGTC-1	ATCCACCGTATGTGTC-1	6108	2371	8.06714	0	NatComm8	BC17	NatComm_2020	Set1	3	0	0	Macrophage
Set1_ATCCACCGTCCACTTC-1	ATCCACCGTCCACTTC-1	13971	4388	2.58279	0	NatComm8	BC17	NatComm_2020	Set1	10	300	3973	Malignant
Set1_ATCCACCGTCCTGAAT-1	ATCCACCGTCCTGAAT-1	10467	3807	4.65402	0	NatComm8	BC17	NatComm_2020	Set1	10	248	3571	Malignant
Set1_ATCCACCGTCGAAACG-1	ATCCACCGTCGAAACG-1	20809	4553	8.00723	0	NatComm8	BC17	NatComm_2020	Set1	10	321	4130	Malignant
Set1_ATCCACCTCCACAGCG-1	ATCCACCTCCACAGCG-1	29775	5928	3.76464	0	NatComm8	BC17	NatComm_2020	Set1	10	257	3803	Malignant
Set1_ATCCACCTCCCTAGGG-1	ATCCACCTCCCTAGGG-1	9283	3396	3.70843	0	NatComm8	BC17	NatComm_2020	Set1	10	304	3996	Malignant
Set1_ATCCACCTCCGATCGG-1	ATCCACCTCCGATCGG-1	14987	4280	3.85502	0	NatComm8	BC17	NatComm_2020	Set1	10	254	4471	Malignant
Set1_ATCCACCTCTATTCGT-1	ATCCACCTCTATTCGT-1	9649	3367	5.60469	0	NatComm8	BC17	NatComm_2020	Set1	13	50	1002	Endothelial
Set1_ATCCACCTCTTCTAAC-1	ATCCACCTCTTCTAAC-1	23422	6154	3.80648	0	NatComm8	BC17	NatComm_2020	Set1	10	253	3987	Malignant
Set1_ATCCATTAGAATCGAT-1	ATCCATTAGAATCGAT-1	16859	4266	3.32142	0	NatComm8	BC17	NatComm_2020	Set1	10	240	3732	Malignant
Set1_ATCCATTAGACTTCGT-1	ATCCATTAGACTTCGT-1	25350	5079	4.5	0	NatComm8	BC17	NatComm_2020	Set1	11	436	3801	Malignant
Set1_ATCCATTAGAGGATGA-1	ATCCATTAGAGGATGA-1	28438	4446	11.374	0	NatComm8	BC17	NatComm_2020	Set1	6	NA	NA	Osteoclast
Set1_ATCCATTCAAGCGGAT-1	ATCCATTCAAGCGGAT-1	11962	3807	3.81597	0	NatComm8	BC17	NatComm_2020	Set1	10	254	3801	Malignant
Set1_ATCCATTCATGGGAAC-1	ATCCATTCATGGGAAC-1	8988	3120	4.42497	0	NatComm8	BC17	NatComm_2020	Set1	10	365	4373	Malignant
Set1_ATCCATTGTCACTCAA-1	ATCCATTGTCACTCAA-1	31212	6305	6.28211	0	NatComm8	BC17	NatComm_2020	Set1	24	268	4138	Malignant
Set1_ATCCATTTCACCCATC-1	ATCCATTTCACCCATC-1	21612	5642	6.72884	0	NatComm8	BC17	NatComm_2020	Set1	10	595	4538	Malignant
Set1_ATCCATTTCCAAGAGG-1	ATCCATTTCCAAGAGG-1	3460	1888	8.92755	0	NatComm8	BC17	NatComm_2020	Set1	17	289	4128	Malignant
Set1_ATCCATTTCCCTGGTT-1	ATCCATTTCCCTGGTT-1	11174	3683	5.8085	0	NatComm8	BC17	NatComm_2020	Set1	10	443	4164	Malignant
Set1_ATCCATTTCGACGACC-1	ATCCATTTCGACGACC-1	19810	5081	4.19021	0	NatComm8	BC17	NatComm_2020	Set1	24	595	4538	Malignant
Set1_ATCCATTTCTCGTGGG-1	ATCCATTTCTCGTGGG-1	4016	1832	9.95319	0	NatComm8	BC17	NatComm_2020	Set1	17	255	4259	Malignant
Set1_ATCCCTGAGCGACAGT-1	ATCCCTGAGCGACAGT-1	9328	2919	6.78454	0.0106508	NatComm8	BC17	NatComm_2020	Set1	9	0	0	Macrophage
Set1_ATCCCTGAGTAAGAGG-1	ATCCCTGAGTAAGAGG-1	8342	2961	5.29998	0	NatComm8	BC17	NatComm_2020	Set1	10	193	3155	Malignant
Set1_ATCCCTGCAATCGCCG-1	ATCCCTGCAATCGCCG-1	13780	4434	3.07362	0	NatComm8	BC17	NatComm_2020	Set1	10	251	3826	Malignant
Set1_ATCCCTGCACCAACAT-1	ATCCCTGCACCAACAT-1	38489	6950	3.66418	0	NatComm8	BC17	NatComm_2020	Set1	24	289	4128	Malignant
Set1_ATCCCTGGTAAGTCAA-1	ATCCCTGGTAAGTCAA-1	12111	4093	3.47471	0.00815661	NatComm8	BC17	NatComm_2020	Set1	10	327	3992	Malignant
Set1_ATCCCTGGTACTCGCG-1	ATCCCTGGTACTCGCG-1	25703	5309	6.52651	0	NatComm8	BC17	NatComm_2020	Set1	8	311	4377	Malignant
Set1_ATCCCTGGTCCTACAA-1	ATCCCTGGTCCTACAA-1	3610	1840	10.3928	0	NatComm8	BC17	NatComm_2020	Set1	17	153	3419	Malignant
Set1_ATCCCTGGTTGATGTC-1	ATCCCTGGTTGATGTC-1	26283	5667	5.54909	0	NatComm8	BC17	NatComm_2020	Set1	13	49	972	Endothelial
Set1_ATCCCTGGTTGCGGAA-1	ATCCCTGGTTGCGGAA-1	3299	1674	4.59736	0	NatComm8	BC17	NatComm_2020	Set1	3	0	54	Macrophage
Set1_ATCCCTGTCAAGGCTT-1	ATCCCTGTCAAGGCTT-1	17008	4419	3.50337	0	NatComm8	BC17	NatComm_2020	Set1	24	302	4039	Malignant
Set1_ATCCCTGTCGCCTAGG-1	ATCCCTGTCGCCTAGG-1	2449	1237	5.08885	0	NatComm8	BC17	NatComm_2020	Set1	4	0	445	Tcell
Set1_ATCCCTGTCGTGTTCC-1	ATCCCTGTCGTGTTCC-1	4992	2051	5.93019	0	NatComm8	BC17	NatComm_2020	Set1	3	0	0	Macrophage
Set1_ATCCCTGTCTCTCTAA-1	ATCCCTGTCTCTCTAA-1	16684	3231	7.42329	0	NatComm8	BC17	NatComm_2020	Set1	6	NA	NA	Osteoclast
Set1_ATCCGTCAGAGCAGCT-1	ATCCGTCAGAGCAGCT-1	9811	2356	6.97274	0	NatComm8	BC17	NatComm_2020	Set1	16	49	788	Fibroblast
Set1_ATCCGTCCAAAGGTTA-1	ATCCGTCCAAAGGTTA-1	7536	3097	2.81893	0	NatComm8	BC17	NatComm_2020	Set1	10	344	4030	Malignant
Set1_ATCCGTCCACTTGTGA-1	ATCCGTCCACTTGTGA-1	32079	4685	12.163	0	NatComm8	BC17	NatComm_2020	Set1	6	NA	NA	Osteoclast
Set1_ATCCGTCCAGCTGCCA-1	ATCCGTCCAGCTGCCA-1	7152	2805	5.57314	0	NatComm8	BC17	NatComm_2020	Set1	10	288	3824	Malignant
Set1_ATCCGTCCATGGGAAC-1	ATCCGTCCATGGGAAC-1	3505	1876	11.493	0	NatComm8	BC17	NatComm_2020	Set1	17	332	3938	Malignant
Set1_ATCCGTCCATTAAGCC-1	ATCCGTCCATTAAGCC-1	11830	3921	2.38751	0	NatComm8	BC17	NatComm_2020	Set1	23	444	4177	Malignant
Set1_ATCCGTCGTACATTGC-1	ATCCGTCGTACATTGC-1	8660	2984	7.04	0	NatComm8	BC17	NatComm_2020	Set1	10	311	4377	Malignant
Set1_ATCCGTCGTGCAATAA-1	ATCCGTCGTGCAATAA-1	4781	2034	6.36175	0	NatComm8	BC17	NatComm_2020	Set1	3	0	70	Macrophage
Set1_ATCCGTCTCGACATCA-1	ATCCGTCTCGACATCA-1	7402	2886	4.74857	0	NatComm8	BC17	NatComm_2020	Set1	10	297	3537	Malignant
Set1_ATCCGTCTCTAAGCCA-1	ATCCGTCTCTAAGCCA-1	8904	2626	2.48413	0	NatComm8	BC17	NatComm_2020	Set1	9	0	71	Macrophage
Set1_ATCCGTCTCTCGAGTA-1	ATCCGTCTCTCGAGTA-1	9074	3296	4.21752	0	NatComm8	BC17	NatComm_2020	Set1	10	348	3742	Malignant
Set1_ATCCTATAGTGATGGC-1	ATCCTATAGTGATGGC-1	1393	917	8.19209	0	NatComm8	BC17	NatComm_2020	Set1	17	47	1909	Malignant
Set1_ATCCTATCAAGCCTGC-1	ATCCTATCAAGCCTGC-1	11568	3697	3.39171	0	NatComm8	BC17	NatComm_2020	Set1	10	233	3626	Malignant
Set1_ATCCTATGTTAACCTG-1	ATCCTATGTTAACCTG-1	26022	5899	3.5698	0	NatComm8	BC17	NatComm_2020	Set1	10	291	4141	Malignant
Set1_ATCCTATTCACATCAG-1	ATCCTATTCACATCAG-1	6222	2548	5.99364	0	NatComm8	BC17	NatComm_2020	Set1	10	248	3571	Malignant
Set1_ATCGATGAGAGTTGAT-1	ATCGATGAGAGTTGAT-1	995	650	5.64356	0	NatComm8	BC17	NatComm_2020	Set1	1	94	1292	Tcell
Set1_ATCGATGAGATTTGCC-1	ATCGATGAGATTTGCC-1	6796	2928	6.91264	0	NatComm8	BC17	NatComm_2020	Set1	3	57	129	Macrophage
Set1_ATCGATGAGGAATGTT-1	ATCGATGAGGAATGTT-1	6363	2289	8.03919	0	NatComm8	BC17	NatComm_2020	Set1	14	51	656	Pericyte
Set1_ATCGATGAGGACAGCT-1	ATCGATGAGGACAGCT-1	14002	3926	4.61778	0	NatComm8	BC17	NatComm_2020	Set1	10	268	4051	Malignant
Set1_ATCGATGAGTGGTCAG-1	ATCGATGAGTGGTCAG-1	6459	2071	7.07815	0	NatComm8	BC17	NatComm_2020	Set1	10	393	3921	Malignant
Set1_ATCGATGCACTTTAGG-1	ATCGATGCACTTTAGG-1	14828	3989	4.01926	0	NatComm8	BC17	NatComm_2020	Set1	10	145	4393	Malignant
Set1_ATCGATGGTACAGTCT-1	ATCGATGGTACAGTCT-1	25467	6247	5.05435	0	NatComm8	BC17	NatComm_2020	Set1	10	326	4624	Malignant
Set1_ATCGATGGTAGTGCGA-1	ATCGATGGTAGTGCGA-1	9136	3184	3.34597	0.0108284	NatComm8	BC17	NatComm_2020	Set1	10	198	3216	Malignant
Set1_ATCGATGGTCCGATCG-1	ATCGATGGTCCGATCG-1	18084	4231	6.23357	0	NatComm8	BC17	NatComm_2020	Set1	10	610	4975	Malignant
Set1_ATCGATGGTGTCCACG-1	ATCGATGGTGTCCACG-1	10560	3385	3.1136	0	NatComm8	BC17	NatComm_2020	Set1	10	234	3894	Malignant
Set1_ATCGATGGTTCCAAAC-1	ATCGATGGTTCCAAAC-1	17719	3560	3.6034	0	NatComm8	BC17	NatComm_2020	Set1	23	218	3148	Malignant
Set1_ATCGATGTCAAAGGAT-1	ATCGATGTCAAAGGAT-1	2322	1279	11.7297	0	NatComm8	BC17	NatComm_2020	Set1	17	181	4121	Malignant
Set1_ATCGATGTCTGGCCAG-1	ATCGATGTCTGGCCAG-1	15101	4554	5.17433	0	NatComm8	BC17	NatComm_2020	Set1	10	234	3915	Malignant
Set1_ATCGCCTAGCGATGGT-1	ATCGCCTAGCGATGGT-1	27278	5645	5.90924	0	NatComm8	BC17	NatComm_2020	Set1	10	347	3843	Malignant
Set1_ATCGCCTAGGTACAGC-1	ATCGCCTAGGTACAGC-1	10567	3770	2.79865	0	NatComm8	BC17	NatComm_2020	Set1	20	0	68	Macrophage
Set1_ATCGCCTAGTGCTACT-1	ATCGCCTAGTGCTACT-1	22828	4631	12.2099	0	NatComm8	BC17	NatComm_2020	Set1	25	0	359	Macrophage
Set1_ATCGCCTCACCTGCGA-1	ATCGCCTCACCTGCGA-1	9674	3233	6.52374	0	NatComm8	BC17	NatComm_2020	Set1	10	247	3871	Malignant
Set1_ATCGCCTCACTTGAAC-1	ATCGCCTCACTTGAAC-1	5695	2261	4.44019	0	NatComm8	BC17	NatComm_2020	Set1	3	57	57	Macrophage
Set1_ATCGCCTCAGTACTAC-1	ATCGCCTCAGTACTAC-1	3495	1487	2.2405	0	NatComm8	BC17	NatComm_2020	Set1	4	0	319	Tcell
Set1_ATCGCCTCATAGAATG-1	ATCGCCTCATAGAATG-1	8983	2989	8.14529	0.0110072	NatComm8	BC17	NatComm_2020	Set1	10	425	4635	Malignant
Set1_ATCGCCTGTAACATCC-1	ATCGCCTGTAACATCC-1	14627	4629	5.47207	0	NatComm8	BC17	NatComm_2020	Set1	10	320	3704	Malignant
Set1_ATCGCCTGTAGTACGG-1	ATCGCCTGTAGTACGG-1	7978	2951	4.79782	0	NatComm8	BC17	NatComm_2020	Set1	10	263	3649	Malignant
Set1_ATCGCCTGTCATAACC-1	ATCGCCTGTCATAACC-1	4590	2074	12.7175	0	NatComm8	BC17	NatComm_2020	Set1	17	231	3672	Malignant
Set1_ATCGCCTGTTACCTGA-1	ATCGCCTGTTACCTGA-1	1163	732	4.2517	0	NatComm8	BC17	NatComm_2020	Set1	1	44	1591	Malignant
Set1_ATCGCCTGTTGACTAC-1	ATCGCCTGTTGACTAC-1	8833	3672	3.67393	0	NatComm8	BC17	NatComm_2020	Set1	10	307	3946	Malignant
Set1_ATCGCCTTCCTACGAA-1	ATCGCCTTCCTACGAA-1	5861	2491	5.65115	0	NatComm8	BC17	NatComm_2020	Set1	10	135	3321	Malignant
Set1_ATCGCCTTCCTCTTTC-1	ATCGCCTTCCTCTTTC-1	12385	4186	5.24807	0	NatComm8	BC17	NatComm_2020	Set1	10	326	4258	Malignant
Set1_ATCGCCTTCGACGACC-1	ATCGCCTTCGACGACC-1	18803	4974	3.44448	0	NatComm8	BC17	NatComm_2020	Set1	10	270	3648	Malignant
Set1_ATCGGATAGGTGTGAC-1	ATCGGATAGGTGTGAC-1	30284	5914	5.60937	0	NatComm8	BC17	NatComm_2020	Set1	24	254	4471	Malignant
Set1_ATCGGATCAAATACAG-1	ATCGGATCAAATACAG-1	3964	1897	5.82354	0	NatComm8	BC17	NatComm_2020	Set1	3	0	329	Macrophage
Set1_ATCGGATCACAGCTGC-1	ATCGGATCACAGCTGC-1	9529	3088	6.22467	0	NatComm8	BC17	NatComm_2020	Set1	10	425	3986	Malignant
Set1_ATCGGATCACTCGATA-1	ATCGGATCACTCGATA-1	24649	5654	3.62118	0	NatComm8	BC17	NatComm_2020	Set1	10	253	3834	Malignant
Set1_ATCGGATCAGGCACTC-1	ATCGGATCAGGCACTC-1	32358	6521	5.28696	0	NatComm8	BC17	NatComm_2020	Set1	10	223	4171	Malignant
Set1_ATCGGATCATCATGAC-1	ATCGGATCATCATGAC-1	28397	5357	1.56986	0	NatComm8	BC17	NatComm_2020	Set1	24	198	3216	Malignant
Set1_ATCGGATGTACAATAG-1	ATCGGATGTACAATAG-1	11757	3364	3.76041	0	NatComm8	BC17	NatComm_2020	Set1	10	307	3946	Malignant
Set1_ATCGGATGTATCAGCT-1	ATCGGATGTATCAGCT-1	22416	5334	6.67814	0	NatComm8	BC17	NatComm_2020	Set1	10	328	3956	Malignant
Set1_ATCGGATGTTAAGACA-1	ATCGGATGTTAAGACA-1	8409	2896	3.76028	0.0235018	NatComm8	BC17	NatComm_2020	Set1	10	220	3914	Malignant
Set1_ATCGGATGTTCTTGTT-1	ATCGGATGTTCTTGTT-1	7988	2968	5.92895	0	NatComm8	BC17	NatComm_2020	Set1	10	215	3522	Malignant
Set1_ATCGGATGTTTCCCAC-1	ATCGGATGTTTCCCAC-1	10508	3451	4.13254	0	NatComm8	BC17	NatComm_2020	Set1	10	338	4655	Malignant
Set1_ATCGGATTCCACACCT-1	ATCGGATTCCACACCT-1	13874	4241	5.79813	0	NatComm8	BC17	NatComm_2020	Set1	10	218	3313	Malignant
Set1_ATCGGATTCCTACGGG-1	ATCGGATTCCTACGGG-1	16488	4325	6.79804	0	NatComm8	BC17	NatComm_2020	Set1	10	384	4201	Malignant
Set1_ATCGGATTCCTCACGT-1	ATCGGATTCCTCACGT-1	16217	3888	6.88621	0	NatComm8	BC17	NatComm_2020	Set1	6	NA	NA	Osteoclast
Set1_ATCGGATTCGCTCCTA-1	ATCGGATTCGCTCCTA-1	1088	696	3.89846	0	NatComm8	BC17	NatComm_2020	Set1	4	0	546	Tcell
Set1_ATCGGCGCAGGCTACC-1	ATCGGCGCAGGCTACC-1	12563	2852	4.36367	0	NatComm8	BC17	NatComm_2020	Set1	9	0	63	Macrophage
Set1_ATCGGCGCATACCGTA-1	ATCGGCGCATACCGTA-1	11172	3369	5.3573	0	NatComm8	BC17	NatComm_2020	Set1	10	274	4248	Malignant
Set1_ATCGGCGCATGGGTTT-1	ATCGGCGCATGGGTTT-1	33738	5589	2.37312	0	NatComm8	BC17	NatComm_2020	Set1	10	277	3745	Malignant
Set1_ATCGGCGGTACCTATG-1	ATCGGCGGTACCTATG-1	7669	2734	3.44203	0	NatComm8	BC17	NatComm_2020	Set1	3	0	71	Macrophage
Set1_ATCGGCGGTCTAATCG-1	ATCGGCGGTCTAATCG-1	8785	3045	5.99819	0	NatComm8	BC17	NatComm_2020	Set1	3	0	68	Macrophage
Set1_ATCGGCGGTGCTTCAA-1	ATCGGCGGTGCTTCAA-1	23918	5088	5.43897	0	NatComm8	BC17	NatComm_2020	Set1	5	404	4400	Malignant
Set1_ATCGGCGGTGGATTTC-1	ATCGGCGGTGGATTTC-1	6101	2601	5.55646	0	NatComm8	BC17	NatComm_2020	Set1	10	347	3843	Malignant
Set1_ATCGGCGTCCGCGGAT-1	ATCGGCGTCCGCGGAT-1	14569	3484	4.60829	0	NatComm8	BC17	NatComm_2020	Set1	10	248	3571	Malignant
Set1_ATCGTAGAGACTCATC-1	ATCGTAGAGACTCATC-1	21786	5521	3.59513	0	NatComm8	BC17	NatComm_2020	Set1	24	610	4975	Malignant
Set1_ATCGTAGAGGTAAAGG-1	ATCGTAGAGGTAAAGG-1	24271	4161	8.78365	0	NatComm8	BC17	NatComm_2020	Set1	25	0	359	Macrophage
Set1_ATCGTAGCAAGCACCC-1	ATCGTAGCAAGCACCC-1	8781	3197	4.49274	0	NatComm8	BC17	NatComm_2020	Set1	10	234	3434	Malignant
Set1_ATCGTAGCAAGGAGTC-1	ATCGTAGCAAGGAGTC-1	9225	3130	6.7023	0	NatComm8	BC17	NatComm_2020	Set1	10	257	4503	Malignant
Set1_ATCGTAGCACTTGGCG-1	ATCGTAGCACTTGGCG-1	10616	3039	4.03286	0	NatComm8	BC17	NatComm_2020	Set1	12	152	1997	Malignant
Set1_ATCGTAGGTACGTGTT-1	ATCGTAGGTACGTGTT-1	3238	1615	9.38938	0	NatComm8	BC17	NatComm_2020	Set1	3	0	185	Macrophage
Set1_ATCGTAGGTATTAAGG-1	ATCGTAGGTATTAAGG-1	30893	6169	5.62644	0	NatComm8	BC17	NatComm_2020	Set1	23	291	4077	Malignant
Set1_ATCGTAGGTCTAGGCC-1	ATCGTAGGTCTAGGCC-1	812	558	2.55474	0	NatComm8	BC17	NatComm_2020	Set1	1	49	788	Macrophage
Set1_ATCGTAGGTGTCTTCC-1	ATCGTAGGTGTCTTCC-1	9455	3406	5.96781	0	NatComm8	BC17	NatComm_2020	Set1	10	241	3930	Malignant
Set1_ATCGTAGTCGATCCCT-1	ATCGTAGTCGATCCCT-1	24556	5647	6.91042	0	NatComm8	BC17	NatComm_2020	Set1	10	235	3575	Malignant
Set1_ATCGTAGTCGATGGAG-1	ATCGTAGTCGATGGAG-1	3982	2000	8.80752	0	NatComm8	BC17	NatComm_2020	Set1	10	287	3833	Malignant
Set1_ATCGTCCAGCATCAGG-1	ATCGTCCAGCATCAGG-1	1130	707	1.66521	0	NatComm8	BC17	NatComm_2020	Set1	1	40	1805	Macrophage
Set1_ATCGTCCGTAGAATGT-1	ATCGTCCGTAGAATGT-1	9509	3023	3.27356	0	NatComm8	BC17	NatComm_2020	Set1	3	0	72	Macrophage
Set1_ATCGTCCGTAGAGGAA-1	ATCGTCCGTAGAGGAA-1	9874	3171	4.38	0	NatComm8	BC17	NatComm_2020	Set1	10	220	3914	Malignant
Set1_ATCGTCCGTCTCGCGA-1	ATCGTCCGTCTCGCGA-1	5027	2462	10.1042	0	NatComm8	BC17	NatComm_2020	Set1	10	362	4068	Malignant
Set1_ATCGTCCGTGGCGCTT-1	ATCGTCCGTGGCGCTT-1	23431	5900	4.60487	0	NatComm8	BC17	NatComm_2020	Set1	10	277	4175	Malignant
Set1_ATCGTCCGTTGATGTC-1	ATCGTCCGTTGATGTC-1	6210	2141	4.92485	0	NatComm8	BC17	NatComm_2020	Set1	3	0	0	Macrophage
Set1_ATCGTCCTCATTATCC-1	ATCGTCCTCATTATCC-1	14017	4267	3.17761	0	NatComm8	BC17	NatComm_2020	Set1	10	326	4258	Malignant
Set1_ATCGTCCTCCACAGGC-1	ATCGTCCTCCACAGGC-1	10823	3288	6.13497	0	NatComm8	BC17	NatComm_2020	Set1	13	50	1002	Endothelial
[truncated: 150,920 more rows]
